# Supplementary material for: Proteogenomic Analysis Unveils the HLA Class I-Presented Immunopeptidome in Melanoma and EGFR-Mutant Lung Adenocarcinoma
Source: Mol Cell Proteomics. 2021 Aug 13;20:100136. doi: 10.1016/j.mcpro.2021.100136 (PMC8724932; doi:10.1016/j.mcpro.2021.100136)
Supplement: Supplemental Table S1 [file mmc2.xlsx]

## Sheet: Summary
Sample IDs	Number of Database Searched Peptides (DB) #	Number of De Novo Searched Peptides (De Novo only)	Numeber of Biological Replicates
PC9	4400	9708	3
H1975	4238	6690	3
NCI-3784Mel	3091	10089	4
NCI-3795Mel	2391	4037	3
NCI-RA007	2921	6145	4
# HLA Class I-bound peptides with 8~14 amino acid residues in length
DB: Database-searched results
De Novo only : de novo-searched results excluded any peptides from DB search

## Sheet: PC9 DB
												HLA-A02:06					HLA-A24:02					HLA-B39:01					HLA-B55:02					HLA-C03:03					HLA-C07:02
Peptide	Accession	-10lgP	Mass	Length	ppm	m/z	RT	Pos	Peptide	Length	ID	core	icore	1-log50k	nM	Rank	core	icore	1-log50k	nM	Rank	core	icore	1-log50k	nM	Rank	core	icore	1-log50k	nM	Rank	core	icore	1-log50k	nM	Rank	core	icore	1-log50k	nM	Rank	Ave	NB	Min Rank	Area PC9_Rep1	Area PC9_Rep2	Area PC9_Rep3	# of identification times
SVYVQLEKV	FLNA--PLPP2|leftBreak=chr19:287558:-|rightBreak=chr19:287558:-|junctionReadCount=4|1+:FLNA--PLPP2|leftBreak=chrX:154349015:-|rightBreak=chr19:287558:-|junctionReadCount=4|1+:NP_803545:NP_003703:NP_808211	36.25	1063.59	9	0.7	532.803	62.86	0	SVYVQLEKV	9	PEPLIST	SVYVQLEKV	SVYVQLEKV	0.7311	-99.9	0.1584	SVYVQLEKV	SVYVQLEKV	0.0044	-99.9	10.6925	SVYVQLEKV	SVYVQLEKV	0.0033	-99.9	12.476	SVYVQLEKV	SVYVQLEKV	0.0538	-99.9	3.1005	SVYVQLEKV	SVYVQLEKV	0.0988	-99.9	2.1864	SVYVQLEKV	SVYVQLEKV	0.0762	-99.9	3.805	0.1613	1	0.1584	87400	54700	61000	3
SLDDLLTNV	NP_000111-Y113H|epoxide:NP_001278092-Y113H|epoxide:NP_001129490-Y113H|epoxide:NP_001278092	23.55	988.508	9	0.8	495.262	90.63	0	SLDDLLTNV	9	PEPLIST	SLDDLLTNV	SLDDLLTNV	0.9658	-99.9	0.0121	SLDDLLTNV	SLDDLLTNV	0.0137	-99.9	6.4203	SLDDLLTNV	SLDDLLTNV	0.0527	-99.9	2.796	SLDDLLTNV	SLDDLLTNV	0.0261	-99.9	5.2633	SLDDLLTNV	SLDDLLTNV	0.1131	-99.9	1.9562	SLDDLLTNV	SLDDLLTNV	0.1267	-99.9	2.3878	0.2164	2	0.0121	61700	37100	34900	3
TQDAVPLTL	NP_000134	33.74	956.518	9	1.9	957.527	82.37	0	TQDAVPLTL	9	PEPLIST	TQDAVPLTL	TQDAVPLTL	0.5914	-99.9	0.294	TQDAVPLTL	TQDAVPLTL	0.0878	-99.9	2.4704	TQDAVPLTL	TQDAVPLTL	0.9222	-99.9	0.013	TQDAVPLTL	TQDAVPLTL	0.0678	-99.9	2.5299	TQDAVPLTL	TQDAVPLTL	0.504	-99.9	0.3707	TQDAVPLTL	TQDAVPLTL	0.3076	-99.9	0.7068	0.4135	4	0.013	304000	185000	321000	3
FRVKYETEL	NP_000215	37.6	1183.62	9	1.2	592.82	57.61	0	FRVKYETEL	9	PEPLIST	FRVKYETEL	FRVKYETEL	0.0239	-99.9	7.5204	FRVKYETEL	FRVKYETEL	0.007	-99.9	8.7132	FRVKYETEL	FRVKYETEL	0.8647	-99.9	0.0253	FRVKYETEL	FRVKYETEL	0.0174	-99.9	6.8997	FRVKYETEL	FRVKYETEL	0.0943	-99.9	2.2623	FRVKYETEL	FRVKYETEL	0.7633	-99.9	0.0591	0.2951	2	0.0253	3660000	2430000	2580000	3
TRSTFSTNY	NP_000215	34.83	1075.49	9	0.3	538.754	34.19	0	TRSTFSTNY	9	PEPLIST	TRSTFSTNY	TRSTFSTNY	0.0023	-99.9	22.7575	TRSTFSTNY	TRSTFSTNY	0.0055	-99.9	9.6895	TRSTFSTNY	TRSTFSTNY	0.058	-99.9	2.6018	TRSTFSTNY	TRSTFSTNY	0.0072	-99.9	11.7367	TRSTFSTNY	TRSTFSTNY	0.0037	-99.9	11.78	TRSTFSTNY	TRSTFSTNY	0.4868	-99.9	0.2999	0.0939	1	0.2999	2010000	1220000	1720000	3
TVDNARIVL	NP_000215	34.44	999.571	9	0.1	500.793	55.77	0	TVDNARIVL	9	PEPLIST	TVDNARIVL	TVDNARIVL	0.1642	-99.9	1.9022	TVDNARIVL	TVDNARIVL	0.0208	-99.9	5.2522	TVDNARIVL	TVDNARIVL	0.3067	-99.9	0.5195	TVDNARIVL	TVDNARIVL	0.153	-99.9	1.18	TVDNARIVL	TVDNARIVL	0.7018	-99.9	0.1553	TVDNARIVL	TVDNARIVL	0.2038	-99.9	1.3071	0.2584	5	0.1553	329000	223000	318000	3
RYALQMEQL	NP_000215	29.11	1150.58	9	0.2	576.298	72.84	0	RYALQMEQL	9	PEPLIST	RYALQMEQL	RYALQMEQL	0.0073	-99.9	13.8275	RYALQMEQL	RYALQMEQL	0.878	-99.9	0.1171	RYALQMEQL	RYALQMEQL	0.027	-99.9	4.299	RYALQMEQL	RYALQMEQL	0.003	-99.9	18.6098	RYALQMEQL	RYALQMEQL	0.0165	-99.9	6.0531	RYALQMEQL	RYALQMEQL	0.5233	-99.9	0.2534	0.2425	2	0.1171	290000	194000	290000	3
EQLNGILLHL	NP_000215	35.31	1148.66	10	1.4	575.336	85.85	0	EQLNGILLHL	10	PEPLIST	EQLNGILLL	EQLNGILLHL	0.139	-99.9	2.2455	EQLNGILLL	EQLNGILLHL	0.0036	-99.9	11.5153	EQLNGILLL	EQLNGILLHL	0.0938	-99.9	1.8033	EQLNGILLL	EQLNGILLHL	0.0044	-99.9	15.4214	EQLNGILHL	EQLNGILLHL	0.0081	-99.9	8.4445	EQLNGILLL	EQLNGILLHL	0.0092	-99.9	13.8388	0.043	1	1.8033	282000	15300	113000	3
KVIDDTNITRL	NP_000215	39.18	1286.72	11	0.1	429.914	55.59	0	KVIDDTNITRL	11	PEPLIST	KVIDDITRL	KVIDDTNITRL	0.3476	-99.9	0.7871	KVIDNITRL	KVIDDTNITRL	0.0047	-99.9	10.3224	KVIDNITRL	KVIDDTNITRL	0.0022	-99.9	14.8719	KVIDNITRL	KVIDDTNITRL	0.0027	-99.9	19.4521	KVIDNITRL	KVIDDTNITRL	0.0401	-99.9	3.8318	KVIDNITRL	KVIDDTNITRL	0.0324	-99.9	6.8921	0.0716	1	0.7871	268000	189000	205000	3
LQMEQLNGILL	NP_000215	28.26	1270.7	11	1.2	636.356	92.26	0	LQMEQLNGILL	11	PEPLIST	LQMENGILL	LQMEQLNGILL	0.2194	-99.9	1.415	LQMENGILL	LQMEQLNGILL	0.0029	-99.9	12.5873	LQMENGILL	LQMEQLNGILL	0.0397	-99.9	3.3715	LQMENGILL	LQMEQLNGILL	0.0011	-99.9	29.0588	LQMENGILL	LQMEQLNGILL	0.0077	-99.9	8.6243	LQMENGILL	LQMEQLNGILL	0.0058	-99.9	17.3482	0.0461	1	1.415	21900	21600	54300	3
QAQEYEALLNIK	NP_000215	46.49	1418.74	12	0.7	710.378	80.07	0	QAQEYEALLNIK	12	PEPLIST	QEYEALLNI	QAQEYEALLNI	0.0001	-99.9	61.8571	QYEALLNIK	QAQEYEALLNIK	0.0001	-99.9	43.8571	QEYEALLNI	QAQEYEALLNI	0	-99.9	60.625	QEYEALLNI	QAQEYEALLNI	0	-99.9	75.8333	QAYEALLNI	QAQEYEALLNI	0	-99.9	72.5	QYEALLNIK	QAQEYEALLNIK	0.0001	-99.9	75.8333	0.0001	0	43.8571	13600	19300	20500	3
HNLLEGGQEDFESS	NP_000217	49.52	1560.67	14	1.5	781.343	66.99	0	HNLLEGGQEDFESS	14	PEPLIST	NLLEGFESS	NLLEGGQEDFESS	0	-99.9	77.3077	HGQEDFESS	HNLLEGGQEDFESS	0	-99.9	72.5	HNLEDFESS	HNLLEGGQEDFESS	0	-99.9	85	HGQEDFESS	HNLLEGGQEDFESS	0	-99.9	93.75	NLLEGGQSS	NLLEGGQEDFESS	0	-99.9	100	NLLEGGQSS	NLLEGGQEDFESS	0	-99.9	95.8333	0	0	72.5	19300	123000	76800	3
YVDPVITSI	NP_000236:NP_001120972:XP_006716052:XP_006716051	32.93	1005.54	9	1.6	1006.55	84.45	0	YVDPVITSI	9	PEPLIST	YVDPVITSI	YVDPVITSI	0.9793	-99.9	0.008	YVDPVITSI	YVDPVITSI	0.2302	-99.9	1.2997	YVDPVITSI	YVDPVITSI	0.5247	-99.9	0.2152	YVDPVITSI	YVDPVITSI	0.4691	-99.9	0.234	YVDPVITSI	YVDPVITSI	0.943	-99.9	0.0145	YVDPVITSI	YVDPVITSI	0.6219	-99.9	0.1489	0.628	6	0.008	40000	186000	42700	3
SYREDPIVY	NP_000236:NP_001120972:XP_006716052:XP_006716051	32.88	1140.55	9	0.6	571.28	56.17	0	SYREDPIVY	9	PEPLIST	SYREDPIVY	SYREDPIVY	0.0028	-99.9	20.9608	SYREDPIVY	SYREDPIVY	0.4407	-99.9	0.6686	SYREDPIVY	SYREDPIVY	0.0167	-99.9	5.6449	SYREDPIVY	SYREDPIVY	0.0125	-99.9	8.491	SYREDPIVY	SYREDPIVY	0.026	-99.9	4.8406	SYREDPIVY	SYREDPIVY	0.6453	-99.9	0.1261	0.1907	2	0.1261	1400000	797000	1150000	3
SYIDVLPEF	NP_000236:NP_001120972:XP_006716052:XP_006716051	28.83	1081.53	9	-0.4	1082.54	93.39	0	SYIDVLPEF	9	PEPLIST	SYIDVLPEF	SYIDVLPEF	0.1972	-99.9	1.5717	SYIDVLPEF	SYIDVLPEF	0.996	-99.9	0.0026	SYIDVLPEF	SYIDVLPEF	0.2215	-99.9	0.7956	SYIDVLPEF	SYIDVLPEF	0.0251	-99.9	5.4086	SYIDVLPEF	SYIDVLPEF	0.2089	-99.9	1.1753	SYIDVLPEF	SYIDVLPEF	0.9038	-99.9	0.0087	0.4254	5	0.0026	938000	284000	452000	3
YRTEFTTAL	NP_000236:NP_001120972:XP_006716052:XP_006716051	14.21	1100.55	9	-9	551.277	62.11	0	YRTEFTTAL	9	PEPLIST	YRTEFTTAL	YRTEFTTAL	0.1105	-99.9	2.7299	YRTEFTTAL	YRTEFTTAL	0.0267	-99.9	4.6841	YRTEFTTAL	YRTEFTTAL	0.9908	-99.9	0.0015	YRTEFTTAL	YRTEFTTAL	0.0629	-99.9	2.7211	YRTEFTTAL	YRTEFTTAL	0.3701	-99.9	0.6126	YRTEFTTAL	YRTEFTTAL	0.93	-99.9	0.0064	0.4152	3	0.0015	28900	31800	85300	3
PYLFHVVTF	NP_000258:XP_006721989:XP_005258041:NP_001035957:XP_006721988:XP_006721987:XP_006721986:XP_005258040:XP_006721985	42.61	1121.59	9	-0.5	561.803	87.87	0	PYLFHVVTF	9	PEPLIST	PYLFHVVTF	PYLFHVVTF	0.0008	-99.9	33.5205	PYLFHVVTF	PYLFHVVTF	0.9751	-99.9	0.0167	PYLFHVVTF	PYLFHVVTF	0.0031	-99.9	12.8479	PYLFHVVTF	PYLFHVVTF	0.0008	-99.9	32.971	PYLFHVVTF	PYLFHVVTF	0.0018	-99.9	15.6923	PYLFHVVTF	PYLFHVVTF	0.2432	-99.9	1.0133	0.2041	2	0.0167	61200	39800	90700	3
TFIAIKPDGVQR	NP_000260:NP_937818:NP_001018146	33.13	1343.76	12	1.3	448.926	53.52	0	TFIAIKPDGVQR	12	PEPLIST	TFIPDGVQR	TFIAIKPDGVQR	0.0002	-99.9	49.5294	TFIPDGVQR	TFIAIKPDGVQR	0.0008	-99.9	20.687	TFIPDGVQR	TFIAIKPDGVQR	0	-99.9	69.1667	TFIPDGVQR	TFIAIKPDGVQR	0.0001	-99.9	67.3913	FIAPDGVQR	FIAIKPDGVQR	0	-99.9	72.5	TFIPDGVQR	TFIAIKPDGVQR	0.0008	-99.9	38.25	0.0003	0	20.687	19400	74400	29200	3
GYPLWKVTF	NP_000261:NP_000261-G51S|purine	36.94	1109.59	9	0.9	555.803	86.59	0	GYPLWKVTF	9	PEPLIST	GYPLWKVTF	GYPLWKVTF	0.0023	-99.9	22.9515	GYPLWKVTF	GYPLWKVTF	0.9662	-99.9	0.0204	GYPLWKVTF	GYPLWKVTF	0.0097	-99.9	7.5631	GYPLWKVTF	GYPLWKVTF	0.001	-99.9	30.2278	GYPLWKVTF	GYPLWKVTF	0.0036	-99.9	11.8257	GYPLWKVTF	GYPLWKVTF	0.5061	-99.9	0.2753	0.2481	2	0.0204	103000	102000	160000	3
NYIPRFWTF	NP_000293	37.53	1242.62	9	-2.3	622.315	89.54	0	NYIPRFWTF	9	PEPLIST	NYIPRFWTF	NYIPRFWTF	0.0367	-99.9	5.8232	NYIPRFWTF	NYIPRFWTF	0.9969	-99.9	0.002	NYIPRFWTF	NYIPRFWTF	0.1472	-99.9	1.2243	NYIPRFWTF	NYIPRFWTF	0.0149	-99.9	7.6267	NYIPRFWTF	NYIPRFWTF	0.0299	-99.9	4.4966	NYIPRFWTF	NYIPRFWTF	0.887	-99.9	0.0107	0.3521	3	0.002	103000	198000	2380000	3
PYISNIYLI	NP_000293	30.71	1094.6	9	0.6	1095.61	92.12	0	PYISNIYLI	9	PEPLIST	PYISNIYLI	PYISNIYLI	0.0089	-99.9	12.6032	PYISNIYLI	PYISNIYLI	0.9852	-99.9	0.0096	PYISNIYLI	PYISNIYLI	0.0031	-99.9	12.957	PYISNIYLI	PYISNIYLI	0.0011	-99.9	28.3131	PYISNIYLI	PYISNIYLI	0.0011	-99.9	18.2563	PYISNIYLI	PYISNIYLI	0.1109	-99.9	2.7221	0.1851	1	0.0096	62800	55600	20800	3
SVVKVLTEL	NP_000347:NP_001128717:XP_005268564:NP_001182070:NP_001128716:XP_005268563:NP_001128715:XP_005268562:XP_005268561:XP_005268560:XP_005268559	33.93	986.601	9	1.5	494.309	81.07	0	SVVKVLTEL	9	PEPLIST	SVVKVLTEL	SVVKVLTEL	0.7049	-99.9	0.178	SVVKVLTEL	SVVKVLTEL	0.0275	-99.9	4.6191	SVVKVLTEL	SVVKVLTEL	0.1105	-99.9	1.5736	SVVKVLTEL	SVVKVLTEL	0.0948	-99.9	1.8663	SVVKVLTEL	SVVKVLTEL	0.7255	-99.9	0.1361	SVVKVLTEL	SVVKVLTEL	0.19	-99.9	1.4433	0.3089	5	0.1361	85000	15500	61700	3
ALFVRLLALA	NP_000349	25.9	1085.7	10	1.8	543.856	91.06	0	ALFVRLLALA	10	PEPLIST	ALFVRLLAA	ALFVRLLALA	0.0288	-99.9	6.7538	AFVRLLALA	ALFVRLLALA	0.0001	-99.9	47	ALFVRLLAL	ALFVRLLAL	0.0001	-99.9	46.2	ALFVRLLAA	ALFVRLLALA	0.0007	-99.9	33.5439	ALFVRLLAA	ALFVRLLALA	0.0002	-99.9	30.9259	ALFVRLLAL	ALFVRLLAL	0.0017	-99.9	28.9036	0.0053	0	6.7538	16700	9420	22900	3
SNVSDAVAQSTR	NP_000356:NP_001152759:NP_001244955	45.91	1233.6	12	2.2	617.806	32.16	0	SNVSDAVAQSTR	12	PEPLIST	SNVSDAVTR	SNVSDAVAQSTR	0.0001	-99.9	69	SNVSAQSTR	SNVSDAVAQSTR	0	-99.9	60	SNVSDAVTR	SNVSDAVAQSTR	0	-99.9	78.3333	SDAVAQSTR	SNVSDAVAQSTR	0	-99.9	72.9412	SDAVAQSTR	SNVSDAVAQSTR	0	-99.9	75	SNVSAQSTR	SNVSDAVAQSTR	0	-99.9	78.8889	0	0	60	54200	27600	7560	3
QVADILFQTA	NP_000364-G213A|uridine	27.78	1104.58	10	1.3	553.299	87.19	0	QVADILFQTA	10	PEPLIST	QVADILFTA	QVADILFQTA	0.3605	-99.9	0.7492	QVADILFTA	QVADILFQTA	0.0003	-99.9	30.08	QVADILFTA	QVADILFQTA	0.0004	-99.9	27.1522	QVADIFQTA	QVADILFQTA	0.0217	-99.9	5.9536	QVADILQTA	QVADILFQTA	0.0024	-99.9	13.8727	QVADIFQTA	QVADILFQTA	0.0009	-99.9	35.7875	0.0644	1	0.7492	368000	29700	263000	3
IYIGGQEHF	NP_000370	23.04	1062.51	9	0.6	532.264	62.15	0	IYIGGQEHF	9	PEPLIST	IYIGGQEHF	IYIGGQEHF	0.0275	-99.9	6.9314	IYIGGQEHF	IYIGGQEHF	0.9926	-99.9	0.0048	IYIGGQEHF	IYIGGQEHF	0.0293	-99.9	4.0787	IYIGGQEHF	IYIGGQEHF	0.0052	-99.9	14.2195	IYIGGQEHF	IYIGGQEHF	0.0359	-99.9	4.0497	IYIGGQEHF	IYIGGQEHF	0.6807	-99.9	0.1009	0.2952	2	0.0048	689000	416000	461000	3
TEELAYLK	NP_000412-H487Y|keratin :NP_000412-I101S|keratin :NP_000412:NP_000412-A38975103AGCTGCCGCCGCCGTATCCGCCGCCGGAGCT|keratin :XP_005257400	31.34	965.507	8	-0.1	483.761	51.99	0	TEELAYLK	8	PEPLIST	TE-ELAYLK	TEELAYLK	0.0001	-99.9	61.7143	T-EELAYLK	TEELAYLK	0	-99.9	53.5294	TEELAYLK-	TEELAYLK	0	-99.9	53.0556	TE-ELAYLK	TEELAYLK	0.0001	-99.9	61.4516	TE-ELAYLK	TEELAYLK	0	-99.9	77.5	TE-ELAYLK	TEELAYLK	0.0001	-99.9	65.8064	0.0001	0	53.0556	12000	112000	52300	3
YENEVALRQ	NP_000412-H487Y|keratin :NP_000412-I101S|keratin :NP_000412:NP_000412-A38975103AGCTGCCGCCGCCGTATCCGCCGCCGGAGCT|keratin :XP_005257400	39	1120.55	9	2.4	561.284	36.53	0	YENEVALRQ	9	PEPLIST	YENEVALRQ	YENEVALRQ	0.0021	-99.9	23.6055	YENEVALRQ	YENEVALRQ	0.0003	-99.9	30.92	YENEVALRQ	YENEVALRQ	0.0036	-99.9	12.0727	YENEVALRQ	YENEVALRQ	0.0034	-99.9	17.4156	YENEVALRQ	YENEVALRQ	0.0007	-99.9	21.59	YENEVALRQ	YENEVALRQ	0.0076	-99.9	15.2489	0.0029	0	12.0727	9200	196000	133000	3
RNVSTGDVNVE	NP_000412-H487Y|keratin :NP_000412-I101S|keratin :NP_000412:NP_000412-A38975103AGCTGCCGCCGCCGTATCCGCCGCCGGAGCT|keratin :XP_005257400	33.98	1188.57	11	1.1	595.295	30.27	0	RNVSTGDVNVE	11	PEPLIST	RVSTGDVNV	RNVSTGDVNV	0.0003	-99.9	46.3043	RNVSTGNVE	RNVSTGDVNVE	0	-99.9	77.5	RVSTGDVNV	RNVSTGDVNV	0	-99.9	80	RVSTGDVNV	RNVSTGDVNV	0	-99.9	81.25	RVSTGDVNV	RNVSTGDVNV	0	-99.9	72.5	RVSTGDVNV	RNVSTGDVNV	0	-99.9	88	0.0001	0	46.3043	47400	169000	137000	3
NAAPGVDL	NP_000412-H487Y|keratin :NP_000412-I101S|keratin :NP_000412:NP_000412-A38975103AGCTGCCGCCGCCGTATCCGCCGCCGGAGCT|keratin :XP_005257400:NP_853513:NP_853513-A62V|keratin	30.51	755.381	8	2	756.39	54.41	0	NAAPGVDL	8	PEPLIST	NAAPGVD-L	NAAPGVDL	0.001	-99.9	31.2614	NAAPGVD-L	NAAPGVDL	0.0002	-99.9	34.1875	NAAPGVD-L	NAAPGVDL	0.0167	-99.9	5.6506	NAAP-GVDL	NAAPGVDL	0.0184	-99.9	6.6611	NAAPG-VDL	NAAPGVDL	0.0398	-99.9	3.8459	NAAPGVD-L	NAAPGVDL	0.0057	-99.9	17.4123	0.0136	0	3.8459	13100	153000	159000	3
GQVGGEINV	NP_000413:XP_005257406	22.04	871.44	9	-0.4	436.727	54.36	0	GQVGGEINV	9	PEPLIST	GQVGGEINV	GQVGGEINV	0.8311	-99.9	0.0876	GQVGGEINV	GQVGGEINV	0.0023	-99.9	13.9505	GQVGGEINV	GQVGGEINV	0.0884	-99.9	1.8843	GQVGGEINV	GQVGGEINV	0.0121	-99.9	8.6827	GQVGGEINV	GQVGGEINV	0.042	-99.9	3.7407	GQVGGEINV	GQVGGEINV	0.018	-99.9	9.7409	0.1656	2	0.0876	61700	35500	306000	3
QIDPSIQRV	NP_000415-D197E|keratin :NP_000415	19.82	1054.58	9	0.3	528.296	44.73	0	QIDPSIQRV	9	PEPLIST	QIDPSIQRV	QIDPSIQRV	0.6151	-99.9	0.2676	QIDPSIQRV	QIDPSIQRV	0.0071	-99.9	8.6455	QIDPSIQRV	QIDPSIQRV	0.0217	-99.9	4.8827	QIDPSIQRV	QIDPSIQRV	0.0534	-99.9	3.1232	QIDPSIQRV	QIDPSIQRV	0.0763	-99.9	2.6012	QIDPSIQRV	QIDPSIQRV	0.075	-99.9	3.8502	0.1414	1	0.2676	181000	60000	22300	3
DHNVSSVAI	NP_000421	29.33	940.461	9	-1.3	471.237	44.72	0	DHNVSSVAI	9	PEPLIST	DHNVSSVAI	DHNVSSVAI	0.0006	-99.9	37.2941	DHNVSSVAI	DHNVSSVAI	0.0079	-99.9	8.2504	DHNVSSVAI	DHNVSSVAI	0.6024	-99.9	0.149	DHNVSSVAI	DHNVSSVAI	0.0314	-99.9	4.6327	DHNVSSVAI	DHNVSSVAI	0.0093	-99.9	7.9372	DHNVSSVAI	DHNVSSVAI	0.0378	-99.9	6.2613	0.1149	1	0.149	48000	79500	146000	3
MPNGDHIVSA	NP_000421	42.25	1039.48	10	0.4	520.745	37.25	0	MPNGDHIVSA	10	PEPLIST	MNGDHIVSA	MPNGDHIVSA	0.0035	-99.9	19.1481	MNGDHIVSA	MPNGDHIVSA	0.0002	-99.9	34.4375	MPNDHIVSA	MPNGDHIVSA	0.0091	-99.9	7.7862	MPNDHIVSA	MPNGDHIVSA	0.8238	-99.9	0.0157	MPNDHIVSA	MPNGDHIVSA	0.009	-99.9	8.0494	MPNDHIVSA	MPNGDHIVSA	0.0074	-99.9	15.4262	0.1422	1	0.0157	4000000	2310000	3390000	3
AYLKGTVLF	NP_000466	28.38	1010.58	9	0.5	506.298	79.82	0	AYLKGTVLF	9	PEPLIST	AYLKGTVLF	AYLKGTVLF	0.0225	-99.9	7.7822	AYLKGTVLF	AYLKGTVLF	0.9913	-99.9	0.0057	AYLKGTVLF	AYLKGTVLF	0.0309	-99.9	3.9461	AYLKGTVLF	AYLKGTVLF	0.0062	-99.9	12.8519	AYLKGTVLF	AYLKGTVLF	0.0412	-99.9	3.7785	AYLKGTVLF	AYLKGTVLF	0.6643	-99.9	0.1124	0.2927	2	0.0057	914000	627000	864000	3
VLGAFSDG	NP_000509	30.25	764.37	8	1.1	765.379	61.43	0	VLGAFSDG	8	PEPLIST	VLGAFSDG-	VLGAFSDG	0.0001	-99.9	58.3333	VLGAFSDG-	VLGAFSDG	0	-99.9	82.5	VLGAFSDG-	VLGAFSDG	0	-99.9	95	VLGAFSDG-	VLGAFSDG	0	-99.9	89.2857	VLGAFSDG-	VLGAFSDG	0	-99.9	90	VLGAFSDG-	VLGAFSDG	0	-99.9	90.7143	0	0	58.3333	52500	43800	57900	3
VNVDEVGGEALGR	NP_000509	48.69	1313.66	13	1	657.837	57.82	0	VNVDEVGGEALGR	13	PEPLIST	VNVDEVLGR	VNVDEVGGEALGR	0.0001	-99.9	66.8	VNVDEVLGR	VNVDEVGGEALGR	0	-99.9	64.375	VNVDGGEAL	VNVDEVGGEAL	0	-99.9	75	VNVDGGEAL	VNVDEVGGEAL	0	-99.9	91.25	VNVDEVLGR	VNVDEVGGEALGR	0	-99.9	85	VNVDEALGR	VNVDEVGGEALGR	0	-99.9	76.9444	0	0	64.375	95200	41000	98100	3
ALVVQVAEA	NP_000512:NP_000512-L62S|beta-hexosaminidase	19.08	898.512	9	0.4	450.264	68.66	0	ALVVQVAEA	9	PEPLIST	ALVVQVAEA	ALVVQVAEA	0.373	-99.9	0.7124	ALVVQVAEA	ALVVQVAEA	0.0001	-99.9	39.1111	ALVVQVAEA	ALVVQVAEA	0.0006	-99.9	24.3188	ALVVQVAEA	ALVVQVAEA	0.0062	-99.9	12.8014	ALVVQVAEA	ALVVQVAEA	0.0066	-99.9	9.2599	ALVVQVAEA	ALVVQVAEA	0.0028	-99.9	23.913	0.0649	1	0.7124	305000	155000	391000	3
LLIENVASL	NP_000572	26.93	970.57	9	1.1	971.578	88.37	0	LLIENVASL	9	PEPLIST	LLIENVASL	LLIENVASL	0.9065	-99.9	0.0352	LLIENVASL	LLIENVASL	0.0564	-99.9	3.1941	LLIENVASL	LLIENVASL	0.3226	-99.9	0.4832	LLIENVASL	LLIENVASL	0.062	-99.9	2.7589	LLIENVASL	LLIENVASL	0.8169	-99.9	0.0647	LLIENVASL	LLIENVASL	0.4186	-99.9	0.4114	0.4305	4	0.0352	1200000	1460000	239000	3
VVVGDLVEV	NP_000692:NP_001153705:XP_006710718	27.69	927.528	9	0.6	928.535	85.05	0	VVVGDLVEV	9	PEPLIST	VVVGDLVEV	VVVGDLVEV	0.9579	-99.9	0.014	VVVGDLVEV	VVVGDLVEV	0.0046	-99.9	10.4866	VVVGDLVEV	VVVGDLVEV	0.0124	-99.9	6.6444	VVVGDLVEV	VVVGDLVEV	0.0766	-99.9	2.2843	VVVGDLVEV	VVVGDLVEV	0.4169	-99.9	0.5197	VVVGDLVEV	VVVGDLVEV	0.0447	-99.9	5.6153	0.2522	2	0.014	279000	184000	165000	3
NVPEGLLATV	NP_000692:NP_001153705:XP_006710718	21.37	1011.56	10	-2.8	1012.56	85.95	0	NVPEGLLATV	10	PEPLIST	NVPEGLLTV	NVPEGLLATV	0.301	-99.9	0.982	NVPEGLLTV	NVPEGLLATV	0.005	-99.9	10.0776	NPEGLLATV	NVPEGLLATV	0.0025	-99.9	14.17	NPEGLLATV	NVPEGLLATV	0.1415	-99.9	1.2769	NVPEGLLTV	NVPEGLLATV	0.0127	-99.9	6.8984	NVPEGLLTV	NVPEGLLATV	0.0104	-99.9	13.0587	0.0788	2	0.982	1160000	656000	976000	3
SPHLGPAPA	NP_000867:NP_000867-R1619G|cation-independent:NP_000867-N2020S|cation-independent	30.96	845.439	9	-0.8	423.727	31.6	0	SPHLGPAPA	9	PEPLIST	SPHLGPAPA	SPHLGPAPA	0.0011	-99.9	30.2165	SPHLGPAPA	SPHLGPAPA	0	-99.9	55	SPHLGPAPA	SPHLGPAPA	0.0254	-99.9	4.4462	SPHLGPAPA	SPHLGPAPA	0.692	-99.9	0.0525	SPHLGPAPA	SPHLGPAPA	0.0263	-99.9	4.8151	SPHLGPAPA	SPHLGPAPA	0.014	-99.9	11.2254	0.1265	1	0.0525	429000	229000	294000	3
TYQDIQNTI	NP_000928-A1835T|DNA-directed:NP_000928	39.19	1094.52	9	1.7	1095.53	67.45	0	TYQDIQNTI	9	PEPLIST	TYQDIQNTI	TYQDIQNTI	0.0176	-99.9	8.8825	TYQDIQNTI	TYQDIQNTI	0.9721	-99.9	0.0178	TYQDIQNTI	TYQDIQNTI	0.1372	-99.9	1.2972	TYQDIQNTI	TYQDIQNTI	0.0351	-99.9	4.2867	TYQDIQNTI	TYQDIQNTI	0.0504	-99.9	3.3688	TYQDIQNTI	TYQDIQNTI	0.6125	-99.9	0.1573	0.3042	3	0.0178	7260000	5130000	4990000	3
LVDSNNPKI	NP_000928-A1835T|DNA-directed:NP_000928	25.96	998.54	9	0.6	500.277	34.46	0	LVDSNNPKI	9	PEPLIST	LVDSNNPKI	LVDSNNPKI	0.2751	-99.9	1.1018	LVDSNNPKI	LVDSNNPKI	0.0142	-99.9	6.3163	LVDSNNPKI	LVDSNNPKI	0.02	-99.9	5.1141	LVDSNNPKI	LVDSNNPKI	0.0439	-99.9	3.6234	LVDSNNPKI	LVDSNNPKI	0.2056	-99.9	1.1907	LVDSNNPKI	LVDSNNPKI	0.0806	-99.9	3.6222	0.1066	2	1.1018	936000	484000	568000	3
TVDNFVALATGEK	NP_000933	45.26	1363.7	13	1.1	682.857	80.48	0	TVDNFVALATGEK	13	PEPLIST	TVDNFVAEK	TVDNFVALATGEK	0.0001	-99.9	59.0625	TVDNFVALK	TVDNFVALATGEK	0.0001	-99.9	45.6667	TVDNFVAEK	TVDNFVALATGEK	0	-99.9	87.5	TVDNATGEK	TVDNFVALATGEK	0	-99.9	78.3333	TVDNFVALK	TVDNFVALATGEK	0	-99.9	64	TVDNFVALK	TVDNFVALATGEK	0.0001	-99.9	67.9032	0.0001	0	45.6667	111000	6920	10900	3
SVPIDLQKV	NP_000937	26.29	997.581	9	1	499.798	61.02	0	SVPIDLQKV	9	PEPLIST	SVPIDLQKV	SVPIDLQKV	0.4185	-99.9	0.5911	SVPIDLQKV	SVPIDLQKV	0.0165	-99.9	5.8699	SVPIDLQKV	SVPIDLQKV	0.0013	-99.9	18.1503	SVPIDLQKV	SVPIDLQKV	0.0106	-99.9	9.3696	SVPIDLQKV	SVPIDLQKV	0.0418	-99.9	3.7461	SVPIDLQKV	SVPIDLQKV	0.0498	-99.9	5.2172	0.0898	1	0.5911	151000	133000	237000	3
KVYLEDGFAYV	NP_000938	40.37	1302.65	11	1.2	652.333	82.11	0	KVYLEDGFAYV	11	PEPLIST	KVYDGFAYV	KVYLEDGFAYV	0.6543	-99.9	0.2268	VYLEDGFYV	VYLEDGFAYV	0.0181	-99.9	5.6116	KVYDGFAYV	KVYLEDGFAYV	0.0003	-99.9	29.8889	KVYDGFAYV	KVYLEDGFAYV	0.0019	-99.9	22.8079	KVYDGFAYV	KVYLEDGFAYV	0.0085	-99.9	8.239	KVYDGFAYV	KVYLEDGFAYV	0.0169	-99.9	10.1185	0.1167	1	0.2268	12400	18400	6870	3
SVPDPELIKTV	NP_000954	36.78	1196.67	11	1.8	599.341	70.33	0	SVPDPELIKTV	11	PEPLIST	SVPDPELTV	SVPDPELIKTV	0.0858	-99.9	3.3192	SVPDPIKTV	SVPDPELIKTV	0.0026	-99.9	13.2162	SVPDPIKTV	SVPDPELIKTV	0.0006	-99.9	24.9275	VPDPLIKTV	VPDPELIKTV	0.0079	-99.9	11.1578	SVPDPIKTV	SVPDPELIKTV	0.0051	-99.9	10.3236	SVPDPIKTV	SVPDPELIKTV	0.01	-99.9	13.3238	0.0187	0	3.3192	823000	412000	744000	3
KIYEGQVEV	NP_000960	33.68	1063.55	9	0.8	532.785	49.49	0	KIYEGQVEV	9	PEPLIST	KIYEGQVEV	KIYEGQVEV	0.9756	-99.9	0.0094	KIYEGQVEV	KIYEGQVEV	0.0123	-99.9	6.7695	KIYEGQVEV	KIYEGQVEV	0.0558	-99.9	2.6815	KIYEGQVEV	KIYEGQVEV	0.1093	-99.9	1.6315	KIYEGQVEV	KIYEGQVEV	0.6558	-99.9	0.1874	KIYEGQVEV	KIYEGQVEV	0.3111	-99.9	0.6939	0.3533	4	0.0094	2040000	1280000	1840000	3
AHDVDPIEL	NP_000963	36.54	1007.49	9	-0.1	1008.5	62.12	0	AHDVDPIEL	9	PEPLIST	AHDVDPIEL	AHDVDPIEL	0.016	-99.9	9.3552	AHDVDPIEL	AHDVDPIEL	0.0222	-99.9	5.0927	AHDVDPIEL	AHDVDPIEL	0.7803	-99.9	0.0566	AHDVDPIEL	AHDVDPIEL	0.0196	-99.9	6.3782	AHDVDPIEL	AHDVDPIEL	0.0311	-99.9	4.4072	AHDVDPIEL	AHDVDPIEL	0.1637	-99.9	1.7496	0.1721	2	0.0566	1330000	939000	1270000	3
NFGIGQDIQPK	NP_000963	36.18	1215.62	11	1.5	608.821	59.28	0	NFGIGQDIQPK	11	PEPLIST	FGIGDIQPK	FGIGQDIQPK	0	-99.9	76.1538	NFGIGIQPK	NFGIGQDIQPK	0.0001	-99.9	46.8	NFGIGQDIK	NFGIGQDIQPK	0	-99.9	95	NFGIGIQPK	NFGIGQDIQPK	0	-99.9	96.25	FGIGDIQPK	FGIGQDIQPK	0	-99.9	90	NFGIGIQPK	NFGIGQDIQPK	0.0001	-99.9	73.6956	0	0	46.8	76400	66200	75900	3
IGPLGLSPK	NP_000967	27.41	880.538	9	0	441.276	54.45	0	IGPLGLSPK	9	PEPLIST	IGPLGLSPK	IGPLGLSPK	0.0005	-99.9	38.5909	IGPLGLSPK	IGPLGLSPK	0.0002	-99.9	32.45	IGPLGLSPK	IGPLGLSPK	0	-99.9	63.75	IGPLGLSPK	IGPLGLSPK	0.0001	-99.9	57.4444	IGPLGLSPK	IGPLGLSPK	0.0002	-99.9	33.4444	IGPLGLSPK	IGPLGLSPK	0.0014	-99.9	31.2083	0.0004	0	31.2083	74200	64400	46500	3
AQIEVVPSA	NP_000967	26.33	912.492	9	0.5	913.499	62.02	0	AQIEVVPSA	9	PEPLIST	AQIEVVPSA	AQIEVVPSA	0.929	-99.9	0.0255	AQIEVVPSA	AQIEVVPSA	0.0052	-99.9	9.8945	AQIEVVPSA	AQIEVVPSA	0.1641	-99.9	1.0968	AQIEVVPSA	AQIEVVPSA	0.0745	-99.9	2.339	AQIEVVPSA	AQIEVVPSA	0.1095	-99.9	2.0017	AQIEVVPSA	AQIEVVPSA	0.0521	-99.9	5.0504	0.2224	2	0.0255	105000	111000	96800	3
ITVTSEVPFSK	NP_000974	41.25	1206.65	11	1.1	604.333	64.67	0	ITVTSEVPFSK	11	PEPLIST	ITVEVPFSK	ITVTSEVPFSK	0.0003	-99.9	48.8	ITSEVPFSK	ITVTSEVPFSK	0.0002	-99.9	36.8571	ITSEVPFSK	ITVTSEVPFSK	0	-99.9	85	ITSEVPFSK	ITVTSEVPFSK	0	-99.9	72.6471	ITVTSEVPF	ITVTSEVPF	0	-99.9	51.9231	ITSEVPFSK	ITVTSEVPFSK	0.0001	-99.9	61.8478	0.0001	0	36.8571	107000	68700	88100	3
AGNLGGGVVTIER	NP_000974	40.27	1241.67	13	1.6	621.845	54.78	0	AGNLGGGVVTIER	13	PEPLIST	ALGGGVVTI	AGNLGGGVVTI	0.0002	-99.9	50.5634	AGNLGTIER	AGNLGGGVVTIER	0	-99.9	67.5	ALGGGVVTI	AGNLGGGVVTI	0	-99.9	80	AGNLGGIER	AGNLGGGVVTIER	0	-99.9	86.4286	ALGGGVVTI	AGNLGGGVVTI	0	-99.9	85	AGNLGTIER	AGNLGGGVVTIER	0	-99.9	76.3889	0.0001	0	50.5634	163000	129000	136000	3
VANKIGII	NP_000975	21.99	826.528	8	-0.4	414.271	49.9	0	VANKIGII	8	PEPLIST	VANKIGI-I	VANKIGII	0.0007	-99.9	35.4912	VANKIG-II	VANKIGII	0.0007	-99.9	21.587	VANKIG-II	VANKIGII	0.0013	-99.9	18.1734	VANKIGI-I	VANKIGII	0.0212	-99.9	6.0475	VANKIGI-I	VANKIGII	0.025	-99.9	4.9295	VANKIGI-I	VANKIGII	0.0038	-99.9	20.875	0.0088	0	4.9295	270000	188000	240000	3
DVANKIGII	NP_000975	27.14	941.555	9	-0.1	471.784	69.79	0	DVANKIGII	9	PEPLIST	DVANKIGII	DVANKIGII	0.0032	-99.9	19.884	DVANKIGII	DVANKIGII	0.0023	-99.9	13.8896	DVANKIGII	DVANKIGII	0.0029	-99.9	13.3163	DVANKIGII	DVANKIGII	0.0265	-99.9	5.2198	DVANKIGII	DVANKIGII	0.0162	-99.9	6.1223	DVANKIGII	DVANKIGII	0.0077	-99.9	15.1245	0.0098	0	5.2198	75000	42200	55400	3
APAPPKAEA	NP_000975	25.79	850.455	9	0.1	426.235	14.79	0	APAPPKAEA	9	PEPLIST	APAPPKAEA	APAPPKAEA	0.0015	-99.9	27.1756	APAPPKAEA	APAPPKAEA	0.0002	-99.9	36.1429	APAPPKAEA	APAPPKAEA	0.0231	-99.9	4.7204	APAPPKAEA	APAPPKAEA	0.7924	-99.9	0.0214	APAPPKAEA	APAPPKAEA	0.0356	-99.9	4.0733	APAPPKAEA	APAPPKAEA	0.0119	-99.9	12.1903	0.1441	1	0.0214	705000	956000	986000	3
YDALDVANKIGII	NP_000975	57.82	1403.77	13	0.5	702.891	88.83	0	YDALDVANKIGII	13	PEPLIST	YVANKIGII	YDALDVANKIGII	0.0006	-99.9	38.0682	YVANKIGII	YDALDVANKIGII	0.0001	-99.9	47.8	YDALDVAII	YDALDVANKIGII	0.0001	-99.9	41.9	YDALDVANI	YDALDVANKIGII	0.0004	-99.9	40.303	YVANKIGII	YDALDVANKIGII	0.0002	-99.9	32.2	YVANKIGII	YDALDVANKIGII	0.0004	-99.9	48.1923	0.0003	0	32.2	120000	88800	78800	3
LAPDYDALDVANK	NP_000975	47.63	1403.69	13	2.2	702.856	68.17	0	LAPDYDALDVANK	13	PEPLIST	LAPDYVANK	LAPDYDALDVANK	0.0002	-99.9	56.4583	LAPDYDALK	LAPDYDALDVANK	0	-99.9	54.7059	LDALDVANK	LAPDYDALDVANK	0	-99.9	87.5	LAPDYDALK	LAPDYDALDVANK	0	-99.9	77.9167	LAPDDVANK	LAPDYDALDVANK	0	-99.9	66.25	LAPDYVANK	LAPDYDALDVANK	0.0001	-99.9	60.6522	0.0001	0	54.7059	140000	76300	104000	3
QRAITGASL	NP_000977	21.62	915.514	9	0	458.764	37.27	0	QRAITGASL	9	PEPLIST	QRAITGASL	QRAITGASL	0.0039	-99.9	18.3473	QRAITGASL	QRAITGASL	0.0041	-99.9	10.9085	QRAITGASL	QRAITGASL	0.8142	-99.9	0.0412	QRAITGASL	QRAITGASL	0.0115	-99.9	8.9385	QRAITGASL	QRAITGASL	0.0321	-99.9	4.3345	QRAITGASL	QRAITGASL	0.4971	-99.9	0.2868	0.2271	2	0.0412	2700000	1460000	2030000	3
HHYSGNNIEL	NP_000980	33.73	1182.54	10	0	395.188	41.46	0	HHYSGNNIEL	10	PEPLIST	HHYGNNIEL	HHYSGNNIEL	0.0053	-99.9	16.0499	HYSGNNIEL	HHYSGNNIEL	0.2232	-99.9	1.3342	HHYSGNIEL	HHYSGNNIEL	0.9063	-99.9	0.0169	HHYSGNIEL	HHYSGNNIEL	0.0406	-99.9	3.8511	HHYSGNIEL	HHYSGNNIEL	0.0352	-99.9	4.0987	HHYSGNIEL	HHYSGNNIEL	0.2458	-99.9	0.9938	0.2427	3	0.0169	1150000	453000	721000	3
SDIIRSMPEQTGEK	NP_000980	51.72	1589.77	14	1	530.932	40.62	0	SDIIRSMPEQTGEK	14	PEPLIST	SMPEQTGEK	SDIIRSMPEQTGEK	0.0001	-99.9	69.4	SMPEQTGEK	SDIIRSMPEQTGEK	0	-99.9	62.5	SDIEQTGEK	SDIIRSMPEQTGEK	0	-99.9	85	SDIEQTGEK	SDIIRSMPEQTGEK	0	-99.9	88.5714	SMPEQTGEK	SDIIRSMPEQTGEK	0	-99.9	80	SMPEQTGEK	SDIIRSMPEQTGEK	0.0001	-99.9	73.4783	0	0	62.5	378000	204000	349000	3
SAINEVVTR	NP_000984	28.35	987.535	9	-0.3	494.775	38.42	0	SAINEVVTR	9	PEPLIST	SAINEVVTR	SAINEVVTR	0.0116	-99.9	11.0121	SAINEVVTR	SAINEVVTR	0.0009	-99.9	20.1826	SAINEVVTR	SAINEVVTR	0.0007	-99.9	22.7444	SAINEVVTR	SAINEVVTR	0.0105	-99.9	9.4406	SAINEVVTR	SAINEVVTR	0.0052	-99.9	10.2036	SAINEVVTR	SAINEVVTR	0.0423	-99.9	5.8267	0.0119	0	5.8267	230000	127000	267000	3
NLQTVNVDEN	NP_000984	32.75	1144.54	10	1.4	573.276	47.32	0	NLQTVNVDEN	10	PEPLIST	NLQTVNVEN	NLQTVNVDEN	0.0001	-99.9	60.8571	NLQTVNVEN	NLQTVNVDEN	0	-99.9	87.5	NLQTVNVEN	NLQTVNVDEN	0	-99.9	87.5	NLQTVNVEN	NLQTVNVDEN	0	-99.9	81.25	NLQTVNVEN	NLQTVNVDEN	0	-99.9	80	NLQTVNVEN	NLQTVNVDEN	0	-99.9	92.1429	0	0	60.8571	229000	232000	274000	3
KNLQTVNVDEN	NP_000984	29.09	1272.63	11	2	637.324	31.42	0	KNLQTVNVDEN	11	PEPLIST	KQTVNVDEN	KNLQTVNVDEN	0	-99.9	93	KNLQNVDEN	KNLQTVNVDEN	0	-99.9	87.5	KNLQTVNVN	KNLQTVNVDEN	0	-99.9	100	KNLQTVNVN	KNLQTVNVDEN	0	-99.9	100	KNLQTVNVN	KNLQTVNVDEN	0	-99.9	100	KNLQTVNVN	KNLQTVNVDEN	0	-99.9	99.1667	0	0	87.5	64600	53500	75600	3
LYTLVTYVPVTTFK	NP_000984	47.89	1643.92	14	0.6	822.966	87.32	0	LYTLVTYVPVTTFK	14	PEPLIST	LTYVPVTTF	LYTLVTYVPVTTF	0.0001	-99.9	71.1111	LYYVPVTTF	LYTLVTYVPVTTF	0.0241	-99.9	4.9054	LYYVPVTTF	LYTLVTYVPVTTF	0	-99.9	80	LTYVPVTTF	LYTLVTYVPVTTF	0	-99.9	80	LTYVPVTTF	LYTLVTYVPVTTF	0	-99.9	59.375	LYYVPVTTF	LYTLVTYVPVTTF	0.0012	-99.9	32.4414	0.0042	0	4.9054	25300	9300	14100	3
LADPSAFVAA	NP_000993	29.81	960.492	10	1	481.253	79	0	LADPSAFVAA	10	PEPLIST	LADPAFVAA	LADPSAFVAA	0.0375	-99.9	5.7518	LADPAFVAA	LADPSAFVAA	0.0001	-99.9	41.625	LADPAFVAA	LADPSAFVAA	0.0013	-99.9	18.1792	LADPAFVAA	LADPSAFVAA	0.0554	-99.9	3.0245	LADPAFVAA	LADPSAFVAA	0.0146	-99.9	6.4566	LADPSAVAA	LADPSAFVAA	0.0017	-99.9	29.1083	0.0184	0	3.0245	150000	53600	119000	3
FLADPSAFVAA	NP_000993	26.73	1107.56	11	0.1	554.787	87.97	0	FLADPSAFVAA	11	PEPLIST	FLADPFVAA	FLADPSAFVAA	0.5178	-99.9	0.3987	FLADPSAFA	FLADPSAFVAA	0.0001	-99.9	38.8333	FLADPSVAA	FLADPSAFVAA	0.0012	-99.9	18.7746	FLADPSVAA	FLADPSAFVAA	0.0039	-99.9	16.3672	FLADPSVAA	FLADPSAFVAA	0.0074	-99.9	8.7696	FLADPFVAA	FLADPSAFVAA	0.0016	-99.9	29.3503	0.0887	1	0.3987	313000	292000	104000	3
TSFFQALGITTK	NP_000993	46.84	1312.7	12	0.3	657.359	87.29	0	TSFFQALGITTK	12	PEPLIST	TQALGITTK	TSFFQALGITTK	0.0005	-99.9	38.9773	SFFQGITTK	SFFQALGITTK	0.0003	-99.9	28.4412	TQALGITTK	TSFFQALGITTK	0	-99.9	59.5833	TSFFGITTK	TSFFQALGITTK	0.0002	-99.9	49.7333	TSFFGITTK	TSFFQALGITTK	0.0001	-99.9	36.8333	TSFFGITTK	TSFFQALGITTK	0.0006	-99.9	42.1	0.0003	0	28.4412	72600	17200	4320	3
MRYVASYL	NP_000995	23.86	1001.5	8	0.6	501.758	70.68	0	MRYVASYL	8	PEPLIST	MRY-VASYL	MRYVASYL	0.0006	-99.9	38.1591	MRY-VASYL	MRYVASYL	0.0016	-99.9	15.9966	MRY-VASYL	MRYVASYL	0.2768	-99.9	0.6002	MRYVAS-YL	MRYVASYL	0.008	-99.9	11.1173	MRY-VASYL	MRYVASYL	0.0098	-99.9	7.7394	MRY-VASYL	MRYVASYL	0.4309	-99.9	0.389	0.1213	2	0.389	318000	277000	446000	3
MRYVASYLL	NP_000995	34.64	1114.58	9	0.3	558.3	82.56	0	MRYVASYLL	9	PEPLIST	MRYVASYLL	MRYVASYLL	0.0263	-99.9	7.1239	MRYVASYLL	MRYVASYLL	0.0516	-99.9	3.342	MRYVASYLL	MRYVASYLL	0.845	-99.9	0.0312	MRYVASYLL	MRYVASYLL	0.0507	-99.9	3.2509	MRYVASYLL	MRYVASYLL	0.0829	-99.9	2.4587	MRYVASYLL	MRYVASYLL	0.8382	-99.9	0.026	0.3158	2	0.026	2020000	1770000	2370000	3
VPAGGAVAV	NP_000995	31.36	739.423	9	0.6	740.431	44.25	0	VPAGGAVAV	9	PEPLIST	VPAGGAVAV	VPAGGAVAV	0.0189	-99.9	8.5622	VPAGGAVAV	VPAGGAVAV	0.0024	-99.9	13.5968	VPAGGAVAV	VPAGGAVAV	0.2477	-99.9	0.6961	VPAGGAVAV	VPAGGAVAV	0.863	-99.9	0.0098	VPAGGAVAV	VPAGGAVAV	0.4025	-99.9	0.5473	VPAGGAVAV	VPAGGAVAV	0.0471	-99.9	5.4183	0.2636	3	0.0098	1620000	1160000	1330000	3
MRYVASYLLA	NP_000995	28.49	1185.62	10	0.3	593.818	82.67	0	MRYVASYLLA	10	PEPLIST	MRYASYLLA	MRYVASYLLA	0.0008	-99.9	34.5152	MYVASYLLA	MRYVASYLLA	0.0028	-99.9	12.7705	MRYVASYLL	MRYVASYLL	0.0266	-99.9	4.3358	MRYVASLLA	MRYVASYLLA	0.0013	-99.9	26.728	MRYVASYLL	MRYVASYLL	0.0003	-99.9	27.4474	MRYVASYLL	MRYVASYLL	0.0616	-99.9	4.4728	0.0156	0	4.3358	620000	271000	497000	3
VPAGGAVAVSA	NP_000995	45.83	897.492	11	1.1	898.5	43.76	0	VPAGGAVAVSA	11	PEPLIST	VPAGVAVSA	VPAGGAVAVSA	0.0003	-99.9	48.65	VGGAVAVSA	VPAGGAVAVSA	0.0001	-99.9	49.75	VPAGGAVAA	VPAGGAVAVSA	0.0009	-99.9	21.0926	VPAGVAVSA	VPAGGAVAVSA	0.3313	-99.9	0.4589	VPAGGAVSA	VPAGGAVAVSA	0.0008	-99.9	20.7934	VPAGGAVAA	VPAGGAVAVSA	0.0002	-99.9	59.8507	0.0556	1	0.4589	4930000	3240000	4040000	3
NIEDVIAQGIGK	NP_000995	45.26	1255.68	12	0.9	628.846	82.99	0	NIEDVIAQGIGK	12	PEPLIST	NIEDVIAQK	NIEDVIAQGIGK	0.0002	-99.9	53.4507	NVIAQGIGK	NIEDVIAQGIGK	0.0001	-99.9	50.5882	NEDVIAQGI	NIEDVIAQGI	0	-99.9	69.1667	NVIAQGIGK	NIEDVIAQGIGK	0.0001	-99.9	68.6956	NVIAQGIGK	NIEDVIAQGIGK	0	-99.9	66.25	NVIAQGIGK	NIEDVIAQGIGK	0.0001	-99.9	64.3478	0.0001	0	50.5882	54600	24000	15800	3
MRYVASYLLAALG	NP_000995	28.89	1426.76	13	2	714.391	92.31	0	MRYVASYLLAALG	13	PEPLIST	MVASYLLAA	MRYVASYLLAA	0	-99.9	75	RYVASYLLL	RYVASYLLAAL	0	-99.9	53.2353	MRYVASYAL	MRYVASYLLAAL	0.0018	-99.9	15.8796	MRYVASYAL	MRYVASYLLAAL	0	-99.9	74.4118	MASYLLAAL	MRYVASYLLAAL	0	-99.9	58.125	MRYVASYLL	MRYVASYLL	0.0031	-99.9	22.9532	0.0008	0	15.8796	87700	20000	63300	3
MRYVASYLLAALGG	NP_000995	31.77	1483.79	14	0.1	742.9	93.26	0	MRYVASYLLAALGG	14	PEPLIST	MVASYLLAA	MRYVASYLLAA	0	-99.9	84.5	MYLLAALGG	MRYVASYLLAALGG	0.0001	-99.9	47	MRYVASYLL	MRYVASYLL	0.0006	-99.9	24.7391	MRYVASYLL	MRYVASYLL	0	-99.9	80	MASYLLAAL	MRYVASYLLAAL	0	-99.9	72.5	MRYVASYLL	MRYVASYLL	0.0015	-99.9	30.1562	0.0004	0	24.7391	142000	47000	125000	3
YEPPVQESV	NP_000997	34.63	1046.49	9	1.6	524.254	57.9	0	YEPPVQESV	9	PEPLIST	YEPPVQESV	YEPPVQESV	0.1131	-99.9	2.6762	YEPPVQESV	YEPPVQESV	0.0206	-99.9	5.2826	YEPPVQESV	YEPPVQESV	0.162	-99.9	1.1115	YEPPVQESV	YEPPVQESV	0.0656	-99.9	2.6146	YEPPVQESV	YEPPVQESV	0.035	-99.9	4.1156	YEPPVQESV	YEPPVQESV	0.1351	-99.9	2.236	0.0886	1	1.1115	16500	33000	42200	3
LITEDVQGK	NP_000997	32.83	1001.54	9	0.7	501.777	33.2	0	LITEDVQGK	9	PEPLIST	LITEDVQGK	LITEDVQGK	0.0009	-99.9	32.7805	LITEDVQGK	LITEDVQGK	0.0001	-99.9	47.6	LITEDVQGK	LITEDVQGK	0	-99.9	69.1667	LITEDVQGK	LITEDVQGK	0.0003	-99.9	47.6471	LITEDVQGK	LITEDVQGK	0.0002	-99.9	33.0556	LITEDVQGK	LITEDVQGK	0.0007	-99.9	38.8833	0.0004	0	32.7805	93600	52100	8310	3
GYEPPVQESV	NP_000997	43.61	1103.51	10	1	1104.52	60.41	0	GYEPPVQESV	10	PEPLIST	GYEPPVESV	GYEPPVQESV	0.0045	-99.9	17.2172	GYPPVQESV	GYEPPVQESV	0.3121	-99.9	0.9754	GEPPVQESV	GYEPPVQESV	0.0044	-99.9	11.0413	YEPPVQESV	YEPPVQESV	0.0016	-99.9	24.6424	GYEPPVQSV	GYEPPVQESV	0.0006	-99.9	23.0145	GYEPPVQSV	GYEPPVQESV	0.0462	-99.9	5.4858	0.0615	1	0.9754	410000	260000	332000	3
TQAPPNVVL	NP_001001794-V403M|protein:NP_001001794:XP_005261971:XP_005261972	25.81	937.523	9	-0.6	469.769	67.6	0	TQAPPNVVL	9	PEPLIST	TQAPPNVVL	TQAPPNVVL	0.4798	-99.9	0.4691	TQAPPNVVL	TQAPPNVVL	0.0485	-99.9	3.4401	TQAPPNVVL	TQAPPNVVL	0.919	-99.9	0.0137	TQAPPNVVL	TQAPPNVVL	0.1488	-99.9	1.2128	TQAPPNVVL	TQAPPNVVL	0.6891	-99.9	0.1636	TQAPPNVVL	TQAPPNVVL	0.2976	-99.9	0.7501	0.4305	5	0.0137	492000	343000	424000	3
AVDSLVPIGR	NP_001001935:NP_001001937	28.8	1025.59	10	0.5	513.801	63.75	0	AVDSLVPIGR	10	PEPLIST	AVDSVPIGR	AVDSLVPIGR	0.0008	-99.9	34.0455	AVDSVPIGR	AVDSLVPIGR	0.0003	-99.9	31.087	AVDSVPIGR	AVDSLVPIGR	0	-99.9	54.7222	AVDSVPIGR	AVDSLVPIGR	0.0002	-99.9	51.6129	AVDSVPIGR	AVDSLVPIGR	0.0001	-99.9	41.8571	AVDSVPIGR	AVDSLVPIGR	0.0006	-99.9	41.3778	0.0003	0	31.087	28600	44000	28300	3
ELNITAAK	NP_001002	29.26	858.481	8	0.1	430.248	31.58	0	ELNITAAK	8	PEPLIST	EL-NITAAK	ELNITAAK	0.0003	-99.9	48	ELN-ITAAK	ELNITAAK	0	-99.9	68.3333	#NAME?	ELNITAAK	0	-99.9	55	ELN-ITAAK	ELNITAAK	0.0003	-99.9	44.1304	ELN-ITAAK	ELNITAAK	0	-99.9	47.25	ELN-ITAAK	ELNITAAK	0.0002	-99.9	54.7312	0.0002	0	44.1304	106000	18300	48900	3
KTIEDDLVSA	NP_001002019:NP_079491	31.13	1089.56	10	-0.6	545.785	61.41	0	KTIEDDLVSA	10	PEPLIST	KTIDDLVSA	KTIEDDLVSA	0.4229	-99.9	0.5823	KTIDDLVSA	KTIEDDLVSA	0.0001	-99.9	41.375	KTIDDLVSA	KTIEDDLVSA	0.0002	-99.9	36.6667	KTIDDLVSA	KTIEDDLVSA	0.0041	-99.9	15.9094	KTIDDLVSA	KTIEDDLVSA	0.0051	-99.9	10.3218	KTIDDLVSA	KTIEDDLVSA	0.0013	-99.9	31.9417	0.0723	1	0.5823	449000	84700	241000	3
ALSGHLETV	NP_001002857:NP_001002858	36.12	925.487	9	-0.3	463.751	40.4	0	ALSGHLETV	9	PEPLIST	ALSGHLETV	ALSGHLETV	0.9046	-99.9	0.0361	ALSGHLETV	ALSGHLETV	0.0071	-99.9	8.6205	ALSGHLETV	ALSGHLETV	0.0105	-99.9	7.2724	ALSGHLETV	ALSGHLETV	0.011	-99.9	9.199	ALSGHLETV	ALSGHLETV	0.0582	-99.9	3.0652	ALSGHLETV	ALSGHLETV	0.0742	-99.9	3.8854	0.1776	1	0.0361	364000	225000	220000	3
QRQDIAFAY	NP_001002857:NP_001002858	27.23	1110.55	9	1.5	556.281	58.89	0	QRQDIAFAY	9	PEPLIST	QRQDIAFAY	QRQDIAFAY	0.0218	-99.9	7.925	QRQDIAFAY	QRQDIAFAY	0.0199	-99.9	5.3656	QRQDIAFAY	QRQDIAFAY	0.2966	-99.9	0.5467	QRQDIAFAY	QRQDIAFAY	0.0275	-99.9	5.0857	QRQDIAFAY	QRQDIAFAY	0.0109	-99.9	7.3735	QRQDIAFAY	QRQDIAFAY	0.6868	-99.9	0.0972	0.1772	2	0.0972	1370000	806000	1380000	3
ERDALNIET	NP_001002857:NP_001002858	27.09	1059.52	9	1.7	530.768	46.92	0	ERDALNIET	9	PEPLIST	ERDALNIET	ERDALNIET	0.0006	-99.9	37.1373	ERDALNIET	ERDALNIET	0.0001	-99.9	38.25	ERDALNIET	ERDALNIET	0.1614	-99.9	1.1165	ERDALNIET	ERDALNIET	0.0048	-99.9	14.6919	ERDALNIET	ERDALNIET	0.0004	-99.9	26.8889	ERDALNIET	ERDALNIET	0.0068	-99.9	16.0733	0.029	1	1.1165	84300	49800	108000	3
GRADGYVL	NP_001003	22.12	849.434	8	-0.2	425.724	45.84	0	GRADGYVL	8	PEPLIST	GRADG-YVL	GRADGYVL	0.0025	-99.9	21.9691	GRADG-YVL	GRADGYVL	0.0016	-99.9	16.0402	GRADG-YVL	GRADGYVL	0.4081	-99.9	0.3377	GRAD-GYVL	GRADGYVL	0.0016	-99.9	24.7483	GRADGYV-L	GRADGYVL	0.0018	-99.9	15.6677	GRADGYV-L	GRADGYVL	0.2029	-99.9	1.316	0.1031	2	0.3377	1140000	693000	989000	3
RIIDVVYNA	NP_001003	36.27	1061.59	9	0.7	531.801	71.22	0	RIIDVVYNA	9	PEPLIST	RIIDVVYNA	RIIDVVYNA	0.8889	-99.9	0.0439	RIIDVVYNA	RIIDVVYNA	0.005	-99.9	10.0279	RIIDVVYNA	RIIDVVYNA	0.0056	-99.9	9.8629	RIIDVVYNA	RIIDVVYNA	0.1317	-99.9	1.3724	RIIDVVYNA	RIIDVVYNA	0.0596	-99.9	3.0105	RIIDVVYNA	RIIDVVYNA	0.0822	-99.9	3.5597	0.1955	2	0.0439	5210000	4330000	3180000	3
ISSLLEEQFQQGK	NP_001003	47.86	1505.77	13	0.1	753.894	69.4	0	ISSLLEEQFQQGK	13	PEPLIST	IEEQFQQGK	ISSLLEEQFQQGK	0	-99.9	75	ISSQFQQGK	ISSLLEEQFQQGK	0	-99.9	73.75	IEEQFQQGK	ISSLLEEQFQQGK	0	-99.9	87.5	IEEQFQQGK	ISSLLEEQFQQGK	0	-99.9	93.75	ISSQFQQGK	ISSLLEEQFQQGK	0	-99.9	85	ISSQFQQGK	ISSLLEEQFQQGK	0	-99.9	78.6111	0	0	73.75	55200	27200	36500	3
SQLEDAIRL	NP_001003800:NP_056065	20.69	1043.56	9	0.7	522.788	72.6	0	SQLEDAIRL	9	PEPLIST	SQLEDAIRL	SQLEDAIRL	0.8667	-99.9	0.0637	SQLEDAIRL	SQLEDAIRL	0.0335	-99.9	4.1629	SQLEDAIRL	SQLEDAIRL	0.5731	-99.9	0.1754	SQLEDAIRL	SQLEDAIRL	0.0202	-99.9	6.2578	SQLEDAIRL	SQLEDAIRL	0.2094	-99.9	1.173	SQLEDAIRL	SQLEDAIRL	0.1594	-99.9	1.8166	0.3104	4	0.0637	347000	231000	335000	3
GFGFVLFK	NP_001003810:NP_002129:NP_112737:NP_112738	37.91	913.506	8	-0.2	457.76	86.3	0	GFGFVLFK	8	PEPLIST	G-FGFVLFK	GFGFVLFK	0.0003	-99.9	47.8	GFGFV-LFK	GFGFVLFK	0.0007	-99.9	21.5652	#NAME?	GFGFVLFK	0	-99.9	72.5	G-FGFVLFK	GFGFVLFK	0	-99.9	77.5	#NAME?	GFGFVLFK	0	-99.9	75	GF-GFVLFK	GFGFVLFK	0.001	-99.9	34.5341	0.0003	0	21.5652	74500	29300	34000	3
IFVGGLSPDTPEEK	NP_001003810:NP_002129:NP_112737:NP_112738	46.5	1487.75	14	1	744.883	67.65	0	IFVGGLSPDTPEEK	14	PEPLIST	IFVDTPEEK	IFVGGLSPDTPEEK	0.0003	-99.9	49.1176	IFPDTPEEK	IFVGGLSPDTPEEK	0.001	-99.9	19.176	IFVGGPEEK	IFVGGLSPDTPEEK	0	-99.9	87.5	IFVDTPEEK	IFVGGLSPDTPEEK	0	-99.9	85	IFPDTPEEK	IFVGGLSPDTPEEK	0	-99.9	75	IFPDTPEEK	IFVGGLSPDTPEEK	0.0004	-99.9	46.4828	0.0003	0	19.176	176000	102000	111000	3
APMPPIIHA	NP_001005409:NP_005868	34.86	945.511	9	0.1	473.763	60.67	0	APMPPIIHA	9	PEPLIST	APMPPIIHA	APMPPIIHA	0.0756	-99.9	3.6376	APMPPIIHA	APMPPIIHA	0.0014	-99.9	16.6473	APMPPIIHA	APMPPIIHA	0.0731	-99.9	2.2099	APMPPIIHA	APMPPIIHA	0.9297	-99.9	0.005	APMPPIIHA	APMPPIIHA	0.1682	-99.9	1.4422	APMPPIIHA	APMPPIIHA	0.0768	-99.9	3.7787	0.2208	2	0.005	3330000	2390000	3400000	3
VQIGDIVTV	NP_001006	29.47	942.539	9	1.8	943.548	85.98	0	VQIGDIVTV	9	PEPLIST	VQIGDIVTV	VQIGDIVTV	0.9691	-99.9	0.0113	VQIGDIVTV	VQIGDIVTV	0.0438	-99.9	3.6301	VQIGDIVTV	VQIGDIVTV	0.4262	-99.9	0.3112	VQIGDIVTV	VQIGDIVTV	0.069	-99.9	2.489	VQIGDIVTV	VQIGDIVTV	0.3828	-99.9	0.5853	VQIGDIVTV	VQIGDIVTV	0.1167	-99.9	2.5884	0.3346	3	0.0113	8200000	5840000	8600000	3
QQLPETIGL	NP_001006600-S274L|erbin:NP_001240627-S274L|erbin:NP_001240630-S274L|erbin:NP_061165-S274L|erbin:NP_001240626-S274L|erbin:NP_001240628-S274L|erbin	33.7	997.544	9	0.8	998.553	82.51	0	QQLPETIGL	9	PEPLIST	QQLPETIGL	QQLPETIGL	0.7549	-99.9	0.1422	QQLPETIGL	QQLPETIGL	0.0227	-99.9	5.0219	QQLPETIGL	QQLPETIGL	0.6275	-99.9	0.1325	QQLPETIGL	QQLPETIGL	0.0205	-99.9	6.1787	QQLPETIGL	QQLPETIGL	0.1635	-99.9	1.4842	QQLPETIGL	QQLPETIGL	0.1463	-99.9	2.0344	0.2893	3	0.1325	293000	81300	237000	3
LMDHTIPEV	NP_001007069:NP_001007070:NP_001007068:XP_005251337	30.6	1053.52	9	0.9	527.766	66.2	0	LMDHTIPEV	9	PEPLIST	LMDHTIPEV	LMDHTIPEV	0.8729	-99.9	0.06	LMDHTIPEV	LMDHTIPEV	0.0084	-99.9	8.0586	LMDHTIPEV	LMDHTIPEV	0.0367	-99.9	3.5312	LMDHTIPEV	LMDHTIPEV	0.0153	-99.9	7.4942	LMDHTIPEV	LMDHTIPEV	0.0847	-99.9	2.4276	LMDHTIPEV	LMDHTIPEV	0.0505	-99.9	5.1651	0.1781	1	0.06	560000	348000	629000	3
MVAPVTGNDV	NP_001007069:NP_001007070:NP_001007068:XP_005251337	36.14	1001.49	10	1.2	501.75	58.34	0	MVAPVTGNDV	10	PEPLIST	MVAPVTNDV	MVAPVTGNDV	0.1452	-99.9	2.1548	MVAPVGNDV	MVAPVTGNDV	0.0006	-99.9	23.5152	MVAPVGNDV	MVAPVTGNDV	0.0008	-99.9	21.6852	MVAPVGNDV	MVAPVTGNDV	0.0216	-99.9	5.9701	MVAPVGNDV	MVAPVTGNDV	0.0141	-99.9	6.5695	MVAPVGNDV	MVAPVTGNDV	0.0028	-99.9	23.9365	0.0308	0	2.1548	50500	22900	69600	3
RYPTSIASL	NP_001007794:NP_004716	23.18	1006.54	9	0.7	504.28	63.79	0	RYPTSIASL	9	PEPLIST	RYPTSIASL	RYPTSIASL	0.0175	-99.9	8.91	RYPTSIASL	RYPTSIASL	0.9369	-99.9	0.0551	RYPTSIASL	RYPTSIASL	0.0427	-99.9	3.2231	RYPTSIASL	RYPTSIASL	0.0074	-99.9	11.6194	RYPTSIASL	RYPTSIASL	0.0879	-99.9	2.373	RYPTSIASL	RYPTSIASL	0.7063	-99.9	0.0856	0.2998	2	0.0551	1150000	818000	715000	3
RYPTSIASLAF	NP_001007794:NP_004716	30.75	1224.65	11	0.8	613.333	83.77	0	RYPTSIASLAF	11	PEPLIST	RTSIASLAF	RYPTSIASLAF	0.0004	-99.9	44.3462	RYPTSIASF	RYPTSIASLAF	0.8331	-99.9	0.1662	RYSIASLAF	RYPTSIASLAF	0.0022	-99.9	14.931	YPTSISLAF	YPTSIASLAF	0.0032	-99.9	17.9804	RTSIASLAF	RYPTSIASLAF	0.0016	-99.9	16.032	RYPTSIASF	RYPTSIASLAF	0.088	-99.9	3.3559	0.1547	1	0.1662	198000	42500	153000	3
SYTSGLETL	NP_001008844-Y494F|desmoplakin:NP_001008844:NP_001305963-Y494F|desmoplakin:NP_004406-Y494F|desmoplakin:NP_004406:NP_004406-Y1512C|desmoplakin	38.7	969.466	9	-1.8	970.471	76.87	0	SYTSGLETL	9	PEPLIST	SYTSGLETL	SYTSGLETL	0.0161	-99.9	9.3218	SYTSGLETL	SYTSGLETL	0.8943	-99.9	0.1027	SYTSGLETL	SYTSGLETL	0.1532	-99.9	1.1795	SYTSGLETL	SYTSGLETL	0.0032	-99.9	17.8973	SYTSGLETL	SYTSGLETL	0.0486	-99.9	3.4386	SYTSGLETL	SYTSGLETL	0.5716	-99.9	0.1972	0.2812	3	0.1027	227000	79400	219000	3
FIVDPVSNL	NP_001008844-Y494F|desmoplakin:NP_001008844:NP_001305963-Y494F|desmoplakin:NP_004406-Y494F|desmoplakin:NP_004406:NP_004406-Y1512C|desmoplakin	36.98	1002.54	9	0.9	502.277	87.68	0	FIVDPVSNL	9	PEPLIST	FIVDPVSNL	FIVDPVSNL	0.909	-99.9	0.0342	FIVDPVSNL	FIVDPVSNL	0.0238	-99.9	4.9268	FIVDPVSNL	FIVDPVSNL	0.1567	-99.9	1.152	FIVDPVSNL	FIVDPVSNL	0.1225	-99.9	1.4703	FIVDPVSNL	FIVDPVSNL	0.8964	-99.9	0.0322	FIVDPVSNL	FIVDPVSNL	0.4081	-99.9	0.4336	0.4194	5	0.0322	37900	27600	47000	3
SMVEDITGLRL	NP_001008844-Y494F|desmoplakin:NP_001008844:NP_001305963-Y494F|desmoplakin:NP_004406-Y494F|desmoplakin:NP_004406:NP_004406-Y1512C|desmoplakin	31.65	1232.64	11	-0.3	617.329	87.35	0	SMVEDITGLRL	11	PEPLIST	SMVEDITGL	SMVEDITGLRL	0.2817	-99.9	1.0711	SMVEDILRL	SMVEDITGLRL	0.005	-99.9	10.0488	SEDITGLRL	SMVEDITGLRL	0.0104	-99.9	7.2984	SEDITGLRL	SMVEDITGLRL	0.0013	-99.9	27.1009	SMVEDITRL	SMVEDITGLRL	0.0062	-99.9	9.4773	SMVEDILRL	SMVEDITGLRL	0.0108	-99.9	12.8008	0.0526	1	1.0711	67600	23900	122000	3
KALQFLEEV	NP_001009186:NP_001753	31.33	1075.59	9	0.7	538.803	82.09	0	KALQFLEEV	9	PEPLIST	KALQFLEEV	KALQFLEEV	0.6737	-99.9	0.2076	KALQFLEEV	KALQFLEEV	0.0065	-99.9	8.968	KALQFLEEV	KALQFLEEV	0.0081	-99.9	8.2436	KALQFLEEV	KALQFLEEV	0.0491	-99.9	3.3291	KALQFLEEV	KALQFLEEV	0.2342	-99.9	1.0562	KALQFLEEV	KALQFLEEV	0.0665	-99.9	4.2362	0.173	2	0.2076	721000	747000	841000	3
VHAELADVL	NP_001009186:NP_001753	28.78	965.518	9	1.1	483.767	71.97	0	VHAELADVL	9	PEPLIST	VHAELADVL	VHAELADVL	0.0043	-99.9	17.4399	VHAELADVL	VHAELADVL	0.0406	-99.9	3.7785	VHAELADVL	VHAELADVL	0.9014	-99.9	0.0183	VHAELADVL	VHAELADVL	0.0207	-99.9	6.1548	VHAELADVL	VHAELADVL	0.031	-99.9	4.4095	VHAELADVL	VHAELADVL	0.178	-99.9	1.5669	0.196	2	0.0183	130000	103000	84700	3
TVIATNILL	NP_001009186:NP_001753	22.76	956.591	9	2.2	957.6	88.29	0	TVIATNILL	9	PEPLIST	TVIATNILL	TVIATNILL	0.5255	-99.9	0.3875	TVIATNILL	TVIATNILL	0.0536	-99.9	3.2821	TVIATNILL	TVIATNILL	0.1096	-99.9	1.5833	TVIATNILL	TVIATNILL	0.1122	-99.9	1.5924	TVIATNILL	TVIATNILL	0.539	-99.9	0.3188	TVIATNILL	TVIATNILL	0.1732	-99.9	1.6206	0.2522	5	0.3188	200000	337000	42800	3
ALSKEGIVAL	NP_001009186:NP_001753	25.07	999.596	10	1.1	500.806	62.25	0	ALSKEGIVAL	10	PEPLIST	ALSEGIVAL	ALSKEGIVAL	0.5494	-99.9	0.3529	ALSEGIVAL	ALSKEGIVAL	0.0024	-99.9	13.732	ALSEGIVAL	ALSKEGIVAL	0.0318	-99.9	3.8787	ASKEGIVAL	ALSKEGIVAL	0.0126	-99.9	8.4773	ASKEGIVAL	ALSKEGIVAL	0.0923	-99.9	2.2979	ALKEGIVAL	ALSKEGIVAL	0.0322	-99.9	6.9091	0.1201	1	0.3529	543000	402000	516000	3
VLADALKSI	NP_001010	22.56	928.559	9	0.4	465.287	74.82	0	VLADALKSI	9	PEPLIST	VLADALKSI	VLADALKSI	0.7506	-99.9	0.145	VLADALKSI	VLADALKSI	0.0349	-99.9	4.0653	VLADALKSI	VLADALKSI	0.0139	-99.9	6.2508	VLADALKSI	VLADALKSI	0.0296	-99.9	4.8302	VLADALKSI	VLADALKSI	0.3077	-99.9	0.781	VLADALKSI	VLADALKSI	0.1153	-99.9	2.6196	0.2086	2	0.145	51000	24600	71100	3
LLPSRQFGF	NP_001010	16.99	1063.58	9	0.2	532.798	75.57	0	LLPSRQFGF	9	PEPLIST	LLPSRQFGF	LLPSRQFGF	0.04	-99.9	5.5226	LLPSRQFGF	LLPSRQFGF	0.6217	-99.9	0.3855	LLPSRQFGF	LLPSRQFGF	0.0014	-99.9	17.8419	LLPSRQFGF	LLPSRQFGF	0.0015	-99.9	25.313	LLPSRQFGF	LLPSRQFGF	0.0247	-99.9	4.9614	LLPSRQFGF	LLPSRQFGF	0.1634	-99.9	1.7537	0.1421	2	0.3855	263000	417000	125000	3
FQIIQSIRMGM	NP_001010897:NP_055260	31.05	1322.68	11	0.4	662.349	85.76	0	FQIIQSIRMGM	11	PEPLIST	FQISIRMGM	FQIIQSIRMGM	0.0249	-99.9	7.3517	FQISIRMGM	FQIIQSIRMGM	0.0002	-99.9	34.875	FQISIRMGM	FQIIQSIRMGM	0.0056	-99.9	9.8644	FIQSIRMGM	FQIIQSIRMGM	0.0003	-99.9	43.4231	FQISIRMGM	FQIIQSIRMGM	0.002	-99.9	14.9582	FQISIRMGM	FQIIQSIRMGM	0.0057	-99.9	17.4095	0.0065	0	7.3517	71200	24600	51100	3
FAAATGATPIAGR	NP_001012321	33.52	1202.64	13	0.9	602.328	44.43	0	FAAATGATPIAGR	13	PEPLIST	FAAAPIAGR	FAAATGATPIAGR	0.0008	-99.9	34.303	FAAAPIAGR	FAAATGATPIAGR	0	-99.9	58.1818	FAAATGATR	FAAATGATPIAGR	0	-99.9	67.5	FAAATGATR	FAAATGATPIAGR	0.0003	-99.9	47.2353	FAAATGATR	FAAATGATPIAGR	0.0001	-99.9	36.5	FAAAPIAGR	FAAATGATPIAGR	0.0005	-99.9	42.45	0.0003	0	34.303	74100	15100	30800	3
LYQDGVFKF	NP_001012398:XP_005256151	42.73	1115.57	9	0.1	558.79	81.39	0	LYQDGVFKF	9	PEPLIST	LYQDGVFKF	LYQDGVFKF	0.0187	-99.9	8.6022	LYQDGVFKF	LYQDGVFKF	0.9929	-99.9	0.0046	LYQDGVFKF	LYQDGVFKF	0.0365	-99.9	3.5459	LYQDGVFKF	LYQDGVFKF	0.0113	-99.9	9.0357	LYQDGVFKF	LYQDGVFKF	0.033	-99.9	4.262	LYQDGVFKF	LYQDGVFKF	0.7657	-99.9	0.0581	0.3097	2	0.0046	443000	763000	186000	3
LYEKDIQLF	NP_001012398:XP_005256151	27.65	1167.62	9	0.9	584.817	80.88	0	LYEKDIQLF	9	PEPLIST	LYEKDIQLF	LYEKDIQLF	0.0046	-99.9	17.0215	LYEKDIQLF	LYEKDIQLF	0.9621	-99.9	0.026	LYEKDIQLF	LYEKDIQLF	0.0087	-99.9	7.976	LYEKDIQLF	LYEKDIQLF	0.0028	-99.9	19.0528	LYEKDIQLF	LYEKDIQLF	0.0076	-99.9	8.6561	LYEKDIQLF	LYEKDIQLF	0.3396	-99.9	0.5996	0.2209	2	0.026	88000	38300	13100	3
FVEPSRQFV	NP_001012474	32.57	1107.57	9	1	554.793	57.6	0	FVEPSRQFV	9	PEPLIST	FVEPSRQFV	FVEPSRQFV	0.3397	-99.9	0.8138	FVEPSRQFV	FVEPSRQFV	0.0036	-99.9	11.6031	FVEPSRQFV	FVEPSRQFV	0.0136	-99.9	6.3198	FVEPSRQFV	FVEPSRQFV	0.1166	-99.9	1.5385	FVEPSRQFV	FVEPSRQFV	0.2481	-99.9	0.9936	FVEPSRQFV	FVEPSRQFV	0.0867	-99.9	3.4003	0.1347	3	0.8138	223000	356000	101000	3
TPTPVPVV	NP_001012496:NP_009210	32.67	808.469	8	0.7	809.477	64.71	0	TPTPVPVV	8	PEPLIST	#NAME?	TPTPVPVV	0.0012	-99.9	29.8148	T-PTPVPVV	TPTPVPVV	0.0005	-99.9	24.0179	TPTPVP-VV	TPTPVPVV	0.0076	-99.9	8.5365	TPTPVP-VV	TPTPVPVV	0.3944	-99.9	0.3454	TPTPVP-VV	TPTPVPVV	0.0064	-99.9	9.3246	TPTPV-PVV	TPTPVPVV	0.0042	-99.9	20.096	0.069	1	0.3454	418000	259000	429000	3
NQTPVTLQV	NP_001012496:NP_009210	40.16	998.54	9	1.9	999.549	69.32	0	NQTPVTLQV	9	PEPLIST	NQTPVTLQV	NQTPVTLQV	0.5565	-99.9	0.3427	NQTPVTLQV	NQTPVTLQV	0.0157	-99.9	5.994	NQTPVTLQV	NQTPVTLQV	0.3855	-99.9	0.3706	NQTPVTLQV	NQTPVTLQV	0.0679	-99.9	2.5274	NQTPVTLQV	NQTPVTLQV	0.0977	-99.9	2.2045	NQTPVTLQV	NQTPVTLQV	0.0801	-99.9	3.6435	0.2006	2	0.3427	9750000	6620000	8550000	3
TQAPGNPVL	NP_001012496:NP_009210	37.22	895.476	9	0.5	896.484	51.85	0	TQAPGNPVL	9	PEPLIST	TQAPGNPVL	TQAPGNPVL	0.475	-99.9	0.478	TQAPGNPVL	TQAPGNPVL	0.04	-99.9	3.8026	TQAPGNPVL	TQAPGNPVL	0.8892	-99.9	0.0211	TQAPGNPVL	TQAPGNPVL	0.0926	-99.9	1.9054	TQAPGNPVL	TQAPGNPVL	0.602	-99.9	0.2433	TQAPGNPVL	TQAPGNPVL	0.2339	-99.9	1.0885	0.3888	5	0.0211	2540000	1040000	2310000	3
APGNPVLAV	NP_001012496:NP_009210	31.18	836.476	9	0.6	837.483	68.14	0	APGNPVLAV	9	PEPLIST	APGNPVLAV	APGNPVLAV	0.0081	-99.9	13.1819	APGNPVLAV	APGNPVLAV	0.0009	-99.9	19.872	APGNPVLAV	APGNPVLAV	0.0571	-99.9	2.6343	APGNPVLAV	APGNPVLAV	0.6157	-99.9	0.0985	APGNPVLAV	APGNPVLAV	0.1384	-99.9	1.6835	APGNPVLAV	APGNPVLAV	0.026	-99.9	7.8509	0.141	2	0.0985	100000	49100	50900	3
NQDKNFAFL	NP_001012496:NP_009210	25.26	1095.53	9	1	548.775	76.07	0	NQDKNFAFL	9	PEPLIST	NQDKNFAFL	NQDKNFAFL	0.3442	-99.9	0.7968	NQDKNFAFL	NQDKNFAFL	0.0672	-99.9	2.8994	NQDKNFAFL	NQDKNFAFL	0.5315	-99.9	0.2095	NQDKNFAFL	NQDKNFAFL	0.0164	-99.9	7.186	NQDKNFAFL	NQDKNFAFL	0.0914	-99.9	2.3133	NQDKNFAFL	NQDKNFAFL	0.1508	-99.9	1.9595	0.2002	3	0.2095	70700	119000	139000	3
YYEEQHPEL	NP_001012651:NP_001012651-D115G|interleukin-32:NP_001012653:NP_001012653-D152G|interleukin-32:NP_001012652-D152G|interleukin-32:NP_001012654:NP_001012654-D163G|interleukin-32:NP_001012649:NP_001012649-D172G|interleukin-32:NP_001012736-D172G|interleukin-32:NP_001012650-D172G|interleukin-32:NP_004212-D172G|interleukin-32:XP_005255743:NP_001295007-D218G|interleukin-32:NP_001012651-C3119297CG|interle…	43.43	1206.52	9	0.6	604.267	46.07	0	YYEEQHPEL	9	PEPLIST	YYEEQHPEL	YYEEQHPEL	0.0802	-99.9	3.4766	YYEEQHPEL	YYEEQHPEL	0.7936	-99.9	0.2106	YYEEQHPEL	YYEEQHPEL	0.3653	-99.9	0.4001	YYEEQHPEL	YYEEQHPEL	0.0219	-99.9	5.9232	YYEEQHPEL	YYEEQHPEL	0.218	-99.9	1.1321	YYEEQHPEL	YYEEQHPEL	0.7274	-99.9	0.0752	0.3677	4	0.0752	2980000	1660000	2440000	3
KVPEWVDTV	NP_001013	46.91	1071.56	9	0.8	536.788	73.62	0	KVPEWVDTV	9	PEPLIST	KVPEWVDTV	KVPEWVDTV	0.9004	-99.9	0.0379	KVPEWVDTV	KVPEWVDTV	0.1283	-99.9	1.9729	KVPEWVDTV	KVPEWVDTV	0.0109	-99.9	7.1433	KVPEWVDTV	KVPEWVDTV	0.0179	-99.9	6.7853	KVPEWVDTV	KVPEWVDTV	0.2235	-99.9	1.1058	KVPEWVDTV	KVPEWVDTV	0.2189	-99.9	1.193	0.25	4	0.0379	2840000	2220000	3500000	3
DVNQQEFVR	NP_001013	39.47	1133.55	9	1.4	567.781	39.96	0	DVNQQEFVR	9	PEPLIST	DVNQQEFVR	DVNQQEFVR	0.0002	-99.9	54.8592	DVNQQEFVR	DVNQQEFVR	0.0001	-99.9	37.9167	DVNQQEFVR	DVNQQEFVR	0.0001	-99.9	42.875	DVNQQEFVR	DVNQQEFVR	0.0022	-99.9	21.5277	DVNQQEFVR	DVNQQEFVR	0	-99.9	52.3077	DVNQQEFVR	DVNQQEFVR	0.0016	-99.9	29.6624	0.0007	0	21.5277	244000	122000	166000	3
VLQALEGLK	NP_001013	25.97	969.586	9	0	485.8	63.73	0	VLQALEGLK	9	PEPLIST	VLQALEGLK	VLQALEGLK	0.0015	-99.9	26.9363	VLQALEGLK	VLQALEGLK	0.0003	-99.9	31.0435	VLQALEGLK	VLQALEGLK	0	-99.9	76.6667	VLQALEGLK	VLQALEGLK	0.0002	-99.9	54.3548	VLQALEGLK	VLQALEGLK	0.0001	-99.9	44.5	VLQALEGLK	VLQALEGLK	0.0004	-99.9	45.2424	0.0004	0	26.9363	32700	26600	13100	3
RVLQALEGLK	NP_001013	37.84	1125.69	10	-0.2	376.236	54.38	0	RVLQALEGLK	10	PEPLIST	RVLQALEGL	RVLQALEGL	0.0103	-99.9	11.756	RVLQALELK	RVLQALEGLK	0.0002	-99.9	33.5294	RVLQALEGL	RVLQALEGL	0.0001	-99.9	49.5	RVLQALEGL	RVLQALEGL	0.0001	-99.9	55.3333	RVLQALEGL	RVLQALEGL	0.0002	-99.9	30.2593	RVLQALEGL	RVLQALEGL	0.0008	-99.9	37.6324	0.002	0	11.756	46200	70200	54000	3
VYDPLFSQL	NP_001013716	34.25	1080.55	9	1.2	541.283	91.35	0	VYDPLFSQL	9	PEPLIST	VYDPLFSQL	VYDPLFSQL	0.105	-99.9	2.8406	VYDPLFSQL	VYDPLFSQL	0.9455	-99.9	0.045	VYDPLFSQL	VYDPLFSQL	0.1983	-99.9	0.9041	VYDPLFSQL	VYDPLFSQL	0.0269	-99.9	5.1568	VYDPLFSQL	VYDPLFSQL	0.1767	-99.9	1.3746	VYDPLFSQL	VYDPLFSQL	0.7638	-99.9	0.0589	0.3694	4	0.045	38900	10600	74800	3
DHASIQMNV	NP_001015	43.2	1013.46	9	1.1	507.738	49.35	0	DHASIQMNV	9	PEPLIST	DHASIQMNV	DHASIQMNV	0.006	-99.9	15.1741	DHASIQMNV	DHASIQMNV	0.0172	-99.9	5.7478	DHASIQMNV	DHASIQMNV	0.458	-99.9	0.2754	DHASIQMNV	DHASIQMNV	0.0568	-99.9	2.9655	DHASIQMNV	DHASIQMNV	0.0039	-99.9	11.5721	DHASIQMNV	DHASIQMNV	0.0428	-99.9	5.7831	0.0974	1	0.2754	725000	412000	698000	3
HAVGDIPGV	NP_001016	34.07	863.45	9	0.6	864.458	48.62	0	HAVGDIPGV	9	PEPLIST	HAVGDIPGV	HAVGDIPGV	0.7503	-99.9	0.1451	HAVGDIPGV	HAVGDIPGV	0.0013	-99.9	17.2446	HAVGDIPGV	HAVGDIPGV	0.0494	-99.9	2.9175	HAVGDIPGV	HAVGDIPGV	0.2165	-99.9	0.7885	HAVGDIPGV	HAVGDIPGV	0.4321	-99.9	0.4912	HAVGDIPGV	HAVGDIPGV	0.0547	-99.9	4.8786	0.2507	3	0.1451	2010000	1490000	1610000	3
MEIQEIQLK	NP_001018006:XP_005254709:XP_005254703	29.17	1130.6	9	-0.2	566.307	69.05	0	MEIQEIQLK	9	PEPLIST	MEIQEIQLK	MEIQEIQLK	0.0049	-99.9	16.5513	MEIQEIQLK	MEIQEIQLK	0.0005	-99.9	24.4643	MEIQEIQLK	MEIQEIQLK	0.0008	-99.9	22.2222	MEIQEIQLK	MEIQEIQLK	0.0023	-99.9	21.1106	MEIQEIQLK	MEIQEIQLK	0.0003	-99.9	27.8158	MEIQEIQLK	MEIQEIQLK	0.0048	-99.9	18.8425	0.0023	0	16.5513	21100	16600	15800	3
DHFNAMTSL	NP_001018048:NP_056001:NP_001018047:NP_150648	38.68	1034.45	9	0.4	518.232	69.76	0	DHFNAMTSL	9	PEPLIST	DHFNAMTSL	DHFNAMTSL	0.0068	-99.9	14.3143	DHFNAMTSL	DHFNAMTSL	0.0266	-99.9	4.6941	DHFNAMTSL	DHFNAMTSL	0.9306	-99.9	0.0113	DHFNAMTSL	DHFNAMTSL	0.0838	-99.9	2.0908	DHFNAMTSL	DHFNAMTSL	0.0534	-99.9	3.2514	DHFNAMTSL	DHFNAMTSL	0.3042	-99.9	0.7217	0.2342	2	0.0113	36800	95500	139000	3
EHSTVITFL	NP_001018048:NP_056001:NP_001018047:NP_150648	34.52	1045.54	9	0.3	523.78	81.17	0	EHSTVITFL	9	PEPLIST	EHSTVITFL	EHSTVITFL	0.0057	-99.9	15.5321	EHSTVITFL	EHSTVITFL	0.0435	-99.9	3.6442	EHSTVITFL	EHSTVITFL	0.8397	-99.9	0.0329	EHSTVITFL	EHSTVITFL	0.0415	-99.9	3.7885	EHSTVITFL	EHSTVITFL	0.009	-99.9	8.0512	EHSTVITFL	EHSTVITFL	0.1867	-99.9	1.4775	0.1877	2	0.0329	102000	50600	82700	3
SQLDVPFKV	NP_001018048:NP_056001:NP_001018047:NP_150648	30.74	1031.57	9	0.2	516.79	79.23	0	SQLDVPFKV	9	PEPLIST	SQLDVPFKV	SQLDVPFKV	0.9718	-99.9	0.0106	SQLDVPFKV	SQLDVPFKV	0.0817	-99.9	2.5834	SQLDVPFKV	SQLDVPFKV	0.4154	-99.9	0.327	SQLDVPFKV	SQLDVPFKV	0.0593	-99.9	2.8634	SQLDVPFKV	SQLDVPFKV	0.1125	-99.9	1.9638	SQLDVPFKV	SQLDVPFKV	0.1797	-99.9	1.5498	0.3034	4	0.0106	180000	168000	135000	3
YYIEGIENSVF	NP_001018048:NP_056001:NP_001018047:NP_150648	43.58	1332.62	11	1.5	667.32	90.82	0	YYIEGIENSVF	11	PEPLIST	YYIEGIENF	YYIEGIENSVF	0.0116	-99.9	11.0456	YYIEGIENF	YYIEGIENSVF	0.9646	-99.9	0.0225	YYIEGNSVF	YYIEGIENSVF	0.0263	-99.9	4.36	YYIEGNSVF	YYIEGIENSVF	0.001	-99.9	29.7529	YYIEGISVF	YYIEGIENSVF	0.0068	-99.9	9.097	YYIEGISVF	YYIEGIENSVF	0.3342	-99.9	0.6173	0.2241	2	0.0225	40300	12900	6940	3
IYPTTYVQF	NP_001018654	38.88	1130.56	9	1.6	1131.57	86.32	0	IYPTTYVQF	9	PEPLIST	IYPTTYVQF	IYPTTYVQF	0.0072	-99.9	13.9505	IYPTTYVQF	IYPTTYVQF	0.9959	-99.9	0.0027	IYPTTYVQF	IYPTTYVQF	0.0126	-99.9	6.5977	IYPTTYVQF	IYPTTYVQF	0.0038	-99.9	16.5205	IYPTTYVQF	IYPTTYVQF	0.0163	-99.9	6.1	IYPTTYVQF	IYPTTYVQF	0.6123	-99.9	0.1575	0.2747	2	0.0027	502000	301000	411000	3
ATVPGLLKV	NP_001018654	36.21	896.569	9	-0.2	449.292	70.85	0	ATVPGLLKV	9	PEPLIST	ATVPGLLKV	ATVPGLLKV	0.8781	-99.9	0.0511	ATVPGLLKV	ATVPGLLKV	0.0133	-99.9	6.4978	ATVPGLLKV	ATVPGLLKV	0.0122	-99.9	6.721	ATVPGLLKV	ATVPGLLKV	0.0724	-99.9	2.3968	ATVPGLLKV	ATVPGLLKV	0.3892	-99.9	0.573	ATVPGLLKV	ATVPGLLKV	0.1131	-99.9	2.67	0.2464	2	0.0511	694000	526000	603000	3
AALQELLSK	NP_001019	34.38	971.565	9	-0.3	486.79	67.33	0	AALQELLSK	9	PEPLIST	AALQELLSK	AALQELLSK	0.0031	-99.9	20.1961	AALQELLSK	AALQELLSK	0.0003	-99.9	29.1379	AALQELLSK	AALQELLSK	0.0001	-99.9	41.4	AALQELLSK	AALQELLSK	0.0025	-99.9	20.308	AALQELLSK	AALQELLSK	0.0031	-99.9	12.6368	AALQELLSK	AALQELLSK	0.0068	-99.9	16.125	0.0026	0	12.6368	35800	44500	35100	3
LITPAVVSER	NP_001019	20.25	1083.63	10	0.1	542.822	53.28	0	LITPAVVSER	10	PEPLIST	LITPAVVSR	LITPAVVSER	0.0006	-99.9	37.5882	LTPAVVSER	LITPAVVSER	0.0001	-99.9	38.6667	LITPAVVSR	LITPAVVSER	0	-99.9	76.6667	LITPAVVSR	LITPAVVSER	0.0003	-99.9	43.7692	LITPAVVSR	LITPAVVSER	0	-99.9	48.25	LITPAVVSR	LITPAVVSER	0.0007	-99.9	39.6207	0.0003	0	37.5882	150000	55600	88400	3
KTIEDTLMTV	NP_001020764:NP_001020766	35.49	1149.6	10	0.1	575.805	80.23	0	KTIEDTLMTV	10	PEPLIST	KTIEDLMTV	KTIEDTLMTV	0.7866	-99.9	0.1215	KTIDTLMTV	KTIEDTLMTV	0.0033	-99.9	11.9555	KTIEDTMTV	KTIEDTLMTV	0.0018	-99.9	16.1767	KTIDTLMTV	KTIEDTLMTV	0.0085	-99.9	10.6998	KTIEDTMTV	KTIEDTLMTV	0.0521	-99.9	3.3031	KTIDTLMTV	KTIEDTLMTV	0.011	-99.9	12.6792	0.1439	1	0.1215	202000	94200	216000	3
FVDPAQITM	NP_001024	39.63	1020.5	9	3.3	1021.51	84.69	0	FVDPAQITM	9	PEPLIST	FVDPAQITM	FVDPAQITM	0.8941	-99.9	0.0408	FVDPAQITM	FVDPAQITM	0.1026	-99.9	2.285	FVDPAQITM	FVDPAQITM	0.5759	-99.9	0.1729	FVDPAQITM	FVDPAQITM	0.3596	-99.9	0.4002	FVDPAQITM	FVDPAQITM	0.9642	-99.9	0.0088	FVDPAQITM	FVDPAQITM	0.5942	-99.9	0.1736	0.5818	5	0.0088	270000	143000	181000	3
FQIVNPHLL	NP_001024	28.42	1079.61	9	0.5	540.814	82.04	0	FQIVNPHLL	9	PEPLIST	FQIVNPHLL	FQIVNPHLL	0.8446	-99.9	0.0761	FQIVNPHLL	FQIVNPHLL	0.2068	-99.9	1.4161	FQIVNPHLL	FQIVNPHLL	0.7928	-99.9	0.0499	FQIVNPHLL	FQIVNPHLL	0.0745	-99.9	2.3409	FQIVNPHLL	FQIVNPHLL	0.6227	-99.9	0.2197	FQIVNPHLL	FQIVNPHLL	0.5262	-99.9	0.2497	0.5113	5	0.0499	62100	62500	39200	3
ERYFISHVL	NP_001025:NP_001159403	30.04	1162.61	9	-0.2	388.545	72.68	0	ERYFISHVL	9	PEPLIST	ERYFISHVL	ERYFISHVL	0.0158	-99.9	9.3973	ERYFISHVL	ERYFISHVL	0.0277	-99.9	4.6016	ERYFISHVL	ERYFISHVL	0.9543	-99.9	0.0072	ERYFISHVL	ERYFISHVL	0.0691	-99.9	2.4863	ERYFISHVL	ERYFISHVL	0.0607	-99.9	2.9805	ERYFISHVL	ERYFISHVL	0.694	-99.9	0.093	0.3036	2	0.0072	215000	169000	235000	3
EYSDVLAKL	NP_001025053-A935T|AT-hook:XP_005245905	28.77	1036.54	9	1.2	519.28	79.42	0	EYSDVLAKL	9	PEPLIST	EYSDVLAKL	EYSDVLAKL	0.0162	-99.9	9.2901	EYSDVLAKL	EYSDVLAKL	0.8516	-99.9	0.1455	EYSDVLAKL	EYSDVLAKL	0.1687	-99.9	1.0705	EYSDVLAKL	EYSDVLAKL	0.0127	-99.9	8.4129	EYSDVLAKL	EYSDVLAKL	0.0345	-99.9	4.1562	EYSDVLAKL	EYSDVLAKL	0.501	-99.9	0.2817	0.2641	3	0.1455	65300	31800	96500	3
FHDESTQV	NP_001025177:NP_001273:XP_005257998:NP_001118:NP_001159491-T750A|AP-1:NP_001159491:NP_663782-T770A|AP-1:NP_663782:NP_001118-T777A|AP-1	22.18	961.414	8	-0.3	481.714	22.82	0	FHDESTQV	8	PEPLIST	F-HDESTQV	FHDESTQV	0.0028	-99.9	20.9636	FHDES-TQV	FHDESTQV	0.0013	-99.9	17.2826	FHDEST-QV	FHDESTQV	0.1467	-99.9	1.2275	FHDEST-QV	FHDESTQV	0.0047	-99.9	14.9346	FHDE-STQV	FHDESTQV	0.0049	-99.9	10.5136	FHDE-STQV	FHDESTQV	0.0268	-99.9	7.7115	0.0312	1	1.2275	99000	62900	119000	3
SQANIAQVL	NP_001025177:NP_001273:XP_005257998:NP_001118:NP_001159491-T750A|AP-1:NP_001159491:NP_663782-T770A|AP-1:NP_663782:NP_001118-T777A|AP-1	31.26	942.513	9	1	943.522	73.41	0	SQANIAQVL	9	PEPLIST	SQANIAQVL	SQANIAQVL	0.4097	-99.9	0.612	SQANIAQVL	SQANIAQVL	0.0334	-99.9	4.1687	SQANIAQVL	SQANIAQVL	0.7558	-99.9	0.0657	SQANIAQVL	SQANIAQVL	0.0377	-99.9	4.073	SQANIAQVL	SQANIAQVL	0.3595	-99.9	0.6393	SQANIAQVL	SQANIAQVL	0.219	-99.9	1.1924	0.3025	4	0.0657	6320000	4040000	4110000	3
SHANSAVVL	NP_001025177:NP_001273:XP_005257998:NP_001118:NP_001159491-T750A|AP-1:NP_001159491:NP_663782-T770A|AP-1:NP_663782:NP_001118-T777A|AP-1	30.88	896.472	9	0.9	897.48	33.83	0	SHANSAVVL	9	PEPLIST	SHANSAVVL	SHANSAVVL	0.0061	-99.9	15.0123	SHANSAVVL	SHANSAVVL	0.0325	-99.9	4.2391	SHANSAVVL	SHANSAVVL	0.954	-99.9	0.0073	SHANSAVVL	SHANSAVVL	0.0386	-99.9	3.9946	SHANSAVVL	SHANSAVVL	0.11	-99.9	1.9958	SHANSAVVL	SHANSAVVL	0.3032	-99.9	0.726	0.2407	3	0.0073	2020000	1150000	1260000	3
FHDESTQVQL	NP_001025177:NP_001273:XP_005257998:NP_001118:NP_001159491-T750A|AP-1:NP_001159491:NP_663782-T770A|AP-1:NP_663782:NP_001118-T777A|AP-1	26.48	1202.56	10	1.3	602.286	52.23	0	FHDESTQVQL	10	PEPLIST	FHDESTVQL	FHDESTQVQL	0.0188	-99.9	8.5851	FHDESTVQL	FHDESTQVQL	0.0118	-99.9	6.877	FHDESTQVL	FHDESTQVQL	0.7802	-99.9	0.0567	FHDETQVQL	FHDESTQVQL	0.016	-99.9	7.302	FHDETQVQL	FHDESTQVQL	0.0186	-99.9	5.7102	FHDESTVQL	FHDESTQVQL	0.1041	-99.9	2.8797	0.1582	1	0.0567	299000	190000	263000	3
NRDQYSHLL	NP_001026882	26.94	1144.56	9	-0.1	382.528	44.38	0	NRDQYSHLL	9	PEPLIST	NRDQYSHLL	NRDQYSHLL	0.0371	-99.9	5.7906	NRDQYSHLL	NRDQYSHLL	0.0351	-99.9	4.0498	NRDQYSHLL	NRDQYSHLL	0.9535	-99.9	0.0073	NRDQYSHLL	NRDQYSHLL	0.0255	-99.9	5.3479	NRDQYSHLL	NRDQYSHLL	0.0519	-99.9	3.3102	NRDQYSHLL	NRDQYSHLL	0.6519	-99.9	0.1212	0.2925	2	0.0073	211000	115000	144000	3
RWFDKSFTF	NP_001027017:NP_001867:XP_005273820:XP_005273819	38.07	1232.6	9	0.2	617.306	83.71	0	RWFDKSFTF	9	PEPLIST	RWFDKSFTF	RWFDKSFTF	0.1432	-99.9	2.1833	RWFDKSFTF	RWFDKSFTF	0.9951	-99.9	0.0032	RWFDKSFTF	RWFDKSFTF	0.0525	-99.9	2.8023	RWFDKSFTF	RWFDKSFTF	0.0151	-99.9	7.5348	RWFDKSFTF	RWFDKSFTF	0.1062	-99.9	2.0589	RWFDKSFTF	RWFDKSFTF	0.9003	-99.9	0.0091	0.3688	2	0.0032	366000	95200	582000	3
LPRLPVPAV	NP_001027017:NP_001867:XP_005273820:XP_005273819	30.28	960.612	9	0	481.313	79.86	0	LPRLPVPAV	9	PEPLIST	LPRLPVPAV	LPRLPVPAV	0.0035	-99.9	19.2716	LPRLPVPAV	LPRLPVPAV	0.0007	-99.9	21.4239	LPRLPVPAV	LPRLPVPAV	0.0302	-99.9	3.9946	LPRLPVPAV	LPRLPVPAV	0.9271	-99.9	0.0052	LPRLPVPAV	LPRLPVPAV	0.1176	-99.9	1.8997	LPRLPVPAV	LPRLPVPAV	0.0478	-99.9	5.364	0.1878	2	0.0052	41300	88700	19600	3
SYRELFEFF	NP_001029-T663A|amiloride-sensitive:NP_001029:NP_001153047:NP_001153047-T686A|amiloride-sensitive:NP_001153048:NP_001153048-T722A|amiloride-sensitive	36.99	1236.58	9	0.6	619.298	92.1	0	SYRELFEFF	9	PEPLIST	SYRELFEFF	SYRELFEFF	0.0066	-99.9	14.4778	SYRELFEFF	SYRELFEFF	0.9868	-99.9	0.0086	SYRELFEFF	SYRELFEFF	0.0081	-99.9	8.2753	SYRELFEFF	SYRELFEFF	0.0026	-99.9	19.8581	SYRELFEFF	SYRELFEFF	0.0049	-99.9	10.4882	SYRELFEFF	SYRELFEFF	0.6699	-99.9	0.1085	0.2798	2	0.0086	132000	53700	67300	3
EYFSYPVSL	NP_001029-T663A|amiloride-sensitive:NP_001029:NP_001153047:NP_001153047-T686A|amiloride-sensitive:NP_001153048:NP_001153048-T722A|amiloride-sensitive	36.43	1103.52	9	-0.6	552.766	89.5	0	EYFSYPVSL	9	PEPLIST	EYFSYPVSL	EYFSYPVSL	0.0287	-99.9	6.7745	EYFSYPVSL	EYFSYPVSL	0.9075	-99.9	0.0896	EYFSYPVSL	EYFSYPVSL	0.5449	-99.9	0.1983	EYFSYPVSL	EYFSYPVSL	0.068	-99.9	2.5209	EYFSYPVSL	EYFSYPVSL	0.2149	-99.9	1.147	EYFSYPVSL	EYFSYPVSL	0.8571	-99.9	0.0176	0.4368	4	0.0176	1050000	268000	801000	3
RLPETLPSL	NP_001029-T663A|amiloride-sensitive:NP_001029:NP_001153047:NP_001153047-T686A|amiloride-sensitive:NP_001153048:NP_001153048-T722A|amiloride-sensitive	25.55	1024.59	9	0.6	513.303	77.61	0	RLPETLPSL	9	PEPLIST	RLPETLPSL	RLPETLPSL	0.9305	-99.9	0.0245	RLPETLPSL	RLPETLPSL	0.4142	-99.9	0.7206	RLPETLPSL	RLPETLPSL	0.1177	-99.9	1.4928	RLPETLPSL	RLPETLPSL	0.025	-99.9	5.4208	RLPETLPSL	RLPETLPSL	0.5358	-99.9	0.3235	RLPETLPSL	RLPETLPSL	0.4877	-99.9	0.2986	0.4185	5	0.0245	3600000	2260000	3320000	3
FIDTTSKF	NP_001029025:NP_000958	28.66	957.481	8	0.7	479.748	52.2	0	FIDTTSKF	8	PEPLIST	FID-TTSKF	FIDTTSKF	0.0076	-99.9	13.6114	#NAME?	FIDTTSKF	0.1449	-99.9	1.8278	FID-TTSKF	FIDTTSKF	0.0023	-99.9	14.6305	FIDTTS-KF	FIDTTSKF	0.0054	-99.9	13.8463	FID-TTSKF	FIDTTSKF	0.0482	-99.9	3.4525	#NAME?	FIDTTSKF	0.0543	-99.9	4.9066	0.0438	1	1.8278	67600	53500	98400	3
KFIDTTSKF	NP_001029025:NP_000958	40.21	1085.58	9	0.9	543.796	48.86	0	KFIDTTSKF	9	PEPLIST	KFIDTTSKF	KFIDTTSKF	0.0614	-99.9	4.2159	KFIDTTSKF	KFIDTTSKF	0.964	-99.9	0.0232	KFIDTTSKF	KFIDTTSKF	0.0127	-99.9	6.5564	KFIDTTSKF	KFIDTTSKF	0.0056	-99.9	13.6268	KFIDTTSKF	KFIDTTSKF	0.1321	-99.9	1.7461	KFIDTTSKF	KFIDTTSKF	0.743	-99.9	0.0687	0.3198	3	0.0232	4570000	2790000	3220000	3
EYDLIVHQL	NP_001030337:NP_004887	46.36	1128.58	9	-0.3	565.298	80.02	0	EYDLIVHQL	9	PEPLIST	EYDLIVHQL	EYDLIVHQL	0.0546	-99.9	4.5572	EYDLIVHQL	EYDLIVHQL	0.8052	-99.9	0.2002	EYDLIVHQL	EYDLIVHQL	0.3767	-99.9	0.3836	EYDLIVHQL	EYDLIVHQL	0.0311	-99.9	4.6698	EYDLIVHQL	EYDLIVHQL	0.0589	-99.9	3.039	EYDLIVHQL	EYDLIVHQL	0.5225	-99.9	0.2544	0.3082	3	0.2002	381000	210000	361000	3
TYPDVNNSI	NP_001030337:NP_004887	43.46	1021.47	9	0.5	1022.48	62.07	0	TYPDVNNSI	9	PEPLIST	TYPDVNNSI	TYPDVNNSI	0.0199	-99.9	8.3281	TYPDVNNSI	TYPDVNNSI	0.9311	-99.9	0.0627	TYPDVNNSI	TYPDVNNSI	0.063	-99.9	2.4454	TYPDVNNSI	TYPDVNNSI	0.0135	-99.9	8.1164	TYPDVNNSI	TYPDVNNSI	0.0333	-99.9	4.2386	TYPDVNNSI	TYPDVNNSI	0.5222	-99.9	0.2548	0.2638	2	0.0627	4910000	3220000	4600000	3
KPYESYIGA	NP_001030337:NP_004887	25.01	1026.5	9	1.6	514.259	45.21	0	KPYESYIGA	9	PEPLIST	KPYESYIGA	KPYESYIGA	0.0211	-99.9	8.0619	KPYESYIGA	KPYESYIGA	0.0004	-99.9	26.2326	KPYESYIGA	KPYESYIGA	0.0314	-99.9	3.9114	KPYESYIGA	KPYESYIGA	0.8016	-99.9	0.0193	KPYESYIGA	KPYESYIGA	0.0831	-99.9	2.4555	KPYESYIGA	KPYESYIGA	0.0292	-99.9	7.3309	0.1611	1	0.0193	397000	234000	280000	3
NSDPNLHLL	NP_001030611:XP_005252192:NP_073744	29.08	1021.52	9	1.4	511.768	64.52	0	NSDPNLHLL	9	PEPLIST	NSDPNLHLL	NSDPNLHLL	0.295	-99.9	1.0102	NSDPNLHLL	NSDPNLHLL	0.0708	-99.9	2.8203	NSDPNLHLL	NSDPNLHLL	0.3001	-99.9	0.5372	NSDPNLHLL	NSDPNLHLL	0.0838	-99.9	2.0906	NSDPNLHLL	NSDPNLHLL	0.4199	-99.9	0.5139	NSDPNLHLL	NSDPNLHLL	0.2739	-99.9	0.8474	0.2406	4	0.5139	238000	66000	419000	3
HGFAGYFETV	NP_001034708:NP_006100:NP_001269883:NP_001269882:NP_001269884	29.46	1126.51	10	0.5	564.262	79.43	0	HGFAGYFETV	10	PEPLIST	HGFAGFETV	HGFAGYFETV	0.0565	-99.9	4.4556	HFAGYFETV	HGFAGYFETV	0.028	-99.9	4.5749	HGFAGFETV	HGFAGYFETV	0.0042	-99.9	11.236	HGFAGFETV	HGFAGYFETV	0.0094	-99.9	10.0859	HGFAGFETV	HGFAGYFETV	0.0117	-99.9	7.1508	HFAGYFETV	HGFAGYFETV	0.0201	-99.9	9.1305	0.0217	0	4.4556	69000	130000	34500	3
AYVGDLQTL	NP_001035535:XP_005246137	32.8	978.502	9	1	979.51	81.08	0	AYVGDLQTL	9	PEPLIST	AYVGDLQTL	AYVGDLQTL	0.0921	-99.9	3.144	AYVGDLQTL	AYVGDLQTL	0.9115	-99.9	0.0858	AYVGDLQTL	AYVGDLQTL	0.1735	-99.9	1.0427	AYVGDLQTL	AYVGDLQTL	0.0048	-99.9	14.7733	AYVGDLQTL	AYVGDLQTL	0.1022	-99.9	2.1276	AYVGDLQTL	AYVGDLQTL	0.5916	-99.9	0.176	0.3126	3	0.0858	101000	48600	100000	3
AYALLLQHL	NP_001035544:NP_602298:NP_001268661:NP_599025:NP_075062:NP_001268662	32.31	1040.6	9	1.1	521.309	84.4	0	AYALLLQHL	9	PEPLIST	AYALLLQHL	AYALLLQHL	0.0182	-99.9	8.7243	AYALLLQHL	AYALLLQHL	0.8925	-99.9	0.1042	AYALLLQHL	AYALLLQHL	0.0241	-99.9	4.5894	AYALLLQHL	AYALLLQHL	0.003	-99.9	18.5145	AYALLLQHL	AYALLLQHL	0.0068	-99.9	9.1407	AYALLLQHL	AYALLLQHL	0.4426	-99.9	0.3703	0.2312	2	0.1042	53100	25300	24700	3
SQANRLFYL	NP_001035810:XP_005274715:NP_000393:XP_005274714	36.26	1110.58	9	0.3	556.298	79.69	0	SQANRLFYL	9	PEPLIST	SQANRLFYL	SQANRLFYL	0.8402	-99.9	0.0785	SQANRLFYL	SQANRLFYL	0.1439	-99.9	1.837	SQANRLFYL	SQANRLFYL	0.427	-99.9	0.31	SQANRLFYL	SQANRLFYL	0.0133	-99.9	8.2016	SQANRLFYL	SQANRLFYL	0.1894	-99.9	1.2889	SQANRLFYL	SQANRLFYL	0.4894	-99.9	0.2964	0.3505	5	0.0785	348000	272000	301000	3
QHAVEAISL	NP_001035843:NP_001340038-S605L|centrosomal:XP_006713824:NP_001035842:XP_006713828	24.29	966.513	9	0.2	484.264	55.09	0	QHAVEAISL	9	PEPLIST	QHAVEAISL	QHAVEAISL	0.0021	-99.9	23.9128	QHAVEAISL	QHAVEAISL	0.0166	-99.9	5.8503	QHAVEAISL	QHAVEAISL	0.9079	-99.9	0.0164	QHAVEAISL	QHAVEAISL	0.0159	-99.9	7.3034	QHAVEAISL	QHAVEAISL	0.0132	-99.9	6.7701	QHAVEAISL	QHAVEAISL	0.1287	-99.9	2.3527	0.1807	1	0.0164	1680000	22900	96300	3
TYDNVHQQF	NP_001036134:NP_112595:NP_001274734:XP_005263320	40.07	1150.5	9	0.4	576.26	40.63	0	TYDNVHQQF	9	PEPLIST	TYDNVHQQF	TYDNVHQQF	0.0309	-99.9	6.4623	TYDNVHQQF	TYDNVHQQF	0.9856	-99.9	0.0094	TYDNVHQQF	TYDNVHQQF	0.0869	-99.9	1.9091	TYDNVHQQF	TYDNVHQQF	0.0167	-99.9	7.0819	TYDNVHQQF	TYDNVHQQF	0.069	-99.9	2.7783	TYDNVHQQF	TYDNVHQQF	0.768	-99.9	0.0572	0.3262	3	0.0094	423000	98300	275000	3
SRPENAIIY	NP_001055:NP_001244957	21.52	1061.55	9	1.1	531.783	48.7	0	SRPENAIIY	9	PEPLIST	SRPENAIIY	SRPENAIIY	0.0082	-99.9	13.0623	SRPENAIIY	SRPENAIIY	0.0393	-99.9	3.8362	SRPENAIIY	SRPENAIIY	0.1136	-99.9	1.5384	SRPENAIIY	SRPENAIIY	0.0043	-99.9	15.5268	SRPENAIIY	SRPENAIIY	0.0129	-99.9	6.8432	SRPENAIIY	SRPENAIIY	0.6833	-99.9	0.0992	0.1436	2	0.0992	1210000	733000	1110000	3
FGIDRDAIAQA	NP_001055:NP_001244957	23.97	1175.59	11	0.8	588.804	65.39	0	FGIDRDAIAQA	11	PEPLIST	FGIDAIAQA	FGIDRDAIAQA	0.037	-99.9	5.7926	FGIDAIAQA	FGIDRDAIAQA	0.0001	-99.9	48.6	FGIDRIAQA	FGIDRDAIAQA	0.0002	-99.9	36.4667	FDRDAIAQA	FGIDRDAIAQA	0.0017	-99.9	23.7574	FGIDAIAQA	FGIDRDAIAQA	0.0006	-99.9	23.1739	FGIDRIAQA	FGIDRDAIAQA	0.0013	-99.9	32.045	0.0068	0	5.7926	305000	64400	274000	3
QVVGKLIEV	NP_001059:XP_005265484	17.44	983.601	9	-0.4	492.808	66.02	0	QVVGKLIEV	9	PEPLIST	QVVGKLIEV	QVVGKLIEV	0.8809	-99.9	0.0487	QVVGKLIEV	QVVGKLIEV	0.003	-99.9	12.3767	QVVGKLIEV	QVVGKLIEV	0.0168	-99.9	5.6323	QVVGKLIEV	QVVGKLIEV	0.0831	-99.9	2.1106	QVVGKLIEV	QVVGKLIEV	0.2075	-99.9	1.182	QVVGKLIEV	QVVGKLIEV	0.0832	-99.9	3.5179	0.2124	2	0.0487	51900	33600	54600	3
KIFDEILVNA	NP_001059:XP_005265484	29.46	1160.64	10	0	581.329	84.01	0	KIFDEILVNA	10	PEPLIST	KIFDEIVNA	KIFDEILVNA	0.653	-99.9	0.2281	KFDEILVNA	KIFDEILVNA	0.0038	-99.9	11.2672	KIFDEILVA	KIFDEILVNA	0.0003	-99.9	30.3103	KIFDILVNA	KIFDEILVNA	0.0132	-99.9	8.2258	KIFDEILVA	KIFDEILVNA	0.0035	-99.9	12.0126	KIFDILVNA	KIFDEILVNA	0.0058	-99.9	17.3064	0.1133	1	0.2281	83700	61000	55200	3
QYLGQIQHI	NP_001062	32.4	1098.58	9	0.6	550.299	60.97	0	QYLGQIQHI	9	PEPLIST	QYLGQIQHI	QYLGQIQHI	0.0217	-99.9	7.9447	QYLGQIQHI	QYLGQIQHI	0.9556	-99.9	0.0343	QYLGQIQHI	QYLGQIQHI	0.0195	-99.9	5.1952	QYLGQIQHI	QYLGQIQHI	0.0045	-99.9	15.2588	QYLGQIQHI	QYLGQIQHI	0.008	-99.9	8.4798	QYLGQIQHI	QYLGQIQHI	0.389	-99.9	0.4742	0.233	2	0.0343	109000	36700	75800	3
NHIEPLKIQL	NP_001062	44.3	1203.7	10	1	602.857	69.55	0	NHIEPLKIQL	10	PEPLIST	NIEPLKIQL	NHIEPLKIQL	0.0107	-99.9	11.5407	NHIEPLIQL	NHIEPLKIQL	0.0136	-99.9	6.4489	NHIEPLIQL	NHIEPLKIQL	0.7911	-99.9	0.0508	NHIEPLIQL	NHIEPLKIQL	0.0185	-99.9	6.6312	NHIEPLIQL	NHIEPLKIQL	0.0046	-99.9	10.7182	NHIEPKIQL	NHIEPLKIQL	0.098	-99.9	3.0287	0.1561	1	0.0508	1970000	1680000	1760000	3
AQLPSLLSV	NP_001070254-N1018S|glutamine:NP_001070254:NP_001070254-V385I|glutamine:XP_006718387:XP_006718386:XP_006718388	28.13	926.544	9	-2	927.549	88.78	0	AQLPSLLSV	9	PEPLIST	AQLPSLLSV	AQLPSLLSV	0.9193	-99.9	0.0298	AQLPSLLSV	AQLPSLLSV	0.0255	-99.9	4.7874	AQLPSLLSV	AQLPSLLSV	0.2371	-99.9	0.7363	AQLPSLLSV	AQLPSLLSV	0.0514	-99.9	3.2196	AQLPSLLSV	AQLPSLLSV	0.1888	-99.9	1.2928	AQLPSLLSV	AQLPSLLSV	0.1212	-99.9	2.487	0.2572	3	0.0298	318000	139000	384000	3
SLLDIIEKV	NP_001070651:NP_001107854:NP_000539:XP_005255589:XP_005255588:XP_005255587:XP_005255586:XP_005255585:XP_005255584	26.39	1028.61	9	0.2	515.313	91.72	0	SLLDIIEKV	9	PEPLIST	SLLDIIEKV	SLLDIIEKV	0.9885	-99.9	0.0044	SLLDIIEKV	SLLDIIEKV	0.0242	-99.9	4.8915	SLLDIIEKV	SLLDIIEKV	0.041	-99.9	3.3081	SLLDIIEKV	SLLDIIEKV	0.0297	-99.9	4.8168	SLLDIIEKV	SLLDIIEKV	0.1024	-99.9	2.1247	SLLDIIEKV	SLLDIIEKV	0.1605	-99.9	1.797	0.2244	2	0.0044	557000	802000	204000	3
TYIPPLLVAF	NP_001070886	25.59	1132.65	10	0.7	567.334	97.23	0	TYIPPLLVAF	10	PEPLIST	TIPPLLVAF	TYIPPLLVAF	0.0146	-99.9	9.8312	TYIPPLLVF	TYIPPLLVAF	0.9775	-99.9	0.0157	TYIPPLVAF	TYIPPLLVAF	0.0408	-99.9	3.3162	TYIPPLVAF	TYIPPLLVAF	0.0082	-99.9	10.912	TYIPPLLAF	TYIPPLLVAF	0.0254	-99.9	4.8947	TYIPPLLAF	TYIPPLLVAF	0.4509	-99.9	0.3571	0.2529	2	0.0157	7580	11100	7590	3
TIVNELVRV	NP_001073272-G576S|lysosomal:NP_001073271-R223H|lysosomal:NP_001073271-H199R|lysosomal:NP_001073271-E689K|lysosomal:NP_001073272-H199R|lysosomal:NP_001073272-E689K|lysosomal:NP_000143-V780I|lysosomal:NP_001073272-R223H|lysosomal:NP_000143-R223H|lysosomal:NP_000143-H199R|lysosomal:NP_001073271-G576S|lysosomal:NP_001073272-V780I|lysosomal:NP_000143-E689K|lysosomal:NP_000143-G576S|lysosomal:NP_00107…	34.18	1041.62	9	0.2	521.817	78.96	0	TIVNELVRV	9	PEPLIST	TIVNELVRV	TIVNELVRV	0.8526	-99.9	0.0718	TIVNELVRV	TIVNELVRV	0.0024	-99.9	13.6441	TIVNELVRV	TIVNELVRV	0.0016	-99.9	16.8273	TIVNELVRV	TIVNELVRV	0.0183	-99.9	6.6685	TIVNELVRV	TIVNELVRV	0.0599	-99.9	3.002	TIVNELVRV	TIVNELVRV	0.0229	-99.9	8.4599	0.1596	1	0.0718	457000	281000	449000	3
ALLPHLYTL	NP_001073272-G576S|lysosomal:NP_001073271-R223H|lysosomal:NP_001073271-H199R|lysosomal:NP_001073271-E689K|lysosomal:NP_001073272-H199R|lysosomal:NP_001073272-E689K|lysosomal:NP_000143-V780I|lysosomal:NP_001073272-R223H|lysosomal:NP_000143-R223H|lysosomal:NP_000143-H199R|lysosomal:NP_001073271-G576S|lysosomal:NP_001073272-V780I|lysosomal:NP_000143-E689K|lysosomal:NP_000143-G576S|lysosomal:NP_00107…	28.34	1039.61	9	1.9	520.812	84.14	0	ALLPHLYTL	9	PEPLIST	ALLPHLYTL	ALLPHLYTL	0.9724	-99.9	0.0104	ALLPHLYTL	ALLPHLYTL	0.3475	-99.9	0.8729	ALLPHLYTL	ALLPHLYTL	0.3313	-99.9	0.4662	ALLPHLYTL	ALLPHLYTL	0.0669	-99.9	2.5663	ALLPHLYTL	ALLPHLYTL	0.5111	-99.9	0.3602	ALLPHLYTL	ALLPHLYTL	0.6033	-99.9	0.1655	0.4721	5	0.0104	60100	12100	55400	3
VYPEKLATKF	NP_001073867:XP_005251908:XP_005251911:XP_005251907	34.28	1194.66	10	0.4	399.229	52.96	0	VYPEKLATKF	10	PEPLIST	VYPEKLATF	VYPEKLATKF	0.0008	-99.9	34.1515	VYPEKLATF	VYPEKLATKF	0.9867	-99.9	0.0087	YPEKLATKF	YPEKLATKF	0.0023	-99.9	14.6084	VPEKLATKF	VYPEKLATKF	0.0225	-99.9	5.8137	VYPEKLATF	VYPEKLATKF	0.0017	-99.9	15.7262	VYPEKLATF	VYPEKLATKF	0.2648	-99.9	0.8824	0.2131	2	0.0087	336000	232000	305000	3
NLLQVLEKV	NP_001074961:NP_872313:XP_005268732:XP_005268733	26.59	1054.64	9	-3.8	528.325	88.73	0	NLLQVLEKV	9	PEPLIST	NLLQVLEKV	NLLQVLEKV	0.7641	-99.9	0.1362	NLLQVLEKV	NLLQVLEKV	0.0043	-99.9	10.7582	NLLQVLEKV	NLLQVLEKV	0.0066	-99.9	9.1519	NLLQVLEKV	NLLQVLEKV	0.0065	-99.9	12.5545	NLLQVLEKV	NLLQVLEKV	0.0074	-99.9	8.8052	NLLQVLEKV	NLLQVLEKV	0.0161	-99.9	10.4178	0.1341	1	0.1362	525000	152000	706000	3
HRTELETKL	NP_001074961:NP_872313:XP_005268732:XP_005268733	23	1125.61	9	0	376.212	30.49	0	HRTELETKL	9	PEPLIST	HRTELETKL	HRTELETKL	0.009	-99.9	12.5657	HRTELETKL	HRTELETKL	0.0025	-99.9	13.3086	HRTELETKL	HRTELETKL	0.8224	-99.9	0.0384	HRTELETKL	HRTELETKL	0.0097	-99.9	9.9261	HRTELETKL	HRTELETKL	0.0143	-99.9	6.5092	HRTELETKL	HRTELETKL	0.4971	-99.9	0.2866	0.2258	2	0.0384	1670000	811000	1410000	3
TYKDYVDLF	NP_001075109-A48805816AG|DNA-dependent:NP_001075109:NP_008835:NP_008835-A48805816AG|DNA-dependent	33.33	1162.55	9	0.6	582.285	84.6	0	TYKDYVDLF	9	PEPLIST	TYKDYVDLF	TYKDYVDLF	0.0045	-99.9	17.0987	TYKDYVDLF	TYKDYVDLF	0.9911	-99.9	0.0058	TYKDYVDLF	TYKDYVDLF	0.0163	-99.9	5.7309	TYKDYVDLF	TYKDYVDLF	0.004	-99.9	16.1728	TYKDYVDLF	TYKDYVDLF	0.0107	-99.9	7.4268	TYKDYVDLF	TYKDYVDLF	0.7571	-99.9	0.0619	0.2973	2	0.0058	74000	31600	46000	3
SGLLKVWQV	NP_001078:XP_005246382	33.07	1028.6	9	-0.3	515.308	83.38	0	SGLLKVWQV	9	PEPLIST	SGLLKVWQV	SGLLKVWQV	0.2003	-99.9	1.5485	SGLLKVWQV	SGLLKVWQV	0.0079	-99.9	8.287	SGLLKVWQV	SGLLKVWQV	0.0051	-99.9	10.3414	SGLLKVWQV	SGLLKVWQV	0.0129	-99.9	8.357	SGLLKVWQV	SGLLKVWQV	0.0136	-99.9	6.6697	SGLLKVWQV	SGLLKVWQV	0.0558	-99.9	4.8125	0.0493	1	1.5485	49600	131000	31500	3
QHQSGIVQL	NP_001078:XP_005246382	26.09	1008.54	9	-0.1	505.275	46.72	0	QHQSGIVQL	9	PEPLIST	QHQSGIVQL	QHQSGIVQL	0.0071	-99.9	14.0542	QHQSGIVQL	QHQSGIVQL	0.0543	-99.9	3.2592	QHQSGIVQL	QHQSGIVQL	0.9029	-99.9	0.0179	QHQSGIVQL	QHQSGIVQL	0.0269	-99.9	5.1595	QHQSGIVQL	QHQSGIVQL	0.0301	-99.9	4.477	QHQSGIVQL	QHQSGIVQL	0.3289	-99.9	0.635	0.225	2	0.0179	3710000	2110000	2920000	3
HQSGIVQLL	NP_001078:XP_005246382	18.69	993.561	9	0.5	497.788	70.95	0	HQSGIVQLL	9	PEPLIST	HQSGIVQLL	HQSGIVQLL	0.5677	-99.9	0.3265	HQSGIVQLL	HQSGIVQLL	0.0746	-99.9	2.7377	HQSGIVQLL	HQSGIVQLL	0.8175	-99.9	0.0399	HQSGIVQLL	HQSGIVQLL	0.0629	-99.9	2.7225	HQSGIVQLL	HQSGIVQLL	0.2487	-99.9	0.9913	HQSGIVQLL	HQSGIVQLL	0.2908	-99.9	0.7797	0.3437	4	0.0399	122000	64500	218000	3
APALPTSA	NP_001078906-L309P|uncharacterized:NP_001078906	20.06	726.391	8	0.5	727.399	36.88	0	APALPTSA	8	PEPLIST	A-PALPTSA	APALPTSA	0.0002	-99.9	52.9577	A-PALPTSA	APALPTSA	0	-99.9	69.1667	APA-LPTSA	APALPTSA	0.0012	-99.9	18.8092	APALPT-SA	APALPTSA	0.3009	-99.9	0.5256	APAL-PTSA	APALPTSA	0.0012	-99.9	17.9721	APA-LPTSA	APALPTSA	0.0011	-99.9	33.883	0.0508	1	0.5256	75300	83200	87300	3
TVISILNTI	NP_001078934:NP_001078933:NP_001078932:NP_001193816:NP_001193815:NP_001193812:NP_001322:NP_001078928:NP_001078927:NP_001078931:NP_001193814:NP_001193819:NP_001078935:NP_001193818:NP_001193813	22.84	972.586	9	1.7	973.595	91.72	0	TVISILNTI	9	PEPLIST	TVISILNTI	TVISILNTI	0.7273	-99.9	0.1612	TVISILNTI	TVISILNTI	0.1711	-99.9	1.6119	TVISILNTI	TVISILNTI	0.0612	-99.9	2.4891	TVISILNTI	TVISILNTI	0.2049	-99.9	0.8418	TVISILNTI	TVISILNTI	0.5188	-99.9	0.3488	TVISILNTI	TVISILNTI	0.1578	-99.9	1.8435	0.3068	5	0.1612	2570000	2680000	1360000	3
TYSIGFLRF	NP_001091089-S390G|transmembrane	20.99	1102.58	9	1.7	552.299	88.53	0	TYSIGFLRF	9	PEPLIST	TYSIGFLRF	TYSIGFLRF	0.0026	-99.9	21.8419	TYSIGFLRF	TYSIGFLRF	0.9877	-99.9	0.008	TYSIGFLRF	TYSIGFLRF	0.0152	-99.9	5.9276	TYSIGFLRF	TYSIGFLRF	0.0035	-99.9	17.2763	TYSIGFLRF	TYSIGFLRF	0.0135	-99.9	6.6994	TYSIGFLRF	TYSIGFLRF	0.5855	-99.9	0.1825	0.268	2	0.008	16200	16400	66100	3
TYLPREILNLI	NP_001093148	44.84	1343.78	11	0.2	672.898	92.27	0	TYLPREILNLI	11	PEPLIST	YLPEILNLI	YLPREILNLI	0.0068	-99.9	14.2766	TYLPILNLI	TYLPREILNLI	0.467	-99.9	0.6183	TYLPREILI	TYLPREILNLI	0.0003	-99.9	29.2778	TPREILNLI	TYLPREILNLI	0.0418	-99.9	3.7703	TPREILNLI	TYLPREILNLI	0.0002	-99.9	34.1333	TYLPILNLI	TYLPREILNLI	0.0132	-99.9	11.5577	0.0882	1	0.6183	38100	20600	23300	3
IQDGYLSLL	NP_001093162-V137L|eukaryotic:XP_005256566:NP_001093162:NP_001137232	25.82	1020.55	9	3.6	1021.56	91.68	0	IQDGYLSLL	9	PEPLIST	IQDGYLSLL	IQDGYLSLL	0.5913	-99.9	0.2941	IQDGYLSLL	IQDGYLSLL	0.0856	-99.9	2.4983	IQDGYLSLL	IQDGYLSLL	0.3913	-99.9	0.3621	IQDGYLSLL	IQDGYLSLL	0.0222	-99.9	5.8594	IQDGYLSLL	IQDGYLSLL	0.1985	-99.9	1.2321	IQDGYLSLL	IQDGYLSLL	0.1788	-99.9	1.5589	0.2446	4	0.2941	149000	80500	117000	3
APVLPHTAV	NP_001093254-E10K|F-box/LRR-repeat:NP_001093254	39.07	903.518	9	0.4	452.766	47.27	0	APVLPHTAV	9	PEPLIST	APVLPHTAV	APVLPHTAV	0.0053	-99.9	16.0484	APVLPHTAV	APVLPHTAV	0.0008	-99.9	20.513	APVLPHTAV	APVLPHTAV	0.1236	-99.9	1.4277	APVLPHTAV	APVLPHTAV	0.815	-99.9	0.0172	APVLPHTAV	APVLPHTAV	0.2299	-99.9	1.076	APVLPHTAV	APVLPHTAV	0.0459	-99.9	5.5098	0.2034	3	0.0172	318000	143000	223000	3
VGDPSVHLL	NP_001093254-E10K|F-box/LRR-repeat:NP_001093254	28.31	935.508	9	0	468.761	63.93	0	VGDPSVHLL	9	PEPLIST	VGDPSVHLL	VGDPSVHLL	0.2146	-99.9	1.4468	VGDPSVHLL	VGDPSVHLL	0.1184	-99.9	2.0855	VGDPSVHLL	VGDPSVHLL	0.1537	-99.9	1.1753	VGDPSVHLL	VGDPSVHLL	0.0659	-99.9	2.6058	VGDPSVHLL	VGDPSVHLL	0.4084	-99.9	0.5361	VGDPSVHLL	VGDPSVHLL	0.2544	-99.9	0.9379	0.2026	4	0.5361	171000	86500	125000	3
THLEGVLLL	NP_001094348:NP_001094348-T134I|maestro:NP_001094348-A619T|maestro:NP_001094348-H97Q|maestro:NP_001094348-V132A|maestro	19.46	993.586	9	0.3	497.8	84.37	0	THLEGVLLL	9	PEPLIST	THLEGVLLL	THLEGVLLL	0.0518	-99.9	4.7242	THLEGVLLL	THLEGVLLL	0.253	-99.9	1.2	THLEGVLLL	THLEGVLLL	0.9594	-99.9	0.0064	THLEGVLLL	THLEGVLLL	0.0576	-99.9	2.9304	THLEGVLLL	THLEGVLLL	0.1089	-99.9	2.0122	THLEGVLLL	THLEGVLLL	0.5478	-99.9	0.2245	0.3298	3	0.0064	331000	163000	210000	3
EHFAALQSL	NP_001095123:NP_054905	29.57	1014.51	9	1.8	508.265	72.06	0	EHFAALQSL	9	PEPLIST	EHFAALQSL	EHFAALQSL	0.006	-99.9	15.1074	EHFAALQSL	EHFAALQSL	0.0231	-99.9	4.9818	EHFAALQSL	EHFAALQSL	0.9416	-99.9	0.0092	EHFAALQSL	EHFAALQSL	0.0677	-99.9	2.532	EHFAALQSL	EHFAALQSL	0.033	-99.9	4.266	EHFAALQSL	EHFAALQSL	0.3027	-99.9	0.7283	0.229	2	0.0092	106000	25100	68900	3
EYQKVGQSF	NP_001096045:NP_001138899:NP_443102	36.03	1084.52	9	0.7	543.267	39.3	0	EYQKVGQSF	9	PEPLIST	EYQKVGQSF	EYQKVGQSF	0.0029	-99.9	20.8151	EYQKVGQSF	EYQKVGQSF	0.943	-99.9	0.0478	EYQKVGQSF	EYQKVGQSF	0.0371	-99.9	3.5026	EYQKVGQSF	EYQKVGQSF	0.0059	-99.9	13.1892	EYQKVGQSF	EYQKVGQSF	0.0085	-99.9	8.2717	EYQKVGQSF	EYQKVGQSF	0.4965	-99.9	0.2875	0.249	2	0.0478	94500	61300	163000	3
VPKNSDPWAA	NP_001096134:NP_001096134-V116A|epsin-2:NP_055779:NP_055779-V401A|epsin-2:XP_005256596:XP_006721538:NP_683723:NP_683723-V344A|epsin-2:XP_006721539	34.31	1083.53	10	0.2	542.775	42.47	0	VPKNSDPWAA	10	PEPLIST	VKNSDPWAA	VPKNSDPWAA	0.0007	-99.9	35.3333	VKNSDPWAA	VPKNSDPWAA	0.0001	-99.9	48.6	VPNSDPWAA	VPKNSDPWAA	0.0017	-99.9	16.5582	VPNSDPWAA	VPKNSDPWAA	0.3134	-99.9	0.4959	VPNSDPWAA	VPKNSDPWAA	0.0014	-99.9	16.932	VPKNSPWAA	VPKNSDPWAA	0.0012	-99.9	32.7658	0.0531	1	0.4959	1060000	527000	1180000	3
LYIGWDKHYGF	NP_001096138:NP_002780	46.63	1397.68	11	-0.5	466.899	82.46	0	LYIGWDKHYGF	11	PEPLIST	LYIGWDYGF	LYIGWDKHYGF	0.0004	-99.9	42.6	LYIDKHYGF	LYIGWDKHYGF	0.6771	-99.9	0.3214	LYIDKHYGF	LYIGWDKHYGF	0.0004	-99.9	28.1579	LGWDKHYGF	LYIGWDKHYGF	0.0001	-99.9	61.9355	LGWDKHYGF	LYIGWDKHYGF	0.0001	-99.9	37.0833	LYIDKHYGF	LYIGWDKHYGF	0.0725	-99.9	3.954	0.1251	1	0.3214	235000	115000	416000	3
TQFGGKRPFGV	NP_001096138:NP_002780	34.74	1192.64	11	1	398.553	45.97	0	TQFGGKRPFGV	11	PEPLIST	TQFGGPFGV	TQFGGKRPFGV	0.4812	-99.9	0.4665	TQFGGPFGV	TQFGGKRPFGV	0.001	-99.9	19.136	TQFGGPFGV	TQFGGKRPFGV	0.0276	-99.9	4.2426	TQFGGPFGV	TQFGGKRPFGV	0.0012	-99.9	27.422	TQFGGPFGV	TQFGGKRPFGV	0.0015	-99.9	16.796	TQFGGPFGV	TQFGGKRPFGV	0.0036	-99.9	21.5106	0.086	1	0.4665	194000	42700	235000	3
LQMEPAAFQAL	NP_001106677:NP_001106676:NP_001106678	30.59	1217.61	11	1.6	609.814	88.14	0	LQMEPAAFQAL	11	PEPLIST	LQMEPAAFL	LQMEPAAFQAL	0.1515	-99.9	2.0622	LQMEPFQAL	LQMEPAAFQAL	0.0016	-99.9	15.9795	LQMEPAQAL	LQMEPAAFQAL	0.0832	-99.9	1.979	LQMEPAAAL	LQMEPAAFQAL	0.0018	-99.9	23.5917	LQMEPAAAL	LQMEPAAFQAL	0.0194	-99.9	5.5904	LQMEPFQAL	LQMEPAAFQAL	0.0061	-99.9	16.9195	0.0439	1	1.979	59200	35600	40200	3
FYQPKIQQF	NP_001106849:NP_001106849-C742S|Fanconi:NP_001106849-A86V|Fanconi	38.18	1197.62	9	0.3	599.817	69.29	0	FYQPKIQQF	9	PEPLIST	FYQPKIQQF	FYQPKIQQF	0.0287	-99.9	6.7623	FYQPKIQQF	FYQPKIQQF	0.9947	-99.9	0.0035	FYQPKIQQF	FYQPKIQQF	0.0645	-99.9	2.4112	FYQPKIQQF	FYQPKIQQF	0.016	-99.9	7.2926	FYQPKIQQF	FYQPKIQQF	0.1073	-99.9	2.0404	FYQPKIQQF	FYQPKIQQF	0.933	-99.9	0.0061	0.3574	2	0.0035	782000	303000	82500	3
LHDINAQL	NP_001118:NP_001159491-T750A|AP-1:NP_001159491:NP_663782-T770A|AP-1:NP_663782:NP_001118-T777A|AP-1	20.52	922.487	8	-1.1	462.25	45.42	0	LHDINAQL	8	PEPLIST	#NAME?	LHDINAQL	0.0119	-99.9	10.8919	LHD-INAQL	LHDINAQL	0.0021	-99.9	14.414	LHD-INAQL	LHDINAQL	0.2629	-99.9	0.6461	L-HDINAQL	LHDINAQL	0.0039	-99.9	16.4276	L-HDINAQL	LHDINAQL	0.005	-99.9	10.4227	LH-DINAQL	LHDINAQL	0.0314	-99.9	7.0189	0.0528	1	0.6461	44300	33000	68600	3
KFAEEFYSF	NP_001120843:NP_061189:NP_001120842	44.24	1166.53	9	1.6	1167.54	83.33	0	KFAEEFYSF	9	PEPLIST	KFAEEFYSF	KFAEEFYSF	0.0856	-99.9	3.3262	KFAEEFYSF	KFAEEFYSF	0.9935	-99.9	0.0042	KFAEEFYSF	KFAEEFYSF	0.0273	-99.9	4.2736	KFAEEFYSF	KFAEEFYSF	0.0077	-99.9	11.3578	KFAEEFYSF	KFAEEFYSF	0.0496	-99.9	3.3968	KFAEEFYSF	KFAEEFYSF	0.6898	-99.9	0.0954	0.3089	2	0.0042	890000	450000	861000	3
FALPGLLHA	NP_001121113-N181D|laminin:NP_000219-L678I|laminin:NP_001121113-L678I|laminin:NP_001017402-N181D|laminin:NP_000219-N181D|laminin:NP_001017402-N690S|laminin:NP_001121113-N690S|laminin:NP_000219-N690S|laminin:NP_001017402-A926D|laminin:NP_000219-A926D|laminin:NP_001017402-L678I|laminin:NP_000219-V527M|laminin:NP_001017402-V527M|laminin:NP_001121113-A926D|laminin:NP_001121113-V527M|laminin:XP_005273…	39.55	937.538	9	-0.3	938.545	85.11	0	FALPGLLHA	9	PEPLIST	FALPGLLHA	FALPGLLHA	0.7472	-99.9	0.1472	FALPGLLHA	FALPGLLHA	0.0012	-99.9	17.6902	FALPGLLHA	FALPGLLHA	0.0108	-99.9	7.1795	FALPGLLHA	FALPGLLHA	0.3105	-99.9	0.5024	FALPGLLHA	FALPGLLHA	0.5221	-99.9	0.3438	FALPGLLHA	FALPGLLHA	0.0991	-99.9	2.9949	0.2818	3	0.1472	22400000	11300000	19300000	3
GQVEDVVGNL	NP_001121113-N181D|laminin:NP_000219-L678I|laminin:NP_001121113-L678I|laminin:NP_001017402-N181D|laminin:NP_000219-N181D|laminin:NP_001017402-N690S|laminin:NP_001121113-N690S|laminin:NP_000219-N690S|laminin:NP_001017402-A926D|laminin:NP_000219-A926D|laminin:NP_001017402-L678I|laminin:NP_000219-V527M|laminin:NP_001017402-V527M|laminin:NP_001121113-A926D|laminin:NP_001121113-V527M|laminin:XP_005273…	19.82	1028.51	10	-0.1	515.264	79.72	0	GQVEDVVGNL	10	PEPLIST	GQVEDVVGL	GQVEDVVGNL	0.5486	-99.9	0.354	GQVEDVVNL	GQVEDVVGNL	0.0019	-99.9	14.8306	GQVEDVVGL	GQVEDVVGNL	0.0496	-99.9	2.912	GVEDVVGNL	GQVEDVVGNL	0.0015	-99.9	24.9735	GQVEDVVNL	GQVEDVVGNL	0.0079	-99.9	8.4974	GQVEDVVGL	GQVEDVVGNL	0.0072	-99.9	15.6762	0.1028	1	0.354	41300	34500	71800	3
SLAQYLINV	NP_001122383:NP_001122386:NP_001092090:NP_001122385:NP_001122384:NP_114366:NP_005007	31.59	1019.57	9	1.8	510.791	90.99	0	SLAQYLINV	9	PEPLIST	SLAQYLINV	SLAQYLINV	0.9569	-99.9	0.0143	SLAQYLINV	SLAQYLINV	0.0104	-99.9	7.2868	SLAQYLINV	SLAQYLINV	0.0114	-99.9	6.96	SLAQYLINV	SLAQYLINV	0.0145	-99.9	7.7363	SLAQYLINV	SLAQYLINV	0.0706	-99.9	2.7402	SLAQYLINV	SLAQYLINV	0.1024	-99.9	2.917	0.1944	1	0.0143	579000	182000	370000	3
RPKPSSSPVIF	NP_001122383:NP_001122386:NP_001092090:NP_001122385:NP_001122384:NP_114366:NP_005007	31.98	1213.68	11	0.2	405.568	46.51	0	RPKPSSSPVIF	11	PEPLIST	RPKPSPVIF	RPKPSSSPVIF	0.0002	-99.9	54.9296	RPKPSPVIF	RPKPSSSPVIF	0.0057	-99.9	9.5031	RPKPSPVIF	RPKPSSSPVIF	0.003	-99.9	12.9901	RPKPSSVIF	RPKPSSSPVIF	0.0259	-99.9	5.2991	RPKPSPVIF	RPKPSSSPVIF	0.0064	-99.9	9.34	RPKPSPVIF	RPKPSSSPVIF	0.0091	-99.9	13.946	0.0084	0	5.2991	349000	183000	191000	3
DHQLIQEAL	NP_001123477-R291H|alpha-actinin-1:NP_001093-R291H|alpha-actinin-1:NP_001123477:NP_001123476-R291H|alpha-actinin-1:NP_001123476:NP_001093:NP_001265272:NP_001094	28.83	1065.55	9	0.9	533.78	68.38	0	DHQLIQEAL	9	PEPLIST	DHQLIQEAL	DHQLIQEAL	0.0013	-99.9	28.4228	DHQLIQEAL	DHQLIQEAL	0.0093	-99.9	7.6784	DHQLIQEAL	DHQLIQEAL	0.8433	-99.9	0.0318	DHQLIQEAL	DHQLIQEAL	0.0174	-99.9	6.9117	DHQLIQEAL	DHQLIQEAL	0.0023	-99.9	14.2654	DHQLIQEAL	DHQLIQEAL	0.0581	-99.9	4.6794	0.1553	1	0.0318	66500	29600	74900	3
FIVHTIEEI	NP_001123477-R291H|alpha-actinin-1:NP_001093-R291H|alpha-actinin-1:NP_001123477:NP_001123476-R291H|alpha-actinin-1:NP_001123476:NP_001093:NP_004915	26.24	1099.59	9	0.3	550.803	79.32	0	FIVHTIEEI	9	PEPLIST	FIVHTIEEI	FIVHTIEEI	0.7506	-99.9	0.145	FIVHTIEEI	FIVHTIEEI	0.0083	-99.9	8.093	FIVHTIEEI	FIVHTIEEI	0.009	-99.9	7.831	FIVHTIEEI	FIVHTIEEI	0.0292	-99.9	4.8757	FIVHTIEEI	FIVHTIEEI	0.2853	-99.9	0.859	FIVHTIEEI	FIVHTIEEI	0.0581	-99.9	4.675	0.1901	2	0.145	110000	311000	361000	3
ASIHEAWTDGK	NP_001123477-R291H|alpha-actinin-1:NP_001093-R291H|alpha-actinin-1:NP_001123477:NP_001123476-R291H|alpha-actinin-1:NP_001123476:NP_001093:NP_004915	47.48	1213.57	11	-0.2	405.531	34.3	0	ASIHEAWTDGK	11	PEPLIST	ASIHEAWTK	ASIHEAWTDGK	0.0001	-99.9	58.3333	ASIHEAWTK	ASIHEAWTDGK	0.0001	-99.9	48.8	AHEAWTDGK	ASIHEAWTDGK	0	-99.9	87.5	ASIHEAWTK	ASIHEAWTDGK	0	-99.9	91.25	ASIAWTDGK	ASIHEAWTDGK	0	-99.9	72.5	ASIHEAWTK	ASIHEAWTDGK	0.0001	-99.9	74.1304	0	0	48.8	39600	23000	43100	3
TINEVENQILTR	NP_001123477-R291H|alpha-actinin-1:NP_001093-R291H|alpha-actinin-1:NP_001123477:NP_001123476-R291H|alpha-actinin-1:NP_001123476:NP_001093:NP_004915	40.86	1428.76	12	1.7	715.387	69.51	0	TINEVENQILTR	12	PEPLIST	TINEVILTR	TINEVENQILTR	0.0003	-99.9	44.6154	TINEVILTR	TINEVENQILTR	0.0001	-99.9	40.8889	TINEQILTR	TINEVENQILTR	0	-99.9	73.75	TINEVENTR	TINEVENQILTR	0.0001	-99.9	66.9565	TINEVILTR	TINEVENQILTR	0	-99.9	63	TINEVILTR	TINEVENQILTR	0.0002	-99.9	58.2836	0.0001	0	40.8889	168000	95300	108000	3
FAIQDISVEETSAK	NP_001123477-R291H|alpha-actinin-1:NP_001093-R291H|alpha-actinin-1:NP_001123477:NP_001123476-R291H|alpha-actinin-1:NP_001123476:NP_001093:NP_004915:NP_001265272:NP_001094	42.7	1536.77	14	0.2	769.391	76.23	0	FAIQDISVEETSAK	14	PEPLIST	FAIEETSAK	FAIQDISVEETSAK	0.0008	-99.9	33.7123	FAIQDISVK	FAIQDISVEETSAK	0	-99.9	69.1667	FAIQDITSA	FAIQDISVEETSA	0	-99.9	68.3333	FAIEETSAK	FAIQDISVEETSAK	0.0003	-99.9	46.8	FAIEETSAK	FAIQDISVEETSAK	0.0003	-99.9	27.2105	FAIQDISAK	FAIQDISVEETSAK	0.0004	-99.9	46.4828	0.0003	0	27.2105	94100	34200	43000	3
EYYRGFTLF	NP_001123500:NP_001123500-A113T|dual:XP_005254208:XP_005254211:NP_003983:XP_005254209	26.39	1194.57	9	0.4	598.293	86.72	0	EYYRGFTLF	9	PEPLIST	EYYRGFTLF	EYYRGFTLF	0.0036	-99.9	19.037	EYYRGFTLF	EYYRGFTLF	0.989	-99.9	0.0071	EYYRGFTLF	EYYRGFTLF	0.0436	-99.9	3.1801	EYYRGFTLF	EYYRGFTLF	0.0097	-99.9	9.9096	EYYRGFTLF	EYYRGFTLF	0.0232	-99.9	5.1176	EYYRGFTLF	EYYRGFTLF	0.6795	-99.9	0.1017	0.2914	2	0.0071	44900	21400	54200	3
ATDFGEALV	NP_001124146:NP_001210:NP_001186601:NP_001186600	34.66	921.444	9	-1.8	922.45	81.34	0	ATDFGEALV	9	PEPLIST	ATDFGEALV	ATDFGEALV	0.3441	-99.9	0.7974	ATDFGEALV	ATDFGEALV	0.0026	-99.9	13.0856	ATDFGEALV	ATDFGEALV	0.0073	-99.9	8.6806	ATDFGEALV	ATDFGEALV	0.0191	-99.9	6.4824	ATDFGEALV	ATDFGEALV	0.0366	-99.9	3.9957	ATDFGEALV	ATDFGEALV	0.0097	-99.9	13.4918	0.0699	1	0.7974	187000	58000	131000	3
SQATDFGEALV	NP_001124146:NP_001210:NP_001186601:NP_001186600	40.81	1136.53	11	-0.9	569.274	82.84	0	SQATDFGEALV	11	PEPLIST	SQATDFALV	SQATDFGEALV	0.0856	-99.9	3.3252	SQATDFALV	SQATDFGEALV	0.0003	-99.9	28.6176	SQADFGEAL	SQATDFGEAL	0.0054	-99.9	10.0427	STDFGEALV	SQATDFGEALV	0.0006	-99.9	36.6809	STDFGEALV	SQATDFGEALV	0.0002	-99.9	30.2593	SQADFGEAL	SQATDFGEAL	0.0007	-99.9	39.9138	0.0155	0	3.3252	104000	64200	22100	3
KYISKPENL	NP_001124321	34.74	1090.6	9	0.6	546.309	34.2	0	KYISKPENL	9	PEPLIST	KYISKPENL	KYISKPENL	0.0208	-99.9	8.1354	KYISKPENL	KYISKPENL	0.9355	-99.9	0.0569	KYISKPENL	KYISKPENL	0.0316	-99.9	3.8928	KYISKPENL	KYISKPENL	0.0032	-99.9	17.9218	KYISKPENL	KYISKPENL	0.0365	-99.9	4.004	KYISKPENL	KYISKPENL	0.712	-99.9	0.0821	0.2899	2	0.0569	813000	530000	669000	3
DRFFSEYEKL	NP_001124321	37.14	1332.63	10	-0.2	445.219	77.78	0	DRFFSEYEKL	10	PEPLIST	DRFFSEYEL	DRFFSEYEKL	0.001	-99.9	31.1477	DFFSEYEKL	DRFFSEYEKL	0.0544	-99.9	3.2565	DRFFSEYEL	DRFFSEYEKL	0.2957	-99.9	0.5492	DRFFSEYEL	DRFFSEYEKL	0.0033	-99.9	17.8729	DRFFSEYEL	DRFFSEYEKL	0.0003	-99.9	28.9091	DRFFSEYEL	DRFFSEYEKL	0.0569	-99.9	4.7499	0.0686	1	0.5492	174000	63600	66900	3
SHQTGVVAL	NP_001124396:XP_006710481:XP_006710480:NP_001010866	23.37	910.487	9	-0.4	456.251	37	0	SHQTGVVAL	9	PEPLIST	SHQTGVVAL	SHQTGVVAL	0.0136	-99.9	10.1921	SHQTGVVAL	SHQTGVVAL	0.0412	-99.9	3.7481	SHQTGVVAL	SHQTGVVAL	0.9565	-99.9	0.0069	SHQTGVVAL	SHQTGVVAL	0.0566	-99.9	2.9707	SHQTGVVAL	SHQTGVVAL	0.0952	-99.9	2.2483	SHQTGVVAL	SHQTGVVAL	0.4207	-99.9	0.407	0.264	2	0.0069	447000	249000	358000	3
TPNRATFVV	NP_001124468:NP_000850	27.27	1003.54	9	0.3	502.78	50.28	0	TPNRATFVV	9	PEPLIST	TPNRATFVV	TPNRATFVV	0.0017	-99.9	25.5196	TPNRATFVV	TPNRATFVV	0.0022	-99.9	14.1559	TPNRATFVV	TPNRATFVV	0.0774	-99.9	2.1091	TPNRATFVV	TPNRATFVV	0.7074	-99.9	0.0467	TPNRATFVV	TPNRATFVV	0.079	-99.9	2.5367	TPNRATFVV	TPNRATFVV	0.0167	-99.9	10.1928	0.1474	1	0.0467	500000	364000	445000	3
SYMFVDENTF	NP_001127793:NP_001071640	33.63	1251.51	10	0.9	626.764	88.38	0	SYMFVDENTF	10	PEPLIST	SMFVDENTF	SYMFVDENTF	0.0278	-99.9	6.8993	SYMFVDNTF	SYMFVDENTF	0.9541	-99.9	0.0359	SYMFVDNTF	SYMFVDENTF	0.016	-99.9	5.7736	SMFVDENTF	SYMFVDENTF	0.0035	-99.9	17.3032	SMFVDENTF	SYMFVDENTF	0.0093	-99.9	7.9258	SYMFVDNTF	SYMFVDENTF	0.2504	-99.9	0.9643	0.2102	2	0.0359	115000	47700	70700	3
RYLNEFEEL	NP_001127807:NP_001127807-K557R|eukaryotic:NP_055228:NP_055228-K558R|eukaryotic	28.26	1211.58	9	0.4	606.799	80.49	0	RYLNEFEEL	9	PEPLIST	RYLNEFEEL	RYLNEFEEL	0.0301	-99.9	6.5775	RYLNEFEEL	RYLNEFEEL	0.9491	-99.9	0.0412	RYLNEFEEL	RYLNEFEEL	0.0412	-99.9	3.2979	RYLNEFEEL	RYLNEFEEL	0.0026	-99.9	19.7426	RYLNEFEEL	RYLNEFEEL	0.0163	-99.9	6.0927	RYLNEFEEL	RYLNEFEEL	0.5148	-99.9	0.2642	0.259	2	0.0412	622000	321000	420000	3
LPWAPAGVAA	NP_001127923:NP_690877:NP_001127922	30	951.518	10	2	952.527	83.53	0	LPWAPAGVAA	10	PEPLIST	LWAPAGVAA	LPWAPAGVAA	0.0028	-99.9	21.0756	LWAPAGVAA	LPWAPAGVAA	0.0035	-99.9	11.6539	LPWPAGVAA	LPWAPAGVAA	0.0073	-99.9	8.7004	LPWPAGVAA	LPWAPAGVAA	0.8586	-99.9	0.0102	LPWPAGVAA	LPWAPAGVAA	0.0162	-99.9	6.1152	LPWPAGVAA	LPWAPAGVAA	0.0056	-99.9	17.6546	0.149	1	0.0102	3470	12900	45700	3
GPFSQFIKA	NP_001128567-T179S|fibronectin:NP_073600-T179S|fibronectin:NP_001128567	36.16	993.528	9	1.1	497.772	80.3	0	GPFSQFIKA	9	PEPLIST	GPFSQFIKA	GPFSQFIKA	0.0134	-99.9	10.2916	GPFSQFIKA	GPFSQFIKA	0.0002	-99.9	31.8696	GPFSQFIKA	GPFSQFIKA	0.0137	-99.9	6.2795	GPFSQFIKA	GPFSQFIKA	0.7677	-99.9	0.0284	GPFSQFIKA	GPFSQFIKA	0.0189	-99.9	5.6718	GPFSQFIKA	GPFSQFIKA	0.0148	-99.9	10.8774	0.1381	1	0.0284	43000	40400	96100	3
THAAEDIVYTL	NP_001128567-T179S|fibronectin:NP_073600-T179S|fibronectin:NP_001128567	36.89	1231.61	11	-0.7	616.811	72.73	0	THAAEDIVYTL	11	PEPLIST	TAEDIVYTL	THAAEDIVYTL	0.0046	-99.9	17.0018	THADIVYTL	THAAEDIVYTL	0.0268	-99.9	4.6789	THADIVYTL	THAAEDIVYTL	0.5978	-99.9	0.1528	TAEDIVYTL	THAAEDIVYTL	0.0056	-99.9	13.6583	TAEDIVYTL	THAAEDIVYTL	0.0048	-99.9	10.5736	THADIVYTL	THAAEDIVYTL	0.04	-99.9	6.0354	0.1133	1	0.1528	92800	189000	40100	3
QYTQALEKF	NP_001128663:XP_006711962:NP_003878:XP_006711965:XP_006711961	36.54	1126.57	9	1.1	564.291	59.64	0	QYTQALEKF	9	PEPLIST	QYTQALEKF	QYTQALEKF	0.0016	-99.9	26.3885	QYTQALEKF	QYTQALEKF	0.9512	-99.9	0.0389	QYTQALEKF	QYTQALEKF	0.0075	-99.9	8.5694	QYTQALEKF	QYTQALEKF	0.0007	-99.9	34.6667	QYTQALEKF	QYTQALEKF	0.0019	-99.9	15.1938	QYTQALEKF	QYTQALEKF	0.2962	-99.9	0.7564	0.2098	2	0.0389	243000	155000	36200	3
EYLLKVNEI	NP_001128663:XP_006711962:NP_003878:XP_006711965:XP_006711961	36.09	1119.62	9	0.8	560.817	79.22	0	EYLLKVNEI	9	PEPLIST	EYLLKVNEI	EYLLKVNEI	0.0035	-99.9	19.2272	EYLLKVNEI	EYLLKVNEI	0.7677	-99.9	0.2337	EYLLKVNEI	EYLLKVNEI	0.0274	-99.9	4.2576	EYLLKVNEI	EYLLKVNEI	0.0118	-99.9	8.8205	EYLLKVNEI	EYLLKVNEI	0.0041	-99.9	11.3125	EYLLKVNEI	EYLLKVNEI	0.2482	-99.9	0.9781	0.1771	2	0.2337	2530000	1960000	1800000	3
TQLNMFQTL	NP_001129243:NP_002942:XP_005260548:XP_006723915:XP_006723914:XP_006723913:XP_006723912	35.35	1094.54	9	1.2	548.279	88.21	0	TQLNMFQTL	9	PEPLIST	TQLNMFQTL	TQLNMFQTL	0.4902	-99.9	0.4498	TQLNMFQTL	TQLNMFQTL	0.159	-99.9	1.7016	TQLNMFQTL	TQLNMFQTL	0.5582	-99.9	0.1875	TQLNMFQTL	TQLNMFQTL	0.0202	-99.9	6.2484	TQLNMFQTL	TQLNMFQTL	0.1798	-99.9	1.3531	TQLNMFQTL	TQLNMFQTL	0.2179	-99.9	1.1997	0.2709	5	0.1875	108000	50100	81700	3
NRMLAQQAV	NP_001129243:NP_002942:XP_005260548:XP_006723915:XP_006723914:XP_006723913:XP_006723912	23.8	1029.54	9	1.3	515.777	38.44	0	NRMLAQQAV	9	PEPLIST	NRMLAQQAV	NRMLAQQAV	0.0071	-99.9	14.0609	NRMLAQQAV	NRMLAQQAV	0.0034	-99.9	11.869	NRMLAQQAV	NRMLAQQAV	0.804	-99.9	0.0454	NRMLAQQAV	NRMLAQQAV	0.0425	-99.9	3.7214	NRMLAQQAV	NRMLAQQAV	0.0104	-99.9	7.5396	NRMLAQQAV	NRMLAQQAV	0.3609	-99.9	0.5425	0.2047	2	0.0454	151000	99600	128000	3
RYIANTVEL	NP_001129243:NP_002942:XP_005260548:XP_006723915:XP_006723914:XP_006723913:XP_006723912	20.97	1077.58	9	0.9	539.799	58.02	0	RYIANTVEL	9	PEPLIST	RYIANTVEL	RYIANTVEL	0.0952	-99.9	3.0559	RYIANTVEL	RYIANTVEL	0.9494	-99.9	0.0409	RYIANTVEL	RYIANTVEL	0.2603	-99.9	0.6547	RYIANTVEL	RYIANTVEL	0.0246	-99.9	5.4676	RYIANTVEL	RYIANTVEL	0.2877	-99.9	0.8501	RYIANTVEL	RYIANTVEL	0.8385	-99.9	0.0259	0.4093	4	0.0259	747000	479000	619000	3
ISTEVGITNV	NP_001129243:NP_002942:XP_005260548:XP_006723915:XP_006723914:XP_006723913:XP_006723912	32.96	1031.55	10	0.8	1032.56	71.81	0	ISTEVGITNV	10	PEPLIST	ISTEVGITV	ISTEVGITNV	0.0844	-99.9	3.3595	ISTEVGITV	ISTEVGITNV	0.0007	-99.9	21.8804	ISTEVGITV	ISTEVGITNV	0.0005	-99.9	25.1897	ISTEVGITV	ISTEVGITNV	0.0077	-99.9	11.3333	ISTEVGITV	ISTEVGITNV	0.0181	-99.9	5.7886	ISTEVGITV	ISTEVGITNV	0.0018	-99.9	28.2289	0.0189	0	3.3595	80700	138000	59100	3
LLLGRLTGVAG	NP_001129316:XP_006723598:NP_001077379:NP_001077379-A146P|signal-regulatory:NP_006056-A363P|signal-regulatory:NP_006056-I229M|signal-regulatory:NP_006056	23.38	1068.67	11	0.1	535.34	78.56	0	LLLGRLTGVAG	11	PEPLIST	LLLGRLTGV	LLLGRLTGV	0.0007	-99.9	36.3462	LLLGRGVAG	LLLGRLTGVAG	0	-99.9	90	LLLGRGVAG	LLLGRLTGVAG	0	-99.9	85	LLLGTGVAG	LLLGRLTGVAG	0	-99.9	77.5	LLLGTGVAG	LLLGRLTGVAG	0	-99.9	70	LLLGRGVAG	LLLGRLTGVAG	0	-99.9	82.9167	0.0001	0	36.3462	71400	140000	110000	3
SQVDRLVAL	NP_001129674:XP_005259322:NP_001129673:NP_078986	34.32	999.571	9	0.6	500.793	67.4	0	SQVDRLVAL	9	PEPLIST	SQVDRLVAL	SQVDRLVAL	0.9117	-99.9	0.0331	SQVDRLVAL	SQVDRLVAL	0.036	-99.9	3.9883	SQVDRLVAL	SQVDRLVAL	0.8557	-99.9	0.028	SQVDRLVAL	SQVDRLVAL	0.0897	-99.9	1.9562	SQVDRLVAL	SQVDRLVAL	0.7298	-99.9	0.1322	SQVDRLVAL	SQVDRLVAL	0.5423	-99.9	0.231	0.5275	5	0.028	2150000	1300000	1940000	3
SQVDRLVALA	NP_001129674:XP_005259322:NP_001129673:NP_078986	36.2	1070.61	10	0.5	536.312	73.43	0	SQVDRLVALA	10	PEPLIST	SQVDRLVAA	SQVDRLVALA	0.3401	-99.9	0.8122	SQVDRLVAL	SQVDRLVAL	0.0003	-99.9	27.973	SQVDRLVAL	SQVDRLVAL	0.0526	-99.9	2.799	SQVDRLVAA	SQVDRLVALA	0.0026	-99.9	19.7459	SQVDRLVAL	SQVDRLVAL	0.0068	-99.9	9.0988	SQVDRLVAL	SQVDRLVAL	0.0093	-99.9	13.7616	0.0687	1	0.8122	299000	160000	276000	3
VYVQHPITF	NP_001129945:XP_006721045	39.46	1102.58	9	0.6	552.298	64.16	0	VYVQHPITF	9	PEPLIST	VYVQHPITF	VYVQHPITF	0.0119	-99.9	10.8915	VYVQHPITF	VYVQHPITF	0.9956	-99.9	0.0029	VYVQHPITF	VYVQHPITF	0.0998	-99.9	1.717	VYVQHPITF	VYVQHPITF	0.0126	-99.9	8.4734	VYVQHPITF	VYVQHPITF	0.1934	-99.9	1.2639	VYVQHPITF	VYVQHPITF	0.8839	-99.9	0.0115	0.3662	4	0.0029	440000	329000	411000	3
VILPKFTAV	NP_001130000:XP_005246699:NP_001130002:XP_005246698	21.94	986.616	9	0.9	494.316	80.61	0	VILPKFTAV	9	PEPLIST	VILPKFTAV	VILPKFTAV	0.8832	-99.9	0.0474	VILPKFTAV	VILPKFTAV	0.0253	-99.9	4.7974	VILPKFTAV	VILPKFTAV	0.0217	-99.9	4.8878	VILPKFTAV	VILPKFTAV	0.1699	-99.9	1.0517	VILPKFTAV	VILPKFTAV	0.4406	-99.9	0.4764	VILPKFTAV	VILPKFTAV	0.2397	-99.9	1.0418	0.2967	4	0.0474	146000	54300	143000	3
FASHVSPEV	NP_001135765-S311R|ADP-ribosylation:NP_055385-S355R|ADP-ribosylation	32.58	971.471	9	1.2	486.743	41.83	0	FASHVSPEV	9	PEPLIST	FASHVSPEV	FASHVSPEV	0.7124	-99.9	0.1719	FASHVSPEV	FASHVSPEV	0.0015	-99.9	16.2545	FASHVSPEV	FASHVSPEV	0.0402	-99.9	3.3471	FASHVSPEV	FASHVSPEV	0.2337	-99.9	0.7218	FASHVSPEV	FASHVSPEV	0.6775	-99.9	0.1712	FASHVSPEV	FASHVSPEV	0.0698	-99.9	4.0749	0.2892	3	0.1712	701000	199000	637000	3
RYFDEPVEL	NP_001135765-S311R|ADP-ribosylation:NP_055385-S355R|ADP-ribosylation	30.32	1166.56	9	-0.4	584.287	80.31	0	RYFDEPVEL	9	PEPLIST	RYFDEPVEL	RYFDEPVEL	0.2351	-99.9	1.3159	RYFDEPVEL	RYFDEPVEL	0.9511	-99.9	0.039	RYFDEPVEL	RYFDEPVEL	0.4949	-99.9	0.24	RYFDEPVEL	RYFDEPVEL	0.06	-99.9	2.8389	RYFDEPVEL	RYFDEPVEL	0.4441	-99.9	0.4703	RYFDEPVEL	RYFDEPVEL	0.9292	-99.9	0.0064	0.5191	5	0.0064	510000	553000	712000	3
ALQEMVHQV	NP_001135865:NP_006394	30.65	1053.53	9	1	527.772	52.68	0	ALQEMVHQV	9	PEPLIST	ALQEMVHQV	ALQEMVHQV	0.9431	-99.9	0.0177	ALQEMVHQV	ALQEMVHQV	0.0277	-99.9	4.5974	ALQEMVHQV	ALQEMVHQV	0.0227	-99.9	4.7591	ALQEMVHQV	ALQEMVHQV	0.0122	-99.9	8.6401	ALQEMVHQV	ALQEMVHQV	0.0469	-99.9	3.5045	ALQEMVHQV	ALQEMVHQV	0.0932	-99.9	3.1856	0.191	1	0.0177	117000	247000	361000	3
LHYPSTTAL	NP_001135865:NP_006394	25.94	1001.52	9	0.7	501.767	57.25	0	LHYPSTTAL	9	PEPLIST	LHYPSTTAL	LHYPSTTAL	0.0113	-99.9	11.1637	LHYPSTTAL	LHYPSTTAL	0.062	-99.9	3.0175	LHYPSTTAL	LHYPSTTAL	0.9585	-99.9	0.0066	LHYPSTTAL	LHYPSTTAL	0.1485	-99.9	1.2156	LHYPSTTAL	LHYPSTTAL	0.4946	-99.9	0.3846	LHYPSTTAL	LHYPSTTAL	0.693	-99.9	0.0936	0.3946	4	0.0066	1100000	889000	1270000	3
LPTTNSGVSA	NP_001135865:NP_006394	36.76	945.477	10	-0.6	946.483	39.48	0	LPTTNSGVSA	10	PEPLIST	LTTNSGVSA	LPTTNSGVSA	0.0012	-99.9	29.0185	LPTNSGVSA	LPTTNSGVSA	0	-99.9	69.1667	LPTTNGVSA	LPTTNSGVSA	0.0003	-99.9	30.8966	LPTNSGVSA	LPTTNSGVSA	0.3805	-99.9	0.3673	LPTNSGVSA	LPTTNSGVSA	0.0008	-99.9	20.7521	LPTTNGVSA	LPTTNSGVSA	0.0006	-99.9	40.34	0.0639	1	0.3673	468000	138000	308000	3
SIVDFLITA	NP_001135974:XP_005258481	24.71	977.543	9	1.3	489.78	96.28	0	SIVDFLITA	9	PEPLIST	SIVDFLITA	SIVDFLITA	0.9347	-99.9	0.0199	SIVDFLITA	SIVDFLITA	0.0014	-99.9	16.7143	SIVDFLITA	SIVDFLITA	0.0159	-99.9	5.7982	SIVDFLITA	SIVDFLITA	0.139	-99.9	1.2995	SIVDFLITA	SIVDFLITA	0.1634	-99.9	1.4849	SIVDFLITA	SIVDFLITA	0.0551	-99.9	4.8548	0.2183	3	0.0199	103000	61700	4880	3
VYDVVELKF	NP_001136037:XP_005274356:XP_005274355:XP_005274359:XP_006718753	34.62	1110.6	9	1.6	556.306	84.32	0	VYDVVELKF	9	PEPLIST	VYDVVELKF	VYDVVELKF	0.0269	-99.9	7.0269	VYDVVELKF	VYDVVELKF	0.9629	-99.9	0.0248	VYDVVELKF	VYDVVELKF	0.0292	-99.9	4.0846	VYDVVELKF	VYDVVELKF	0.008	-99.9	11.1046	VYDVVELKF	VYDVVELKF	0.022	-99.9	5.2642	VYDVVELKF	VYDVVELKF	0.447	-99.9	0.3633	0.2493	2	0.0248	68000	36300	95900	3
PPPIPPPPP	NP_001136037:XP_005274356:XP_005274355:XP_005274359:XP_006718753	22.88	907.517	9	-1	454.765	51.89	0	PPPIPPPPP	9	PEPLIST	PPPIPPPPP	PPPIPPPPP	0	-99.9	88.5714	PPPIPPPPP	PPPIPPPPP	0	-99.9	82.5	PPPIPPPPP	PPPIPPPPP	0	-99.9	67.5	PPPIPPPPP	PPPIPPPPP	0.0006	-99.9	35.8431	PPPIPPPPP	PPPIPPPPP	0.0002	-99.9	30.2963	PPPIPPPPP	PPPIPPPPP	0	-99.9	84.1667	0.0002	0	30.2963	279000	56800	212000	3
AQIEGGVHGL	NP_001136048:NP_001096075:NP_000874:XP_006716031:XP_006716030	21.41	979.509	10	0.7	490.762	44.71	0	AQIEGGVHGL	10	PEPLIST	AQIEGVHGL	AQIEGGVHGL	0.7801	-99.9	0.1259	AQIEGVHGL	AQIEGGVHGL	0.013	-99.9	6.5889	AQIEGGVGL	AQIEGGVHGL	0.3202	-99.9	0.4878	AQIEGGVHL	AQIEGGVHGL	0.0045	-99.9	15.3031	AQIEGGVHL	AQIEGGVHGL	0.0872	-99.9	2.3845	AQIEGVHGL	AQIEGGVHGL	0.0533	-99.9	4.9633	0.2097	2	0.1259	35700	48700	146000	3
VTTDVSYLL	NP_001136091:NP_071764:NP_001185970:NP_001185969:NP_001185971	31.11	1009.53	9	1.4	1010.54	86.66	0	VTTDVSYLL	9	PEPLIST	VTTDVSYLL	VTTDVSYLL	0.5026	-99.9	0.4267	VTTDVSYLL	VTTDVSYLL	0.1911	-99.9	1.5032	VTTDVSYLL	VTTDVSYLL	0.0505	-99.9	2.8779	VTTDVSYLL	VTTDVSYLL	0.046	-99.9	3.4784	VTTDVSYLL	VTTDVSYLL	0.3451	-99.9	0.6757	VTTDVSYLL	VTTDVSYLL	0.179	-99.9	1.5564	0.219	4	0.4267	243000	70200	152000	3
GVVPTIQKV	NP_001136091:NP_071764:NP_001185970:NP_001185969:NP_001185971	26.45	939.575	9	0.4	470.795	55.4	0	GVVPTIQKV	9	PEPLIST	GVVPTIQKV	GVVPTIQKV	0.8006	-99.9	0.112	GVVPTIQKV	GVVPTIQKV	0.0051	-99.9	9.9361	GVVPTIQKV	GVVPTIQKV	0.0062	-99.9	9.3826	GVVPTIQKV	GVVPTIQKV	0.0522	-99.9	3.1772	GVVPTIQKV	GVVPTIQKV	0.1735	-99.9	1.3967	GVVPTIQKV	GVVPTIQKV	0.096	-99.9	3.0951	0.1889	2	0.112	1470000	1080000	1260000	3
TRDPLVIEL	NP_001137254:NP_057678	21.49	1054.6	9	0.7	528.309	82.24	0	TRDPLVIEL	9	PEPLIST	TRDPLVIEL	TRDPLVIEL	0.1338	-99.9	2.322	TRDPLVIEL	TRDPLVIEL	0.0461	-99.9	3.5248	TRDPLVIEL	TRDPLVIEL	0.9806	-99.9	0.0031	TRDPLVIEL	TRDPLVIEL	0.0689	-99.9	2.4911	TRDPLVIEL	TRDPLVIEL	0.1993	-99.9	1.227	TRDPLVIEL	TRDPLVIEL	0.8041	-99.9	0.0392	0.3721	3	0.0031	2370000	1540000	1940000	3
SVVGPVKGV	NP_001137307:NP_006156:XP_005271626:XP_005271624:XP_005271623:XP_005271622	26.41	840.507	9	-0.9	421.26	40.06	0	SVVGPVKGV	9	PEPLIST	SVVGPVKGV	SVVGPVKGV	0.646	-99.9	0.235	SVVGPVKGV	SVVGPVKGV	0.0017	-99.9	15.6164	SVVGPVKGV	SVVGPVKGV	0.0121	-99.9	6.7491	SVVGPVKGV	SVVGPVKGV	0.0605	-99.9	2.8166	SVVGPVKGV	SVVGPVKGV	0.1443	-99.9	1.6292	SVVGPVKGV	SVVGPVKGV	0.057	-99.9	4.7434	0.1536	2	0.235	180000	57000	135000	3
QLIDKVWQL	NP_001137473-T154P|SEC14-like:NP_001137473:NP_001137471-T188P|SEC14-like:NP_001137470:NP_001137470-T188P|SEC14-like:NP_002994-T188P|SEC14-like:NP_001191339-T188P|SEC14-like:NP_001034662-T188P|SEC14-like:NP_001034662:NP_001191337-T188P|SEC14-like	34.27	1141.65	9	-0.1	571.832	85.56	0	QLIDKVWQL	9	PEPLIST	QLIDKVWQL	QLIDKVWQL	0.975	-99.9	0.0097	QLIDKVWQL	QLIDKVWQL	0.2468	-99.9	1.2272	QLIDKVWQL	QLIDKVWQL	0.3699	-99.9	0.3935	QLIDKVWQL	QLIDKVWQL	0.0349	-99.9	4.3044	QLIDKVWQL	QLIDKVWQL	0.3131	-99.9	0.7653	QLIDKVWQL	QLIDKVWQL	0.5446	-99.9	0.2283	0.414	5	0.0097	413000	314000	373000	3
NYPETLGRLLI	NP_001137473-T154P|SEC14-like:NP_001137473:NP_001137471-T188P|SEC14-like:NP_001137470:NP_001137470-T188P|SEC14-like:NP_002994-T188P|SEC14-like:NP_001191339-T188P|SEC14-like:NP_001034662-T188P|SEC14-like:NP_001034662:NP_001191337-T188P|SEC14-like	40.39	1287.72	11	-0.7	644.866	85.41	0	NYPETLGRLLI	11	PEPLIST	NYPETLLLI	NYPETLGRLLI	0.0002	-99.9	51.1972	NYPETLLLI	NYPETLGRLLI	0.3568	-99.9	0.8492	NETLGRLLI	NYPETLGRLLI	0.0009	-99.9	21.1389	YPETGRLLI	YPETLGRLLI	0.0016	-99.9	24.8543	NYPEGRLLI	NYPETLGRLLI	0.0001	-99.9	45.4	NYPEGRLLI	NYPETLGRLLI	0.0176	-99.9	9.8577	0.0628	1	0.8492	332000	307000	160000	3
RQLEEEGITFV	NP_001137473-T154P|SEC14-like:NP_001137473:NP_001137471-T188P|SEC14-like:NP_001137470:NP_001137470-T188P|SEC14-like:NP_002994-T188P|SEC14-like:NP_001191339-T188P|SEC14-like:NP_001034662-T188P|SEC14-like:NP_001034662:NP_001191337-T188P|SEC14-like	25.13	1319.67	11	0.7	660.844	76.38	0	RQLEEEGITFV	11	PEPLIST	RQLEGITFV	RQLEEEGITFV	0.4544	-99.9	0.518	RQLEEGITF	RQLEEEGITF	0.003	-99.9	12.4349	RQLEGITFV	RQLEEEGITFV	0.004	-99.9	11.4933	REEEGITFV	RQLEEEGITFV	0.0007	-99.9	35.0196	RQLEGITFV	RQLEEEGITFV	0.0007	-99.9	21.17	RQLEGITFV	RQLEEEGITFV	0.0036	-99.9	21.4392	0.0777	1	0.518	103000	69400	73000	3
VIVELIYKV	NP_001137533	26.98	1074.67	9	0.3	538.342	84.49	0	VIVELIYKV	9	PEPLIST	VIVELIYKV	VIVELIYKV	0.9079	-99.9	0.0347	VIVELIYKV	VIVELIYKV	0.0164	-99.9	5.8737	VIVELIYKV	VIVELIYKV	0.0069	-99.9	8.9169	VIVELIYKV	VIVELIYKV	0.0317	-99.9	4.5981	VIVELIYKV	VIVELIYKV	0.0693	-99.9	2.7711	VIVELIYKV	VIVELIYKV	0.0489	-99.9	5.2872	0.1802	1	0.0347	30900	29900	13200	3
IVLDRLIEL	NP_001137533	24.97	1082.67	9	-2.5	542.341	87.68	0	IVLDRLIEL	9	PEPLIST	IVLDRLIEL	IVLDRLIEL	0.9356	-99.9	0.0197	IVLDRLIEL	IVLDRLIEL	0.0818	-99.9	2.5801	IVLDRLIEL	IVLDRLIEL	0.0923	-99.9	1.8259	IVLDRLIEL	IVLDRLIEL	0.1618	-99.9	1.1176	IVLDRLIEL	IVLDRLIEL	0.8152	-99.9	0.0655	IVLDRLIEL	IVLDRLIEL	0.5663	-99.9	0.203	0.4422	5	0.0197	72800	30500	89900	3
AYLHTTTTF	NP_001137542:XP_005257820:NP_003777	35.97	1053.51	9	-0.1	1054.52	52.26	0	AYLHTTTTF	9	PEPLIST	AYLHTTTTF	AYLHTTTTF	0.0196	-99.9	8.399	AYLHTTTTF	AYLHTTTTF	0.9888	-99.9	0.0073	AYLHTTTTF	AYLHTTTTF	0.0331	-99.9	3.792	AYLHTTTTF	AYLHTTTTF	0.0048	-99.9	14.7529	AYLHTTTTF	AYLHTTTTF	0.0522	-99.9	3.2974	AYLHTTTTF	AYLHTTTTF	0.7035	-99.9	0.0874	0.3003	2	0.0073	5310000	3090000	4300000	3
APAPVFFVT	NP_001137542:XP_005257820:NP_003777	23.34	947.512	9	-2.9	474.762	87.6	0	APAPVFFVT	9	PEPLIST	APAPVFFVT	APAPVFFVT	0.007	-99.9	14.117	APAPVFFVT	APAPVFFVT	0.001	-99.9	18.9808	APAPVFFVT	APAPVFFVT	0.0352	-99.9	3.6409	APAPVFFVT	APAPVFFVT	0.8327	-99.9	0.0143	APAPVFFVT	APAPVFFVT	0.0357	-99.9	4.0611	APAPVFFVT	APAPVFFVT	0.0201	-99.9	9.1232	0.1553	1	0.0143	6170	11400	14000	3
QPSEVLRTV	NP_001138825:NP_001138825-T319S|ETS-related:NP_001138825-N58S|ETS-related:NP_758961-N58S|ETS-related:XP_005266334:NP_758961-T343S|ETS-related	32.42	1027.57	9	0	514.79	42.55	0	QPSEVLRTV	9	PEPLIST	QPSEVLRTV	QPSEVLRTV	0.0061	-99.9	15.0556	QPSEVLRTV	QPSEVLRTV	0.0025	-99.9	13.4122	QPSEVLRTV	QPSEVLRTV	0.0599	-99.9	2.5302	QPSEVLRTV	QPSEVLRTV	0.7015	-99.9	0.049	QPSEVLRTV	QPSEVLRTV	0.0736	-99.9	2.6679	QPSEVLRTV	QPSEVLRTV	0.0243	-99.9	8.1764	0.1446	1	0.049	70800	31200	68600	3
EHVPGADIL	NP_001138825:NP_001138825-T319S|ETS-related:NP_001138825-N58S|ETS-related:NP_758961-N58S|ETS-related:XP_005266334:NP_758961-T343S|ETS-related	22.53	949.487	9	0.2	475.751	62.91	0	EHVPGADIL	9	PEPLIST	EHVPGADIL	EHVPGADIL	0.0029	-99.9	20.8123	EHVPGADIL	EHVPGADIL	0.0115	-99.9	6.9665	EHVPGADIL	EHVPGADIL	0.9023	-99.9	0.0181	EHVPGADIL	EHVPGADIL	0.0171	-99.9	6.9819	EHVPGADIL	EHVPGADIL	0.0164	-99.9	6.0896	EHVPGADIL	EHVPGADIL	0.0953	-99.9	3.1178	0.1742	1	0.0181	204000	127000	170000	3
GIVEFSGK	NP_001138880	32.69	835.444	8	-0.4	418.729	44.55	0	GIVEFSGK	8	PEPLIST	GIVEF-SGK	GIVEFSGK	0.0003	-99.9	45.6087	GIVE-FSGK	GIVEFSGK	0	-99.9	65.8333	GIVEFS-GK	GIVEFSGK	0	-99.9	87.5	GIVEFSGK-	GIVEFSGK	0.0001	-99.9	69.7826	GIVE-FSGK	GIVEFSGK	0	-99.9	63	GIVEFS-GK	GIVEFSGK	0.0004	-99.9	47.6667	0.0001	0	45.6087	125000	76500	106000	3
VELDNMPLR	NP_001138880	33.5	1085.55	9	0.8	543.785	62.73	0	VELDNMPLR	9	PEPLIST	VELDNMPLR	VELDNMPLR	0.0104	-99.9	11.7016	VELDNMPLR	VELDNMPLR	0.0008	-99.9	20.5217	VELDNMPLR	VELDNMPLR	0.0007	-99.9	23.4578	VELDNMPLR	VELDNMPLR	0.0014	-99.9	25.9924	VELDNMPLR	VELDNMPLR	0.0003	-99.9	27.6053	VELDNMPLR	VELDNMPLR	0.0086	-99.9	14.2973	0.0037	0	11.7016	88200	33600	101000	3
FPRPVTVEP	NP_001138880	18.93	1040.57	9	2	521.291	58.45	0	FPRPVTVEP	9	PEPLIST	FPRPVTVEP	FPRPVTVEP	0.0008	-99.9	34.5909	FPRPVTVEP	FPRPVTVEP	0.0001	-99.9	49	FPRPVTVEP	FPRPVTVEP	0.0045	-99.9	10.8584	FPRPVTVEP	FPRPVTVEP	0.7784	-99.9	0.0254	FPRPVTVEP	FPRPVTVEP	0.0183	-99.9	5.7679	FPRPVTVEP	FPRPVTVEP	0.0076	-99.9	15.2658	0.1349	1	0.0254	95000	102000	240000	3
AAPGAEFAPNKR	NP_001138880	50.55	1227.64	12	-0.2	410.219	27.13	0	AAPGAEFAPNKR	12	PEPLIST	AAPGAEFAR	AAPGAEFAPNKR	0.0001	-99.9	70.2778	AAPGAEFAR	AAPGAEFAPNKR	0	-99.9	52.9412	APEFAPNKR	APGAEFAPNKR	0	-99.9	85	AAPGAEFAR	AAPGAEFAPNKR	0	-99.9	71.4706	AAPGAEFAR	AAPGAEFAPNKR	0	-99.9	77.5	AAPGAEFAR	AAPGAEFAPNKR	0.0001	-99.9	64.7826	0	0	52.9412	199000	166000	219000	3
FAQPGSFEYEYAMR	NP_001138880	50.01	1694.74	14	1.7	848.379	79.92	0	FAQPGSFEYEYAMR	14	PEPLIST	FAQPGYAMR	FAQPGSFEYEYAMR	0.0006	-99.9	36.6154	AQPGSFEYR	AQPGSFEYEYAMR	0.0001	-99.9	40.5556	FAQPGSYAM	FAQPGSFEYEYAM	0.0001	-99.9	41.8	FAQPGSYAM	FAQPGSFEYEYAM	0.0002	-99.9	48	FAQPGSYAM	FAQPGSFEYEYAM	0.0005	-99.9	24.4603	FAQPGSFEY	FAQPGSFEY	0.0009	-99.9	36	0.0004	0	24.4603	60300	40100	43600	3
EHLQVITTL	NP_001138994:NP_001138994-A841S|ankycorbin:NP_001138995-A862S|ankycorbin:NP_001138995:NP_001138993-A870S|ankycorbin:NP_001138992-A870S|ankycorbin:XP_006714532:NP_056392-A870S|ankycorbin:NP_001138997-A873S|ankycorbin:NP_001138997	36.89	1052.59	9	5	527.303	72.4	0	EHLQVITTL	9	PEPLIST	EHLQVITTL	EHLQVITTL	0.0109	-99.9	11.428	EHLQVITTL	EHLQVITTL	0.0919	-99.9	2.4189	EHLQVITTL	EHLQVITTL	0.956	-99.9	0.0069	EHLQVITTL	EHLQVITTL	0.0776	-99.9	2.2575	EHLQVITTL	EHLQVITTL	0.0371	-99.9	3.9755	EHLQVITTL	EHLQVITTL	0.3399	-99.9	0.5988	0.2522	2	0.0069	636000	945000	239000	3
KVLNELTQL	NP_001138994:NP_001138994-A841S|ankycorbin:NP_001138995-A862S|ankycorbin:NP_001138995:NP_001138993-A870S|ankycorbin:NP_001138992-A870S|ankycorbin:XP_006714532:NP_056392-A870S|ankycorbin:NP_001138997-A873S|ankycorbin:NP_001138997	25.91	1056.62	9	0.6	529.317	72.15	0	KVLNELTQL	9	PEPLIST	KVLNELTQL	KVLNELTQL	0.7735	-99.9	0.1302	KVLNELTQL	KVLNELTQL	0.0343	-99.9	4.1091	KVLNELTQL	KVLNELTQL	0.013	-99.9	6.4702	KVLNELTQL	KVLNELTQL	0.0168	-99.9	7.072	KVLNELTQL	KVLNELTQL	0.4387	-99.9	0.4798	KVLNELTQL	KVLNELTQL	0.1937	-99.9	1.4051	0.245	3	0.1302	871000	669000	683000	3
ERSDTFINL	NP_001139540:NP_001739:NP_001739-D22E|calpain-2	21.87	1093.54	9	0.8	547.778	74.91	0	ERSDTFINL	9	PEPLIST	ERSDTFINL	ERSDTFINL	0.0209	-99.9	8.1182	ERSDTFINL	ERSDTFINL	0.015	-99.9	6.1382	ERSDTFINL	ERSDTFINL	0.8915	-99.9	0.0207	ERSDTFINL	ERSDTFINL	0.027	-99.9	5.1483	ERSDTFINL	ERSDTFINL	0.0177	-99.9	5.8655	ERSDTFINL	ERSDTFINL	0.4865	-99.9	0.3003	0.2431	2	0.0207	1570000	1040000	1470000	3
KQLDPENTGTIEL	NP_001139540:NP_001739:NP_001739-D22E|calpain-2	29	1456.74	13	1.1	729.379	68.1	0	KQLDPENTGTIEL	13	PEPLIST	KQLDGTIEL	KQLDPENTGTIEL	0.3704	-99.9	0.7201	KQLDPTIEL	KQLDPENTGTIEL	0.0048	-99.9	10.2269	KQLDGTIEL	KQLDPENTGTIEL	0.0744	-99.9	2.1784	KQLDPTIEL	KQLDPENTGTIEL	0.0011	-99.9	29.1882	KQLDGTIEL	KQLDPENTGTIEL	0.0069	-99.9	9.042	KQLDPTIEL	KQLDPENTGTIEL	0.0125	-99.9	11.8918	0.0784	1	0.7201	167000	66700	106000	3
SVVGQIAKL	NP_001139581:NP_001139581-A27S|prostaglandin:NP_001139580:NP_001139580-A27S|prostaglandin:NP_036344-A27S|prostaglandin	22.55	913.56	9	-0.6	457.787	63.66	0	SVVGQIAKL	9	PEPLIST	SVVGQIAKL	SVVGQIAKL	0.6683	-99.9	0.2129	SVVGQIAKL	SVVGQIAKL	0.0287	-99.9	4.5177	SVVGQIAKL	SVVGQIAKL	0.0735	-99.9	2.2001	SVVGQIAKL	SVVGQIAKL	0.0506	-99.9	3.2591	SVVGQIAKL	SVVGQIAKL	0.5941	-99.9	0.2523	SVVGQIAKL	SVVGQIAKL	0.2121	-99.9	1.243	0.2712	3	0.2129	72100	73500	43700	3
FVYPLDFART	NP_001143	35.1	1227.63	10	1.1	614.822	84.48	0	FVYPLDFART	10	PEPLIST	FVYPDFART	FVYPLDFART	0.199	-99.9	1.5581	FYPLDFART	FVYPLDFART	0.0023	-99.9	13.8604	FVYPLDFAT	FVYPLDFART	0.0002	-99.9	37.5714	FVYPLDFAT	FVYPLDFART	0.006	-99.9	13.113	FVYPDFART	FVYPLDFART	0.003	-99.9	12.8538	FYPLDFART	FVYPLDFART	0.0035	-99.9	21.754	0.0356	1	1.5581	14600	15400	7010	3
TPYKQEINA	NP_001150	32	1062.53	9	0.1	532.275	30.27	0	TPYKQEINA	9	PEPLIST	TPYKQEINA	TPYKQEINA	0.0016	-99.9	26.5605	TPYKQEINA	TPYKQEINA	0.0001	-99.9	42.5714	TPYKQEINA	TPYKQEINA	0.0071	-99.9	8.7841	TPYKQEINA	TPYKQEINA	0.7774	-99.9	0.0257	TPYKQEINA	TPYKQEINA	0.0115	-99.9	7.2097	TPYKQEINA	TPYKQEINA	0.0056	-99.9	17.6309	0.1339	1	0.0257	196000	46400	185000	3
GVISKTFQL	NP_001153059-T1224M|CD109:NP_001153059:NP_598000-T1241M|CD109:XP_005248716:NP_001153060:NP_001153060-T1164M|CD109	28.6	991.57	9	0.9	496.793	75.98	0	GVISKTFQL	9	PEPLIST	GVISKTFQL	GVISKTFQL	0.7838	-99.9	0.1234	GVISKTFQL	GVISKTFQL	0.073	-99.9	2.7725	GVISKTFQL	GVISKTFQL	0.079	-99.9	2.0717	GVISKTFQL	GVISKTFQL	0.0432	-99.9	3.6682	GVISKTFQL	GVISKTFQL	0.3879	-99.9	0.5754	GVISKTFQL	GVISKTFQL	0.385	-99.9	0.4827	0.292	3	0.1234	276000	189000	251000	3
HHSSVIFIF	NP_001153059-T1224M|CD109:NP_001153059:NP_598000-T1241M|CD109:XP_005248716:NP_001153060:NP_001153060-T1164M|CD109	27.5	1085.57	9	1.3	543.791	82.99	0	HHSSVIFIF	9	PEPLIST	HHSSVIFIF	HHSSVIFIF	0.0081	-99.9	13.1776	HHSSVIFIF	HHSSVIFIF	0.484	-99.9	0.5889	HHSSVIFIF	HHSSVIFIF	0.781	-99.9	0.0562	HHSSVIFIF	HHSSVIFIF	0.0235	-99.9	5.6552	HHSSVIFIF	HHSSVIFIF	0.0315	-99.9	4.3776	HHSSVIFIF	HHSSVIFIF	0.4715	-99.9	0.3242	0.2999	3	0.0562	741000	337000	514000	3
ERTNIQVTV	NP_001153059-T1224M|CD109:NP_001153059:NP_598000-T1241M|CD109:XP_005248716:NP_001153060:NP_001153060-T1164M|CD109	18.81	1058.57	9	0.7	530.294	45.55	0	ERTNIQVTV	9	PEPLIST	ERTNIQVTV	ERTNIQVTV	0.0076	-99.9	13.6208	ERTNIQVTV	ERTNIQVTV	0.0035	-99.9	11.7112	ERTNIQVTV	ERTNIQVTV	0.6967	-99.9	0.0921	ERTNIQVTV	ERTNIQVTV	0.0389	-99.9	3.9757	ERTNIQVTV	ERTNIQVTV	0.0076	-99.9	8.6566	ERTNIQVTV	ERTNIQVTV	0.2172	-99.9	1.2048	0.1619	2	0.0921	510000	162000	473000	3
IHSENFQTL	NP_001153146:XP_005248692:NP_001153149:NP_001153147:XP_005248694	30.92	1087.53	9	0.8	544.773	51.25	0	IHSENFQTL	9	PEPLIST	IHSENFQTL	IHSENFQTL	0.0114	-99.9	11.1456	IHSENFQTL	IHSENFQTL	0.3379	-99.9	0.8975	IHSENFQTL	IHSENFQTL	0.8631	-99.9	0.0258	IHSENFQTL	IHSENFQTL	0.0236	-99.9	5.6342	IHSENFQTL	IHSENFQTL	0.1563	-99.9	1.5379	IHSENFQTL	IHSENFQTL	0.5485	-99.9	0.2238	0.3235	4	0.0258	159000	168000	171000	3
VYKAFVDNY	NP_001153218:NP_001083:NP_068781:XP_006725355:XP_006721570	37.05	1117.54	9	-0.9	559.779	56.74	0	VYKAFVDNY	9	PEPLIST	VYKAFVDNY	VYKAFVDNY	0.0008	-99.9	33.6849	VYKAFVDNY	VYKAFVDNY	0.5412	-99.9	0.5029	VYKAFVDNY	VYKAFVDNY	0.0007	-99.9	22.7111	VYKAFVDNY	VYKAFVDNY	0.0024	-99.9	20.5475	VYKAFVDNY	VYKAFVDNY	0.0015	-99.9	16.66	VYKAFVDNY	VYKAFVDNY	0.3541	-99.9	0.5607	0.1501	2	0.5029	97600	30300	66600	3
NQIEDNDDFQL	NP_001153505:NP_001153518:XP_005246402:XP_006712393:XP_005246401	40.18	1349.57	11	-0.2	675.794	82.29	0	NQIEDNDDFQL	11	PEPLIST	NQIEDNFQL	NQIEDNDDFQL	0.1563	-99.9	1.9926	NQIEDNFQL	NQIEDNDDFQL	0.0014	-99.9	16.7946	NQIEDNFQL	NQIEDNDDFQL	0.1329	-99.9	1.3368	NQIEDNFQL	NQIEDNDDFQL	0.0006	-99.9	36.1489	NQIEDNFQL	NQIEDNDDFQL	0.0008	-99.9	20.3058	NQIEDNFQL	NQIEDNDDFQL	0.0023	-99.9	25.682	0.0491	2	1.3368	244000	119000	298000	3
EHTNAIGTL	NP_001153566:NP_060943	27.89	954.477	9	-0.2	478.246	40.08	0	EHTNAIGTL	9	PEPLIST	EHTNAIGTL	EHTNAIGTL	0.0021	-99.9	23.656	EHTNAIGTL	EHTNAIGTL	0.0097	-99.9	7.5426	EHTNAIGTL	EHTNAIGTL	0.8101	-99.9	0.0429	EHTNAIGTL	EHTNAIGTL	0.0132	-99.9	8.241	EHTNAIGTL	EHTNAIGTL	0.0136	-99.9	6.6873	EHTNAIGTL	EHTNAIGTL	0.0916	-99.9	3.2372	0.1567	1	0.0429	121000	174000	209000	3
IYPEVVHMF	NP_001155197:NP_848702:XP_005267884:NP_848701:XP_005267883:NP_002710:XP_005267881:NP_001155198:XP_005267880:XP_005267879:XP_005267877:XP_005267876	31.08	1133.56	9	0.1	567.786	83.19	0	IYPEVVHMF	9	PEPLIST	IYPEVVHMF	IYPEVVHMF	0.0766	-99.9	3.6001	IYPEVVHMF	IYPEVVHMF	0.9986	-99.9	0.0009	IYPEVVHMF	IYPEVVHMF	0.0343	-99.9	3.7055	IYPEVVHMF	IYPEVVHMF	0.0117	-99.9	8.852	IYPEVVHMF	IYPEVVHMF	0.0565	-99.9	3.1333	IYPEVVHMF	IYPEVVHMF	0.8171	-99.9	0.0343	0.3325	2	0.0009	87600	203000	293000	3
KYIDQKFVL	NP_001155197:NP_848702:XP_005267884:NP_848701:XP_005267883:NP_002710:XP_005267881:NP_001155198:XP_005267880:XP_005267879:XP_005267877:XP_005267876:NP_001269110:NP_001269109:NP_001269108	33.13	1152.65	9	-1.1	385.225	59.47	0	KYIDQKFVL	9	PEPLIST	KYIDQKFVL	KYIDQKFVL	0.0699	-99.9	3.8487	KYIDQKFVL	KYIDQKFVL	0.9422	-99.9	0.0487	KYIDQKFVL	KYIDQKFVL	0.2133	-99.9	0.8329	KYIDQKFVL	KYIDQKFVL	0.0184	-99.9	6.6457	KYIDQKFVL	KYIDQKFVL	0.0927	-99.9	2.2906	KYIDQKFVL	KYIDQKFVL	0.8391	-99.9	0.0256	0.3626	3	0.0256	329000	83700	292000	3
GDATVSYEDPPTAK	NP_001156757:NP_005234:NP_053733:XP_006724230:XP_006724229:XP_005261446	48.33	1449.66	14	1.2	725.839	39.69	0	GDATVSYEDPPTAK	14	PEPLIST	GSYEDPPTA	GDATVSYEDPPTA	0.0003	-99.9	48.6	GYEDPPTAK	GDATVSYEDPPTAK	0.0004	-99.9	26.7907	GDEDPPTAK	GDATVSYEDPPTAK	0	-99.9	62.5	GDATVSTAK	GDATVSYEDPPTAK	0.0001	-99.9	69.5652	VSYDPPTAK	VSYEDPPTAK	0	-99.9	72.5	GYEDPPTAK	GDATVSYEDPPTAK	0.0005	-99.9	42.6	0.0002	0	26.7907	528000	258000	363000	3
FRDIAQQL	NP_001157666-I56V|perilipin-3:NP_001157666:NP_001157666-V263A|perilipin-3:NP_001157661:NP_001157661-I56V|perilipin-3:NP_001157661-V275A|perilipin-3:NP_005808-I56V|perilipin-3:NP_005808:NP_005808-V275A|perilipin-3	16.17	989.529	8	-0.3	495.772	56.97	0	FRDIAQQL	8	PEPLIST	FRD-IAQQL	FRDIAQQL	0.0037	-99.9	18.6504	#NAME?	FRDIAQQL	0.0037	-99.9	11.4173	FRD-IAQQL	FRDIAQQL	0.5801	-99.9	0.1691	F-RDIAQQL	FRDIAQQL	0.0073	-99.9	11.7249	FRD-IAQQL	FRDIAQQL	0.0142	-99.9	6.537	FR-DIAQQL	FRDIAQQL	0.3835	-99.9	0.4858	0.1654	2	0.1691	286000	450000	121000	3
SVVTGGVQSV	NP_001157666-I56V|perilipin-3:NP_001157666:NP_001157666-V263A|perilipin-3:NP_001157661:NP_001157661-I56V|perilipin-3:NP_001157661-V275A|perilipin-3:NP_005808-I56V|perilipin-3:NP_005808:NP_005808-V275A|perilipin-3	26.74	931.497	10	0	932.505	51.72	0	SVVTGGVQSV	10	PEPLIST	SVVGGVQSV	SVVTGGVQSV	0.4819	-99.9	0.4653	SVVGGVQSV	SVVTGGVQSV	0.0005	-99.9	24.1964	SVVGGVQSV	SVVTGGVQSV	0.0034	-99.9	12.4314	SVVTGGVSV	SVVTGGVQSV	0.0196	-99.9	6.3786	SVVTGGVSV	SVVTGGVQSV	0.0397	-99.9	3.8509	SVVGGVQSV	SVVTGGVQSV	0.0075	-99.9	15.3196	0.0921	1	0.4653	745000	237000	676000	3
SPFTVGVAA	NP_001157791-R1219W|filamin-B:NP_001157791:NP_001157791-V1471M|filamin-B:NP_001157791-D1157N|filamin-B:NP_001157790:NP_001157790-R1219W|filamin-B:NP_001157790-D1157N|filamin-B:NP_001157790-V1471M|filamin-B:NP_001448-R1219W|filamin-B:NP_001448-V1471M|filamin-B:NP_001448:NP_001448-D1157N|filamin-B:XP_005265035:XP_005265034:NP_001157789-R1219W|filamin-B:NP_001157789-D1157N|filamin-B:NP_001157789-V15…	39.16	847.444	9	-0.1	848.451	73.28	0	SPFTVGVAA	9	PEPLIST	SPFTVGVAA	SPFTVGVAA	0.009	-99.9	12.5263	SPFTVGVAA	SPFTVGVAA	0.0001	-99.9	37.75	SPFTVGVAA	SPFTVGVAA	0.0918	-99.9	1.8343	SPFTVGVAA	SPFTVGVAA	0.9304	-99.9	0.005	SPFTVGVAA	SPFTVGVAA	0.1076	-99.9	2.0339	SPFTVGVAA	SPFTVGVAA	0.0351	-99.9	6.5476	0.1957	2	0.005	55300	34400	33600	3
YPNSGSVSA	NP_001157791-R1219W|filamin-B:NP_001157791:NP_001157791-V1471M|filamin-B:NP_001157791-D1157N|filamin-B:NP_001157790:NP_001157790-R1219W|filamin-B:NP_001157790-D1157N|filamin-B:NP_001157790-V1471M|filamin-B:NP_001448-R1219W|filamin-B:NP_001448-V1471M|filamin-B:NP_001448:NP_001448-D1157N|filamin-B:XP_005265035:XP_005265034:NP_001157789-R1219W|filamin-B:NP_001157789-D1157N|filamin-B:NP_001157789-V15…	38.88	880.393	9	0.9	881.401	33.33	0	YPNSGSVSA	9	PEPLIST	YPNSGSVSA	YPNSGSVSA	0.0096	-99.9	12.1472	YPNSGSVSA	YPNSGSVSA	0.0003	-99.9	28.5882	YPNSGSVSA	YPNSGSVSA	0.1499	-99.9	1.2043	YPNSGSVSA	YPNSGSVSA	0.9226	-99.9	0.0055	YPNSGSVSA	YPNSGSVSA	0.1722	-99.9	1.4066	YPNSGSVSA	YPNSGSVSA	0.0431	-99.9	5.7553	0.2163	3	0.0055	196000	397000	116000	3
GTYDIFYTA	NP_001157791-R1219W|filamin-B:NP_001157791:NP_001157791-V1471M|filamin-B:NP_001157791-D1157N|filamin-B:NP_001157790:NP_001157790-R1219W|filamin-B:NP_001157790-D1157N|filamin-B:NP_001157790-V1471M|filamin-B:NP_001448-R1219W|filamin-B:NP_001448-V1471M|filamin-B:NP_001448:NP_001448-D1157N|filamin-B:XP_005265035:XP_005265034:NP_001157789-R1219W|filamin-B:NP_001157789-D1157N|filamin-B:NP_001157789-V15…	32.9	1049.47	9	0	1050.48	86.36	0	GTYDIFYTA	9	PEPLIST	GTYDIFYTA	GTYDIFYTA	0.8549	-99.9	0.0706	GTYDIFYTA	GTYDIFYTA	0.007	-99.9	8.7207	GTYDIFYTA	GTYDIFYTA	0.0204	-99.9	5.0578	GTYDIFYTA	GTYDIFYTA	0.1804	-99.9	0.9735	GTYDIFYTA	GTYDIFYTA	0.0987	-99.9	2.1883	GTYDIFYTA	GTYDIFYTA	0.0869	-99.9	3.3934	0.208	2	0.0706	346000	230000	276000	3
EHIPESPYL	NP_001157791-R1219W|filamin-B:NP_001157791:NP_001157791-V1471M|filamin-B:NP_001157791-D1157N|filamin-B:NP_001157790:NP_001157790-R1219W|filamin-B:NP_001157790-D1157N|filamin-B:NP_001157790-V1471M|filamin-B:NP_001448-R1219W|filamin-B:NP_001448-V1471M|filamin-B:NP_001448:NP_001448-D1157N|filamin-B:XP_005265035:XP_005265034:NP_001157789-R1219W|filamin-B:NP_001157789-D1157N|filamin-B:NP_001157789-V15…	31.33	1083.52	9	-0.1	542.769	62.66	0	EHIPESPYL	9	PEPLIST	EHIPESPYL	EHIPESPYL	0.0141	-99.9	10.0135	EHIPESPYL	EHIPESPYL	0.0545	-99.9	3.2528	EHIPESPYL	EHIPESPYL	0.8615	-99.9	0.0263	EHIPESPYL	EHIPESPYL	0.042	-99.9	3.752	EHIPESPYL	EHIPESPYL	0.0247	-99.9	4.9619	EHIPESPYL	EHIPESPYL	0.2732	-99.9	0.8501	0.2116	2	0.0263	99000	34800	13000	3
SRAPSVATV	NP_001157791-R1219W|filamin-B:NP_001157791:NP_001157791-V1471M|filamin-B:NP_001157791-D1157N|filamin-B:NP_001157790:NP_001157790-R1219W|filamin-B:NP_001157790-D1157N|filamin-B:NP_001157790-V1471M|filamin-B:NP_001448-R1219W|filamin-B:NP_001448-V1471M|filamin-B:NP_001448:NP_001448-D1157N|filamin-B:XP_005265035:XP_005265034:NP_001157789-R1219W|filamin-B:NP_001157789-D1157N|filamin-B:NP_001157789-V15…	29.77	886.487	9	0.4	444.251	25.86	0	SRAPSVATV	9	PEPLIST	SRAPSVATV	SRAPSVATV	0.0608	-99.9	4.2419	SRAPSVATV	SRAPSVATV	0.0169	-99.9	5.8071	SRAPSVATV	SRAPSVATV	0.7811	-99.9	0.0562	SRAPSVATV	SRAPSVATV	0.0532	-99.9	3.1309	SRAPSVATV	SRAPSVATV	0.115	-99.9	1.9319	SRAPSVATV	SRAPSVATV	0.7128	-99.9	0.0816	0.29	3	0.0562	1680000	1260000	1820000	3
TRAGPGTLSV	NP_001157791-R1219W|filamin-B:NP_001157791:NP_001157791-V1471M|filamin-B:NP_001157791-D1157N|filamin-B:NP_001157790:NP_001157790-R1219W|filamin-B:NP_001157790-D1157N|filamin-B:NP_001157790-V1471M|filamin-B:NP_001448-R1219W|filamin-B:NP_001448-V1471M|filamin-B:NP_001448:NP_001448-D1157N|filamin-B:XP_005265035:XP_005265034:NP_001157789-R1219W|filamin-B:NP_001157789-D1157N|filamin-B:NP_001157789-V15…	29.96	957.524	10	0.7	479.77	39.92	0	TRAGPGTLSV	10	PEPLIST	TAGPGTLSV	TRAGPGTLSV	0.0181	-99.9	8.7523	TRAPGTLSV	TRAGPGTLSV	0.0031	-99.9	12.3288	TRAPGTLSV	TRAGPGTLSV	0.3725	-99.9	0.3897	TAGPGTLSV	TRAGPGTLSV	0.0307	-99.9	4.7118	TAGPGTLSV	TRAGPGTLSV	0.0282	-99.9	4.6467	TRAPGTLSV	TRAGPGTLSV	0.1694	-99.9	1.6694	0.1037	2	0.3897	1070000	618000	861000	3
KVGEAGLLSV	NP_001157791-R1219W|filamin-B:NP_001157791:NP_001157791-V1471M|filamin-B:NP_001157791-D1157N|filamin-B:NP_001157790:NP_001157790-R1219W|filamin-B:NP_001157790-D1157N|filamin-B:NP_001157790-V1471M|filamin-B:NP_001448-R1219W|filamin-B:NP_001448-V1471M|filamin-B:NP_001448:NP_001448-D1157N|filamin-B:XP_005265035:XP_005265034:NP_001157789-R1219W|filamin-B:NP_001157789-D1157N|filamin-B:NP_001157789-V15…	26.18	971.565	10	-0.5	486.79	64.09	0	KVGEAGLLSV	10	PEPLIST	KVGEGLLSV	KVGEAGLLSV	0.4043	-99.9	0.6267	KVGEAGLLV	KVGEAGLLSV	0.0011	-99.9	18.609	KVGEGLLSV	KVGEAGLLSV	0.0004	-99.9	29.0556	KVGEAGLSV	KVGEAGLLSV	0.0027	-99.9	19.3564	KVGEGLLSV	KVGEAGLLSV	0.0052	-99.9	10.2191	KVGEGLLSV	KVGEAGLLSV	0.0047	-99.9	19.0656	0.0697	1	0.6267	190000	92000	164000	3
KPFDLVIPFA	NP_001157791-R1219W|filamin-B:NP_001157791:NP_001157791-V1471M|filamin-B:NP_001157791-D1157N|filamin-B:NP_001157790:NP_001157790-R1219W|filamin-B:NP_001157790-D1157N|filamin-B:NP_001157790-V1471M|filamin-B:NP_001448-R1219W|filamin-B:NP_001448-V1471M|filamin-B:NP_001448:NP_001448-D1157N|filamin-B:XP_005265035:XP_005265034:NP_001157789-R1219W|filamin-B:NP_001157789-D1157N|filamin-B:NP_001157789-V15…	24.34	1145.65	10	1.7	573.832	90.6	0	KPFDLVIPFA	10	PEPLIST	KPFDVIPFA	KPFDLVIPFA	0.0131	-99.9	10.412	KFDLVIPFA	KPFDLVIPFA	0.0026	-99.9	13.0698	KPFDLVIPF	KPFDLVIPF	0.0031	-99.9	12.8628	KPFDVIPFA	KPFDLVIPFA	0.4991	-99.9	0.2012	KPFDLVIPF	KPFDLVIPF	0.0065	-99.9	9.2707	KPFDLVIPF	KPFDLVIPF	0.0064	-99.9	16.5613	0.0885	1	0.2012	56300	7570	92600	3
TRDAGYGGISL	NP_001157791-R1219W|filamin-B:NP_001157791:NP_001157791-V1471M|filamin-B:NP_001157791-D1157N|filamin-B:NP_001157790:NP_001157790-R1219W|filamin-B:NP_001157790-D1157N|filamin-B:NP_001157790-V1471M|filamin-B:NP_001448-R1219W|filamin-B:NP_001448-V1471M|filamin-B:NP_001448:NP_001448-D1157N|filamin-B:XP_005265035:XP_005265034:NP_001157789-R1219W|filamin-B:NP_001157789-D1157N|filamin-B:NP_001157789-V15…	33.61	1108.55	11	0.9	555.283	63.13	0	TRDAGYGGISL	11	PEPLIST	TRDAGGISL	TRDAGYGGISL	0.0031	-99.9	20.2437	TRDAGYISL	TRDAGYGGISL	0.0017	-99.9	15.5685	TRDAGGISL	TRDAGYGGISL	0.595	-99.9	0.1554	TRDAGGISL	TRDAGYGGISL	0.0029	-99.9	18.9509	TAGYGGISL	TRDAGYGGISL	0.0045	-99.9	10.8709	TRDAGGISL	TRDAGYGGISL	0.0789	-99.9	3.6939	0.1143	1	0.1554	3160000	1940000	2680000	3
YYPSTPGRYSI	NP_001157791-R1219W|filamin-B:NP_001157791:NP_001157791-V1471M|filamin-B:NP_001157791-D1157N|filamin-B:NP_001157790:NP_001157790-R1219W|filamin-B:NP_001157790-D1157N|filamin-B:NP_001157790-V1471M|filamin-B:NP_001448-R1219W|filamin-B:NP_001448-V1471M|filamin-B:NP_001448:NP_001448-D1157N|filamin-B:XP_005265035:XP_005265034:NP_001157789-R1219W|filamin-B:NP_001157789-D1157N|filamin-B:NP_001157789-V15…	32.82	1302.62	11	0.4	652.32	62.48	0	YYPSTPGRYSI	11	PEPLIST	YSTPGRYSI	YYPSTPGRYSI	0.0019	-99.9	24.7056	YYPPGRYSI	YYPSTPGRYSI	0.7215	-99.9	0.2759	YYTPGRYSI	YYPSTPGRYSI	0.0056	-99.9	9.8783	YPSPGRYSI	YPSTPGRYSI	0.0328	-99.9	4.4852	YSTPGRYSI	YYPSTPGRYSI	0.0048	-99.9	10.5864	YYPPGRYSI	YYPSTPGRYSI	0.1108	-99.9	2.7229	0.1462	1	0.2759	4040000	2310000	3900000	3
RIPSPIGF	NP_001157973:XP_005261743:XP_006724347:XP_006724346:XP_006724345:XP_006724344:NP_001157974	17.39	885.507	8	0	443.761	74.27	0	RIPSPIGF	8	PEPLIST	RI-PSPIGF	RIPSPIGF	0.0053	-99.9	15.9259	RIPSPI-GF	RIPSPIGF	0.0886	-99.9	2.4609	#NAME?	RIPSPIGF	0.024	-99.9	4.6006	RIPSP-IGF	RIPSPIGF	0.0018	-99.9	23.0237	RI-PSPIGF	RIPSPIGF	0.0141	-99.9	6.5525	#NAME?	RIPSPIGF	0.1767	-99.9	1.5802	0.0518	1	1.5802	398000	98000	342000	3
QLVRDLLEV	NP_001158884:NP_003989:XP_006714292:XP_005263086	26.68	1083.63	9	-0.7	542.821	83.29	0	QLVRDLLEV	9	PEPLIST	QLVRDLLEV	QLVRDLLEV	0.7699	-99.9	0.1325	QLVRDLLEV	QLVRDLLEV	0.0013	-99.9	17.4076	QLVRDLLEV	QLVRDLLEV	0.0041	-99.9	11.4333	QLVRDLLEV	QLVRDLLEV	0.0042	-99.9	15.7837	QLVRDLLEV	QLVRDLLEV	0.0174	-99.9	5.903	QLVRDLLEV	QLVRDLLEV	0.0096	-99.9	13.556	0.1344	1	0.1325	80500	29900	9920	3
SQYPEIIFL	NP_001159434:NP_776065:NP_060597	35.46	1108.58	9	-0.4	1109.59	94.17	0	SQYPEIIFL	9	PEPLIST	SQYPEIIFL	SQYPEIIFL	0.9398	-99.9	0.0186	SQYPEIIFL	SQYPEIIFL	0.1891	-99.9	1.5138	SQYPEIIFL	SQYPEIIFL	0.7521	-99.9	0.0669	SQYPEIIFL	SQYPEIIFL	0.0796	-99.9	2.2034	SQYPEIIFL	SQYPEIIFL	0.5417	-99.9	0.3148	SQYPEIIFL	SQYPEIIFL	0.6025	-99.9	0.1662	0.5175	5	0.0186	1630000	251000	1000000	3
IITDFDMTL	NP_001159590:NP_001002009:NP_001002010	25.71	1067.52	9	0	534.768	91.44	0	IITDFDMTL	9	PEPLIST	IITDFDMTL	IITDFDMTL	0.7806	-99.9	0.1255	IITDFDMTL	IITDFDMTL	0.0422	-99.9	3.7027	IITDFDMTL	IITDFDMTL	0.093	-99.9	1.8163	IITDFDMTL	IITDFDMTL	0.0757	-99.9	2.3091	IITDFDMTL	IITDFDMTL	0.7199	-99.9	0.141	IITDFDMTL	IITDFDMTL	0.27	-99.9	0.8622	0.3302	4	0.1255	26900	9050	15800	3
LAAEFLKQV	NP_001159756:NP_001159757:NP_006420	36.38	1017.59	9	0.8	509.801	73.8	0	LAAEFLKQV	9	PEPLIST	LAAEFLKQV	LAAEFLKQV	0.4441	-99.9	0.539	LAAEFLKQV	LAAEFLKQV	0.0014	-99.9	16.8259	LAAEFLKQV	LAAEFLKQV	0.0047	-99.9	10.6848	LAAEFLKQV	LAAEFLKQV	0.1272	-99.9	1.4185	LAAEFLKQV	LAAEFLKQV	0.3852	-99.9	0.5807	LAAEFLKQV	LAAEFLKQV	0.0355	-99.9	6.4899	0.1664	3	0.539	88700	61900	196000	3
TSAESFVNV	NP_001161078:NP_006852	31.5	952.45	9	1	953.458	71.67	0	TSAESFVNV	9	PEPLIST	TSAESFVNV	TSAESFVNV	0.4963	-99.9	0.4383	TSAESFVNV	TSAESFVNV	0.0086	-99.9	7.957	TSAESFVNV	TSAESFVNV	0.0084	-99.9	8.0803	TSAESFVNV	TSAESFVNV	0.061	-99.9	2.7973	TSAESFVNV	TSAESFVNV	0.2555	-99.9	0.9671	TSAESFVNV	TSAESFVNV	0.0327	-99.9	6.8424	0.1438	2	0.4383	407000	115000	324000	3
QVFPGLLERV	NP_001161093:NP_037368	34.09	1156.66	10	2.3	579.339	84.1	0	QVFPGLLERV	10	PEPLIST	QVFPGLLEV	QVFPGLLERV	0.7402	-99.9	0.1519	QFPGLLERV	QVFPGLLERV	0.0182	-99.9	5.5991	QVFPGLLEV	QVFPGLLERV	0.0029	-99.9	13.2796	QVFPGLLEV	QVFPGLLERV	0.0277	-99.9	5.0503	QVFPGLLEV	QVFPGLLERV	0.0384	-99.9	3.9103	QVFPGLLEV	QVFPGLLERV	0.0194	-99.9	9.3243	0.1411	1	0.1519	476000	309000	393000	3
GLADASLLKKV	NP_001161093:NP_037368	33.1	1113.68	11	0.2	557.845	60.16	0	GLADASLLKKV	11	PEPLIST	GLADASLLV	GLADASLLKKV	0.203	-99.9	1.5274	GLADASLLV	GLADASLLKKV	0.0005	-99.9	24.9821	GLADASLKV	GLADASLLKKV	0.0002	-99.9	37.2143	GLADASLLV	GLADASLLKKV	0.0001	-99.9	55.3333	GLADASLLV	GLADASLLKKV	0.0002	-99.9	30.6296	GLADASLKV	GLADASLLKKV	0.0009	-99.9	35.65	0.0342	1	1.5274	40000	32200	16800	3
THSFGNPSI	NP_001161144:NP_005569:XP_006713700:XP_005247501	25.46	958.451	9	0.4	480.233	43.47	0	THSFGNPSI	9	PEPLIST	THSFGNPSI	THSFGNPSI	0.0024	-99.9	22.5075	THSFGNPSI	THSFGNPSI	0.0298	-99.9	4.4381	THSFGNPSI	THSFGNPSI	0.7184	-99.9	0.0809	THSFGNPSI	THSFGNPSI	0.0307	-99.9	4.7088	THSFGNPSI	THSFGNPSI	0.0223	-99.9	5.225	THSFGNPSI	THSFGNPSI	0.0956	-99.9	3.1068	0.1499	1	0.0809	111000	83700	130000	3
DHNINLVSM	NP_001164:XP_005267692	36.52	1041.49	9	1.3	521.754	69.06	0	DHNINLVSM	9	PEPLIST	DHNINLVSM	DHNINLVSM	0.0014	-99.9	27.5496	DHNINLVSM	DHNINLVSM	0.012	-99.9	6.8425	DHNINLVSM	DHNINLVSM	0.7227	-99.9	0.0788	DHNINLVSM	DHNINLVSM	0.0325	-99.9	4.5051	DHNINLVSM	DHNINLVSM	0.0126	-99.9	6.9259	DHNINLVSM	DHNINLVSM	0.1944	-99.9	1.3978	0.1626	2	0.0788	245000	127000	170000	3
AVDAFFTAV	NP_001164188	31.27	939.47	9	1.6	940.479	88.76	0	AVDAFFTAV	9	PEPLIST	AVDAFFTAV	AVDAFFTAV	0.8785	-99.9	0.0504	AVDAFFTAV	AVDAFFTAV	0.0084	-99.9	8.034	AVDAFFTAV	AVDAFFTAV	0.0665	-99.9	2.3643	AVDAFFTAV	AVDAFFTAV	0.1299	-99.9	1.3908	AVDAFFTAV	AVDAFFTAV	0.3425	-99.9	0.6823	AVDAFFTAV	AVDAFFTAV	0.1421	-99.9	2.1101	0.2613	3	0.0504	38300	33000	5430	3
VLDDKLYVV	NP_001165125:XP_005262713:NP_001007076:NP_057074:NP_057074-I10L|kelch-like:XP_005262712:NP_950240-I10L|kelch-like:NP_950240:XP_005262711	34.82	1062.6	9	0.1	532.305	74.15	0	VLDDKLYVV	9	PEPLIST	VLDDKLYVV	VLDDKLYVV	0.9579	-99.9	0.014	VLDDKLYVV	VLDDKLYVV	0.0557	-99.9	3.2141	VLDDKLYVV	VLDDKLYVV	0.0992	-99.9	1.7257	VLDDKLYVV	VLDDKLYVV	0.0394	-99.9	3.9395	VLDDKLYVV	VLDDKLYVV	0.1309	-99.9	1.7576	VLDDKLYVV	VLDDKLYVV	0.1884	-99.9	1.4601	0.2452	4	0.014	142000	293000	94700	3
AVLDDKLYVV	NP_001165125:XP_005262713:NP_001007076:NP_057074:NP_057074-I10L|kelch-like:XP_005262712:NP_950240-I10L|kelch-like:NP_950240:XP_005262711	25.43	1133.63	10	0.4	567.824	80.35	0	AVLDDKLYVV	10	PEPLIST	AVLDDLYVV	AVLDDKLYVV	0.8044	-99.9	0.1093	ALDDKLYVV	AVLDDKLYVV	0.0029	-99.9	12.6062	ALDDKLYVV	AVLDDKLYVV	0.0037	-99.9	11.8427	AVLDDKYVV	AVLDDKLYVV	0.0143	-99.9	7.8152	AVLDDKLVV	AVLDDKLYVV	0.0114	-99.9	7.2296	AVLDKLYVV	AVLDDKLYVV	0.0155	-99.9	10.6256	0.1421	1	0.1093	27700	30600	65300	3
TTVDHFWGL	NP_001165417-H118Y|SUN:NP_001165416-H139Y|SUN:NP_079430-H68Y|SUN:NP_001124437-H118Y|SUN:NP_001165417:NP_001165416:NP_079430:NP_001124437	41.59	1074.51	9	-0.4	538.264	84.2	0	TTVDHFWGL	9	PEPLIST	TTVDHFWGL	TTVDHFWGL	0.7566	-99.9	0.1411	TTVDHFWGL	TTVDHFWGL	0.1472	-99.9	1.8081	TTVDHFWGL	TTVDHFWGL	0.0725	-99.9	2.2247	TTVDHFWGL	TTVDHFWGL	0.04	-99.9	3.8975	TTVDHFWGL	TTVDHFWGL	0.2991	-99.9	0.8076	TTVDHFWGL	TTVDHFWGL	0.3077	-99.9	0.7066	0.2705	4	0.1411	216000	110000	201000	3
AQAGALLQV	NP_001166879-R723K|obscurin-like:NP_001166879:XP_005246484:NP_001166902:NP_001166902-E1365D|obscurin-like:NP_001166902-R723K|obscurin-like:XP_005246482:XP_005246481:XP_006712450:XP_005246480:NP_056126-Q1578R|obscurin-like:NP_056126-E1365D|obscurin-like:NP_056126-R723K|obscurin-like:NP_056126:NP_056126-R1767Q|obscurin-like:XP_006712449:XP_005246478	20.25	869.497	9	1.9	870.506	74.22	0	AQAGALLQV	9	PEPLIST	AQAGALLQV	AQAGALLQV	0.9188	-99.9	0.03	AQAGALLQV	AQAGALLQV	0.0163	-99.9	5.8911	AQAGALLQV	AQAGALLQV	0.171	-99.9	1.0572	AQAGALLQV	AQAGALLQV	0.0249	-99.9	5.4257	AQAGALLQV	AQAGALLQV	0.1243	-99.9	1.8261	AQAGALLQV	AQAGALLQV	0.0592	-99.9	4.6079	0.2191	3	0.03	102000	62800	34800	3
FVIDGFDEL	NP_001167554-S156R|NACHT :NP_001167554:NP_001167553-S157R|NACHT :NP_001167553:NP_001334932-S176R|NACHT :NP_060322-S179R|NACHT :NP_001167552:NP_001167552-S179R|NACHT	31.41	1053.5	9	1.6	1054.51	93.13	0	FVIDGFDEL	9	PEPLIST	FVIDGFDEL	FVIDGFDEL	0.9813	-99.9	0.0072	FVIDGFDEL	FVIDGFDEL	0.123	-99.9	2.0285	FVIDGFDEL	FVIDGFDEL	0.5516	-99.9	0.1928	FVIDGFDEL	FVIDGFDEL	0.2191	-99.9	0.7788	FVIDGFDEL	FVIDGFDEL	0.944	-99.9	0.0142	FVIDGFDEL	FVIDGFDEL	0.582	-99.9	0.1862	0.5668	5	0.0072	1460000	825000	1150000	3
SRFPQGAQL	NP_001167554-S156R|NACHT :NP_001167554:NP_001167553-S157R|NACHT :NP_001167553:NP_001334932-S176R|NACHT :NP_060322-S179R|NACHT :NP_001167552:NP_001167552-S179R|NACHT	15.34	1002.52	9	0.3	502.27	49.48	0	SRFPQGAQL	9	PEPLIST	SRFPQGAQL	SRFPQGAQL	0.0527	-99.9	4.6725	SRFPQGAQL	SRFPQGAQL	0.0219	-99.9	5.1194	SRFPQGAQL	SRFPQGAQL	0.9048	-99.9	0.0173	SRFPQGAQL	SRFPQGAQL	0.0524	-99.9	3.1692	SRFPQGAQL	SRFPQGAQL	0.1852	-99.9	1.3163	SRFPQGAQL	SRFPQGAQL	0.914	-99.9	0.0078	0.3552	3	0.0078	203000	153000	363000	3
NRDGNIVFV	NP_001167559:NP_006525:NP_001167558:NP_858045	22.05	1032.54	9	0.7	517.275	59	0	NRDGNIVFV	9	PEPLIST	NRDGNIVFV	NRDGNIVFV	0.1307	-99.9	2.3673	NRDGNIVFV	NRDGNIVFV	0.0103	-99.9	7.333	NRDGNIVFV	NRDGNIVFV	0.7586	-99.9	0.0648	NRDGNIVFV	NRDGNIVFV	0.0536	-99.9	3.1097	NRDGNIVFV	NRDGNIVFV	0.0238	-99.9	5.0509	NRDGNIVFV	NRDGNIVFV	0.4176	-99.9	0.4135	0.2324	2	0.0648	522000	182000	447000	3
AVHDSFVAV	NP_001171135-G836S|telomere-associated:NP_001171134-G836S|telomere-associated:NP_001171136-G836S|telomere-associated:NP_060621-G836S|telomere-associated	29.77	943.476	9	0.6	472.746	53.28	0	AVHDSFVAV	9	PEPLIST	AVHDSFVAV	AVHDSFVAV	0.9303	-99.9	0.0247	AVHDSFVAV	AVHDSFVAV	0.0081	-99.9	8.198	AVHDSFVAV	AVHDSFVAV	0.0682	-99.9	2.3255	AVHDSFVAV	AVHDSFVAV	0.2767	-99.9	0.5844	AVHDSFVAV	AVHDSFVAV	0.7206	-99.9	0.1404	AVHDSFVAV	AVHDSFVAV	0.2384	-99.9	1.052	0.3737	4	0.0247	385000	221000	345000	3
TVTSDLLQV	NP_001171135-G836S|telomere-associated:NP_001171134-G836S|telomere-associated:NP_001171136-G836S|telomere-associated:NP_060621-G836S|telomere-associated	24.97	974.528	9	-0.2	488.271	83.84	0	TVTSDLLQV	9	PEPLIST	TVTSDLLQV	TVTSDLLQV	0.6185	-99.9	0.2638	TVTSDLLQV	TVTSDLLQV	0.0019	-99.9	14.9435	TVTSDLLQV	TVTSDLLQV	0.0018	-99.9	15.9938	TVTSDLLQV	TVTSDLLQV	0.0263	-99.9	5.2372	TVTSDLLQV	TVTSDLLQV	0.0712	-99.9	2.7254	TVTSDLLQV	TVTSDLLQV	0.0154	-99.9	10.6525	0.1225	1	0.2638	103000	55300	85800	3
QVPDDLPNV	NP_001171135-G836S|telomere-associated:NP_001171134-G836S|telomere-associated:NP_001171136-G836S|telomere-associated:NP_060621-G836S|telomere-associated	19.69	995.492	9	1.3	498.754	74.55	0	QVPDDLPNV	9	PEPLIST	QVPDDLPNV	QVPDDLPNV	0.7697	-99.9	0.1326	QVPDDLPNV	QVPDDLPNV	0.0147	-99.9	6.1974	QVPDDLPNV	QVPDDLPNV	0.0032	-99.9	12.7752	QVPDDLPNV	QVPDDLPNV	0.0146	-99.9	7.7155	QVPDDLPNV	QVPDDLPNV	0.0731	-99.9	2.6793	QVPDDLPNV	QVPDDLPNV	0.0661	-99.9	4.255	0.1569	1	0.1326	172000	126000	203000	3
LYNPKITSEL	NP_001171135-G836S|telomere-associated:NP_001171134-G836S|telomere-associated:NP_001171136-G836S|telomere-associated:NP_060621-G836S|telomere-associated	42.58	1176.64	10	0.7	589.327	63.97	0	LYNPKITSEL	10	PEPLIST	LYNPITSEL	LYNPKITSEL	0.002	-99.9	24.2132	LYNPITSEL	LYNPKITSEL	0.6679	-99.9	0.332	LYNPITSEL	LYNPKITSEL	0.0127	-99.9	6.5445	LYNPITSEL	LYNPKITSEL	0.0027	-99.9	19.5149	LYNPKITSL	LYNPKITSEL	0.0153	-99.9	6.3082	LYNPKITSL	LYNPKITSEL	0.3731	-99.9	0.5099	0.179	2	0.332	96500	95000	57700	3
THISSQNSEL	NP_001171135-G836S|telomere-associated:NP_001171134-G836S|telomere-associated:NP_001171136-G836S|telomere-associated:NP_060621-G836S|telomere-associated	34.23	1114.53	10	1.9	558.271	23.72	0	THISSQNSEL	10	PEPLIST	TISSQNSEL	THISSQNSEL	0.0018	-99.9	25.0615	THISSQNSL	THISSQNSEL	0.0036	-99.9	11.5687	THISSQNSL	THISSQNSEL	0.5049	-99.9	0.2317	THISSQNSL	THISSQNSEL	0.0044	-99.9	15.4067	THISSQNSL	THISSQNSEL	0.003	-99.9	12.8302	THISSQNSL	THISSQNSEL	0.0312	-99.9	7.04	0.0915	1	0.2317	164000	121000	185000	3
TRSITNTTV	NP_001171502:NP_004621	27.66	991.53	9	0.5	496.772	29.67	0	TRSITNTTV	9	PEPLIST	TRSITNTTV	TRSITNTTV	0.0024	-99.9	22.3881	TRSITNTTV	TRSITNTTV	0.0033	-99.9	11.9084	TRSITNTTV	TRSITNTTV	0.56	-99.9	0.1861	TRSITNTTV	TRSITNTTV	0.0277	-99.9	5.0579	TRSITNTTV	TRSITNTTV	0.0109	-99.9	7.389	TRSITNTTV	TRSITNTTV	0.2712	-99.9	0.8576	0.1459	2	0.1861	690000	643000	894000	3
TAAHGLEL	NP_001171547-V127E|asparagine:NP_001171548-V127E|asparagine:NP_001171547:NP_001171546-V189E|asparagine:NP_001171546:NP_899199-V210E|asparagine:NP_899199:NP_001339425-V210E|asparagine:NP_001664-V210E|asparagine:NP_597680-V210E|asparagine	24.5	810.423	8	0.9	406.219	43.19	0	TAAHGLEL	8	PEPLIST	TAAHGL-EL	TAAHGLEL	0.0012	-99.9	29.3426	T-AAHGLEL	TAAHGLEL	0.0004	-99.9	27	TAA-HGLEL	TAAHGLEL	0.0106	-99.9	7.2395	TAA-HGLEL	TAAHGLEL	0.0237	-99.9	5.6085	TAA-HGLEL	TAAHGLEL	0.1741	-99.9	1.3921	TAA-HGLEL	TAAHGLEL	0.0133	-99.9	11.5359	0.0372	1	1.3921	33000	20900	45700	3
QHFEFEYQT	NP_001171547-V127E|asparagine:NP_001171548-V127E|asparagine:NP_001171547:NP_001171546-V189E|asparagine:NP_001171546:NP_899199-V210E|asparagine:NP_899199:NP_001339425-V210E|asparagine:NP_001664-V210E|asparagine:NP_597680-V210E|asparagine	42.84	1227.52	9	0.7	614.768	64.81	0	QHFEFEYQT	9	PEPLIST	QHFEFEYQT	QHFEFEYQT	0.0023	-99.9	22.9478	QHFEFEYQT	QHFEFEYQT	0.0008	-99.9	20.5652	QHFEFEYQT	QHFEFEYQT	0.1558	-99.9	1.1596	QHFEFEYQT	QHFEFEYQT	0.0155	-99.9	7.4156	QHFEFEYQT	QHFEFEYQT	0.0002	-99.9	33.1667	QHFEFEYQT	QHFEFEYQT	0.0102	-99.9	13.1885	0.0308	1	1.1596	240000	159000	208000	3
SVLDVDGMKV	NP_001171559-R637W|synaptojanin-2:XP_005267257:NP_003889-R874W|synaptojanin-2:XP_005267254:XP_005267256:XP_006715654:NP_003889-E1468G|synaptojanin-2:NP_003889:XP_005267255:NP_001171559:NP_001171559-E1231G|synaptojanin-2	29.28	1061.54	10	0.4	531.779	78.41	0	SVLDVDGMKV	10	PEPLIST	SVLDVGMKV	SVLDVDGMKV	0.6542	-99.9	0.2269	SVLDVGMKV	SVLDVDGMKV	0.0012	-99.9	17.663	SVLDVGMKV	SVLDVDGMKV	0.0024	-99.9	14.2365	SVLDVGMKV	SVLDVDGMKV	0.0248	-99.9	5.4423	SVLDVGMKV	SVLDVDGMKV	0.0206	-99.9	5.4294	SVLDVGMKV	SVLDVDGMKV	0.0125	-99.9	11.8731	0.1193	1	0.2269	83000	34700	74200	3
NYIEKVVAI	NP_001171596:NP_001171595:NP_001171594:NP_001171593:NP_001171592:XP_006717424:NP_001171591:NP_001012769:XP_005252390:NP_001012770:XP_006717423:NP_001171590:NP_001012768:NP_001171587:XP_005252389:XP_006717422:NP_005461	30.88	1047.6	9	-1.8	524.805	77.1	0	NYIEKVVAI	9	PEPLIST	NYIEKVVAI	NYIEKVVAI	0.0782	-99.9	3.542	NYIEKVVAI	NYIEKVVAI	0.9071	-99.9	0.09	NYIEKVVAI	NYIEKVVAI	0.2928	-99.9	0.5568	NYIEKVVAI	NYIEKVVAI	0.04	-99.9	3.8941	NYIEKVVAI	NYIEKVVAI	0.1303	-99.9	1.7638	NYIEKVVAI	NYIEKVVAI	0.7271	-99.9	0.0753	0.3626	4	0.0753	127000	89300	172000	3
HYILHNSFF	NP_001171647	41.42	1176.57	9	2.5	589.295	77.38	0	HYILHNSFF	9	PEPLIST	HYILHNSFF	HYILHNSFF	0.004	-99.9	17.9713	HYILHNSFF	HYILHNSFF	0.9327	-99.9	0.0604	HYILHNSFF	HYILHNSFF	0.0272	-99.9	4.2746	HYILHNSFF	HYILHNSFF	0.0062	-99.9	12.8668	HYILHNSFF	HYILHNSFF	0.0241	-99.9	5.0176	HYILHNSFF	HYILHNSFF	0.7045	-99.9	0.0867	0.2831	2	0.0604	313000	239000	331000	3
FYNLLTRTF	NP_001171659:NP_001171657:NP_057021	39.88	1173.62	9	1	587.817	85.8	0	FYNLLTRTF	9	PEPLIST	FYNLLTRTF	FYNLLTRTF	0.0036	-99.9	19.037	FYNLLTRTF	FYNLLTRTF	0.9445	-99.9	0.0461	FYNLLTRTF	FYNLLTRTF	0.0474	-99.9	2.9935	FYNLLTRTF	FYNLLTRTF	0.0071	-99.9	11.8582	FYNLLTRTF	FYNLLTRTF	0.0629	-99.9	2.9274	FYNLLTRTF	FYNLLTRTF	0.7624	-99.9	0.0595	0.3046	2	0.0461	60400	54100	36900	3
VYLDKFIRL	NP_001171748	35.33	1165.69	9	-0.1	583.85	82.28	0	VYLDKFIRL	9	PEPLIST	VYLDKFIRL	VYLDKFIRL	0.0781	-99.9	3.5464	VYLDKFIRL	VYLDKFIRL	0.9807	-99.9	0.0138	VYLDKFIRL	VYLDKFIRL	0.0555	-99.9	2.6911	VYLDKFIRL	VYLDKFIRL	0.0141	-99.9	7.8904	VYLDKFIRL	VYLDKFIRL	0.0981	-99.9	2.1973	VYLDKFIRL	VYLDKFIRL	0.852	-99.9	0.0187	0.3464	2	0.0138	1590000	1160000	2080000	3
GVFPDNFVKL	NP_001171889:NP_114098:XP_005274551:XP_005274552:NP_001019837:XP_005274553	27.59	1134.61	10	1.3	568.312	85.98	0	GVFPDNFVKL	10	PEPLIST	GVFDNFVKL	GVFPDNFVKL	0.6049	-99.9	0.2789	GFPDNFVKL	GVFPDNFVKL	0.3627	-99.9	0.834	GVFPDNFVL	GVFPDNFVKL	0.0228	-99.9	4.7483	GVFPDNFVL	GVFPDNFVKL	0.0201	-99.9	6.2765	GVFDNFVKL	GVFPDNFVKL	0.1082	-99.9	2.0245	GFPDNFVKL	GVFPDNFVKL	0.1558	-99.9	1.8778	0.2124	3	0.2789	62200	72700	67300	3
TYIPGTQITF	NP_001177369:NP_006302:XP_005256932:XP_006721667:XP_005256931:XP_005256930:XP_006721666:XP_005256929:XP_005256928:XP_005256925:XP_005256923	31.06	1139.59	10	1.4	1140.6	88.93	0	TYIPGTQITF	10	PEPLIST	TYIPGTITF	TYIPGTQITF	0.0147	-99.9	9.7965	TYIPGTQTF	TYIPGTQITF	0.9932	-99.9	0.0044	TYIPGTITF	TYIPGTQITF	0.0808	-99.9	2.0296	TYIPGTITF	TYIPGTQITF	0.008	-99.9	11.1384	TYIPGTITF	TYIPGTQITF	0.0454	-99.9	3.5751	TYIPGTQTF	TYIPGTQITF	0.6118	-99.9	0.158	0.2923	2	0.0044	126000	66600	83200	3
FQEGDIILV	NP_001177718:NP_001177723:XP_005245264:NP_000424	21.29	1032.55	9	2.2	1033.56	89.05	0	FQEGDIILV	9	PEPLIST	FQEGDIILV	FQEGDIILV	0.8436	-99.9	0.0767	FQEGDIILV	FQEGDIILV	0.0086	-99.9	7.9516	FQEGDIILV	FQEGDIILV	0.1961	-99.9	0.9161	FQEGDIILV	FQEGDIILV	0.0297	-99.9	4.8206	FQEGDIILV	FQEGDIILV	0.104	-99.9	2.0965	FQEGDIILV	FQEGDIILV	0.0528	-99.9	4.998	0.2058	2	0.0767	213000	183000	96500	3
SPILVATAV	NP_001180346:NP_001180345:NP_001347:XP_006724941:XP_005262621:XP_006724940	32.26	869.522	9	-0.4	435.768	79.5	0	SPILVATAV	9	PEPLIST	SPILVATAV	SPILVATAV	0.0084	-99.9	12.9271	SPILVATAV	SPILVATAV	0.0011	-99.9	18.3013	SPILVATAV	SPILVATAV	0.1883	-99.9	0.9595	SPILVATAV	SPILVATAV	0.8724	-99.9	0.0091	SPILVATAV	SPILVATAV	0.248	-99.9	0.9937	SPILVATAV	SPILVATAV	0.0532	-99.9	4.9734	0.2286	3	0.0091	61000	42900	49300	3
ERSPLLFTL	NP_001180438:XP_005264473:NP_060205	19.24	1074.61	9	0.2	538.311	86.79	0	ERSPLLFTL	9	PEPLIST	ERSPLLFTL	ERSPLLFTL	0.0242	-99.9	7.474	ERSPLLFTL	ERSPLLFTL	0.0399	-99.9	3.8105	ERSPLLFTL	ERSPLLFTL	0.9501	-99.9	0.0079	ERSPLLFTL	ERSPLLFTL	0.0376	-99.9	4.0733	ERSPLLFTL	ERSPLLFTL	0.0189	-99.9	5.6613	ERSPLLFTL	ERSPLLFTL	0.6377	-99.9	0.1335	0.2847	2	0.0079	147000	33400	207000	3
SYLEKQVVTF	NP_001180438:XP_005264473:NP_060205	37.99	1212.64	10	1.2	607.327	74.56	0	SYLEKQVVTF	10	PEPLIST	SLEKQVVTF	SYLEKQVVTF	0.0133	-99.9	10.3362	SYLEQVVTF	SYLEKQVVTF	0.9779	-99.9	0.0156	SYLEQVVTF	SYLEKQVVTF	0.017	-99.9	5.5892	SYLEKVVTF	SYLEKQVVTF	0.0027	-99.9	19.5314	SYLEQVVTF	SYLEKQVVTF	0.006	-99.9	9.5595	SYLEKVVTF	SYLEKQVVTF	0.4507	-99.9	0.3574	0.2446	2	0.0156	241000	52000	183000	3
VYSFGFERL	NP_001180444:XP_006712109:NP_060434:NP_001180442:XP_006712110	29.05	1116.56	9	-1	559.287	83.4	0	VYSFGFERL	9	PEPLIST	VYSFGFERL	VYSFGFERL	0.007	-99.9	14.1325	VYSFGFERL	VYSFGFERL	0.9523	-99.9	0.0377	VYSFGFERL	VYSFGFERL	0.0241	-99.9	4.591	VYSFGFERL	VYSFGFERL	0.002	-99.9	22.2808	VYSFGFERL	VYSFGFERL	0.0135	-99.9	6.7142	VYSFGFERL	VYSFGFERL	0.4762	-99.9	0.3166	0.2459	2	0.0377	104000	30400	12200	3
ITPENLPQI	NP_001181883	31.3	1023.56	9	-0.4	512.787	81.93	0	ITPENLPQI	9	PEPLIST	ITPENLPQI	ITPENLPQI	0.5809	-99.9	0.3073	ITPENLPQI	ITPENLPQI	0.2999	-99.9	1.0162	ITPENLPQI	ITPENLPQI	0.01	-99.9	7.4309	ITPENLPQI	ITPENLPQI	0.034	-99.9	4.377	ITPENLPQI	ITPENLPQI	0.2501	-99.9	0.9863	ITPENLPQI	ITPENLPQI	0.2039	-99.9	1.3059	0.2298	4	0.3073	540000	317000	604000	3
ITPENLPQILL	NP_001181883	22.15	1249.73	11	-2	625.87	93.13	0	ITPENLPQILL	11	PEPLIST	ITPENLILL	ITPENLPQILL	0.0159	-99.9	9.3783	ITPEPQILL	ITPENLPQILL	0.0227	-99.9	5.0293	IENLPQILL	ITPENLPQILL	0.0043	-99.9	11.1707	TPNLPQILL	TPENLPQILL	0.0024	-99.9	20.4943	ITPENLPQL	ITPENLPQILL	0.0038	-99.9	11.5877	ITPEPQILL	ITPENLPQILL	0.0084	-99.9	14.4762	0.0096	0	5.0293	33700	23000	24700	3
ALIDRMVNL	NP_001181986:NP_001181982	29.28	1043.58	9	-1	522.797	82.42	0	ALIDRMVNL	9	PEPLIST	ALIDRMVNL	ALIDRMVNL	0.9632	-99.9	0.0127	ALIDRMVNL	ALIDRMVNL	0.0649	-99.9	2.9486	ALIDRMVNL	ALIDRMVNL	0.1111	-99.9	1.567	ALIDRMVNL	ALIDRMVNL	0.034	-99.9	4.3851	ALIDRMVNL	ALIDRMVNL	0.51	-99.9	0.3618	ALIDRMVNL	ALIDRMVNL	0.5785	-99.9	0.1899	0.3769	4	0.0127	66300	11700	53600	3
QLLGSAHEV	NP_001182461:XP_006717316:XP_006717315:NP_003118:NP_001123910:XP_006717314:XP_006717313:XP_006717312:XP_006717311:XP_006717310:XP_006717317:XP_006717309:XP_006717308	22.16	952.498	9	0.8	477.257	42.71	0	QLLGSAHEV	9	PEPLIST	QLLGSAHEV	QLLGSAHEV	0.7441	-99.9	0.1492	QLLGSAHEV	QLLGSAHEV	0.0042	-99.9	10.8498	QLLGSAHEV	QLLGSAHEV	0.0197	-99.9	5.1646	QLLGSAHEV	QLLGSAHEV	0.0177	-99.9	6.8254	QLLGSAHEV	QLLGSAHEV	0.0525	-99.9	3.2865	QLLGSAHEV	QLLGSAHEV	0.0319	-99.9	6.9443	0.145	1	0.1492	102000	26600	57900	3
VQANSGAIVKL	NP_001182461:XP_006717316:XP_006717315:NP_003118:NP_001123910:XP_006717314:XP_006717313:XP_006717312:XP_006717311:XP_006717310:XP_006717317:XP_006717309:XP_006717308	32.66	1098.64	11	0.9	550.328	52.85	0	VQANSGAIVKL	11	PEPLIST	VQAGAIVKL	VQANSGAIVKL	0.0842	-99.9	3.3647	VQAGAIVKL	VQANSGAIVKL	0.0022	-99.9	14.2124	VQAGAIVKL	VQANSGAIVKL	0.0118	-99.9	6.8358	VQANSGAIL	VQANSGAIVKL	0.0004	-99.9	39.9412	VQAGAIVKL	VQANSGAIVKL	0.0039	-99.9	11.4988	VQANSGVKL	VQANSGAIVKL	0.0032	-99.9	22.4561	0.0176	0	3.3647	86500	30300	46800	3
SIIDEFLHI	NP_001185730:NP_003751:NP_001185731	26.81	1085.58	9	1	543.796	94.37	0	SIIDEFLHI	9	PEPLIST	SIIDEFLHI	SIIDEFLHI	0.9611	-99.9	0.0132	SIIDEFLHI	SIIDEFLHI	0.1746	-99.9	1.59	SIIDEFLHI	SIIDEFLHI	0.0225	-99.9	4.7893	SIIDEFLHI	SIIDEFLHI	0.0669	-99.9	2.5632	SIIDEFLHI	SIIDEFLHI	0.4455	-99.9	0.4678	SIIDEFLHI	SIIDEFLHI	0.2528	-99.9	0.9486	0.3206	4	0.0132	27700	20600	30000	3
SHTDVVPVF	NP_001185825:NP_001185826:NP_001185827:NP_001185824	33	999.503	9	-0.5	500.758	68.4	0	SHTDVVPVF	9	PEPLIST	SHTDVVPVF	SHTDVVPVF	0.0202	-99.9	8.2601	SHTDVVPVF	SHTDVVPVF	0.4565	-99.9	0.6384	SHTDVVPVF	SHTDVVPVF	0.8846	-99.9	0.0218	SHTDVVPVF	SHTDVVPVF	0.0303	-99.9	4.7512	SHTDVVPVF	SHTDVVPVF	0.0804	-99.9	2.5032	SHTDVVPVF	SHTDVVPVF	0.5783	-99.9	0.19	0.3417	3	0.0218	195000	38500	126000	3
MTVDDLLSL	NP_001185844:XP_006719222:NP_001185845-V148L|liprin-beta-1:NP_001185845:XP_006719224:XP_005253573:XP_005253572:XP_005253571:NP_003613:NP_003613-V148L|liprin-beta-1:NP_803193-V148L|liprin-beta-1:NP_803193:XP_005253568:XP_005253566:XP_005253567:XP_005253565:XP_005253564:XP_005253562	24.96	1005.51	9	0.7	503.76	95.21	0	MTVDDLLSL	9	PEPLIST	MTVDDLLSL	MTVDDLLSL	0.8157	-99.9	0.1017	MTVDDLLSL	MTVDDLLSL	0.0241	-99.9	4.8992	MTVDDLLSL	MTVDDLLSL	0.1561	-99.9	1.1571	MTVDDLLSL	MTVDDLLSL	0.1069	-99.9	1.6641	MTVDDLLSL	MTVDDLLSL	0.8406	-99.9	0.0543	MTVDDLLSL	MTVDDLLSL	0.235	-99.9	1.0795	0.3631	5	0.0543	101000	60200	55200	3
PYLDSFYEY	NP_001185880:NP_005658	43.19	1195.51	9	1	1196.52	88.46	0	PYLDSFYEY	9	PEPLIST	PYLDSFYEY	PYLDSFYEY	0.0031	-99.9	20.1008	PYLDSFYEY	PYLDSFYEY	0.7934	-99.9	0.2107	PYLDSFYEY	PYLDSFYEY	0.0045	-99.9	10.8982	PYLDSFYEY	PYLDSFYEY	0.0013	-99.9	26.952	PYLDSFYEY	PYLDSFYEY	0.0004	-99.9	25.2115	PYLDSFYEY	PYLDSFYEY	0.2778	-99.9	0.8321	0.1801	2	0.2107	186000	105000	124000	3
KPLQPLPNTA	NP_001186048:NP_079115:NP_001186049	25.07	1077.62	10	1.4	539.817	41.18	0	KPLQPLPNTA	10	PEPLIST	KLQPLPNTA	KPLQPLPNTA	0.0475	-99.9	4.9808	KLQPLPNTA	KPLQPLPNTA	0.0003	-99.9	31.087	KPLPLPNTA	KPLQPLPNTA	0.0028	-99.9	13.5082	KPLPLPNTA	KPLQPLPNTA	0.4919	-99.9	0.2091	KPLPLPNTA	KPLQPLPNTA	0.0047	-99.9	10.6509	KPLPLPNTA	KPLQPLPNTA	0.0031	-99.9	22.7924	0.0917	1	0.2091	48300	29300	75600	3
RFLNDPGHLLW	NP_001186048:NP_079115:NP_001186049	40.69	1366.71	11	-0.4	456.579	84.46	0	RFLNDPGHLLW	11	PEPLIST	FLNDPGHLL	FLNDPGHLL	0.0082	-99.9	13.0922	RFLPGHLLW	RFLNDPGHLLW	0.6507	-99.9	0.3519	RFDPGHLLW	RFLNDPGHLLW	0.001	-99.9	20.1452	FLDPGHLLW	FLNDPGHLLW	0.0005	-99.9	37.4286	RFDPGHLLW	RFLNDPGHLLW	0.0012	-99.9	18.1062	RFDPGHLLW	RFLNDPGHLLW	0.0631	-99.9	4.3987	0.1208	1	0.3519	129000	86600	166000	3
EHAPSIIFM	NP_001186092:NP_002796:XP_006722043	36.55	1043.51	9	0.4	522.763	81.98	0	EHAPSIIFM	9	PEPLIST	EHAPSIIFM	EHAPSIIFM	0.0141	-99.9	9.9904	EHAPSIIFM	EHAPSIIFM	0.0635	-99.9	2.9782	EHAPSIIFM	EHAPSIIFM	0.8649	-99.9	0.0252	EHAPSIIFM	EHAPSIIFM	0.0809	-99.9	2.1684	EHAPSIIFM	EHAPSIIFM	0.0436	-99.9	3.6595	EHAPSIIFM	EHAPSIIFM	0.3492	-99.9	0.5737	0.236	2	0.0252	65700	111000	127000	3
IYDKFIAQL	NP_001186592-Q75R|PMF1-BGLAP:NP_001186592:NP_001186582:NP_001186582-Q75R|polyamine-modulated:NP_009152-Q75R|polyamine-modulated:NP_009152:NP_009152-M137I|polyamine-modulated:NP_001186591-M137I|PMF1-BGLAP:NP_001186591-Q75R|PMF1-BGLAP:NP_001186591:NP_001186590-Q75R|PMF1-BGLAP:NP_001186590	37.3	1109.61	9	-0.1	555.813	82.64	0	IYDKFIAQL	9	PEPLIST	IYDKFIAQL	IYDKFIAQL	0.1063	-99.9	2.8141	IYDKFIAQL	IYDKFIAQL	0.9391	-99.9	0.0524	IYDKFIAQL	IYDKFIAQL	0.1373	-99.9	1.2964	IYDKFIAQL	IYDKFIAQL	0.012	-99.9	8.7234	IYDKFIAQL	IYDKFIAQL	0.1196	-99.9	1.8781	IYDKFIAQL	IYDKFIAQL	0.7277	-99.9	0.075	0.3403	4	0.0524	126000	75700	147000	3
THANALTVM	NP_001186623:NP_001186622:NP_003031	30.17	956.475	9	-0.3	479.245	46.61	0	THANALTVM	9	PEPLIST	THANALTVM	THANALTVM	0.0035	-99.9	19.2864	THANALTVM	THANALTVM	0.0298	-99.9	4.4346	THANALTVM	THANALTVM	0.904	-99.9	0.0176	THANALTVM	THANALTVM	0.0369	-99.9	4.1355	THANALTVM	THANALTVM	0.0896	-99.9	2.3439	THANALTVM	THANALTVM	0.2892	-99.9	0.7865	0.2255	2	0.0176	81700	91300	123000	3
RPFGGLIRDV	NP_001186623:NP_001186622:NP_003031	26.5	1128.64	10	-2.1	377.22	69.09	0	RPFGGLIRDV	10	PEPLIST	RPFGGLIRV	RPFGGLIRDV	0.0146	-99.9	9.8093	RFGGLIRDV	RPFGGLIRDV	0.0014	-99.9	16.9241	RPFGGLIRV	RPFGGLIRDV	0.0159	-99.9	5.7916	RPFGGLIRV	RPFGGLIRDV	0.4928	-99.9	0.2081	RPFGGLIRV	RPFGGLIRDV	0.0318	-99.9	4.3512	RPFGGLIRV	RPFGGLIRDV	0.0108	-99.9	12.813	0.0946	1	0.2081	20600	16500	37800	3
APFAAHGYGA	NP_001186708:NP_002785	35.07	960.445	10	0	481.23	41.87	0	APFAAHGYGA	10	PEPLIST	AFAAHGYGA	APFAAHGYGA	0.0021	-99.9	23.5046	AFAAHGYGA	APFAAHGYGA	0.0004	-99.9	27.3514	APFAAGYGA	APFAAHGYGA	0.0024	-99.9	14.3892	APFAHGYGA	APFAAHGYGA	0.5086	-99.9	0.1892	APFAAHGYA	APFAAHGYGA	0.0009	-99.9	20.2149	APFAHGYGA	APFAAHGYGA	0.0031	-99.9	22.7544	0.0863	1	0.1892	57100	79700	95000	3
FHEGDVITL	NP_001186873:NP_001186872:NP_003016	26.52	1029.51	9	1.3	515.764	74.41	0	FHEGDVITL	9	PEPLIST	FHEGDVITL	FHEGDVITL	0.0398	-99.9	5.5429	FHEGDVITL	FHEGDVITL	0.0404	-99.9	3.7838	FHEGDVITL	FHEGDVITL	0.9677	-99.9	0.0051	FHEGDVITL	FHEGDVITL	0.0648	-99.9	2.6489	FHEGDVITL	FHEGDVITL	0.1285	-99.9	1.7819	FHEGDVITL	FHEGDVITL	0.3294	-99.9	0.6333	0.2618	3	0.0051	818000	554000	691000	3
KYTKIFNDF	NP_001189396:NP_001189394:XP_005252420:XP_005252418:NP_997644:NP_001189397:XP_005252417:XP_005252416	44.11	1174.6	9	-0.4	588.308	66.41	0	KYTKIFNDF	9	PEPLIST	KYTKIFNDF	KYTKIFNDF	0.0018	-99.9	24.9797	KYTKIFNDF	KYTKIFNDF	0.9733	-99.9	0.0174	KYTKIFNDF	KYTKIFNDF	0.0044	-99.9	11.0293	KYTKIFNDF	KYTKIFNDF	0.0007	-99.9	33.3158	KYTKIFNDF	KYTKIFNDF	0.0024	-99.9	14.0074	KYTKIFNDF	KYTKIFNDF	0.4228	-99.9	0.4025	0.2342	2	0.0174	419000	281000	602000	3
TYGEIFEKF	NP_001190984:NP_004540	48.76	1132.54	9	0.3	1133.55	82.28	0	TYGEIFEKF	9	PEPLIST	TYGEIFEKF	TYGEIFEKF	0.0094	-99.9	12.2937	TYGEIFEKF	TYGEIFEKF	0.9977	-99.9	0.0015	TYGEIFEKF	TYGEIFEKF	0.0166	-99.9	5.6627	TYGEIFEKF	TYGEIFEKF	0.0021	-99.9	21.8638	TYGEIFEKF	TYGEIFEKF	0.0043	-99.9	11.0469	TYGEIFEKF	TYGEIFEKF	0.5421	-99.9	0.2312	0.262	2	0.0015	11500000	8220000	9510000	3
QHDFQAPYL	NP_001191011:NP_001027535:NP_001191012	31.31	1117.52	9	1.3	559.768	66.54	0	QHDFQAPYL	9	PEPLIST	QHDFQAPYL	QHDFQAPYL	0.007	-99.9	14.1335	QHDFQAPYL	QHDFQAPYL	0.0284	-99.9	4.5395	QHDFQAPYL	QHDFQAPYL	0.7148	-99.9	0.0828	QHDFQAPYL	QHDFQAPYL	0.0125	-99.9	8.4836	QHDFQAPYL	QHDFQAPYL	0.0108	-99.9	7.4033	QHDFQAPYL	QHDFQAPYL	0.1805	-99.9	1.5416	0.159	2	0.0828	267000	171000	47300	3
VYAILTHGI	NP_001191331:NP_787082:NP_002756:NP_002755:NP_001034180	32.54	985.56	9	0.7	493.787	77.1	0	VYAILTHGI	9	PEPLIST	VYAILTHGI	VYAILTHGI	0.0107	-99.9	11.5396	VYAILTHGI	VYAILTHGI	0.9409	-99.9	0.05	VYAILTHGI	VYAILTHGI	0.0173	-99.9	5.5404	VYAILTHGI	VYAILTHGI	0.0077	-99.9	11.3899	VYAILTHGI	VYAILTHGI	0.0084	-99.9	8.3044	VYAILTHGI	VYAILTHGI	0.3121	-99.9	0.6904	0.2162	2	0.05	156000	315000	335000	3
QYVDFHNQL	NP_001191354-G1507R|BIVM-ERCC5:NP_001191354-G1534R|BIVM-ERCC5:NP_001191354	37.45	1162.54	9	1	582.278	64.77	0	QYVDFHNQL	9	PEPLIST	QYVDFHNQL	QYVDFHNQL	0.0306	-99.9	6.5021	QYVDFHNQL	QYVDFHNQL	0.9066	-99.9	0.0905	QYVDFHNQL	QYVDFHNQL	0.2457	-99.9	0.7031	QYVDFHNQL	QYVDFHNQL	0.0185	-99.9	6.6309	QYVDFHNQL	QYVDFHNQL	0.0657	-99.9	2.8592	QYVDFHNQL	QYVDFHNQL	0.8039	-99.9	0.0392	0.3452	3	0.0392	333000	95800	183000	3
QHLLDTNQL	NP_001193544-A96V|ETS:XP_005252919:XP_006718239:XP_005252918:NP_036285-A96V|ETS:XP_005252917:XP_005252915:XP_005252914:NP_001193545-A118V|ETS:NP_001193545	33.85	1080.56	9	0.5	541.286	54.94	0	QHLLDTNQL	9	PEPLIST	QHLLDTNQL	QHLLDTNQL	0.0018	-99.9	25.352	QHLLDTNQL	QHLLDTNQL	0.016	-99.9	5.9385	QHLLDTNQL	QHLLDTNQL	0.7987	-99.9	0.0475	QHLLDTNQL	QHLLDTNQL	0.011	-99.9	9.1783	QHLLDTNQL	QHLLDTNQL	0.0064	-99.9	9.3326	QHLLDTNQL	QHLLDTNQL	0.1164	-99.9	2.5951	0.1584	1	0.0475	672000	213000	90200	3
QSVDLVFPV	NP_001193577:NP_001193575:NP_001193576:NP_065693	29.33	1002.54	9	-1.5	1003.54	90.17	0	QSVDLVFPV	9	PEPLIST	QSVDLVFPV	QSVDLVFPV	0.4839	-99.9	0.4615	QSVDLVFPV	QSVDLVFPV	0.0012	-99.9	17.7717	QSVDLVFPV	QSVDLVFPV	0.0132	-99.9	6.4227	QSVDLVFPV	QSVDLVFPV	0.0227	-99.9	5.7807	QSVDLVFPV	QSVDLVFPV	0.1025	-99.9	2.1228	QSVDLVFPV	QSVDLVFPV	0.0123	-99.9	11.9982	0.106	1	0.4615	637000	120000	521000	3
YYEKQFPEI	NP_001193583-GGCTGCTGCT124887058G|nuclear:NP_001193583:NP_001193583-GGCTGCTGCT124887058GGCTGCTGCTGCT|nuclear:NP_001193583-C124824721CGCCGCTGCT|nuclear:NP_006303-GGCTGCTGCT124887058G|nuclear:NP_006303:NP_006303-GGCTGCTGCT124887058GGCTGCTGCTGCT|nuclear:NP_006303-C124824721CGCCGCTGCT|nuclear:NP_001177369:NP_006302:XP_005256932:XP_006721667:XP_005256931:XP_005256930:XP_006721666:XP_005256929:XP_00525…	35.74	1215.58	9	1.4	608.799	70.4	0	YYEKQFPEI	9	PEPLIST	YYEKQFPEI	YYEKQFPEI	0.027	-99.9	7.0053	YYEKQFPEI	YYEKQFPEI	0.8828	-99.9	0.1129	YYEKQFPEI	YYEKQFPEI	0.0543	-99.9	2.7368	YYEKQFPEI	YYEKQFPEI	0.0096	-99.9	9.9846	YYEKQFPEI	YYEKQFPEI	0.0444	-99.9	3.6216	YYEKQFPEI	YYEKQFPEI	0.4053	-99.9	0.4396	0.2372	2	0.1129	242000	76500	177000	3
LPAAMPITA	NP_001193583-GGCTGCTGCT124887058G|nuclear:NP_001193583:NP_001193583-GGCTGCTGCT124887058GGCTGCTGCTGCT|nuclear:NP_001193583-C124824721CGCCGCTGCT|nuclear:NP_006303-GGCTGCTGCT124887058G|nuclear:NP_006303:NP_006303-GGCTGCTGCT124887058GGCTGCTGCTGCT|nuclear:NP_006303-C124824721CGCCGCTGCT|nuclear	27.77	883.484	9	0.7	884.492	76.3	0	LPAAMPITA	9	PEPLIST	LPAAMPITA	LPAAMPITA	0.0045	-99.9	17.2047	LPAAMPITA	LPAAMPITA	0.0004	-99.9	25.8571	LPAAMPITA	LPAAMPITA	0.0466	-99.9	3.0274	LPAAMPITA	LPAAMPITA	0.9187	-99.9	0.0058	LPAAMPITA	LPAAMPITA	0.0767	-99.9	2.5932	LPAAMPITA	LPAAMPITA	0.0161	-99.9	10.3875	0.1772	1	0.0058	121000	40200	103000	3
SQVPHLPVL	NP_001193583-GGCTGCTGCT124887058G|nuclear:NP_001193583:NP_001193583-GGCTGCTGCT124887058GGCTGCTGCTGCT|nuclear:NP_001193583-C124824721CGCCGCTGCT|nuclear:NP_006303-GGCTGCTGCT124887058G|nuclear:NP_006303:NP_006303-GGCTGCTGCT124887058GGCTGCTGCTGCT|nuclear:NP_006303-C124824721CGCCGCTGCT|nuclear	25.03	988.571	9	0.6	495.293	75.89	0	SQVPHLPVL	9	PEPLIST	SQVPHLPVL	SQVPHLPVL	0.8081	-99.9	0.1068	SQVPHLPVL	SQVPHLPVL	0.0965	-99.9	2.3619	SQVPHLPVL	SQVPHLPVL	0.7609	-99.9	0.0641	SQVPHLPVL	SQVPHLPVL	0.0758	-99.9	2.3058	SQVPHLPVL	SQVPHLPVL	0.6855	-99.9	0.1659	SQVPHLPVL	SQVPHLPVL	0.4628	-99.9	0.3381	0.4816	4	0.0641	199000	236000	186000	3
GDLGIEIPAEK	NP_001193726:XP_005254502:XP_005254500:XP_006720633	36.43	1140.6	11	0.7	571.309	68.37	0	GDLGIEIPAEK	11	PEPLIST	GDIEIPAEK	GDLGIEIPAEK	0.0003	-99.9	44.8077	GGIEIPAEK	GDLGIEIPAEK	0	-99.9	56.3636	GDIEIPAEK	GDLGIEIPAEK	0	-99.9	81.6667	GDIEIPAEK	GDLGIEIPAEK	0	-99.9	74.4118	GDIEIPAEK	GDLGIEIPAEK	0	-99.9	72.5	GGIEIPAEK	GDLGIEIPAEK	0.0001	-99.9	64.7826	0.0001	0	44.8077	85700	51000	36100	3
LDIDSPPITAR	NP_001193726:XP_005254502:XP_005254500:XP_006720633	27.27	1196.64	11	1	599.328	62.57	0	LDIDSPPITAR	11	PEPLIST	LDIDPITAR	LDIDSPPITAR	0.0008	-99.9	34.3333	LDIPPITAR	LDIDSPPITAR	0	-99.9	55	LDIPPITAR	LDIDSPPITAR	0.0001	-99.9	43	LDIPPITAR	LDIDSPPITAR	0.0003	-99.9	43.3077	LDIDPITAR	LDIDSPPITAR	0.0001	-99.9	36.75	DIDPPITAR	DIDSPPITAR	0.0002	-99.9	54.086	0.0003	0	34.3333	69500	38200	17400	3
YAFPKAVSV	NP_001193879	34.08	980.533	9	-0.6	491.274	68.62	0	YAFPKAVSV	9	PEPLIST	YAFPKAVSV	YAFPKAVSV	0.9327	-99.9	0.0219	YAFPKAVSV	YAFPKAVSV	0.0395	-99.9	3.8287	YAFPKAVSV	YAFPKAVSV	0.448	-99.9	0.2856	YAFPKAVSV	YAFPKAVSV	0.7427	-99.9	0.0352	YAFPKAVSV	YAFPKAVSV	0.9911	-99.9	0.0022	YAFPKAVSV	YAFPKAVSV	0.6746	-99.9	0.1051	0.6381	5	0.0022	49500	20300	49900	3
QYSPLLAAF	NP_001193996:NP_001193998:NP_001193997	42.92	1008.53	9	-0.6	1009.53	91.4	0	QYSPLLAAF	9	PEPLIST	QYSPLLAAF	QYSPLLAAF	0.0057	-99.9	15.4407	QYSPLLAAF	QYSPLLAAF	0.9695	-99.9	0.0189	QYSPLLAAF	QYSPLLAAF	0.0822	-99.9	1.9973	QYSPLLAAF	QYSPLLAAF	0.0063	-99.9	12.7486	QYSPLLAAF	QYSPLLAAF	0.0384	-99.9	3.9108	QYSPLLAAF	QYSPLLAAF	0.6667	-99.9	0.1108	0.2948	3	0.0189	192000	70000	79900	3
GQSELTLLL	NP_001193996:NP_001193998:NP_001193997	21.6	972.549	9	2.6	973.559	90.76	0	GQSELTLLL	9	PEPLIST	GQSELTLLL	GQSELTLLL	0.7601	-99.9	0.1388	GQSELTLLL	GQSELTLLL	0.0505	-99.9	3.3768	GQSELTLLL	GQSELTLLL	0.4689	-99.9	0.2643	GQSELTLLL	GQSELTLLL	0.0098	-99.9	9.8564	GQSELTLLL	GQSELTLLL	0.1042	-99.9	2.0935	GQSELTLLL	GQSELTLLL	0.1447	-99.9	2.0646	0.2564	2	0.1388	1010000	538000	770000	3
DHEVGNVSL	NP_001201835-A65V|zinc:NP_689865-A65V|zinc:NP_001201838-A65V|zinc	31.05	968.456	9	1.2	485.236	50.66	0	DHEVGNVSL	9	PEPLIST	DHEVGNVSL	DHEVGNVSL	0.0016	-99.9	26.5541	DHEVGNVSL	DHEVGNVSL	0.0046	-99.9	10.4677	DHEVGNVSL	DHEVGNVSL	0.8201	-99.9	0.0391	DHEVGNVSL	DHEVGNVSL	0.017	-99.9	7.0119	DHEVGNVSL	DHEVGNVSL	0.0062	-99.9	9.4807	DHEVGNVSL	DHEVGNVSL	0.0564	-99.9	4.7799	0.151	1	0.0391	183000	113000	117000	3
IYPPKLHQF	NP_001229:XP_005259427:XP_006723520	33.72	1141.63	9	0.2	381.55	54.07	0	IYPPKLHQF	9	PEPLIST	IYPPKLHQF	IYPPKLHQF	0.0218	-99.9	7.9244	IYPPKLHQF	IYPPKLHQF	0.9964	-99.9	0.0023	IYPPKLHQF	IYPPKLHQF	0.0137	-99.9	6.2903	IYPPKLHQF	IYPPKLHQF	0.0038	-99.9	16.568	IYPPKLHQF	IYPPKLHQF	0.045	-99.9	3.5951	IYPPKLHQF	IYPPKLHQF	0.8254	-99.9	0.0312	0.3177	2	0.0023	1240000	810000	1200000	3
YTTDFIYQL	NP_001229268:NP_002618:XP_005252524:XP_006717512:XP_005252522	34.47	1162.55	9	2.9	1163.57	90.69	0	YTTDFIYQL	9	PEPLIST	YTTDFIYQL	YTTDFIYQL	0.9456	-99.9	0.0171	YTTDFIYQL	YTTDFIYQL	0.2014	-99.9	1.4463	YTTDFIYQL	YTTDFIYQL	0.2644	-99.9	0.6408	YTTDFIYQL	YTTDFIYQL	0.0992	-99.9	1.7889	YTTDFIYQL	YTTDFIYQL	0.7487	-99.9	0.1131	YTTDFIYQL	YTTDFIYQL	0.5923	-99.9	0.1753	0.4753	6	0.0171	177000	88800	120000	3
QRNPQGFVL	NP_001229372:NP_001229371:NP_001229371-C20R|growth	27.48	1057.57	9	0.4	529.791	57.53	0	QRNPQGFVL	9	PEPLIST	QRNPQGFVL	QRNPQGFVL	0.0228	-99.9	7.7373	QRNPQGFVL	QRNPQGFVL	0.0233	-99.9	4.9653	QRNPQGFVL	QRNPQGFVL	0.9374	-99.9	0.0099	QRNPQGFVL	QRNPQGFVL	0.0346	-99.9	4.3266	QRNPQGFVL	QRNPQGFVL	0.0712	-99.9	2.7267	QRNPQGFVL	QRNPQGFVL	0.795	-99.9	0.0442	0.3141	2	0.0099	2020000	1210000	1780000	3
VYKAFVMETF	NP_001229526:NP_116024	43.17	1233.61	10	-0.1	617.812	83.09	0	VYKAFVMETF	10	PEPLIST	VYAFVMETF	VYKAFVMETF	0.0008	-99.9	34.3939	VYKAFVETF	VYKAFVMETF	0.946	-99.9	0.0445	YKAFVMETF	YKAFVMETF	0.002	-99.9	15.3333	VYAFVMETF	VYKAFVMETF	0.0006	-99.9	36.2553	VYKAFVMTF	VYKAFVMETF	0.0006	-99.9	22.4458	VYKAFVMTF	VYKAFVMETF	0.1573	-99.9	1.8519	0.1846	2	0.0445	96200	16100	13800	3
SPVVPQISA	NP_001229725:XP_005256320	28.58	896.497	9	0.5	449.256	67.37	0	SPVVPQISA	9	PEPLIST	SPVVPQISA	SPVVPQISA	0.0017	-99.9	25.6927	SPVVPQISA	SPVVPQISA	0.0001	-99.9	44	SPVVPQISA	SPVVPQISA	0.0172	-99.9	5.5593	SPVVPQISA	SPVVPQISA	0.8357	-99.9	0.0138	SPVVPQISA	SPVVPQISA	0.0295	-99.9	4.5303	SPVVPQISA	SPVVPQISA	0.0115	-99.9	12.4134	0.1493	1	0.0138	481000	314000	396000	3
YQTEIGQTL	NP_001229754:XP_005245020:NP_001129293	39.78	1051.52	9	1	1052.53	67.62	0	YQTEIGQTL	9	PEPLIST	YQTEIGQTL	YQTEIGQTL	0.8854	-99.9	0.046	YQTEIGQTL	YQTEIGQTL	0.1596	-99.9	1.6967	YQTEIGQTL	YQTEIGQTL	0.9532	-99.9	0.0074	YQTEIGQTL	YQTEIGQTL	0.1301	-99.9	1.3885	YQTEIGQTL	YQTEIGQTL	0.7915	-99.9	0.0793	YQTEIGQTL	YQTEIGQTL	0.5395	-99.9	0.2342	0.5766	6	0.0074	5070000	3480000	3140000	3
SYSHIMALI	NP_001229754:XP_005245020:NP_001129293	25.33	1033.53	9	0.9	517.771	83.09	0	SYSHIMALI	9	PEPLIST	SYSHIMALI	SYSHIMALI	0.0118	-99.9	10.9259	SYSHIMALI	SYSHIMALI	0.9094	-99.9	0.0878	SYSHIMALI	SYSHIMALI	0.0138	-99.9	6.2657	SYSHIMALI	SYSHIMALI	0.0068	-99.9	12.1114	SYSHIMALI	SYSHIMALI	0.0098	-99.9	7.7592	SYSHIMALI	SYSHIMALI	0.2941	-99.9	0.7655	0.2076	2	0.0878	55900	62100	77700	3
GVIEKLLTS	NP_001229821:NP_001229820:NP_001229822:NP_001123995	34.19	958.57	9	0.5	480.292	82.06	0	GVIEKLLTS	9	PEPLIST	GVIEKLLTS	GVIEKLLTS	0.3315	-99.9	0.8467	GVIEKLLTS	GVIEKLLTS	0.0003	-99.9	28.5	GVIEKLLTS	GVIEKLLTS	0.0008	-99.9	21.4537	GVIEKLLTS	GVIEKLLTS	0.0137	-99.9	8.0469	GVIEKLLTS	GVIEKLLTS	0.0127	-99.9	6.8911	GVIEKLLTS	GVIEKLLTS	0.0115	-99.9	12.3968	0.0618	1	0.8467	84800	91100	86200	3
ERATNIEVL	NP_001229821:NP_001229820:NP_001229822:NP_001123995	20.58	1043.56	9	1.4	522.788	51.24	0	ERATNIEVL	9	PEPLIST	ERATNIEVL	ERATNIEVL	0.0051	-99.9	16.2635	ERATNIEVL	ERATNIEVL	0.0059	-99.9	9.3442	ERATNIEVL	ERATNIEVL	0.9274	-99.9	0.0119	ERATNIEVL	ERATNIEVL	0.011	-99.9	9.2097	ERATNIEVL	ERATNIEVL	0.0144	-99.9	6.4787	ERATNIEVL	ERATNIEVL	0.3598	-99.9	0.5455	0.2206	2	0.0119	3100000	1970000	2990000	3
VMAPRALLL	NP_001229971:NP_002108	27.69	982.6	9	1.2	492.308	79.68	0	VMAPRALLL	9	PEPLIST	VMAPRALLL	VMAPRALLL	0.4132	-99.9	0.6027	VMAPRALLL	VMAPRALLL	0.554	-99.9	0.4835	VMAPRALLL	VMAPRALLL	0.1507	-99.9	1.1982	VMAPRALLL	VMAPRALLL	0.0347	-99.9	4.3196	VMAPRALLL	VMAPRALLL	0.5878	-99.9	0.2594	VMAPRALLL	VMAPRALLL	0.5822	-99.9	0.1859	0.3871	5	0.1859	108000	76900	81100	3
AVLGAVVTA	NP_001229971:NP_002108	25.63	799.48	9	-0.9	400.747	67.94	0	AVLGAVVTA	9	PEPLIST	AVLGAVVTA	AVLGAVVTA	0.8115	-99.9	0.1045	AVLGAVVTA	AVLGAVVTA	0.0012	-99.9	18.0128	AVLGAVVTA	AVLGAVVTA	0.0123	-99.9	6.6784	AVLGAVVTA	AVLGAVVTA	0.1508	-99.9	1.1957	AVLGAVVTA	AVLGAVVTA	0.1265	-99.9	1.8017	AVLGAVVTA	AVLGAVVTA	0.0345	-99.9	6.6175	0.1895	3	0.1045	464000	579000	636000	3
SAYDGKDYIA	NP_001229971:NP_002108:XP_006725968	27.47	1101.5	10	-0.5	551.756	45.22	0	SAYDGKDYIA	10	PEPLIST	SAYDGDYIA	SAYDGKDYIA	0.0541	-99.9	4.5901	SYDGKDYIA	SAYDGKDYIA	0.0049	-99.9	10.1881	SAYDGKYIA	SAYDGKDYIA	0.0045	-99.9	10.8758	SAYDGKYIA	SAYDGKDYIA	0.1328	-99.9	1.361	SAYDGDYIA	SAYDGKDYIA	0.0194	-99.9	5.5887	SAYDGKDYI	SAYDGKDYI	0.0081	-99.9	14.7436	0.0373	1	1.361	74500	56200	157000	3
VPVDTGVAA	NP_001230823:NP_955391:NP_955395:NP_003279:NP_955393:NP_955394:NP_001230824:NP_955392	37.73	827.439	9	1.6	828.447	42.92	0	VPVDTGVAA	9	PEPLIST	VPVDTGVAA	VPVDTGVAA	0.0057	-99.9	15.5444	VPVDTGVAA	VPVDTGVAA	0.0001	-99.9	37.5	VPVDTGVAA	VPVDTGVAA	0.0665	-99.9	2.3639	VPVDTGVAA	VPVDTGVAA	0.9003	-99.9	0.0071	VPVDTGVAA	VPVDTGVAA	0.1104	-99.9	1.9901	VPVDTGVAA	VPVDTGVAA	0.0192	-99.9	9.379	0.1837	2	0.0071	370000	475000	231000	3
AQLQDFVRA	NP_001231595:NP_003155	24.27	1046.55	9	0.8	524.283	64.29	0	AQLQDFVRA	9	PEPLIST	AQLQDFVRA	AQLQDFVRA	0.543	-99.9	0.3622	AQLQDFVRA	AQLQDFVRA	0.0008	-99.9	20.4522	AQLQDFVRA	AQLQDFVRA	0.0066	-99.9	9.1347	AQLQDFVRA	AQLQDFVRA	0.0079	-99.9	11.2203	AQLQDFVRA	AQLQDFVRA	0.0035	-99.9	12.0204	AQLQDFVRA	AQLQDFVRA	0.0036	-99.9	21.4233	0.0942	1	0.3622	73200	37000	104000	3
THSNTIVVSL	NP_001231595:NP_003155	31.71	1069.58	10	0.8	535.796	58.41	0	THSNTIVVSL	10	PEPLIST	TSNTIVVSL	THSNTIVVSL	0.0072	-99.9	13.9641	THSNIVVSL	THSNTIVVSL	0.0091	-99.9	7.7755	THSNIVVSL	THSNTIVVSL	0.6576	-99.9	0.1128	THNTIVVSL	THSNTIVVSL	0.0118	-99.9	8.8377	TSNTIVVSL	THSNTIVVSL	0.0185	-99.9	5.7282	THNTIVVSL	THSNTIVVSL	0.0521	-99.9	5.0501	0.126	1	0.1128	1230000	807000	913000	3
NYLLYVSNF	NP_001231866-S1146G|macrophage-stimulating:NP_001231866:NP_002438-S1195G|macrophage-stimulating:NP_002438:XP_005265227	32.86	1131.56	9	0	566.787	91.71	0	NYLLYVSNF	9	PEPLIST	NYLLYVSNF	NYLLYVSNF	0.0015	-99.9	26.8662	NYLLYVSNF	NYLLYVSNF	0.9521	-99.9	0.0379	NYLLYVSNF	NYLLYVSNF	0.0113	-99.9	7.0075	NYLLYVSNF	NYLLYVSNF	0.0024	-99.9	20.5095	NYLLYVSNF	NYLLYVSNF	0.004	-99.9	11.3954	NYLLYVSNF	NYLLYVSNF	0.4974	-99.9	0.2863	0.2448	2	0.0379	15100	20200	29400	3
QVIPQFQTV	NP_001238754:NP_003100:NP_612482:XP_006719634:XP_006719633	37.71	1058.58	9	0.7	530.296	82.19	0	QVIPQFQTV	9	PEPLIST	QVIPQFQTV	QVIPQFQTV	0.8371	-99.9	0.0803	QVIPQFQTV	QVIPQFQTV	0.0623	-99.9	3.006	QVIPQFQTV	QVIPQFQTV	0.0469	-99.9	3.0132	QVIPQFQTV	QVIPQFQTV	0.1868	-99.9	0.9353	QVIPQFQTV	QVIPQFQTV	0.4803	-99.9	0.4069	QVIPQFQTV	QVIPQFQTV	0.2233	-99.9	1.1631	0.3061	4	0.0803	199000	84300	56800	3
APNLQNQQV	NP_001238754:NP_003100:NP_612482:XP_006719634:XP_006719633	31.5	1010.51	9	1.4	506.265	42.06	0	APNLQNQQV	9	PEPLIST	APNLQNQQV	APNLQNQQV	0.0011	-99.9	30.3093	APNLQNQQV	APNLQNQQV	0.0007	-99.9	21.3043	APNLQNQQV	APNLQNQQV	0.0286	-99.9	4.1422	APNLQNQQV	APNLQNQQV	0.4844	-99.9	0.2173	APNLQNQQV	APNLQNQQV	0.025	-99.9	4.9273	APNLQNQQV	APNLQNQQV	0.0143	-99.9	11.098	0.0924	1	0.2173	3870000	2310000	3000000	3
IPAGTVTVNAA	NP_001238754:NP_003100:NP_612482:XP_006719634:XP_006719633	32.99	1012.56	11	0.1	507.285	52.13	0	IPAGTVTVNAA	11	PEPLIST	IPAGTVTAA	IPAGTVTVNAA	0.0002	-99.9	56.4583	IPAGTVTVA	IPAGTVTVNAA	0	-99.9	63.125	IPAGTVNAA	IPAGTVTVNAA	0.0005	-99.9	26.0192	IPAGTVTAA	IPAGTVTVNAA	0.3605	-99.9	0.3987	IPAGTVNAA	IPAGTVTVNAA	0.0009	-99.9	19.6929	IPAGTVTAA	IPAGTVTVNAA	0.0002	-99.9	59.6269	0.0604	1	0.3987	444000	286000	315000	3
SHSELIHNL	NP_001238979:NP_001238979-V143I|protein-L-isoaspartate(D-aspartate):NP_001238981-V143I|protein-L-isoaspartate(D-aspartate):NP_001238981:NP_005380-V178I|protein-L-isoaspartate(D-aspartate):NP_001238982-V178I|protein-L-isoaspartate(D-aspartate):NP_001238982:NP_001238978-V178I|protein-L-isoaspartate(D-aspartate):NP_001238978	35.39	1048.53	9	1.1	525.273	35.29	0	SHSELIHNL	9	PEPLIST	SHSELIHNL	SHSELIHNL	0.0316	-99.9	6.3797	SHSELIHNL	SHSELIHNL	0.1525	-99.9	1.7605	SHSELIHNL	SHSELIHNL	0.9498	-99.9	0.0079	SHSELIHNL	SHSELIHNL	0.0382	-99.9	4.0234	SHSELIHNL	SHSELIHNL	0.0593	-99.9	3.0237	SHSELIHNL	SHSELIHNL	0.5028	-99.9	0.2794	0.289	3	0.0079	132000	80600	36100	3
PYMDSPQSIGF	NP_001238979:NP_001238979-V143I|protein-L-isoaspartate(D-aspartate):NP_001238981-V143I|protein-L-isoaspartate(D-aspartate):NP_001238981:NP_005380-V178I|protein-L-isoaspartate(D-aspartate):NP_001238982-V178I|protein-L-isoaspartate(D-aspartate):NP_001238982:NP_001238978-V178I|protein-L-isoaspartate(D-aspartate):NP_001238978	44.12	1240.54	11	-0.9	621.278	85.42	0	PYMDSPQSIGF	11	PEPLIST	YMDPQSIGF	YMDSPQSIGF	0.0024	-99.9	22.2724	PYMDSPQSF	PYMDSPQSIGF	0.8869	-99.9	0.1092	PYMDSPQSF	PYMDSPQSIGF	0.0004	-99.9	28.3158	YMDSPQSIF	YMDSPQSIGF	0.0002	-99.9	53.629	YMDPQSIGF	YMDSPQSIGF	0.0004	-99.9	25.4231	PYMDSPQSF	PYMDSPQSIGF	0.0315	-99.9	6.9977	0.1536	1	0.1092	459000	232000	240000	3
VADTVARVL	NP_001239155:NP_006613	32.87	942.55	9	-0.2	472.282	51.5	0	VADTVARVL	9	PEPLIST	VADTVARVL	VADTVARVL	0.0256	-99.9	7.2416	VADTVARVL	VADTVARVL	0.0101	-99.9	7.406	VADTVARVL	VADTVARVL	0.1675	-99.9	1.0775	VADTVARVL	VADTVARVL	0.1496	-99.9	1.2055	VADTVARVL	VADTVARVL	0.7365	-99.9	0.1261	VADTVARVL	VADTVARVL	0.173	-99.9	1.6229	0.2104	4	0.1261	1490000	942000	1360000	3
SVADTVARV	NP_001239155:NP_006613	28.37	916.498	9	0	459.256	44.81	0	SVADTVARV	9	PEPLIST	SVADTVARV	SVADTVARV	0.9021	-99.9	0.0372	SVADTVARV	SVADTVARV	0.0103	-99.9	7.3287	SVADTVARV	SVADTVARV	0.0173	-99.9	5.5346	SVADTVARV	SVADTVARV	0.1196	-99.9	1.5018	SVADTVARV	SVADTVARV	0.3958	-99.9	0.5603	SVADTVARV	SVADTVARV	0.1433	-99.9	2.0895	0.2647	3	0.0372	607000	193000	531000	3
STYKFFEVI	NP_001240309	38.54	1132.58	9	1.1	567.298	85.99	0	STYKFFEVI	9	PEPLIST	STYKFFEVI	STYKFFEVI	0.3184	-99.9	0.8993	STYKFFEVI	STYKFFEVI	0.084	-99.9	2.5331	STYKFFEVI	STYKFFEVI	0.0153	-99.9	5.9034	STYKFFEVI	STYKFFEVI	0.0434	-99.9	3.6583	STYKFFEVI	STYKFFEVI	0.2734	-99.9	0.9031	STYKFFEVI	STYKFFEVI	0.1426	-99.9	2.1011	0.1462	2	0.8993	296000	246000	220000	3
AYGHFSYEF	NP_001240813-G487D|alpha-protein:NP_001240813-M654I|alpha-protein:NP_001240813-M783T|alpha-protein:NP_001240813-H564R|alpha-protein:NP_001240813:XP_005263304:NP_001095876-G565D|alpha-protein:NP_079420-G565D|alpha-protein:NP_001095876-M732I|alpha-protein:NP_001095876-H642R|alpha-protein:NP_079420-M861T|alpha-protein:NP_079420-M732I|alpha-protein:NP_001095876-M861T|alpha-protein:NP_079420-H642R|alp…	37.45	1119.47	9	0.5	560.741	73.49	0	AYGHFSYEF	9	PEPLIST	AYGHFSYEF	AYGHFSYEF	0.0073	-99.9	13.8147	AYGHFSYEF	AYGHFSYEF	0.9884	-99.9	0.0076	AYGHFSYEF	AYGHFSYEF	0.0075	-99.9	8.558	AYGHFSYEF	AYGHFSYEF	0.0012	-99.9	27.4954	AYGHFSYEF	AYGHFSYEF	0.0029	-99.9	12.9403	AYGHFSYEF	AYGHFSYEF	0.483	-99.9	0.3059	0.2484	2	0.0076	202000	122000	152000	3
ERDPVLWSL	NP_001243000-Q1133K|E3:NP_001243000-D2554E|E3:NP_001243000-D1331G|E3:NP_001243000-E3915G|E3:NP_001243000-N1045D|E3:NP_001243000-V1195M|E3:NP_001243000-S2334N|E3:NP_001243000-V3838L|E3:NP_001243000:XP_005257602	28.17	1113.58	9	1.3	557.799	85.17	0	ERDPVLWSL	9	PEPLIST	ERDPVLWSL	ERDPVLWSL	0.1178	-99.9	2.5794	ERDPVLWSL	ERDPVLWSL	0.0896	-99.9	2.4481	ERDPVLWSL	ERDPVLWSL	0.9679	-99.9	0.0051	ERDPVLWSL	ERDPVLWSL	0.0528	-99.9	3.149	ERDPVLWSL	ERDPVLWSL	0.0652	-99.9	2.8725	ERDPVLWSL	ERDPVLWSL	0.624	-99.9	0.1469	0.3195	2	0.0051	1010000	320000	1210000	3
QYQKVPVLF	NP_001243000-Q1133K|E3:NP_001243000-D2554E|E3:NP_001243000-D1331G|E3:NP_001243000-E3915G|E3:NP_001243000-N1045D|E3:NP_001243000-V1195M|E3:NP_001243000-S2334N|E3:NP_001243000-V3838L|E3:NP_001243000:XP_005257602	27.68	1120.63	9	-7.2	561.317	78.41	0	QYQKVPVLF	9	PEPLIST	QYQKVPVLF	QYQKVPVLF	0.008	-99.9	13.2972	QYQKVPVLF	QYQKVPVLF	0.9942	-99.9	0.0037	QYQKVPVLF	QYQKVPVLF	0.0382	-99.9	3.4487	QYQKVPVLF	QYQKVPVLF	0.0042	-99.9	15.8614	QYQKVPVLF	QYQKVPVLF	0.0216	-99.9	5.3068	QYQKVPVLF	QYQKVPVLF	0.6409	-99.9	0.1304	0.2845	2	0.0037	343000	153000	219000	3
SVINEINKI	NP_001243000-Q1133K|E3:NP_001243000-D2554E|E3:NP_001243000-D1331G|E3:NP_001243000-E3915G|E3:NP_001243000-N1045D|E3:NP_001243000-V1195M|E3:NP_001243000-S2334N|E3:NP_001243000-V3838L|E3:NP_001243000:XP_005257602	23.43	1028.59	9	-0.1	515.301	65.06	0	SVINEINKI	9	PEPLIST	SVINEINKI	SVINEINKI	0.747	-99.9	0.1473	SVINEINKI	SVINEINKI	0.074	-99.9	2.7503	SVINEINKI	SVINEINKI	0.0204	-99.9	5.0488	SVINEINKI	SVINEINKI	0.0592	-99.9	2.8698	SVINEINKI	SVINEINKI	0.3599	-99.9	0.6383	SVINEINKI	SVINEINKI	0.1483	-99.9	1.9989	0.2348	3	0.1473	343000	233000	360000	3
EHDPVGQMV	NP_001243064:NP_001307	38.91	1010.45	9	0.6	506.232	45.28	0	EHDPVGQMV	9	PEPLIST	EHDPVGQMV	EHDPVGQMV	0.0117	-99.9	10.9656	EHDPVGQMV	EHDPVGQMV	0.0197	-99.9	5.3881	EHDPVGQMV	EHDPVGQMV	0.654	-99.9	0.1152	EHDPVGQMV	EHDPVGQMV	0.0595	-99.9	2.8589	EHDPVGQMV	EHDPVGQMV	0.0125	-99.9	6.9373	EHDPVGQMV	EHDPVGQMV	0.1063	-99.9	2.8287	0.144	1	0.1152	976000	596000	981000	3
IIIPEIQKV	NP_001243064:NP_001307	24.98	1051.66	9	1.5	526.84	77.76	0	IIIPEIQKV	9	PEPLIST	IIIPEIQKV	IIIPEIQKV	0.9577	-99.9	0.0141	IIIPEIQKV	IIIPEIQKV	0.0419	-99.9	3.7173	IIIPEIQKV	IIIPEIQKV	0.0077	-99.9	8.455	IIIPEIQKV	IIIPEIQKV	0.066	-99.9	2.6019	IIIPEIQKV	IIIPEIQKV	0.3428	-99.9	0.6815	IIIPEIQKV	IIIPEIQKV	0.1475	-99.9	2.0135	0.2606	2	0.0141	8820000	6760000	6400000	3
AIIPYIPTL	NP_001243064:NP_001307	17.19	999.601	9	0.5	500.808	93.84	0	AIIPYIPTL	9	PEPLIST	AIIPYIPTL	AIIPYIPTL	0.9785	-99.9	0.0083	AIIPYIPTL	AIIPYIPTL	0.2984	-99.9	1.0225	AIIPYIPTL	AIIPYIPTL	0.2581	-99.9	0.662	AIIPYIPTL	AIIPYIPTL	0.1501	-99.9	1.2016	AIIPYIPTL	AIIPYIPTL	0.8933	-99.9	0.0331	AIIPYIPTL	AIIPYIPTL	0.6687	-99.9	0.1093	0.5412	6	0.0083	18400	21800	11300	3
EYMKHTRLF	NP_001243194:XP_005256615:XP_005256613:NP_001243193:NP_002009:XP_005256612	36.25	1223.61	9	0	408.878	40.13	0	EYMKHTRLF	9	PEPLIST	EYMKHTRLF	EYMKHTRLF	0.001	-99.9	31.3864	EYMKHTRLF	EYMKHTRLF	0.9529	-99.9	0.0371	EYMKHTRLF	EYMKHTRLF	0.0148	-99.9	6.0149	EYMKHTRLF	EYMKHTRLF	0.0038	-99.9	16.6587	EYMKHTRLF	EYMKHTRLF	0.0077	-99.9	8.6087	EYMKHTRLF	EYMKHTRLF	0.5915	-99.9	0.1762	0.262	2	0.0371	762000	449000	616000	3
SLFPGKLEVV	NP_001243194:XP_005256615:XP_005256613:NP_001243193:NP_002009:XP_005256612	35.34	1087.63	10	-0.1	544.821	83.34	0	SLFPGKLEVV	10	PEPLIST	SLFPGLEVV	SLFPGKLEVV	0.7326	-99.9	0.1574	SFPGKLEVV	SLFPGKLEVV	0.0323	-99.9	4.2547	SLFPGKLVV	SLFPGKLEVV	0.0083	-99.9	8.1745	SLFPGKLVV	SLFPGKLEVV	0.0218	-99.9	5.9358	SLFPGKLEV	SLFPGKLEVV	0.0353	-99.9	4.0967	SLFPGKLEV	SLFPGKLEVV	0.0344	-99.9	6.6344	0.1441	1	0.1574	365000	162000	290000	3
ISSSSFSR	NP_001243222:NP_001243211	20.7	869.424	8	0	435.719	26.74	0	ISSSSFSR	8	PEPLIST	ISSSSF-SR	ISSSSFSR	0.0001	-99.9	58.125	ISSSS-FSR	ISSSSFSR	0.0001	-99.9	52.3529	ISSSSF-SR	ISSSSFSR	0	-99.9	76.6667	ISS-SSFSR	ISSSSFSR	0.0001	-99.9	65.2174	ISSSSFSR-	ISSSSFSR	0	-99.9	52.6923	ISSSSF-SR	ISSSSFSR	0.0003	-99.9	53.0645	0.0001	0	52.3529	384000	79200	107000	3
TAVTVNQSL	NP_001243222:NP_001243211	36.28	931.497	9	0.4	932.505	52.48	0	TAVTVNQSL	9	PEPLIST	TAVTVNQSL	TAVTVNQSL	0.0354	-99.9	5.9465	TAVTVNQSL	TAVTVNQSL	0.007	-99.9	8.717	TAVTVNQSL	TAVTVNQSL	0.1743	-99.9	1.0382	TAVTVNQSL	TAVTVNQSL	0.2082	-99.9	0.8259	TAVTVNQSL	TAVTVNQSL	0.7645	-99.9	0.0978	TAVTVNQSL	TAVTVNQSL	0.1054	-99.9	2.848	0.2158	3	0.0978	165000	228000	69000	3
LQAEIEGLK	NP_001243222:NP_001243211	32.21	999.56	9	0.2	500.787	51.34	0	LQAEIEGLK	9	PEPLIST	LQAEIEGLK	LQAEIEGLK	0.004	-99.9	17.9946	LQAEIEGLK	LQAEIEGLK	0.0004	-99.9	27.1622	LQAEIEGLK	LQAEIEGLK	0.0003	-99.9	30.4483	LQAEIEGLK	LQAEIEGLK	0.0006	-99.9	36.5745	LQAEIEGLK	LQAEIEGLK	0.0006	-99.9	22.8554	LQAEIEGLK	LQAEIEGLK	0.0017	-99.9	29.0828	0.0013	0	17.9946	109000	59800	142000	3
YEELQSLAGK	NP_001243222:NP_001243211	38.98	1136.57	10	0.7	569.293	52.06	0	YEELQSLAGK	10	PEPLIST	YELQSLAGK	YEELQSLAGK	0.0008	-99.9	34.7727	YEELQSLAK	YEELQSLAGK	0.0001	-99.9	47	YEELQSLAK	YEELQSLAGK	0.0001	-99.9	40.4	YEELQSLAK	YEELQSLAGK	0.0002	-99.9	49.3333	YELQSLAGK	YEELQSLAGK	0.0001	-99.9	44.3333	YEELQSLAK	YEELQSLAGK	0.0003	-99.9	49.2917	0.0003	0	34.7727	205000	109000	146000	3
LSELEAALQR	NP_001243222:NP_001243211	32.72	1128.61	10	0	565.314	62.36	0	LSELEAALQR	10	PEPLIST	LELEAALQR	LSELEAALQR	0.0005	-99.9	39.8205	LSLEAALQR	LSELEAALQR	0.0001	-99.9	43.2857	LELEAALQR	LSELEAALQR	0.0001	-99.9	47.6667	LELEAALQR	LSELEAALQR	0.0003	-99.9	46.65	LSLEAALQR	LSELEAALQR	0	-99.9	53.4615	LELEAALQR	LSELEAALQR	0.0003	-99.9	52.6882	0.0002	0	39.8205	106000	106000	24800	3
LVSESSDVLPK	NP_001243222:NP_001243211	44.22	1172.63	11	0.8	587.322	46.63	0	LVSESSDVLPK	11	PEPLIST	LVSEDVLPK	LVSESSDVLPK	0.0001	-99.9	58.2292	LVSEDVLPK	LVSESSDVLPK	0	-99.9	69.1667	LVSESSDVL	LVSESSDVL	0	-99.9	65.8333	LVSESSDVL	LVSESSDVL	0	-99.9	72.0588	LVSESSDVL	LVSESSDVL	0	-99.9	53.8462	LVSEDVLPK	LVSESSDVLPK	0	-99.9	76.6667	0	0	53.8462	552000	156000	232000	3
LEGLTDEINFLR	NP_001243222:NP_001243211	40.3	1418.74	12	0.8	710.378	86.96	0	LEGLTDEINFLR	12	PEPLIST	LLTDEINFL	LEGLTDEINFL	0.0006	-99.9	37.7451	LEDEINFLR	LEGLTDEINFLR	0.0001	-99.9	38.8333	LEDEINFLR	LEGLTDEINFLR	0.0001	-99.9	42.875	LEDEINFLR	LEGLTDEINFLR	0.0001	-99.9	68.6956	LTDEINFLR	LEGLTDEINFLR	0	-99.9	60	LEDEINFLR	LEGLTDEINFLR	0.0003	-99.9	49.875	0.0002	0	37.7451	34100	5530	31200	3
ASLEAAIADAEQR	NP_001243222:NP_001243211	37.88	1343.67	13	0.2	448.897	74.28	0	ASLEAAIADAEQR	13	PEPLIST	ASLEAAIAR	ASLEAAIADAEQR	0.0001	-99.9	58.4375	ASLEAAIQR	ASLEAAIADAEQR	0	-99.9	56.3636	ASLEAAIAR	ASLEAAIADAEQR	0	-99.9	83.3333	ASLEAAIAR	ASLEAAIADAEQR	0	-99.9	72.3529	AAIADAEQR	ASLEAAIADAEQR	0	-99.9	52.3077	ASLEAAIAR	ASLEAAIADAEQR	0.0001	-99.9	60.8696	0.0001	0	52.3077	125000	61000	63900	3
AQYEDIANR	NP_001243222:NP_001243211:NP_004684-R91G|keratin :NP_004684-S485R|keratin :NP_004684	36.85	1078.5	9	0.8	540.26	33.25	0	AQYEDIANR	9	PEPLIST	AQYEDIANR	AQYEDIANR	0.0906	-99.9	3.1868	AQYEDIANR	AQYEDIANR	0.0021	-99.9	14.3522	AQYEDIANR	AQYEDIANR	0.0016	-99.9	17	AQYEDIANR	AQYEDIANR	0.0008	-99.9	31.7887	AQYEDIANR	AQYEDIANR	0.003	-99.9	12.7736	AQYEDIANR	AQYEDIANR	0.04	-99.9	6.0281	0.023	0	3.1868	269000	131000	270000	3
SYGSVFKAI	NP_001243241:NP_006272:NP_001243242	33.88	970.512	9	-0.8	486.263	71.45	0	SYGSVFKAI	9	PEPLIST	SYGSVFKAI	SYGSVFKAI	0.003	-99.9	20.5714	SYGSVFKAI	SYGSVFKAI	0.8928	-99.9	0.104	SYGSVFKAI	SYGSVFKAI	0.0101	-99.9	7.4129	SYGSVFKAI	SYGSVFKAI	0.0046	-99.9	15.0943	SYGSVFKAI	SYGSVFKAI	0.0063	-99.9	9.4018	SYGSVFKAI	SYGSVFKAI	0.2582	-99.9	0.9135	0.1958	2	0.104	251000	120000	237000	3
VLPSVLNKF	NP_001243308:NP_001243307:NP_079110	30.81	1015.61	9	0.7	508.811	79.74	0	VLPSVLNKF	9	PEPLIST	VLPSVLNKF	VLPSVLNKF	0.1825	-99.9	1.697	VLPSVLNKF	VLPSVLNKF	0.9437	-99.9	0.047	VLPSVLNKF	VLPSVLNKF	0.003	-99.9	13.1082	VLPSVLNKF	VLPSVLNKF	0.0069	-99.9	12.0494	VLPSVLNKF	VLPSVLNKF	0.0645	-99.9	2.8873	VLPSVLNKF	VLPSVLNKF	0.2189	-99.9	1.1932	0.2366	3	0.047	34100	45600	80600	3
GQLDTPGVHNV	NP_001243308:NP_001243307:NP_079110	35.36	1135.56	11	1.2	568.789	44.01	0	GQLDTPGVHNV	11	PEPLIST	GQLDGVHNV	GQLDTPGVHNV	0.5989	-99.9	0.2856	GQLPGVHNV	GQLDTPGVHNV	0.001	-99.9	19.152	GQLDGVHNV	GQLDTPGVHNV	0.0055	-99.9	9.9414	GQLDGVHNV	GQLDTPGVHNV	0.0004	-99.9	39.9706	GQLDGVHNV	GQLDTPGVHNV	0.0006	-99.9	22.494	GQLDGVHNV	GQLDTPGVHNV	0.0024	-99.9	25.4142	0.1015	1	0.2856	105000	55900	75700	3
YQYPVIIHL	NP_001243328:NP_001243331:NP_001243330	35.43	1144.63	9	1	573.322	84.45	0	YQYPVIIHL	9	PEPLIST	YQYPVIIHL	YQYPVIIHL	0.9778	-99.9	0.0086	YQYPVIIHL	YQYPVIIHL	0.3917	-99.9	0.7672	YQYPVIIHL	YQYPVIIHL	0.9045	-99.9	0.0174	YQYPVIIHL	YQYPVIIHL	0.2345	-99.9	0.7187	YQYPVIIHL	YQYPVIIHL	0.8466	-99.9	0.0518	YQYPVIIHL	YQYPVIIHL	0.8165	-99.9	0.0345	0.6953	6	0.0086	376000	394000	383000	3
QYPVIIHLI	NP_001243328:NP_001243331:NP_001243330	31.65	1094.65	9	2.1	548.333	85.7	0	QYPVIIHLI	9	PEPLIST	QYPVIIHLI	QYPVIIHLI	0.0139	-99.9	10.0737	QYPVIIHLI	QYPVIIHLI	0.9844	-99.9	0.0102	QYPVIIHLI	QYPVIIHLI	0.0174	-99.9	5.5208	QYPVIIHLI	QYPVIIHLI	0.007	-99.9	11.9198	QYPVIIHLI	QYPVIIHLI	0.0035	-99.9	11.9675	QYPVIIHLI	QYPVIIHLI	0.3813	-99.9	0.4903	0.2346	2	0.0102	602000	153000	479000	3
FLFSKFIEL	NP_001243328:NP_001243331:NP_001243330	30.54	1142.64	9	0.7	572.327	92.83	0	FLFSKFIEL	9	PEPLIST	FLFSKFIEL	FLFSKFIEL	0.954	-99.9	0.015	FLFSKFIEL	FLFSKFIEL	0.0851	-99.9	2.5088	FLFSKFIEL	FLFSKFIEL	0.3176	-99.9	0.493	FLFSKFIEL	FLFSKFIEL	0.0983	-99.9	1.803	FLFSKFIEL	FLFSKFIEL	0.6665	-99.9	0.179	FLFSKFIEL	FLFSKFIEL	0.5608	-99.9	0.2094	0.447	5	0.015	35900	23100	18500	3
VYAVIPAEKF	NP_001243347:NP_001230657:NP_073582-S85G|ATP:NP_073582	36.14	1135.63	10	0	568.821	75.55	0	VYAVIPAEKF	10	PEPLIST	VYAVIPAEF	VYAVIPAEKF	0.0012	-99.9	29.2037	VYAVIPEKF	VYAVIPAEKF	0.9795	-99.9	0.0149	VYAVIPAEF	VYAVIPAEKF	0.0028	-99.9	13.4857	VAVIPAEKF	VYAVIPAEKF	0.0019	-99.9	22.9754	VAVIPAEKF	VYAVIPAEKF	0.011	-99.9	7.3627	VYAVIPAEF	VYAVIPAEKF	0.1812	-99.9	1.5337	0.1963	2	0.0149	414000	199000	311000	3
LVIDAVREI	NP_001243376:NP_001132929	21.94	1026.61	9	0.5	514.311	79.49	0	LVIDAVREI	9	PEPLIST	LVIDAVREI	LVIDAVREI	0.6463	-99.9	0.2347	LVIDAVREI	LVIDAVREI	0.0277	-99.9	4.6018	LVIDAVREI	LVIDAVREI	0.0375	-99.9	3.4831	LVIDAVREI	LVIDAVREI	0.1636	-99.9	1.1047	LVIDAVREI	LVIDAVREI	0.7368	-99.9	0.1258	LVIDAVREI	LVIDAVREI	0.2211	-99.9	1.1778	0.3055	4	0.1258	267000	61400	194000	3
YLPELLQTV	NP_001243504:NP_001243505	28.3	1074.6	9	-0.1	1075.6	90.16	0	YLPELLQTV	9	PEPLIST	YLPELLQTV	YLPELLQTV	0.9867	-99.9	0.0051	YLPELLQTV	YLPELLQTV	0.2502	-99.9	1.2122	YLPELLQTV	YLPELLQTV	0.0868	-99.9	1.9111	YLPELLQTV	YLPELLQTV	0.0386	-99.9	3.9915	YLPELLQTV	YLPELLQTV	0.3555	-99.9	0.6496	YLPELLQTV	YLPELLQTV	0.3675	-99.9	0.5248	0.3476	5	0.0051	374000	189000	313000	3
HSEQVFAL	NP_001243576-A50881820AAAC|oxysterols:NP_001243576-A50881822ACAG|oxysterols:NP_009052-A50881820AAAC|oxysterols:NP_009052-A50881822ACAG|oxysterols:NP_001243576:NP_009052:XP_005252775:XP_005252773:XP_005252772:XP_005252770:XP_006718178:XP_005252762:NP_001238863	22.16	929.461	8	0.8	465.738	63.57	0	HSEQVFAL	8	PEPLIST	HS-EQVFAL	HSEQVFAL	0.0033	-99.9	19.679	#NAME?	HSEQVFAL	0.0007	-99.9	21.4022	#NAME?	HSEQVFAL	0.1799	-99.9	1.0063	HS-EQVFAL	HSEQVFAL	0.0064	-99.9	12.589	HS-EQVFAL	HSEQVFAL	0.0192	-99.9	5.6242	#NAME?	HSEQVFAL	0.0091	-99.9	13.9392	0.0364	1	1.0063	46100	27600	64400	3
VHSEQVFAL	NP_001243576-A50881820AAAC|oxysterols:NP_001243576-A50881822ACAG|oxysterols:NP_009052-A50881820AAAC|oxysterols:NP_009052-A50881822ACAG|oxysterols:NP_001243576:NP_009052:XP_005252775:XP_005252773:XP_005252772:XP_005252770:XP_006718178:XP_005252762:NP_001238863	30.03	1028.53	9	0.6	515.272	64	0	VHSEQVFAL	9	PEPLIST	VHSEQVFAL	VHSEQVFAL	0.0184	-99.9	8.6748	VHSEQVFAL	VHSEQVFAL	0.15	-99.9	1.783	VHSEQVFAL	VHSEQVFAL	0.961	-99.9	0.0062	VHSEQVFAL	VHSEQVFAL	0.0418	-99.9	3.7681	VHSEQVFAL	VHSEQVFAL	0.1059	-99.9	2.0644	VHSEQVFAL	VHSEQVFAL	0.4601	-99.9	0.3424	0.2895	3	0.0062	1350000	1000000	1350000	3
VVQPLLVSV	NP_001243650:NP_006421	34.08	952.596	9	1.3	953.604	86.07	0	VVQPLLVSV	9	PEPLIST	VVQPLLVSV	VVQPLLVSV	0.8606	-99.9	0.0673	VVQPLLVSV	VVQPLLVSV	0.0215	-99.9	5.1771	VVQPLLVSV	VVQPLLVSV	0.0155	-99.9	5.8668	VVQPLLVSV	VVQPLLVSV	0.1647	-99.9	1.0967	VVQPLLVSV	VVQPLLVSV	0.3642	-99.9	0.6276	VVQPLLVSV	VVQPLLVSV	0.1063	-99.9	2.8275	0.2555	3	0.0673	412000	251000	309000	3
KVIDPATATSV	NP_001243650:NP_006421	39.92	1100.61	11	0.6	551.312	47.49	0	KVIDPATATSV	11	PEPLIST	KVIDPATAV	KVIDPATATSV	0.4135	-99.9	0.6018	KVIDPATSV	KVIDPATATSV	0.0006	-99.9	22.3947	KVIDPATAV	KVIDPATATSV	0.0009	-99.9	20.7016	KVIDPATAV	KVIDPATATSV	0.0061	-99.9	12.9082	KVIDPATAV	KVIDPATATSV	0.0251	-99.9	4.9242	KVIDPATSV	KVIDPATATSV	0.0086	-99.9	14.3382	0.0758	1	0.6018	630000	362000	548000	3
MPQPVPTA	NP_001243731:NP_001247435	28.98	839.421	8	0.5	840.429	49.81	0	MPQPVPTA	8	PEPLIST	#NAME?	MPQPVPTA	0.0033	-99.9	19.5654	M-PQPVPTA	MPQPVPTA	0.0002	-99.9	36.0714	MPQPVP-TA	MPQPVPTA	0.0076	-99.9	8.5317	MPQPVP-TA	MPQPVPTA	0.7025	-99.9	0.0486	MPQPVP-TA	MPQPVPTA	0.0044	-99.9	10.9236	MPQP-VPTA	MPQPVPTA	0.0047	-99.9	19.0278	0.1205	1	0.0486	209000	22700	341000	3
ELAEDGYSGVEVR	NP_001243731:NP_001247435	47.09	1422.66	13	-0.4	712.338	55.43	0	ELAEDGYSGVEVR	13	PEPLIST	ELYSGVEVR	ELAEDGYSGVEVR	0.0008	-99.9	34.6667	ELYSGVEVR	ELAEDGYSGVEVR	0.0001	-99.9	50.5882	ELYSGVEVR	ELAEDGYSGVEVR	0	-99.9	65.8333	EGYSGVEVR	ELAEDGYSGVEVR	0.0001	-99.9	70.2941	ELAEDGVEV	ELAEDGYSGVEV	0	-99.9	58.125	ELYSGVEVR	ELAEDGYSGVEVR	0.0001	-99.9	62.5	0.0002	0	34.6667	81300	49800	58200	3
AVIGDVIRV	NP_001243839:NP_004719	28.58	940.571	9	0.3	471.293	76.25	0	AVIGDVIRV	9	PEPLIST	AVIGDVIRV	AVIGDVIRV	0.969	-99.9	0.0113	AVIGDVIRV	AVIGDVIRV	0.011	-99.9	7.1058	AVIGDVIRV	AVIGDVIRV	0.0225	-99.9	4.7908	AVIGDVIRV	AVIGDVIRV	0.0754	-99.9	2.315	AVIGDVIRV	AVIGDVIRV	0.3351	-99.9	0.701	AVIGDVIRV	AVIGDVIRV	0.1077	-99.9	2.7954	0.2534	2	0.0113	4850000	4170000	4620000	3
GRAPQVLVL	NP_001243839:NP_004719	27.85	951.587	9	0.3	952.594	62.95	0	GRAPQVLVL	9	PEPLIST	GRAPQVLVL	GRAPQVLVL	0.0491	-99.9	4.8878	GRAPQVLVL	GRAPQVLVL	0.0208	-99.9	5.258	GRAPQVLVL	GRAPQVLVL	0.8627	-99.9	0.0259	GRAPQVLVL	GRAPQVLVL	0.02	-99.9	6.3026	GRAPQVLVL	GRAPQVLVL	0.118	-99.9	1.8958	GRAPQVLVL	GRAPQVLVL	0.817	-99.9	0.0343	0.3146	3	0.0259	14300000	11000000	13800000	3
IPVEQKEGA	NP_001243839:NP_004719	26.48	969.513	9	1.4	485.764	14.8	0	IPVEQKEGA	9	PEPLIST	IPVEQKEGA	IPVEQKEGA	0.0003	-99.9	46.7391	IPVEQKEGA	IPVEQKEGA	0	-99.9	58.1818	IPVEQKEGA	IPVEQKEGA	0.0022	-99.9	14.734	IPVEQKEGA	IPVEQKEGA	0.5152	-99.9	0.1808	IPVEQKEGA	IPVEQKEGA	0.0018	-99.9	15.4369	IPVEQKEGA	IPVEQKEGA	0.0012	-99.9	33	0.0868	1	0.1808	58200	144000	250000	3
FAIPLIEKL	NP_001243839:NP_004719	26.04	1042.64	9	-0.7	522.328	88.14	0	FAIPLIEKL	9	PEPLIST	FAIPLIEKL	FAIPLIEKL	0.7857	-99.9	0.1221	FAIPLIEKL	FAIPLIEKL	0.0747	-99.9	2.7358	FAIPLIEKL	FAIPLIEKL	0.3393	-99.9	0.4508	FAIPLIEKL	FAIPLIEKL	0.2769	-99.9	0.5838	FAIPLIEKL	FAIPLIEKL	0.9392	-99.9	0.0157	FAIPLIEKL	FAIPLIEKL	0.4737	-99.9	0.3207	0.4816	5	0.0157	1090000	383000	1330000	3
QRAAVIGDVI	NP_001243839:NP_004719	24.2	1040.6	10	0.9	521.307	61.63	0	QRAAVIGDVI	10	PEPLIST	QAAVIGDVI	QRAAVIGDVI	0.0012	-99.9	29.213	QRAAVIDVI	QRAAVIGDVI	0.001	-99.9	18.8205	QRAAIGDVI	QRAAVIGDVI	0.1405	-99.9	1.2734	QAAVIGDVI	QRAAVIGDVI	0.0123	-99.9	8.5703	QAAVIGDVI	QRAAVIGDVI	0.0046	-99.9	10.7809	QRAAIGDVI	QRAAVIGDVI	0.0253	-99.9	7.9672	0.0308	1	1.2734	79000	28700	49700	3
ALAAALAHI	NP_001243839:NP_004719:NP_076950:XP_005270205	27.85	849.507	9	0.3	425.761	70.59	0	ALAAALAHI	9	PEPLIST	ALAAALAHI	ALAAALAHI	0.8206	-99.9	0.0978	ALAAALAHI	ALAAALAHI	0.0278	-99.9	4.592	ALAAALAHI	ALAAALAHI	0.0042	-99.9	11.3093	ALAAALAHI	ALAAALAHI	0.0093	-99.9	10.1838	ALAAALAHI	ALAAALAHI	0.0756	-99.9	2.6183	ALAAALAHI	ALAAALAHI	0.0422	-99.9	5.8378	0.1633	1	0.0978	13000	24800	23900	3
GGYGGGYGGQSSM	NP_001244222:XP_006714926:XP_006714925:XP_005265953	18.41	1176.45	13	0.6	589.233	47.3	0	GGYGGGYGGQSSM	13	PEPLIST	GGYGGGYSM	GGYGGGYGGQSSM	0.0079	-99.9	13.3271	GYYGGQSSM	GYGGGYGGQSSM	0.0013	-99.9	17.2011	GGYGGGYSM	GGYGGGYGGQSSM	0.0018	-99.9	16.1767	GGYGGGYSM	GGYGGGYGGQSSM	0.0006	-99.9	35.3529	GGYGGGSSM	GGYGGGYGGQSSM	0.0038	-99.9	11.6647	GGYGGGYSM	GGYGGGYGGQSSM	0.0051	-99.9	18.2948	0.0034	0	11.6647	86700	54700	104000	3
LLGPPPVGV	NP_001244905:NP_001124490:NP_001124489:NP_001124487:XP_005251950:NP_001124488:XP_006717103:XP_006717102:XP_005251949:XP_005251948:XP_005251947:XP_006717101:XP_005251946:NP_001244904:XP_006717100:XP_005251945:XP_006717099:XP_005251944:XP_005251943	28.41	847.517	9	0	424.766	81.34	0	LLGPPPVGV	9	PEPLIST	LLGPPPVGV	LLGPPPVGV	0.7911	-99.9	0.1184	LLGPPPVGV	LLGPPPVGV	0.0078	-99.9	8.3003	LLGPPPVGV	LLGPPPVGV	0.011	-99.9	7.1003	LLGPPPVGV	LLGPPPVGV	0.0198	-99.9	6.3304	LLGPPPVGV	LLGPPPVGV	0.1052	-99.9	2.0753	LLGPPPVGV	LLGPPPVGV	0.0776	-99.9	3.7463	0.1688	1	0.1184	171000	132000	175000	3
VVLPLELKL	NP_001244919:NP_001028196:NP_001028196-M36I|F-box:NP_036311-M115I|F-box:NP_036311	24.63	1022.67	9	-0.5	512.344	87.42	0	VVLPLELKL	9	PEPLIST	VVLPLELKL	VVLPLELKL	0.5803	-99.9	0.3083	VVLPLELKL	VVLPLELKL	0.0647	-99.9	2.9519	VVLPLELKL	VVLPLELKL	0.0372	-99.9	3.4973	VVLPLELKL	VVLPLELKL	0.0586	-99.9	2.8916	VVLPLELKL	VVLPLELKL	0.5054	-99.9	0.3686	VVLPLELKL	VVLPLELKL	0.2122	-99.9	1.2422	0.2431	3	0.3083	53300	22800	133000	3
AQAPDLQRV	NP_001245239:NP_001028886:XP_005253748:NP_001245238	24.16	996.535	9	0.3	499.275	35.95	0	AQAPDLQRV	9	PEPLIST	AQAPDLQRV	AQAPDLQRV	0.8626	-99.9	0.0661	AQAPDLQRV	AQAPDLQRV	0.0117	-99.9	6.9021	AQAPDLQRV	AQAPDLQRV	0.0492	-99.9	2.9253	AQAPDLQRV	AQAPDLQRV	0.0127	-99.9	8.4004	AQAPDLQRV	AQAPDLQRV	0.0551	-99.9	3.1854	AQAPDLQRV	AQAPDLQRV	0.0621	-99.9	4.4489	0.1756	1	0.0661	3490000	1950000	2630000	3
GWYDEEHPLVF	NP_001245322:NP_001245323:NP_001245321:XP_005274377:NP_110440	53.73	1390.62	11	-2.4	696.315	87.59	0	GWYDEEHPLVF	11	PEPLIST	GWYDEPLVF	GWYDEEHPLVF	0.0017	-99.9	25.8436	GWYDHPLVF	GWYDEEHPLVF	0.7645	-99.9	0.2365	GWYDEPLVF	GWYDEEHPLVF	0.0013	-99.9	18.4393	GWYDHPLVF	GWYDEEHPLVF	0.0003	-99.9	44.087	GWYDHPLVF	GWYDEEHPLVF	0.0007	-99.9	21.25	GWYDHPLVF	GWYDEEHPLVF	0.1381	-99.9	2.1834	0.1511	1	0.2365	765000	144000	776000	3
HVLDDFVKV	NP_001245382:NP_001245381	33.09	1070.58	9	1.8	536.296	68.9	0	HVLDDFVKV	9	PEPLIST	HVLDDFVKV	HVLDDFVKV	0.9663	-99.9	0.0119	HVLDDFVKV	HVLDDFVKV	0.0128	-99.9	6.6262	HVLDDFVKV	HVLDDFVKV	0.038	-99.9	3.4567	HVLDDFVKV	HVLDDFVKV	0.1856	-99.9	0.9424	HVLDDFVKV	HVLDDFVKV	0.3856	-99.9	0.5799	HVLDDFVKV	HVLDDFVKV	0.1469	-99.9	2.0248	0.2892	3	0.0119	172000	146000	69900	3
IYLPYLQNW	NP_001248312:NP_060784:NP_001248311:NP_001035787	39.36	1208.62	9	3.8	1209.63	94.87	0	IYLPYLQNW	9	PEPLIST	IYLPYLQNW	IYLPYLQNW	0.006	-99.9	15.0679	IYLPYLQNW	IYLPYLQNW	0.9834	-99.9	0.0111	IYLPYLQNW	IYLPYLQNW	0.003	-99.9	13.0163	IYLPYLQNW	IYLPYLQNW	0.0015	-99.9	25.313	IYLPYLQNW	IYLPYLQNW	0.005	-99.9	10.4173	IYLPYLQNW	IYLPYLQNW	0.3746	-99.9	0.5059	0.2289	2	0.0111	137000	62900	128000	3
FRDLTVEEL	NP_001248312:NP_060784:NP_001248311:NP_001035787	15.78	1120.58	9	1.2	561.296	77.32	0	FRDLTVEEL	9	PEPLIST	FRDLTVEEL	FRDLTVEEL	0.0649	-99.9	4.0427	FRDLTVEEL	FRDLTVEEL	0.0234	-99.9	4.9593	FRDLTVEEL	FRDLTVEEL	0.9408	-99.9	0.0093	FRDLTVEEL	FRDLTVEEL	0.0309	-99.9	4.6881	FRDLTVEEL	FRDLTVEEL	0.097	-99.9	2.2162	FRDLTVEEL	FRDLTVEEL	0.6589	-99.9	0.1162	0.3027	2	0.0093	49300	23800	48900	3
AYSRVQYQF	NP_001248339:NP_001248338	41.21	1160.56	9	0.7	581.288	56.84	0	AYSRVQYQF	9	PEPLIST	AYSRVQYQF	AYSRVQYQF	0.0062	-99.9	14.9236	AYSRVQYQF	AYSRVQYQF	0.9833	-99.9	0.0112	AYSRVQYQF	AYSRVQYQF	0.0186	-99.9	5.3273	AYSRVQYQF	AYSRVQYQF	0.0019	-99.9	22.8719	AYSRVQYQF	AYSRVQYQF	0.0049	-99.9	10.4809	AYSRVQYQF	AYSRVQYQF	0.5896	-99.9	0.1782	0.2674	2	0.0112	605000	412000	552000	3
ATLSKIIQV	NP_001248339:NP_001248338	30.89	971.601	9	0.8	486.808	69.13	0	ATLSKIIQV	9	PEPLIST	ATLSKIIQV	ATLSKIIQV	0.8616	-99.9	0.0667	ATLSKIIQV	ATLSKIIQV	0.0101	-99.9	7.4109	ATLSKIIQV	ATLSKIIQV	0.0081	-99.9	8.238	ATLSKIIQV	ATLSKIIQV	0.057	-99.9	2.9544	ATLSKIIQV	ATLSKIIQV	0.1901	-99.9	1.2844	ATLSKIIQV	ATLSKIIQV	0.1357	-99.9	2.2257	0.2104	2	0.0667	418000	325000	348000	3
SPVFRTGSE	NP_001248339:NP_001248338	22.11	978.477	9	1.2	490.246	29.91	0	SPVFRTGSE	9	PEPLIST	SPVFRTGSE	SPVFRTGSE	0	-99.9	76.5385	SPVFRTGSE	SPVFRTGSE	0	-99.9	80	SPVFRTGSE	SPVFRTGSE	0.0002	-99.9	34.3889	SPVFRTGSE	SPVFRTGSE	0.0554	-99.9	3.0215	SPVFRTGSE	SPVFRTGSE	0.0009	-99.9	20.2149	SPVFRTGSE	SPVFRTGSE	0.0006	-99.9	42.175	0.0095	0	3.0215	503000	285000	84200	3
EQIEAGTPGRL	NP_001248374:NP_003321:NP_001087240	20.55	1169.6	11	1.1	585.81	42.54	0	EQIEAGTPGRL	11	PEPLIST	EQIEAGTRL	EQIEAGTPGRL	0.0144	-99.9	9.8818	EQIEAGTRL	EQIEAGTPGRL	0.0008	-99.9	20.6261	EQIEAGTPL	EQIEAGTPGRL	0.0809	-99.9	2.0277	EQIEAGTPL	EQIEAGTPGRL	0.0013	-99.9	26.632	EQIEAGTRL	EQIEAGTPGRL	0.0035	-99.9	12.0189	EQIEAGTRL	EQIEAGTPGRL	0.0025	-99.9	25.0669	0.0172	0	2.0277	238000	60900	155000	3
FGLARAFGV	NP_001249:NP_001789	43.53	936.518	9	0	469.266	82.72	0	FGLARAFGV	9	PEPLIST	FGLARAFGV	FGLARAFGV	0.2188	-99.9	1.4185	FGLARAFGV	FGLARAFGV	0.0012	-99.9	17.9293	FGLARAFGV	FGLARAFGV	0.0046	-99.9	10.8303	FGLARAFGV	FGLARAFGV	0.0107	-99.9	9.3242	FGLARAFGV	FGLARAFGV	0.0476	-99.9	3.4748	FGLARAFGV	FGLARAFGV	0.0674	-99.9	4.1941	0.0584	1	1.4185	61600	26900	72600	3
GVPSTAIREI	NP_001249:NP_001789:XP_005270360	28.33	1041.58	10	0.6	521.798	53.44	0	GVPSTAIREI	10	PEPLIST	GVPSTAIEI	GVPSTAIREI	0.0165	-99.9	9.2066	GVPSTAIRI	GVPSTAIREI	0.0033	-99.9	11.9962	GPSTAIREI	GVPSTAIREI	0.0004	-99.9	27.7391	GPSTAIREI	GVPSTAIREI	0.0459	-99.9	3.4843	GVPSAIREI	GVPSTAIREI	0.0024	-99.9	13.9395	GVPSTAIRI	GVPSTAIREI	0.0042	-99.9	19.994	0.0121	0	3.4843	263000	102000	259000	3
TQIDHYVGI	NP_001252519:NP_001252519-V359A|reticulon-3:NP_958831-V452A|reticulon-3:NP_958831:NP_001252518-V471A|reticulon-3:NP_001252518	40.03	1044.52	9	0.1	523.269	61.32	0	TQIDHYVGI	9	PEPLIST	TQIDHYVGI	TQIDHYVGI	0.9031	-99.9	0.0367	TQIDHYVGI	TQIDHYVGI	0.0867	-99.9	2.4847	TQIDHYVGI	TQIDHYVGI	0.4598	-99.9	0.2736	TQIDHYVGI	TQIDHYVGI	0.0686	-99.9	2.4976	TQIDHYVGI	TQIDHYVGI	0.3385	-99.9	0.6922	TQIDHYVGI	TQIDHYVGI	0.2933	-99.9	0.7689	0.3583	4	0.0367	2060000	1390000	1940000	3
YHDINVYSL	NP_001252541:NP_057368	33.21	1122.53	9	-0.2	562.274	75.87	0	YHDINVYSL	9	PEPLIST	YHDINVYSL	YHDINVYSL	0.1407	-99.9	2.2212	YHDINVYSL	YHDINVYSL	0.285	-99.9	1.0767	YHDINVYSL	YHDINVYSL	0.9837	-99.9	0.0026	YHDINVYSL	YHDINVYSL	0.1144	-99.9	1.5658	YHDINVYSL	YHDINVYSL	0.2525	-99.9	0.9777	YHDINVYSL	YHDINVYSL	0.6792	-99.9	0.102	0.4092	5	0.0026	1200000	881000	823000	3
AHMDIFQNL	NP_001252541:NP_057368	28.9	1087.51	9	-1.1	544.763	83.24	0	AHMDIFQNL	9	PEPLIST	AHMDIFQNL	AHMDIFQNL	0.0948	-99.9	3.0679	AHMDIFQNL	AHMDIFQNL	0.3664	-99.9	0.8244	AHMDIFQNL	AHMDIFQNL	0.9074	-99.9	0.0166	AHMDIFQNL	AHMDIFQNL	0.0504	-99.9	3.2668	AHMDIFQNL	AHMDIFQNL	0.0924	-99.9	2.2957	AHMDIFQNL	AHMDIFQNL	0.6486	-99.9	0.1235	0.36	3	0.0166	135000	20100	54000	3
ERMPEQIRL	NP_001252541:NP_057368	28.79	1170.62	9	-0.4	391.213	52.78	0	ERMPEQIRL	9	PEPLIST	ERMPEQIRL	ERMPEQIRL	0.0383	-99.9	5.6751	ERMPEQIRL	ERMPEQIRL	0.0143	-99.9	6.2964	ERMPEQIRL	ERMPEQIRL	0.9065	-99.9	0.0168	ERMPEQIRL	ERMPEQIRL	0.0305	-99.9	4.735	ERMPEQIRL	ERMPEQIRL	0.0242	-99.9	5.0068	ERMPEQIRL	ERMPEQIRL	0.6086	-99.9	0.1608	0.2704	2	0.0168	527000	428000	539000	3
YVDPLDPSF	NP_001254481:NP_009100:NP_001254480:NP_680477:XP_006721481	30.72	1051.49	9	-1.5	1052.49	88.05	0	YVDPLDPSF	9	PEPLIST	YVDPLDPSF	YVDPLDPSF	0.7024	-99.9	0.1804	YVDPLDPSF	YVDPLDPSF	0.3855	-99.9	0.78	YVDPLDPSF	YVDPLDPSF	0.2394	-99.9	0.7273	YVDPLDPSF	YVDPLDPSF	0.1611	-99.9	1.1227	YVDPLDPSF	YVDPLDPSF	0.8077	-99.9	0.069	YVDPLDPSF	YVDPLDPSF	0.5481	-99.9	0.2243	0.474	6	0.069	59100	12800	26300	3
KYITDWQNVF	NP_001254487:NP_001254485:NP_037364	48.63	1312.65	10	0.2	657.33	84.86	0	KYITDWQNVF	10	PEPLIST	KITDWQNVF	KYITDWQNVF	0.0047	-99.9	16.8917	KYIDWQNVF	KYITDWQNVF	0.9518	-99.9	0.0382	KYIDWQNVF	KYITDWQNVF	0.0049	-99.9	10.4976	YITDWQNVF	YITDWQNVF	0.0011	-99.9	28.6566	KITDWQNVF	KYITDWQNVF	0.0062	-99.9	9.4813	KYIDWQNVF	KYITDWQNVF	0.3776	-99.9	0.4983	0.2244	2	0.0382	364000	256000	425000	3
TQDGNIYQL	NP_001254734-C122S|proteasomal:NP_001254732-C122S|proteasomal:NP_001254733:NP_001254733-C122S|proteasomal:NP_079431:NP_079431-C139S|proteasomal:XP_005274366:NP_001254735:NP_001254735-C24S|proteasomal:XP_005274365	26.08	1050.5	9	0	1051.51	71.39	0	TQDGNIYQL	9	PEPLIST	TQDGNIYQL	TQDGNIYQL	0.8342	-99.9	0.0839	TQDGNIYQL	TQDGNIYQL	0.142	-99.9	1.8529	TQDGNIYQL	TQDGNIYQL	0.8785	-99.9	0.0229	TQDGNIYQL	TQDGNIYQL	0.0738	-99.9	2.3577	TQDGNIYQL	TQDGNIYQL	0.3293	-99.9	0.718	TQDGNIYQL	TQDGNIYQL	0.3332	-99.9	0.6207	0.4318	5	0.0229	386000	278000	448000	3
IVAPGTFEV	NP_001254738:NP_004506	40.15	931.501	9	0.8	932.51	82.35	0	IVAPGTFEV	9	PEPLIST	IVAPGTFEV	IVAPGTFEV	0.978	-99.9	0.0085	IVAPGTFEV	IVAPGTFEV	0.1027	-99.9	2.2832	IVAPGTFEV	IVAPGTFEV	0.0883	-99.9	1.8867	IVAPGTFEV	IVAPGTFEV	0.2758	-99.9	0.5866	IVAPGTFEV	IVAPGTFEV	0.7654	-99.9	0.0972	IVAPGTFEV	IVAPGTFEV	0.2899	-99.9	0.7835	0.4167	5	0.0085	577000	354000	630000	3
KILPTLEAV	NP_001254738:NP_004506	29.04	982.606	9	0.1	492.31	76.2	0	KILPTLEAV	9	PEPLIST	KILPTLEAV	KILPTLEAV	0.915	-99.9	0.0316	KILPTLEAV	KILPTLEAV	0.0074	-99.9	8.4894	KILPTLEAV	KILPTLEAV	0.0075	-99.9	8.5825	KILPTLEAV	KILPTLEAV	0.046	-99.9	3.4793	KILPTLEAV	KILPTLEAV	0.2021	-99.9	1.2096	KILPTLEAV	KILPTLEAV	0.0733	-99.9	3.9231	0.2086	2	0.0316	455000	380000	389000	3
VQIEEVRQV	NP_001254738:NP_004506	27.92	1098.6	9	0	550.309	47.75	0	VQIEEVRQV	9	PEPLIST	VQIEEVRQV	VQIEEVRQV	0.8613	-99.9	0.0669	VQIEEVRQV	VQIEEVRQV	0.0255	-99.9	4.7809	VQIEEVRQV	VQIEEVRQV	0.0862	-99.9	1.9214	VQIEEVRQV	VQIEEVRQV	0.0254	-99.9	5.3662	VQIEEVRQV	VQIEEVRQV	0.1631	-99.9	1.488	VQIEEVRQV	VQIEEVRQV	0.0822	-99.9	3.56	0.2073	3	0.0669	240000	133000	210000	3
NVIDNLIVA	NP_001254738:NP_004506	26.66	969.549	9	1.1	970.558	88.07	0	NVIDNLIVA	9	PEPLIST	NVIDNLIVA	NVIDNLIVA	0.7272	-99.9	0.1612	NVIDNLIVA	NVIDNLIVA	0.001	-99.9	19.112	NVIDNLIVA	NVIDNLIVA	0.0222	-99.9	4.8214	NVIDNLIVA	NVIDNLIVA	0.2141	-99.9	0.7981	NVIDNLIVA	NVIDNLIVA	0.1926	-99.9	1.269	NVIDNLIVA	NVIDNLIVA	0.0434	-99.9	5.7293	0.2001	3	0.1612	753000	425000	1760000	3
SQSTVKVLI	NP_001254738:NP_004506	24.67	973.581	9	0.5	487.798	53.73	0	SQSTVKVLI	9	PEPLIST	SQSTVKVLI	SQSTVKVLI	0.2232	-99.9	1.3904	SQSTVKVLI	SQSTVKVLI	0.0303	-99.9	4.4015	SQSTVKVLI	SQSTVKVLI	0.1181	-99.9	1.4881	SQSTVKVLI	SQSTVKVLI	0.027	-99.9	5.1507	SQSTVKVLI	SQSTVKVLI	0.0429	-99.9	3.6964	SQSTVKVLI	SQSTVKVLI	0.0396	-99.9	6.0726	0.0802	2	1.3904	168000	51500	111000	3
VYVEKISFL	NP_001255214:XP_005272554	37.75	1096.62	9	-0.2	549.316	82.18	0	VYVEKISFL	9	PEPLIST	VYVEKISFL	VYVEKISFL	0.0524	-99.9	4.6894	VYVEKISFL	VYVEKISFL	0.9685	-99.9	0.0192	VYVEKISFL	VYVEKISFL	0.0314	-99.9	3.9117	VYVEKISFL	VYVEKISFL	0.007	-99.9	11.9055	VYVEKISFL	VYVEKISFL	0.1043	-99.9	2.091	VYVEKISFL	VYVEKISFL	0.7991	-99.9	0.0417	0.3271	2	0.0192	382000	109000	288000	3
RTLETLIRL	NP_001257401	18.85	1113.69	9	1	557.851	69.83	0	RTLETLIRL	9	PEPLIST	RTLETLIRL	RTLETLIRL	0.7457	-99.9	0.1481	RTLETLIRL	RTLETLIRL	0.0789	-99.9	2.6428	RTLETLIRL	RTLETLIRL	0.0394	-99.9	3.3865	RTLETLIRL	RTLETLIRL	0.0357	-99.9	4.2403	RTLETLIRL	RTLETLIRL	0.5033	-99.9	0.3718	RTLETLIRL	RTLETLIRL	0.2629	-99.9	0.8897	0.2777	3	0.1481	400000	238000	239000	3
ASIDILHSI	NP_001257411	34.44	967.534	9	0.6	484.774	82.49	0	ASIDILHSI	9	PEPLIST	ASIDILHSI	ASIDILHSI	0.8865	-99.9	0.0454	ASIDILHSI	ASIDILHSI	0.1326	-99.9	1.9353	ASIDILHSI	ASIDILHSI	0.1031	-99.9	1.67	ASIDILHSI	ASIDILHSI	0.1692	-99.9	1.0579	ASIDILHSI	ASIDILHSI	0.7766	-99.9	0.0902	ASIDILHSI	ASIDILHSI	0.2987	-99.9	0.7454	0.3944	6	0.0454	120000	34500	112000	3
GTITDDVRV	NP_001257419:NP_000970	30.17	974.503	9	2.3	488.26	51.83	0	GTITDDVRV	9	PEPLIST	GTITDDVRV	GTITDDVRV	0.4077	-99.9	0.6175	GTITDDVRV	GTITDDVRV	0.0006	-99.9	23.3788	GTITDDVRV	GTITDDVRV	0.0013	-99.9	18.5029	GTITDDVRV	GTITDDVRV	0.0077	-99.9	11.3857	GTITDDVRV	GTITDDVRV	0.0293	-99.9	4.5451	GTITDDVRV	GTITDDVRV	0.007	-99.9	15.8597	0.0756	1	0.6175	90400	46700	65200	3
VVPAALKVV	NP_001257420:NP_036555	25.99	894.59	9	-0.8	448.302	61.76	0	VVPAALKVV	9	PEPLIST	VVPAALKVV	VVPAALKVV	0.1438	-99.9	2.1744	VVPAALKVV	VVPAALKVV	0.0223	-99.9	5.0792	VVPAALKVV	VVPAALKVV	0.0018	-99.9	16.1325	VVPAALKVV	VVPAALKVV	0.0231	-99.9	5.7229	VVPAALKVV	VVPAALKVV	0.1063	-99.9	2.0577	VVPAALKVV	VVPAALKVV	0.0464	-99.9	5.4713	0.0573	0	2.0577	119000	97300	121000	3
HYMPPPYASL	NP_001257458:NP_060080:NP_001257459:NP_001257457:XP_005254536:XP_006720641:XP_006720640:XP_005254533:XP_005254532:XP_006720639:XP_005254530:XP_006720638	39.47	1174.55	10	1	588.282	71	0	HYMPPPYASL	10	PEPLIST	YMPPPYASL	YMPPPYASL	0.1108	-99.9	2.7221	HYMPPPYSL	HYMPPPYASL	0.938	-99.9	0.0537	HYMPPPYAL	HYMPPPYASL	0.3101	-99.9	0.5103	HYMPPPYAL	HYMPPPYASL	0.0295	-99.9	4.8481	HMPPPYASL	HYMPPPYASL	0.1584	-99.9	1.5231	HYMPPPYSL	HYMPPPYASL	0.7266	-99.9	0.0755	0.3789	4	0.0537	713000	373000	545000	3
FTQGHIVEV	NP_001257513:NP_079002:NP_001257514	40.94	1028.53	9	0.9	515.272	52.32	0	FTQGHIVEV	9	PEPLIST	FTQGHIVEV	FTQGHIVEV	0.9458	-99.9	0.0171	FTQGHIVEV	FTQGHIVEV	0.0067	-99.9	8.8603	FTQGHIVEV	FTQGHIVEV	0.048	-99.9	2.971	FTQGHIVEV	FTQGHIVEV	0.1485	-99.9	1.2154	FTQGHIVEV	FTQGHIVEV	0.5965	-99.9	0.2496	FTQGHIVEV	FTQGHIVEV	0.1919	-99.9	1.4241	0.3229	4	0.0171	441000	300000	409000	3
EHVFWVVSL	NP_001257590:NP_001257589:NP_005876	36.1	1114.58	9	-0.1	558.298	90.16	0	EHVFWVVSL	9	PEPLIST	EHVFWVVSL	EHVFWVVSL	0.0071	-99.9	13.9906	EHVFWVVSL	EHVFWVVSL	0.028	-99.9	4.5775	EHVFWVVSL	EHVFWVVSL	0.7943	-99.9	0.0493	EHVFWVVSL	EHVFWVVSL	0.0481	-99.9	3.377	EHVFWVVSL	EHVFWVVSL	0.0169	-99.9	5.9851	EHVFWVVSL	EHVFWVVSL	0.1674	-99.9	1.6955	0.177	2	0.0493	322000	182000	323000	3
VYANGIRNI	NP_001257590:NP_001257589:NP_005876	32.43	1018.56	9	0.6	510.286	47.29	0	VYANGIRNI	9	PEPLIST	VYANGIRNI	VYANGIRNI	0.0097	-99.9	12.0848	VYANGIRNI	VYANGIRNI	0.9526	-99.9	0.0374	VYANGIRNI	VYANGIRNI	0.008	-99.9	8.2927	VYANGIRNI	VYANGIRNI	0.0064	-99.9	12.6177	VYANGIRNI	VYANGIRNI	0.0379	-99.9	3.9343	VYANGIRNI	VYANGIRNI	0.4942	-99.9	0.2904	0.2515	2	0.0374	643000	382000	514000	3
APIWLEHAA	NP_001257590:NP_001257589:NP_005876	32.24	1006.52	9	-0.6	504.269	68.74	0	APIWLEHAA	9	PEPLIST	APIWLEHAA	APIWLEHAA	0.0035	-99.9	19.279	APIWLEHAA	APIWLEHAA	0.0001	-99.9	49.5	APIWLEHAA	APIWLEHAA	0.0424	-99.9	3.2393	APIWLEHAA	APIWLEHAA	0.7702	-99.9	0.0277	APIWLEHAA	APIWLEHAA	0.0205	-99.9	5.4326	APIWLEHAA	APIWLEHAA	0.0167	-99.9	10.1667	0.1422	1	0.0277	7200	33400	127000	3
YLLDLHSYL	NP_001257590:NP_001257589:NP_005876	30.72	1135.59	9	0.5	568.803	88.82	0	YLLDLHSYL	9	PEPLIST	YLLDLHSYL	YLLDLHSYL	0.9723	-99.9	0.0105	YLLDLHSYL	YLLDLHSYL	0.1404	-99.9	1.8671	YLLDLHSYL	YLLDLHSYL	0.3578	-99.9	0.4147	YLLDLHSYL	YLLDLHSYL	0.084	-99.9	2.0841	YLLDLHSYL	YLLDLHSYL	0.7669	-99.9	0.0963	YLLDLHSYL	YLLDLHSYL	0.6389	-99.9	0.1323	0.4934	5	0.0105	20000	7830	14100	3
SHFEGLITT	NP_001257590:NP_001257589:NP_005876	28.81	1003.5	9	-0.2	502.756	62.4	0	SHFEGLITT	9	PEPLIST	SHFEGLITT	SHFEGLITT	0.0322	-99.9	6.3078	SHFEGLITT	SHFEGLITT	0.0026	-99.9	13.1824	SHFEGLITT	SHFEGLITT	0.5846	-99.9	0.1649	SHFEGLITT	SHFEGLITT	0.0493	-99.9	3.3191	SHFEGLITT	SHFEGLITT	0.0117	-99.9	7.1514	SHFEGLITT	SHFEGLITT	0.0789	-99.9	3.6917	0.1266	1	0.1649	213000	141000	216000	3
VQASHFEGL	NP_001257590:NP_001257589:NP_005876	25.94	986.482	9	0.8	494.249	47.41	0	VQASHFEGL	9	PEPLIST	VQASHFEGL	VQASHFEGL	0.476	-99.9	0.4763	VQASHFEGL	VQASHFEGL	0.0513	-99.9	3.3543	VQASHFEGL	VQASHFEGL	0.223	-99.9	0.79	VQASHFEGL	VQASHFEGL	0.0072	-99.9	11.7511	VQASHFEGL	VQASHFEGL	0.1132	-99.9	1.9558	VQASHFEGL	VQASHFEGL	0.16	-99.9	1.8057	0.1718	4	0.4763	76400	53600	22000	3
APALLLIPAA	NP_001257639:NP_001257637:NP_001257638:NP_009174:NP_001257636	30.26	948.601	10	0.2	475.308	90.34	0	APALLLIPAA	10	PEPLIST	AALLLIPAA	APALLLIPAA	0.0141	-99.9	9.9947	APALLIPAA	APALLLIPAA	0	-99.9	68.3333	APALLIPAA	APALLLIPAA	0.001	-99.9	20.5726	APALLIPAA	APALLLIPAA	0.3847	-99.9	0.3606	APALLLIAA	APALLLIPAA	0.001	-99.9	19.4143	APLLLIPAA	APALLLIPAA	0.0007	-99.9	39.6897	0.0669	1	0.3606	372000	86200	281000	3
NHQGTYVL	NP_001257820:NP_077013	23.08	930.456	8	0.7	466.236	39.16	0	NHQGTYVL	8	PEPLIST	N-HQGTYVL	NHQGTYVL	0.0002	-99.9	56.0417	NHQ-GTYVL	NHQGTYVL	0.0023	-99.9	13.8874	NH-QGTYVL	NHQGTYVL	0.5495	-99.9	0.1946	N-HQGTYVL	NHQGTYVL	0.0038	-99.9	16.5011	N-HQGTYVL	NHQGTYVL	0.0014	-99.9	16.988	NHQ-GTYVL	NHQGTYVL	0.0273	-99.9	7.6191	0.0974	1	0.1946	551000	143000	456000	3
NHASLISAL	NP_001257869:XP_005255252:NP_055986	31.68	924.503	9	1.2	925.511	66.15	0	NHASLISAL	9	PEPLIST	NHASLISAL	NHASLISAL	0.0053	-99.9	15.9704	NHASLISAL	NHASLISAL	0.0205	-99.9	5.288	NHASLISAL	NHASLISAL	0.9764	-99.9	0.0037	NHASLISAL	NHASLISAL	0.0527	-99.9	3.156	NHASLISAL	NHASLISAL	0.0562	-99.9	3.1423	NHASLISAL	NHASLISAL	0.284	-99.9	0.8083	0.2325	2	0.0037	780000	771000	699000	3
TRNDYVMMY	NP_001257869:XP_005255252:NP_055986	31.57	1191.51	9	1.1	596.761	66.58	0	TRNDYVMMY	9	PEPLIST	TRNDYVMMY	TRNDYVMMY	0.0332	-99.9	6.1946	TRNDYVMMY	TRNDYVMMY	0.0308	-99.9	4.3601	TRNDYVMMY	TRNDYVMMY	0.2621	-99.9	0.6485	TRNDYVMMY	TRNDYVMMY	0.0341	-99.9	4.3743	TRNDYVMMY	TRNDYVMMY	0.0436	-99.9	3.6614	TRNDYVMMY	TRNDYVMMY	0.8792	-99.9	0.0126	0.2138	2	0.0126	585000	142000	588000	3
TVVERLVKV	NP_001257869:XP_005255252:NP_055986	20.56	1041.65	9	1.1	521.835	48.45	0	TVVERLVKV	9	PEPLIST	TVVERLVKV	TVVERLVKV	0.8908	-99.9	0.0428	TVVERLVKV	TVVERLVKV	0.0065	-99.9	8.9664	TVVERLVKV	TVVERLVKV	0.011	-99.9	7.1091	TVVERLVKV	TVVERLVKV	0.0796	-99.9	2.2035	TVVERLVKV	TVVERLVKV	0.2406	-99.9	1.0265	TVVERLVKV	TVVERLVKV	0.1262	-99.9	2.3974	0.2258	2	0.0428	70200	82200	27500	3
NRYEDALVL	NP_001257869:XP_005255252:NP_055986	15.65	1091.56	9	1.2	546.788	72.66	0	NRYEDALVL	9	PEPLIST	NRYEDALVL	NRYEDALVL	0.0442	-99.9	5.2137	NRYEDALVL	NRYEDALVL	0.0202	-99.9	5.3308	NRYEDALVL	NRYEDALVL	0.9874	-99.9	0.002	NRYEDALVL	NRYEDALVL	0.0603	-99.9	2.8273	NRYEDALVL	NRYEDALVL	0.1382	-99.9	1.6858	NRYEDALVL	NRYEDALVL	0.7869	-99.9	0.0491	0.3395	3	0.002	156000	69100	145000	3
FVLPELPSV	NP_001257906:NP_001257904:NP_001257905	34.16	999.564	9	0.9	500.79	92.81	0	FVLPELPSV	9	PEPLIST	FVLPELPSV	FVLPELPSV	0.9935	-99.9	0.0025	FVLPELPSV	FVLPELPSV	0.0227	-99.9	5.0322	FVLPELPSV	FVLPELPSV	0.0563	-99.9	2.6625	FVLPELPSV	FVLPELPSV	0.1926	-99.9	0.9008	FVLPELPSV	FVLPELPSV	0.6798	-99.9	0.1696	FVLPELPSV	FVLPELPSV	0.2574	-99.9	0.9189	0.3671	4	0.0025	379000	226000	249000	3
APRLQSEVA	NP_001257906:NP_001257904:NP_001257905	24.22	969.524	9	0	485.769	31.96	0	APRLQSEVA	9	PEPLIST	APRLQSEVA	APRLQSEVA	0.0001	-99.9	61.1429	APRLQSEVA	APRLQSEVA	0	-99.9	61.875	APRLQSEVA	APRLQSEVA	0.0017	-99.9	16.2691	APRLQSEVA	APRLQSEVA	0.5339	-99.9	0.1611	APRLQSEVA	APRLQSEVA	0.0045	-99.9	10.8609	APRLQSEVA	APRLQSEVA	0.0064	-99.9	16.5481	0.0911	1	0.1611	383000	212000	237000	3
QPLGTLPQA	NP_001258029:NP_001258026:NP_001129505:NP_001258028:NP_001258025:NP_055096:NP_001258027:NP_510965	28.46	923.508	9	0.6	924.515	63.07	0	QPLGTLPQA	9	PEPLIST	QPLGTLPQA	QPLGTLPQA	0.0035	-99.9	19.1778	QPLGTLPQA	QPLGTLPQA	0.0001	-99.9	42.1429	QPLGTLPQA	QPLGTLPQA	0.0075	-99.9	8.5981	QPLGTLPQA	QPLGTLPQA	0.7405	-99.9	0.0357	QPLGTLPQA	QPLGTLPQA	0.0072	-99.9	8.9053	QPLGTLPQA	QPLGTLPQA	0.0034	-99.9	21.9815	0.127	1	0.0357	1290000	1050000	851000	3
SESPIVVVL	NP_001258850:NP_001258848:NP_001258847:XP_005266836:NP_001258849:NP_055115:NP_001258851:NP_150596	32.03	941.543	9	1.3	942.552	87.55	0	SESPIVVVL	9	PEPLIST	SESPIVVVL	SESPIVVVL	0.1608	-99.9	1.9417	SESPIVVVL	SESPIVVVL	0.019	-99.9	5.4769	SESPIVVVL	SESPIVVVL	0.7082	-99.9	0.0865	SESPIVVVL	SESPIVVVL	0.1434	-99.9	1.2603	SESPIVVVL	SESPIVVVL	0.1636	-99.9	1.4833	SESPIVVVL	SESPIVVVL	0.202	-99.9	1.3249	0.2328	5	0.0865	199000	41600	8670	3
MHSDMIYNV	NP_001263400:NP_001098707	40.4	1108.47	9	1.2	555.242	62.01	0	MHSDMIYNV	9	PEPLIST	MHSDMIYNV	MHSDMIYNV	0.0616	-99.9	4.203	MHSDMIYNV	MHSDMIYNV	0.0866	-99.9	2.4865	MHSDMIYNV	MHSDMIYNV	0.6868	-99.9	0.0961	MHSDMIYNV	MHSDMIYNV	0.0563	-99.9	2.9833	MHSDMIYNV	MHSDMIYNV	0.027	-99.9	4.7547	MHSDMIYNV	MHSDMIYNV	0.2494	-99.9	0.9708	0.1946	2	0.0961	91800	105000	125000	3
EYLDDRNTF	NP_001263625:NP_001263625-R209Q|cellular:NP_001263625-P33R|cellular:NP_001263624-P33R|cellular:NP_001263624-R209Q|cellular:NP_001263624:NP_001119586-P72R|cellular:NP_001119586:NP_001119586-R248Q|cellular:NP_001119585:NP_001119585-R248Q|cellular:NP_001119585-P72R|cellular:NP_001263690:NP_001119590-P33R|cellular:NP_001263690-P33R|cellular:NP_001119590-R209Q|cellular:NP_001263690-R209Q|cellular:NP_0…	28.43	1171.51	9	0.5	586.765	57.26	0	EYLDDRNTF	9	PEPLIST	EYLDDRNTF	EYLDDRNTF	0.006	-99.9	15.0617	EYLDDRNTF	EYLDDRNTF	0.9249	-99.9	0.0712	EYLDDRNTF	EYLDDRNTF	0.0997	-99.9	1.7176	EYLDDRNTF	EYLDDRNTF	0.0074	-99.9	11.6203	EYLDDRNTF	EYLDDRNTF	0.0132	-99.9	6.7732	EYLDDRNTF	EYLDDRNTF	0.5249	-99.9	0.2513	0.2627	3	0.0712	34800	52500	102000	3
TYSPALNKMF	NP_001263625:NP_001263625-R209Q|cellular:NP_001263625-P33R|cellular:NP_001263624-P33R|cellular:NP_001263624-R209Q|cellular:NP_001263624:NP_001119586-P72R|cellular:NP_001119586:NP_001119586-R248Q|cellular:NP_001119585:NP_001119585-R248Q|cellular:NP_001119585-P72R|cellular:NP_001263690:NP_001119590-P33R|cellular:NP_001263690-P33R|cellular:NP_001119590-R209Q|cellular:NP_001263690-R209Q|cellular:NP_0…	49.11	1170.57	10	0.9	586.295	76	0	TYSPALNKMF	10	PEPLIST	TYSPALNMF	TYSPALNKMF	0.0006	-99.9	37.5882	TYSPALNMF	TYSPALNKMF	0.969	-99.9	0.019	TYSPALNMF	TYSPALNKMF	0.0033	-99.9	12.5058	TYSPALNMF	TYSPALNKMF	0.0006	-99.9	35.5294	TYSPALNMF	TYSPALNKMF	0.0014	-99.9	17.2186	TYSPALNMF	TYSPALNKMF	0.2156	-99.9	1.217	0.1984	2	0.019	4610000	3500000	4280000	3
GLAPPQHLIRV	NP_001263625:NP_001263625-R209Q|cellular:NP_001263625-P33R|cellular:NP_001263624-P33R|cellular:NP_001263624-R209Q|cellular:NP_001263624:NP_001119586-P72R|cellular:NP_001119586:NP_001119586-R248Q|cellular:NP_001119585:NP_001119585-R248Q|cellular:NP_001119585-P72R|cellular:NP_001263690:NP_001119590-P33R|cellular:NP_001263690-P33R|cellular:NP_001119590-R209Q|cellular:NP_001263690-R209Q|cellular:NP_0…	32.48	1199.71	11	0.3	400.912	57.01	0	GLAPPQHLIRV	11	PEPLIST	GLAPPLIRV	GLAPPQHLIRV	0.3206	-99.9	0.8905	GLAPPQHLV	GLAPPQHLIRV	0.001	-99.9	18.8013	GLAPPQHLV	GLAPPQHLIRV	0.0003	-99.9	31.6296	GPPQHLIRV	GLAPPQHLIRV	0.0017	-99.9	24.1788	GLAPPQIRV	GLAPPQHLIRV	0.0007	-99.9	21.51	GLAPPQHLV	GLAPPQHLIRV	0.0037	-99.9	21.2011	0.0547	1	0.8905	18700	14200	21900	3
NTTDIFQTV	NP_001264152:NP_001264153	34.47	1037.5	9	2.6	1038.51	82.91	0	NTTDIFQTV	9	PEPLIST	NTTDIFQTV	NTTDIFQTV	0.5926	-99.9	0.2927	NTTDIFQTV	NTTDIFQTV	0.0229	-99.9	5.0045	NTTDIFQTV	NTTDIFQTV	0.0306	-99.9	3.9682	NTTDIFQTV	NTTDIFQTV	0.1365	-99.9	1.3238	NTTDIFQTV	NTTDIFQTV	0.1883	-99.9	1.2954	NTTDIFQTV	NTTDIFQTV	0.0844	-99.9	3.475	0.1759	3	0.2927	273000	128000	179000	3
KQMEQISQFL	NP_001264152:NP_001264153	32.43	1250.63	10	0.6	626.324	79.6	0	KQMEQISQFL	10	PEPLIST	KQMEQIQFL	KQMEQISQFL	0.5666	-99.9	0.328	KQMEISQFL	KQMEQISQFL	0.0235	-99.9	4.9487	KQMEQISQL	KQMEQISQFL	0.0514	-99.9	2.8427	KQMEQISQL	KQMEQISQFL	0.0017	-99.9	23.9882	KQMEQISQL	KQMEQISQFL	0.0204	-99.9	5.447	KQMEQIQFL	KQMEQISQFL	0.0337	-99.9	6.7145	0.1162	1	0.328	611000	410000	505000	3
SDNQLQEGKNVIG	NP_001264152:NP_001264153	29.25	1400.69	13	0.9	701.353	43.64	0	SDNQLQEGKNVIG	13	PEPLIST	SLQEGKNVI	SDNQLQEGKNVI	0	-99.9	73.8889	SLQEGKNVI	SDNQLQEGKNVI	0	-99.9	77.5	SDNEGKNVI	SDNQLQEGKNVI	0	-99.9	70	SLQEGKNVI	SDNQLQEGKNVI	0	-99.9	77.9167	SLQEGKNVI	SDNQLQEGKNVI	0	-99.9	80	SLQEGKNVI	SDNQLQEGKNVI	0	-99.9	82.9167	0	0	70	79600	31500	80500	3
MELQEIQLK	NP_001265119:NP_001036816:NP_705935	29.17	1130.6	9	-0.2	566.307	69.05	0	MELQEIQLK	9	PEPLIST	MELQEIQLK	MELQEIQLK	0.0029	-99.9	20.6807	MELQEIQLK	MELQEIQLK	0.0004	-99.9	27.3784	MELQEIQLK	MELQEIQLK	0.0004	-99.9	27.6522	MELQEIQLK	MELQEIQLK	0.0016	-99.9	24.351	MELQEIQLK	MELQEIQLK	0.0002	-99.9	34.8	MELQEIQLK	MELQEIQLK	0.0034	-99.9	22.0702	0.0015	0	20.6807	21100	16600	15800	3
QHDPETSVL	NP_001265122-R40W|neutral:NP_001265122:NP_001265123:NP_001265123-R57W|neutral:NP_001316152-R57W|neutral:NP_001316151-R57W|neutral:NP_001265121:NP_001265121-R40W|neutral:NP_938148:NP_938148-R154W|neutral:NP_938149-R154W|neutral:NP_938149	26.98	1024.48	9	0.7	513.249	38.92	0	QHDPETSVL	9	PEPLIST	QHDPETSVL	QHDPETSVL	0.0054	-99.9	15.8815	QHDPETSVL	QHDPETSVL	0.0281	-99.9	4.564	QHDPETSVL	QHDPETSVL	0.9261	-99.9	0.0122	QHDPETSVL	QHDPETSVL	0.0248	-99.9	5.4474	QHDPETSVL	QHDPETSVL	0.0456	-99.9	3.5679	QHDPETSVL	QHDPETSVL	0.1986	-99.9	1.3573	0.2048	2	0.0122	525000	295000	412000	3
GRDENSVEL	NP_001265122-R40W|neutral:NP_001265122:NP_001265123:NP_001265123-R57W|neutral:NP_001316152-R57W|neutral:NP_001316151-R57W|neutral:NP_001265121:NP_001265121-R40W|neutral:NP_938148:NP_938148-R154W|neutral:NP_938149-R154W|neutral:NP_938149	22.76	1017.47	9	1.1	509.744	34.32	0	GRDENSVEL	9	PEPLIST	GRDENSVEL	GRDENSVEL	0.1182	-99.9	2.5723	GRDENSVEL	GRDENSVEL	0.0154	-99.9	6.0602	GRDENSVEL	GRDENSVEL	0.9092	-99.9	0.016	GRDENSVEL	GRDENSVEL	0.0178	-99.9	6.815	GRDENSVEL	GRDENSVEL	0.0797	-99.9	2.5189	GRDENSVEL	GRDENSVEL	0.5791	-99.9	0.1892	0.2866	2	0.016	1610000	848000	1230000	3
QHDPETSVLVL	NP_001265122-R40W|neutral:NP_001265122:NP_001265123:NP_001265123-R57W|neutral:NP_001316152-R57W|neutral:NP_001316151-R57W|neutral:NP_001265121:NP_001265121-R40W|neutral:NP_938148:NP_938148-R154W|neutral:NP_938149-R154W|neutral:NP_938149	24.5	1236.63	11	0.8	619.325	73.89	0	QHDPETSVLVL	11	PEPLIST	QHDPSVLVL	QHDPETSVLVL	0.0004	-99.9	44.5385	QHDPSVLVL	QHDPETSVLVL	0.0037	-99.9	11.3804	QHDPSVLVL	QHDPETSVLVL	0.3616	-99.9	0.4075	QPETSVLVL	QHDPETSVLVL	0.0049	-99.9	14.5233	QHDPSVLVL	QHDPETSVLVL	0.0004	-99.9	25.1731	QHDPSVLVL	QHDPETSVLVL	0.0127	-99.9	11.804	0.064	1	0.4075	284000	144000	452000	3
LSVPGLVSV	NP_001265170:XP_006721566:NP_055204	31.14	869.522	9	1.5	870.531	87.39	0	LSVPGLVSV	9	PEPLIST	LSVPGLVSV	LSVPGLVSV	0.7382	-99.9	0.1533	LSVPGLVSV	LSVPGLVSV	0.0031	-99.9	12.3048	LSVPGLVSV	LSVPGLVSV	0.0206	-99.9	5.0206	LSVPGLVSV	LSVPGLVSV	0.1421	-99.9	1.2716	LSVPGLVSV	LSVPGLVSV	0.6867	-99.9	0.1651	LSVPGLVSV	LSVPGLVSV	0.0756	-99.9	3.8294	0.2777	3	0.1533	142000	79700	106000	3
LQVEEVHQL	NP_001265231:NP_001265232:NP_001265233:NP_001265271:NP_063940	30.16	1093.58	9	-0.2	547.795	53.96	0	LQVEEVHQL	9	PEPLIST	LQVEEVHQL	LQVEEVHQL	0.8669	-99.9	0.0636	LQVEEVHQL	LQVEEVHQL	0.0513	-99.9	3.3513	LQVEEVHQL	LQVEEVHQL	0.5516	-99.9	0.1928	LQVEEVHQL	LQVEEVHQL	0.025	-99.9	5.4186	LQVEEVHQL	LQVEEVHQL	0.3505	-99.9	0.662	LQVEEVHQL	LQVEEVHQL	0.1445	-99.9	2.0677	0.3316	3	0.0636	30800	52500	26700	3
YYQGGKFQF	NP_001265236:NP_001265235:NP_001265237:NP_542409	35.49	1136.53	9	-0.6	569.271	63.96	0	YYQGGKFQF	9	PEPLIST	YYQGGKFQF	YYQGGKFQF	0.0326	-99.9	6.2662	YYQGGKFQF	YYQGGKFQF	0.9887	-99.9	0.0073	YYQGGKFQF	YYQGGKFQF	0.1207	-99.9	1.459	YYQGGKFQF	YYQGGKFQF	0.0218	-99.9	5.9336	YYQGGKFQF	YYQGGKFQF	0.065	-99.9	2.8773	YYQGGKFQF	YYQGGKFQF	0.8307	-99.9	0.0291	0.3432	3	0.0073	44800	32700	101000	3
EYNSDLHQF	NP_001265546:NP_001265545:NP_004327	42.85	1151.49	9	0.8	576.752	52.55	0	EYNSDLHQF	9	PEPLIST	EYNSDLHQF	EYNSDLHQF	0.0053	-99.9	16.0256	EYNSDLHQF	EYNSDLHQF	0.9597	-99.9	0.03	EYNSDLHQF	EYNSDLHQF	0.0322	-99.9	3.85	EYNSDLHQF	EYNSDLHQF	0.0026	-99.9	19.8581	EYNSDLHQF	EYNSDLHQF	0.0078	-99.9	8.591	EYNSDLHQF	EYNSDLHQF	0.4233	-99.9	0.4015	0.2385	2	0.03	713000	313000	593000	3
FHTTPNTSL	NP_001265546:NP_001265545:NP_004327	21.38	1016.49	9	0.3	509.254	42.31	0	FHTTPNTSL	9	PEPLIST	FHTTPNTSL	FHTTPNTSL	0.0078	-99.9	13.4184	FHTTPNTSL	FHTTPNTSL	0.0216	-99.9	5.1646	FHTTPNTSL	FHTTPNTSL	0.9503	-99.9	0.0078	FHTTPNTSL	FHTTPNTSL	0.0647	-99.9	2.6533	FHTTPNTSL	FHTTPNTSL	0.1834	-99.9	1.3287	FHTTPNTSL	FHTTPNTSL	0.4232	-99.9	0.4018	0.2751	3	0.0078	220000	249000	223000	3
EYNSDLHQFF	NP_001265546:NP_001265545:NP_004327	33.63	1298.56	10	0.6	650.286	81.2	0	EYNSDLHQFF	10	PEPLIST	EYNSDLHQF	EYNSDLHQFF	0.0006	-99.9	37.6078	EYSDLHQFF	EYNSDLHQFF	0.8716	-99.9	0.1227	EYNDLHQFF	EYNSDLHQFF	0.0023	-99.9	14.6059	ENSDLHQFF	EYNSDLHQFF	0.0008	-99.9	32.4493	EYNSDLHQF	EYNSDLHQFF	0.0004	-99.9	25.1538	EYNDLHQFF	EYNSDLHQFF	0.118	-99.9	2.5562	0.1656	1	0.1227	27200	9000	39700	3
EYMEHVYLI	NP_001265578:NP_055650:NP_653081	30.78	1195.56	9	0.5	598.787	81.45	0	EYMEHVYLI	9	PEPLIST	EYMEHVYLI	EYMEHVYLI	0.0691	-99.9	3.8777	EYMEHVYLI	EYMEHVYLI	0.9778	-99.9	0.0157	EYMEHVYLI	EYMEHVYLI	0.1391	-99.9	1.2832	EYMEHVYLI	EYMEHVYLI	0.0201	-99.9	6.2808	EYMEHVYLI	EYMEHVYLI	0.0171	-99.9	5.946	EYMEHVYLI	EYMEHVYLI	0.5341	-99.9	0.2405	0.2929	3	0.0157	580000	247000	665000	3
AYVEKVERL	NP_001265614-E729D|angiomotin-like:NP_001265614:XP_006713717:XP_005247577:NP_057285-E732D|angiomotin-like:NP_001265612-E789D|angiomotin-like:NP_001265612	21.43	1105.61	9	0.9	553.814	41.17	0	AYVEKVERL	9	PEPLIST	AYVEKVERL	AYVEKVERL	0.0602	-99.9	4.2722	AYVEKVERL	AYVEKVERL	0.9213	-99.9	0.0757	AYVEKVERL	AYVEKVERL	0.0382	-99.9	3.4465	AYVEKVERL	AYVEKVERL	0.003	-99.9	18.6936	AYVEKVERL	AYVEKVERL	0.0352	-99.9	4.1001	AYVEKVERL	AYVEKVERL	0.7657	-99.9	0.0581	0.3039	2	0.0581	125000	30800	76500	3
NQSDTSVSL	NP_001265619:NP_919410:NP_008976	30.7	949.435	9	1.4	950.444	47.04	0	NQSDTSVSL	9	PEPLIST	NQSDTSVSL	NQSDTSVSL	0.397	-99.9	0.6464	NQSDTSVSL	NQSDTSVSL	0.011	-99.9	7.0953	NQSDTSVSL	NQSDTSVSL	0.8948	-99.9	0.0202	NQSDTSVSL	NQSDTSVSL	0.0777	-99.9	2.2548	NQSDTSVSL	NQSDTSVSL	0.3105	-99.9	0.7728	NQSDTSVSL	NQSDTSVSL	0.1587	-99.9	1.829	0.3083	4	0.0202	225000	230000	403000	3
SHFNPDPDAETL	NP_001265852:NP_001265853:XP_006726581:NP_001035173:NP_001092315:XP_006718014:NP_001258631	40.14	1341.58	12	-1.3	671.798	59.09	0	SHFNPDPDAETL	12	PEPLIST	SHFNPDPTL	SHFNPDPDAETL	0.0017	-99.9	25.9274	SHFPDAETL	SHFNPDPDAETL	0.0072	-99.9	8.6162	SHFPDAETL	SHFNPDPDAETL	0.5144	-99.9	0.2237	SPDPDAETL	SHFNPDPDAETL	0.0151	-99.9	7.5352	SPDPDAETL	SHFNPDPDAETL	0.0042	-99.9	11.1406	SHFNPAETL	SHFNPDPDAETL	0.0423	-99.9	5.8226	0.0975	1	0.2237	495000	253000	446000	3
SYQKVIELF	NP_001265874:XP_006716431	42.91	1125.61	9	-0.4	1126.61	83.58	0	SYQKVIELF	9	PEPLIST	SYQKVIELF	SYQKVIELF	0.0181	-99.9	8.758	SYQKVIELF	SYQKVIELF	0.9971	-99.9	0.0019	SYQKVIELF	SYQKVIELF	0.0229	-99.9	4.742	SYQKVIELF	SYQKVIELF	0.0029	-99.9	18.9451	SYQKVIELF	SYQKVIELF	0.0079	-99.9	8.4957	SYQKVIELF	SYQKVIELF	0.6637	-99.9	0.1128	0.2854	2	0.0019	7320000	2410000	5910000	3
TPAPSAPAA	NP_001268366:XP_005260314	25.7	781.397	9	2.3	782.406	29.42	0	TPAPSAPAA	9	PEPLIST	TPAPSAPAA	TPAPSAPAA	0.0031	-99.9	20.1485	TPAPSAPAA	TPAPSAPAA	0.0002	-99.9	34.8125	TPAPSAPAA	TPAPSAPAA	0.0386	-99.9	3.4255	TPAPSAPAA	TPAPSAPAA	0.8674	-99.9	0.0095	TPAPSAPAA	TPAPSAPAA	0.052	-99.9	3.3074	TPAPSAPAA	TPAPSAPAA	0.0097	-99.9	13.5212	0.1618	1	0.0095	420000	167000	425000	3
LPAEAVEAA	NP_001268366:XP_005260314	23.91	869.449	9	0.7	435.732	48.68	0	LPAEAVEAA	9	PEPLIST	LPAEAVEAA	LPAEAVEAA	0.0062	-99.9	14.8897	LPAEAVEAA	LPAEAVEAA	0.0002	-99.9	35.7143	LPAEAVEAA	LPAEAVEAA	0.0364	-99.9	3.5497	LPAEAVEAA	LPAEAVEAA	0.8623	-99.9	0.0098	LPAEAVEAA	LPAEAVEAA	0.0434	-99.9	3.6722	LPAEAVEAA	LPAEAVEAA	0.0061	-99.9	16.8834	0.1591	1	0.0098	89900	29000	51100	3
YYEHVKARF	NP_001268402-A177V|melanophilin:NP_001268402:NP_001268402-V306A|melanophilin:XP_006712805:XP_006712803:XP_006712802:XP_006712800:NP_001035932:NP_001035932-V346A|melanophilin:NP_001035932-A177V|melanophilin:NP_077006-V374A|melanophilin:NP_077006-H347R|melanophilin:NP_077006:NP_077006-A177V|melanophilin:NP_001268403-A177V|melanophilin:NP_001268403-V231A|melanophilin:NP_001268403	30.73	1211.61	9	0.5	404.877	35.77	0	YYEHVKARF	9	PEPLIST	YYEHVKARF	YYEHVKARF	0.0051	-99.9	16.3077	YYEHVKARF	YYEHVKARF	0.947	-99.9	0.0435	YYEHVKARF	YYEHVKARF	0.0145	-99.9	6.0937	YYEHVKARF	YYEHVKARF	0.0063	-99.9	12.7233	YYEHVKARF	YYEHVKARF	0.0395	-99.9	3.859	YYEHVKARF	YYEHVKARF	0.6545	-99.9	0.1193	0.2778	2	0.0435	249000	146000	253000	3
YRDWFSSQL	NP_001268430:NP_001268431:NP_004256	23.63	1200.56	9	-0.2	601.285	83.44	0	YRDWFSSQL	9	PEPLIST	YRDWFSSQL	YRDWFSSQL	0.0758	-99.9	3.6291	YRDWFSSQL	YRDWFSSQL	0.0474	-99.9	3.474	YRDWFSSQL	YRDWFSSQL	0.9396	-99.9	0.0095	YRDWFSSQL	YRDWFSSQL	0.04	-99.9	3.8931	YRDWFSSQL	YRDWFSSQL	0.1448	-99.9	1.6242	YRDWFSSQL	YRDWFSSQL	0.82	-99.9	0.0332	0.3446	3	0.0095	62400	37700	70200	3
LYDIILKNF	NP_001268458:NP_006254	42.04	1137.64	9	1.1	569.83	87.38	0	LYDIILKNF	9	PEPLIST	LYDIILKNF	LYDIILKNF	0.0036	-99.9	18.9558	LYDIILKNF	LYDIILKNF	0.9221	-99.9	0.0747	LYDIILKNF	LYDIILKNF	0.0049	-99.9	10.4733	LYDIILKNF	LYDIILKNF	0.0026	-99.9	19.8845	LYDIILKNF	LYDIILKNF	0.0074	-99.9	8.7842	LYDIILKNF	LYDIILKNF	0.3397	-99.9	0.5993	0.2134	2	0.0747	128000	59900	75700	3
EHFNGVAEL	NP_001269110:NP_001269109:NP_001269108	27.25	1014.48	9	2	508.247	56.04	0	EHFNGVAEL	9	PEPLIST	EHFNGVAEL	EHFNGVAEL	0.0146	-99.9	9.8001	EHFNGVAEL	EHFNGVAEL	0.0328	-99.9	4.2168	EHFNGVAEL	EHFNGVAEL	0.9703	-99.9	0.0047	EHFNGVAEL	EHFNGVAEL	0.0819	-99.9	2.141	EHFNGVAEL	EHFNGVAEL	0.0828	-99.9	2.461	EHFNGVAEL	EHFNGVAEL	0.3771	-99.9	0.4992	0.2599	2	0.0047	206000	90100	257000	3
KAINQGGLTSV	NP_001269163:NP_002782	33.41	1086.6	11	0.9	544.309	40.27	0	KAINQGGLTSV	11	PEPLIST	KAIGGLTSV	KAINQGGLTSV	0.2317	-99.9	1.3372	KAIGGLTSV	KAINQGGLTSV	0.0002	-99.9	31.8261	KAIGGLTSV	KAINQGGLTSV	0.0008	-99.9	21.8241	KAIGGLTSV	KAINQGGLTSV	0.0051	-99.9	14.3081	KAIGGLTSV	KAINQGGLTSV	0.0314	-99.9	4.3863	KAIGGLTSV	KAINQGGLTSV	0.0032	-99.9	22.5439	0.0454	1	1.3372	245000	123000	177000	3
HHSGNTYFL	NP_001269201:NP_001248761:NP_001098684:XP_005273740:XP_006716476:XP_006716475:NP_004665:XP_005273739	22.39	1074.49	9	1.3	538.252	40.71	0	HHSGNTYFL	9	PEPLIST	HHSGNTYFL	HHSGNTYFL	0.0121	-99.9	10.8182	HHSGNTYFL	HHSGNTYFL	0.1343	-99.9	1.9205	HHSGNTYFL	HHSGNTYFL	0.9124	-99.9	0.0151	HHSGNTYFL	HHSGNTYFL	0.0442	-99.9	3.5982	HHSGNTYFL	HHSGNTYFL	0.0583	-99.9	3.0623	HHSGNTYFL	HHSGNTYFL	0.4273	-99.9	0.3948	0.2648	3	0.0151	407000	242000	335000	3
VYPGDPLRF	NP_001269261:XP_005278347:NP_001269262	32.77	1062.55	9	0.7	532.283	78.04	0	VYPGDPLRF	9	PEPLIST	VYPGDPLRF	VYPGDPLRF	0.0054	-99.9	15.8519	VYPGDPLRF	VYPGDPLRF	0.9896	-99.9	0.0067	VYPGDPLRF	VYPGDPLRF	0.0075	-99.9	8.5688	VYPGDPLRF	VYPGDPLRF	0.0028	-99.9	19.1914	VYPGDPLRF	VYPGDPLRF	0.0183	-99.9	5.7565	VYPGDPLRF	VYPGDPLRF	0.5873	-99.9	0.1806	0.2685	2	0.0067	3620000	2480000	3220000	3
AYSSYVHQY	NP_001269405:XP_006721702:NP_006371	34.34	1116.49	9	0.7	559.251	46.26	0	AYSSYVHQY	9	PEPLIST	AYSSYVHQY	AYSSYVHQY	0.0068	-99.9	14.3559	AYSSYVHQY	AYSSYVHQY	0.7276	-99.9	0.2702	AYSSYVHQY	AYSSYVHQY	0.0096	-99.9	7.5989	AYSSYVHQY	AYSSYVHQY	0.0051	-99.9	14.2355	AYSSYVHQY	AYSSYVHQY	0.0097	-99.9	7.7636	AYSSYVHQY	AYSSYVHQY	0.7354	-99.9	0.0719	0.249	2	0.0719	584000	157000	453000	3
YYLNDLERI	NP_001269547:NP_001269546:NP_001159897:NP_001269549:NP_001269548:NP_002061:NP_002064	30.27	1197.6	9	1.4	599.81	81.99	0	YYLNDLERI	9	PEPLIST	YYLNDLERI	YYLNDLERI	0.0725	-99.9	3.7517	YYLNDLERI	YYLNDLERI	0.955	-99.9	0.0349	YYLNDLERI	YYLNDLERI	0.0155	-99.9	5.8721	YYLNDLERI	YYLNDLERI	0.0059	-99.9	13.1932	YYLNDLERI	YYLNDLERI	0.0124	-99.9	6.9789	YYLNDLERI	YYLNDLERI	0.4038	-99.9	0.4428	0.2442	2	0.0349	280000	109000	351000	3
TQDGTPITV	NP_001269586-E530Q|zinc:NP_001269585-E560Q|zinc:NP_003433:NP_003433-E561Q|zinc:XP_005253183:NP_001269586:NP_001269585:XP_005253179:XP_005253178:XP_005253184	22.78	930.466	9	-0.3	466.24	54.13	0	TQDGTPITV	9	PEPLIST	TQDGTPITV	TQDGTPITV	0.6346	-99.9	0.2463	TQDGTPITV	TQDGTPITV	0.0167	-99.9	5.8259	TQDGTPITV	TQDGTPITV	0.5846	-99.9	0.1649	TQDGTPITV	TQDGTPITV	0.0756	-99.9	2.3113	TQDGTPITV	TQDGTPITV	0.199	-99.9	1.2289	TQDGTPITV	TQDGTPITV	0.0999	-99.9	2.9758	0.2684	3	0.1649	191000	181000	278000	3
GESPVDYDGGR	NP_001269636-K211R|protein:NP_001269636:NP_005733-K214R|protein:NP_001269635:NP_001269635-K219R|protein:NP_001269634-K262R|protein:NP_001269634:NP_001269633:NP_001269633-K266R|protein:NP_005733:XP_005246202:XP_006711919	41.87	1150.49	11	1	576.252	33.58	0	GESPVDYDGGR	11	PEPLIST	GESPVDYGR	GESPVDYDGGR	0.0002	-99.9	55.625	GESPVDYGR	GESPVDYDGGR	0	-99.9	58.1818	GESPVDYGR	GESPVDYDGGR	0	-99.9	58.75	GPVDYDGGR	GESPVDYDGGR	0.0005	-99.9	37.7143	GEVDYDGGR	GESPVDYDGGR	0	-99.9	68.75	GESPVDYGR	GESPVDYDGGR	0.0001	-99.9	68.2258	0.0001	0	37.7143	27500	15700	22800	3
LYIVEPLKF	NP_001269680:NP_001269679:NP_055098:XP_006711439:XP_006711438:XP_006711437:NP_057311	35.49	1120.65	9	0.2	561.334	86.66	0	LYIVEPLKF	9	PEPLIST	LYIVEPLKF	LYIVEPLKF	0.0043	-99.9	17.4309	LYIVEPLKF	LYIVEPLKF	0.9828	-99.9	0.0118	LYIVEPLKF	LYIVEPLKF	0.0107	-99.9	7.1941	LYIVEPLKF	LYIVEPLKF	0.0055	-99.9	13.7122	LYIVEPLKF	LYIVEPLKF	0.0168	-99.9	6.0069	LYIVEPLKF	LYIVEPLKF	0.5488	-99.9	0.2234	0.2615	2	0.0118	595000	234000	638000	3
HQELFPHSL	NP_001269706-S156L|DNA-directed:NP_001269708-S156L|DNA-directed:NP_001269708:NP_001131076:NP_001131076-S239L|DNA-directed:NP_061887-S295L|DNA-directed:NP_061887:NP_001269703:NP_001269703-S295L|DNA-directed:NP_001269701-S333L|DNA-directed:NP_001269701	31.02	1106.55	9	0.9	554.283	59.35	0	HQELFPHSL	9	PEPLIST	HQELFPHSL	HQELFPHSL	0.1855	-99.9	1.6704	HQELFPHSL	HQELFPHSL	0.0201	-99.9	5.3409	HQELFPHSL	HQELFPHSL	0.8513	-99.9	0.0293	HQELFPHSL	HQELFPHSL	0.043	-99.9	3.6809	HQELFPHSL	HQELFPHSL	0.2025	-99.9	1.2071	HQELFPHSL	HQELFPHSL	0.2368	-99.9	1.0654	0.2565	4	0.0293	30500	39500	59000	3
NLAEKLIGV	NP_001269847:NP_001269846:XP_005260522:XP_005260521:XP_005260520:XP_005260519	33.15	955.57	9	0.9	478.793	80.78	0	NLAEKLIGV	9	PEPLIST	NLAEKLIGV	NLAEKLIGV	0.9219	-99.9	0.0286	NLAEKLIGV	NLAEKLIGV	0.0043	-99.9	10.7841	NLAEKLIGV	NLAEKLIGV	0.0338	-99.9	3.7375	NLAEKLIGV	NLAEKLIGV	0.0103	-99.9	9.5355	NLAEKLIGV	NLAEKLIGV	0.0627	-99.9	2.9331	NLAEKLIGV	NLAEKLIGV	0.0867	-99.9	3.3999	0.1866	1	0.0286	226000	294000	243000	3
TYGPSFPAF	NP_001269847:NP_001269846:XP_005260522:XP_005260521:XP_005260520:XP_005260519	31.49	985.455	9	1	986.463	87.95	0	TYGPSFPAF	9	PEPLIST	TYGPSFPAF	TYGPSFPAF	0.0082	-99.9	13.1042	TYGPSFPAF	TYGPSFPAF	0.9944	-99.9	0.0037	TYGPSFPAF	TYGPSFPAF	0.0557	-99.9	2.684	TYGPSFPAF	TYGPSFPAF	0.0083	-99.9	10.8396	TYGPSFPAF	TYGPSFPAF	0.0475	-99.9	3.4811	TYGPSFPAF	TYGPSFPAF	0.7136	-99.9	0.0811	0.3046	2	0.0037	13500	5950	22900	3
FVLDKVPFL	NP_001271231:NP_001271231-R185K|anillin:NP_001271230:NP_001271230-R185K|anillin:NP_061155-R185K|anillin:NP_061155	33.07	1076.63	9	2.5	539.322	89.86	0	FVLDKVPFL	9	PEPLIST	FVLDKVPFL	FVLDKVPFL	0.9891	-99.9	0.0042	FVLDKVPFL	FVLDKVPFL	0.1046	-99.9	2.26	FVLDKVPFL	FVLDKVPFL	0.1889	-99.9	0.9562	FVLDKVPFL	FVLDKVPFL	0.1661	-99.9	1.0844	FVLDKVPFL	FVLDKVPFL	0.8219	-99.9	0.0623	FVLDKVPFL	FVLDKVPFL	0.6814	-99.9	0.1004	0.492	5	0.0042	112000	56200	122000	3
LLIDELNKL	NP_001271231:NP_001271231-R185K|anillin:NP_001271230:NP_001271230-R185K|anillin:NP_061155-R185K|anillin:NP_061155	28.58	1069.64	9	-2.5	535.825	86.36	0	LLIDELNKL	9	PEPLIST	LLIDELNKL	LLIDELNKL	0.93	-99.9	0.025	LLIDELNKL	LLIDELNKL	0.0327	-99.9	4.2208	LLIDELNKL	LLIDELNKL	0.0605	-99.9	2.5064	LLIDELNKL	LLIDELNKL	0.0152	-99.9	7.4992	LLIDELNKL	LLIDELNKL	0.389	-99.9	0.5734	LLIDELNKL	LLIDELNKL	0.172	-99.9	1.6351	0.2666	3	0.025	599000	111000	585000	3
THEDGVLEL	NP_001271254:NP_001181:NP_001158245	21.39	1011.49	9	0.6	506.751	62.45	0	THEDGVLEL	9	PEPLIST	THEDGVLEL	THEDGVLEL	0.0178	-99.9	8.8431	THEDGVLEL	THEDGVLEL	0.0382	-99.9	3.8854	THEDGVLEL	THEDGVLEL	0.9592	-99.9	0.0064	THEDGVLEL	THEDGVLEL	0.0517	-99.9	3.2021	THEDGVLEL	THEDGVLEL	0.0599	-99.9	2.999	THEDGVLEL	THEDGVLEL	0.3662	-99.9	0.5284	0.2488	2	0.0064	171000	62100	184000	3
HQLTEVGTMNI	NP_001271254:NP_001181:NP_001158245	35.77	1241.61	11	1.4	621.812	66.22	0	HQLTEVGTMNI	11	PEPLIST	HQLTGTMNI	HQLTEVGTMNI	0.0339	-99.9	6.1022	HQLTGTMNI	HQLTEVGTMNI	0.0006	-99.9	23.1667	HQLTGTMNI	HQLTEVGTMNI	0.0043	-99.9	11.124	HTEVGTMNI	HQLTEVGTMNI	0.0005	-99.9	38.5789	HQLTGTMNI	HQLTEVGTMNI	0.0005	-99.9	24.1111	HQLTGTMNI	HQLTEVGTMNI	0.0016	-99.9	29.3312	0.0069	0	6.1022	32800	10900	42400	3
ALLGGLVNV	NP_001271441:NP_001271442:NP_001271440:NP_689554	20.88	854.523	9	-4.9	855.526	89.89	0	ALLGGLVNV	9	PEPLIST	ALLGGLVNV	ALLGGLVNV	0.9877	-99.9	0.0048	ALLGGLVNV	ALLGGLVNV	0.0091	-99.9	7.7875	ALLGGLVNV	ALLGGLVNV	0.0217	-99.9	4.8863	ALLGGLVNV	ALLGGLVNV	0.0208	-99.9	6.1316	ALLGGLVNV	ALLGGLVNV	0.0908	-99.9	2.3231	ALLGGLVNV	ALLGGLVNV	0.0874	-99.9	3.3756	0.2029	1	0.0048	32500000	50900	15000	3
LYSEVSHLL	NP_001272369-S552F|rapamycin-insensitive:NP_001272369:XP_005248335:XP_006714526:NP_689969-S837F|rapamycin-insensitive:NP_689969:NP_001272368-S837F|rapamycin-insensitive:NP_001272368	35.53	1059.56	9	0.6	530.788	76.6	0	LYSEVSHLL	9	PEPLIST	LYSEVSHLL	LYSEVSHLL	0.0675	-99.9	3.9357	LYSEVSHLL	LYSEVSHLL	0.9735	-99.9	0.0173	LYSEVSHLL	LYSEVSHLL	0.1933	-99.9	0.9319	LYSEVSHLL	LYSEVSHLL	0.0175	-99.9	6.878	LYSEVSHLL	LYSEVSHLL	0.1309	-99.9	1.7575	LYSEVSHLL	LYSEVSHLL	0.7072	-99.9	0.085	0.3483	4	0.0173	2590000	1410000	611000	3
SRDAFGYATL	NP_001272369-S552F|rapamycin-insensitive:NP_001272369:XP_005248335:XP_006714526:NP_689969-S837F|rapamycin-insensitive:NP_689969:NP_001272368-S837F|rapamycin-insensitive:NP_001272368	18.94	1099.53	10	0.6	550.773	67.29	0	SRDAFGYATL	10	PEPLIST	SRDAFGYTL	SRDAFGYATL	0.0153	-99.9	9.5633	SRDAFGYTL	SRDAFGYATL	0.012	-99.9	6.8343	SRDAFGYAL	SRDAFGYATL	0.7917	-99.9	0.0505	SRDAFGYTL	SRDAFGYATL	0.01	-99.9	9.708	SRDAFGATL	SRDAFGYATL	0.011	-99.9	7.3414	SRDAFGYTL	SRDAFGYATL	0.3719	-99.9	0.5131	0.202	2	0.0505	206000	95400	113000	3
DHDIPQQL	NP_001273387:NP_001273386:NP_003461	28.78	964.461	8	-0.8	483.238	48.24	0	DHDIPQQL	8	PEPLIST	DHD-IPQQL	DHDIPQQL	0.0003	-99.9	45.8261	DHD-IPQQL	DHDIPQQL	0.0016	-99.9	15.8699	DHD-IPQQL	DHDIPQQL	0.2394	-99.9	0.7274	D-HDIPQQL	DHDIPQQL	0.0016	-99.9	24.3179	DHD-IPQQL	DHDIPQQL	0.0008	-99.9	20.5785	DH-DIPQQL	DHDIPQQL	0.0215	-99.9	8.7818	0.0442	1	0.7274	111000	29200	71000	3
TYLEKAIKI	NP_001273387:NP_001273386:NP_003461	36.43	1077.64	9	0.5	539.829	60.31	0	TYLEKAIKI	9	PEPLIST	TYLEKAIKI	TYLEKAIKI	0.0192	-99.9	8.4733	TYLEKAIKI	TYLEKAIKI	0.9424	-99.9	0.0484	TYLEKAIKI	TYLEKAIKI	0.0299	-99.9	4.0234	TYLEKAIKI	TYLEKAIKI	0.0136	-99.9	8.0793	TYLEKAIKI	TYLEKAIKI	0.0245	-99.9	4.9722	TYLEKAIKI	TYLEKAIKI	0.5091	-99.9	0.2714	0.2565	2	0.0484	1140000	823000	909000	3
DRFEFPEQL	NP_001273387:NP_001273386:NP_003461	30.2	1179.56	9	1.1	590.786	83.76	0	DRFEFPEQL	9	PEPLIST	DRFEFPEQL	DRFEFPEQL	0.0479	-99.9	4.9593	DRFEFPEQL	DRFEFPEQL	0.0293	-99.9	4.4714	DRFEFPEQL	DRFEFPEQL	0.9452	-99.9	0.0086	DRFEFPEQL	DRFEFPEQL	0.04	-99.9	3.898	DRFEFPEQL	DRFEFPEQL	0.0491	-99.9	3.4181	DRFEFPEQL	DRFEFPEQL	0.6764	-99.9	0.1039	0.298	2	0.0086	90300	177000	287000	3
QHADPPVQI	NP_001273407:NP_001186071:XP_005255592	30.75	1003.51	9	0.8	502.762	43.5	0	QHADPPVQI	9	PEPLIST	QHADPPVQI	QHADPPVQI	0.0111	-99.9	11.3242	QHADPPVQI	QHADPPVQI	0.0567	-99.9	3.1825	QHADPPVQI	QHADPPVQI	0.8518	-99.9	0.0291	QHADPPVQI	QHADPPVQI	0.0624	-99.9	2.7422	QHADPPVQI	QHADPPVQI	0.0716	-99.9	2.7159	QHADPPVQI	QHADPPVQI	0.2915	-99.9	0.7765	0.2242	2	0.0291	313000	184000	262000	3
QPLPVILHV	NP_001273444-K529R|activating:NP_001273444:NP_001273444-N348I|activating:NP_001273443-N348I|activating:NP_001273443:NP_001273443-K529R|activating:XP_006719171:NP_060649-N348I|activating:NP_060649-K530R|activating:XP_005253481:NP_851997:NP_851997-K538R|activating:NP_851997-N356I|activating	37.36	1014.62	9	1.8	508.32	81.54	0	QPLPVILHV	9	PEPLIST	QPLPVILHV	QPLPVILHV	0.0285	-99.9	6.7982	QPLPVILHV	QPLPVILHV	0.0065	-99.9	8.967	QPLPVILHV	QPLPVILHV	0.0833	-99.9	1.9758	QPLPVILHV	QPLPVILHV	0.8228	-99.9	0.0159	QPLPVILHV	QPLPVILHV	0.119	-99.9	1.8843	QPLPVILHV	QPLPVILHV	0.076	-99.9	3.8113	0.1893	3	0.0159	81200	24700	89500	3
VHAQIVSTL	NP_001273569:NP_001273568:NP_055755	28.44	966.55	9	-0.2	484.282	52.23	0	VHAQIVSTL	9	PEPLIST	VHAQIVSTL	VHAQIVSTL	0.0136	-99.9	10.2129	VHAQIVSTL	VHAQIVSTL	0.2404	-99.9	1.2552	VHAQIVSTL	VHAQIVSTL	0.9455	-99.9	0.0086	VHAQIVSTL	VHAQIVSTL	0.0568	-99.9	2.9639	VHAQIVSTL	VHAQIVSTL	0.2318	-99.9	1.0673	VHAQIVSTL	VHAQIVSTL	0.5631	-99.9	0.2068	0.3419	4	0.0086	227000	146000	181000	3
MYPYIFHVL	NP_001273652	31.77	1181.59	9	1.1	591.805	89.32	0	MYPYIFHVL	9	PEPLIST	MYPYIFHVL	MYPYIFHVL	0.0113	-99.9	11.1819	MYPYIFHVL	MYPYIFHVL	0.9615	-99.9	0.0269	MYPYIFHVL	MYPYIFHVL	0.1082	-99.9	1.5995	MYPYIFHVL	MYPYIFHVL	0.0138	-99.9	8.0004	MYPYIFHVL	MYPYIFHVL	0.0524	-99.9	3.2888	MYPYIFHVL	MYPYIFHVL	0.6636	-99.9	0.1129	0.3018	3	0.0269	63000	39100	84800	3
VALDKVIEI	NP_001273903:XP_005252348:NP_003789	28.77	998.601	9	-0.6	500.308	80.8	0	VALDKVIEI	9	PEPLIST	VALDKVIEI	VALDKVIEI	0.6607	-99.9	0.2205	VALDKVIEI	VALDKVIEI	0.0668	-99.9	2.9063	VALDKVIEI	VALDKVIEI	0.0848	-99.9	1.9483	VALDKVIEI	VALDKVIEI	0.2929	-99.9	0.545	VALDKVIEI	VALDKVIEI	0.8667	-99.9	0.0419	VALDKVIEI	VALDKVIEI	0.3473	-99.9	0.5789	0.3866	5	0.0419	49100	66300	41900	3
QVLEDFPTI	NP_001274680:NP_001274676:NP_001274671:NP_001274679	33.62	1060.54	9	1.7	1061.55	88.83	0	QVLEDFPTI	9	PEPLIST	QVLEDFPTI	QVLEDFPTI	0.8908	-99.9	0.0428	QVLEDFPTI	QVLEDFPTI	0.1204	-99.9	2.0607	QVLEDFPTI	QVLEDFPTI	0.0429	-99.9	3.2121	QVLEDFPTI	QVLEDFPTI	0.0975	-99.9	1.8176	QVLEDFPTI	QVLEDFPTI	0.4127	-99.9	0.5278	QVLEDFPTI	QVLEDFPTI	0.1105	-99.9	2.7297	0.2792	3	0.0428	528000	102000	342000	3
HIPDVITYL	NP_001274680:NP_001274676:NP_001274671:NP_001274679	32.21	1069.58	9	0.8	535.798	85.39	0	HIPDVITYL	9	PEPLIST	HIPDVITYL	HIPDVITYL	0.8637	-99.9	0.0655	HIPDVITYL	HIPDVITYL	0.2881	-99.9	1.0644	HIPDVITYL	HIPDVITYL	0.1706	-99.9	1.0592	HIPDVITYL	HIPDVITYL	0.1059	-99.9	1.6775	HIPDVITYL	HIPDVITYL	0.7032	-99.9	0.1544	HIPDVITYL	HIPDVITYL	0.6972	-99.9	0.0912	0.4715	6	0.0655	211000	119000	166000	3
HYSPIYLSF	NP_001274680:NP_001274676:NP_001274671:NP_001274679	31.36	1125.55	9	0.5	563.782	85.01	0	HYSPIYLSF	9	PEPLIST	HYSPIYLSF	HYSPIYLSF	0.02	-99.9	8.3036	HYSPIYLSF	HYSPIYLSF	0.9941	-99.9	0.0038	HYSPIYLSF	HYSPIYLSF	0.2202	-99.9	0.8008	HYSPIYLSF	HYSPIYLSF	0.0405	-99.9	3.8566	HYSPIYLSF	HYSPIYLSF	0.1473	-99.9	1.6009	HYSPIYLSF	HYSPIYLSF	0.9242	-99.9	0.0069	0.3911	4	0.0038	262000	38700	296000	3
HHIPDVITYL	NP_001274680:NP_001274676:NP_001274671:NP_001274679	26.94	1206.64	10	1	604.328	79.34	0	HHIPDVITYL	10	PEPLIST	HIPDVITYL	HHIPDVITYL	0.2708	-99.9	1.123	HHPDVITYL	HHIPDVITYL	0.0912	-99.9	2.4284	HHIPDVITL	HHIPDVITYL	0.9131	-99.9	0.0149	HHIDVITYL	HHIPDVITYL	0.0344	-99.9	4.3498	HIPDVITYL	HHIPDVITYL	0.0594	-99.9	3.0176	HHIDVITYL	HHIPDVITYL	0.3471	-99.9	0.5796	0.286	3	0.0149	56200	91100	29400	3
RPSPPVQSV	NP_001275657-S416G|peroxisome:NP_001275657:NP_055877:NP_055877-S536G|peroxisome:XP_005269713	28.69	965.529	9	0	483.772	31.23	0	RPSPPVQSV	9	PEPLIST	RPSPPVQSV	RPSPPVQSV	0.0234	-99.9	7.6164	RPSPPVQSV	RPSPPVQSV	0.0051	-99.9	9.9307	RPSPPVQSV	RPSPPVQSV	0.1679	-99.9	1.075	RPSPPVQSV	RPSPPVQSV	0.8301	-99.9	0.0147	RPSPPVQSV	RPSPPVQSV	0.3948	-99.9	0.5622	RPSPPVQSV	RPSPPVQSV	0.1439	-99.9	2.0781	0.2609	3	0.0147	200000	88000	160000	3
LQAPELANV	NP_001275657-S416G|peroxisome:NP_001275657:NP_055877:NP_055877-S536G|peroxisome:XP_005269713	22.15	953.518	9	-0.2	477.766	77.56	0	LQAPELANV	9	PEPLIST	LQAPELANV	LQAPELANV	0.8464	-99.9	0.0751	LQAPELANV	LQAPELANV	0.0076	-99.9	8.3999	LQAPELANV	LQAPELANV	0.0393	-99.9	3.3933	LQAPELANV	LQAPELANV	0.0189	-99.9	6.5197	LQAPELANV	LQAPELANV	0.0978	-99.9	2.2035	LQAPELANV	LQAPELANV	0.0288	-99.9	7.3882	0.1731	1	0.0751	134000	50100	86900	3
AVDLTLPKV	NP_001275907:NP_001275906:NP_001460	31.34	954.575	9	1.1	478.295	78.51	0	AVDLTLPKV	9	PEPLIST	AVDLTLPKV	AVDLTLPKV	0.7313	-99.9	0.1583	AVDLTLPKV	AVDLTLPKV	0.0044	-99.9	10.6647	AVDLTLPKV	AVDLTLPKV	0.0083	-99.9	8.1648	AVDLTLPKV	AVDLTLPKV	0.0326	-99.9	4.4949	AVDLTLPKV	AVDLTLPKV	0.0636	-99.9	2.9093	AVDLTLPKV	AVDLTLPKV	0.0307	-99.9	7.1196	0.1452	1	0.1583	224000	178000	190000	3
VTPPGFQLV	NP_001275907:NP_001275906:NP_001460	27.53	956.533	9	0.5	479.274	85.83	0	VTPPGFQLV	9	PEPLIST	VTPPGFQLV	VTPPGFQLV	0.4888	-99.9	0.4524	VTPPGFQLV	VTPPGFQLV	0.3018	-99.9	1.0085	VTPPGFQLV	VTPPGFQLV	0.007	-99.9	8.8923	VTPPGFQLV	VTPPGFQLV	0.0369	-99.9	4.1335	VTPPGFQLV	VTPPGFQLV	0.1762	-99.9	1.3779	VTPPGFQLV	VTPPGFQLV	0.2066	-99.9	1.2842	0.2029	4	0.4524	377000	260000	235000	3
SLVDEFKEL	NP_001275907:NP_001275906:NP_001460	27.29	1078.55	9	-1	540.284	85.94	0	SLVDEFKEL	9	PEPLIST	SLVDEFKEL	SLVDEFKEL	0.8265	-99.9	0.0925	SLVDEFKEL	SLVDEFKEL	0.0295	-99.9	4.4587	SLVDEFKEL	SLVDEFKEL	0.0948	-99.9	1.7888	SLVDEFKEL	SLVDEFKEL	0.012	-99.9	8.7211	SLVDEFKEL	SLVDEFKEL	0.398	-99.9	0.5561	SLVDEFKEL	SLVDEFKEL	0.2269	-99.9	1.1382	0.2646	4	0.0925	157000	53800	88000	3
VYSEAARVLQF	NP_001275960:XP_006720525:NP_001001556:XP_005254337:NP_002035:XP_006720524:XP_005254336:XP_006720527:XP_005254341:XP_006720526	48.11	1281.67	11	1.3	641.844	80.5	0	VYSEAARVLQF	11	PEPLIST	VYSEAVLQF	VYSEAARVLQF	0.0004	-99.9	41.7812	VYSEAVLQF	VYSEAARVLQF	0.8971	-99.9	0.1003	VYSEAALQF	VYSEAARVLQF	0.0009	-99.9	21.2315	VEAARVLQF	VYSEAARVLQF	0.0002	-99.9	54.2742	VYSEAARVF	VYSEAARVLQF	0.0004	-99.9	26.3556	VYSERVLQF	VYSEAARVLQF	0.0787	-99.9	3.7008	0.1629	1	0.1003	83400	68000	85500	3
KYPDIISRI	NP_001275993:NP_001275992:XP_005258991:XP_006723278:XP_006723279	21.78	1103.63	9	0.9	552.825	67.4	0	KYPDIISRI	9	PEPLIST	KYPDIISRI	KYPDIISRI	0.0613	-99.9	4.2202	KYPDIISRI	KYPDIISRI	0.9819	-99.9	0.0127	KYPDIISRI	KYPDIISRI	0.0146	-99.9	6.0529	KYPDIISRI	KYPDIISRI	0.005	-99.9	14.3866	KYPDIISRI	KYPDIISRI	0.0366	-99.9	4.0001	KYPDIISRI	KYPDIISRI	0.6517	-99.9	0.1213	0.2918	2	0.0127	284000	206000	232000	3
HQILTPFLL	NP_001276003	29.68	1080.63	9	0.9	541.324	88.33	0	HQILTPFLL	9	PEPLIST	HQILTPFLL	HQILTPFLL	0.4989	-99.9	0.4335	HQILTPFLL	HQILTPFLL	0.0884	-99.9	2.4635	HQILTPFLL	HQILTPFLL	0.788	-99.9	0.0525	HQILTPFLL	HQILTPFLL	0.0471	-99.9	3.4292	HQILTPFLL	HQILTPFLL	0.1991	-99.9	1.2286	HQILTPFLL	HQILTPFLL	0.2845	-99.9	0.806	0.3176	4	0.0525	56700	42100	72800	3
RPFEDQTSL	NP_001276040:NP_115570	26.14	1091.52	9	0.4	546.77	50.7	0	RPFEDQTSL	9	PEPLIST	RPFEDQTSL	RPFEDQTSL	0.0155	-99.9	9.4855	RPFEDQTSL	RPFEDQTSL	0.0055	-99.9	9.6317	RPFEDQTSL	RPFEDQTSL	0.5146	-99.9	0.2235	RPFEDQTSL	RPFEDQTSL	0.6786	-99.9	0.0575	RPFEDQTSL	RPFEDQTSL	0.6811	-99.9	0.1688	RPFEDQTSL	RPFEDQTSL	0.2177	-99.9	1.2009	0.3522	4	0.0575	527000	310000	468000	3
FPFAPPAAA	NP_001276090:NP_005922	48.68	887.454	9	-1	888.461	83.17	0	FPFAPPAAA	9	PEPLIST	FPFAPPAAA	FPFAPPAAA	0.0459	-99.9	5.0926	FPFAPPAAA	FPFAPPAAA	0.0003	-99.9	29.5172	FPFAPPAAA	FPFAPPAAA	0.2556	-99.9	0.6701	FPFAPPAAA	FPFAPPAAA	0.9737	-99.9	0.0019	FPFAPPAAA	FPFAPPAAA	0.3573	-99.9	0.6449	FPFAPPAAA	FPFAPPAAA	0.0819	-99.9	3.5705	0.2858	3	0.0019	2130000	857000	1890000	3
TRLPTPVLL	NP_001276332:NP_001276332-A68G|MMS19:NP_001276334-A68G|MMS19:NP_071757:NP_071757-A68G|MMS19:XP_006718007:NP_001338285-A68G|MMS19:NP_001338285-R110Q|MMS19	17.17	1008.63	9	-0.9	505.323	80.85	0	TRLPTPVLL	9	PEPLIST	TRLPTPVLL	TRLPTPVLL	0.0699	-99.9	3.8469	TRLPTPVLL	TRLPTPVLL	0.0718	-99.9	2.7971	TRLPTPVLL	TRLPTPVLL	0.9375	-99.9	0.0099	TRLPTPVLL	TRLPTPVLL	0.0702	-99.9	2.4556	TRLPTPVLL	TRLPTPVLL	0.1564	-99.9	1.5369	TRLPTPVLL	TRLPTPVLL	0.885	-99.9	0.0112	0.3651	3	0.0099	160000	89500	198000	3
SHADLAGVPL	NP_001277047:NP_001277046:NP_006318-G23E|mitochondrial:NP_006318:NP_006318-G14V|mitochondrial:NP_006318-N9D|mitochondrial:NP_006318-S43C|mitochondrial	28.86	978.513	10	2.5	490.265	62.81	0	SHADLAGVPL	10	PEPLIST	SADLAGVPL	SHADLAGVPL	0.0062	-99.9	14.9468	SHADAGVPL	SHADLAGVPL	0.0044	-99.9	10.6736	SHADAGVPL	SHADLAGVPL	0.7644	-99.9	0.063	SADLAGVPL	SHADLAGVPL	0.019	-99.9	6.4925	SADLAGVPL	SHADLAGVPL	0.0534	-99.9	3.2518	SHADAGVPL	SHADLAGVPL	0.0512	-99.9	5.1127	0.1498	1	0.063	34500	36700	54700	3
QHDPYITSI	NP_001277133:NP_060873	29.42	1072.52	9	0.4	537.267	58.03	0	QHDPYITSI	9	PEPLIST	QHDPYITSI	QHDPYITSI	0.0156	-99.9	9.4701	QHDPYITSI	QHDPYITSI	0.0908	-99.9	2.4327	QHDPYITSI	QHDPYITSI	0.8995	-99.9	0.0189	QHDPYITSI	QHDPYITSI	0.0661	-99.9	2.5955	QHDPYITSI	QHDPYITSI	0.0959	-99.9	2.2358	QHDPYITSI	QHDPYITSI	0.4287	-99.9	0.3924	0.2661	2	0.0189	218000	82700	220000	3
EYINFLENL	NP_001278439-V409L|probable:XP_005263404:NP_001278439-C831R|probable:NP_001278439-E1223D|probable:NP_001278439-Y959C|probable:NP_001278439-C336Y|probable:XP_005263403:XP_006714474:XP_006714473:NP_001012985-E1222D|probable:XP_006714472:NP_001012985-C831R|probable:NP_001012985-N1488D|probable:NP_001012985-M1646V|probable:NP_001012985-C336Y|probable:NP_001012985-V409L|probable:NP_001012985-Y959C|pro…	33.75	1153.57	9	-0.7	577.79	95.07	0	EYINFLENL	9	PEPLIST	EYINFLENL	EYINFLENL	0.0232	-99.9	7.6625	EYINFLENL	EYINFLENL	0.8957	-99.9	0.1014	EYINFLENL	EYINFLENL	0.0992	-99.9	1.7248	EYINFLENL	EYINFLENL	0.0061	-99.9	13.0131	EYINFLENL	EYINFLENL	0.0059	-99.9	9.6648	EYINFLENL	EYINFLENL	0.48	-99.9	0.3106	0.2517	3	0.1014	220000	81800	107000	3
HQVPAVSSV	NP_001278915:NP_001186385:NP_001106653:NP_001186384	33.85	922.487	9	-0.5	462.251	34.62	0	HQVPAVSSV	9	PEPLIST	HQVPAVSSV	HQVPAVSSV	0.7332	-99.9	0.157	HQVPAVSSV	HQVPAVSSV	0.0097	-99.9	7.5302	HQVPAVSSV	HQVPAVSSV	0.5664	-99.9	0.1809	HQVPAVSSV	HQVPAVSSV	0.13	-99.9	1.3889	HQVPAVSSV	HQVPAVSSV	0.4174	-99.9	0.5188	HQVPAVSSV	HQVPAVSSV	0.1207	-99.9	2.4958	0.3296	4	0.157	1150000	628000	865000	3
SADTTILFV	NP_001278937:NP_003135	29.43	965.507	9	2	966.516	89.09	0	SADTTILFV	9	PEPLIST	SADTTILFV	SADTTILFV	0.3379	-99.9	0.821	SADTTILFV	SADTTILFV	0.0026	-99.9	13.214	SADTTILFV	SADTTILFV	0.0217	-99.9	4.8889	SADTTILFV	SADTTILFV	0.1257	-99.9	1.4346	SADTTILFV	SADTTILFV	0.2157	-99.9	1.1428	SADTTILFV	SADTTILFV	0.0675	-99.9	4.1884	0.1285	3	0.821	27600	19800	54000	3
NYKDLNGNVF	NP_001278937:NP_003135	28.96	1182.57	10	-0.1	592.291	63.7	0	NYKDLNGNVF	10	PEPLIST	NYDLNGNVF	NYKDLNGNVF	0.0007	-99.9	36.1346	NYKDLNNVF	NYKDLNGNVF	0.7307	-99.9	0.2674	NKDLNGNVF	NYKDLNGNVF	0.0558	-99.9	2.6826	NYDLNGNVF	NYKDLNGNVF	0.0023	-99.9	21.1277	NYDLNGNVF	NYKDLNGNVF	0.0024	-99.9	13.9896	NYKDLGNVF	NYKDLNGNVF	0.256	-99.9	0.9279	0.1746	2	0.2674	108000	73400	237000	3
TIPEAFRGV	NP_001279	30.03	988.534	9	0.3	495.274	65.36	0	TIPEAFRGV	9	PEPLIST	TIPEAFRGV	TIPEAFRGV	0.3968	-99.9	0.6471	TIPEAFRGV	TIPEAFRGV	0.0196	-99.9	5.3995	TIPEAFRGV	TIPEAFRGV	0.003	-99.9	12.9934	TIPEAFRGV	TIPEAFRGV	0.014	-99.9	7.9167	TIPEAFRGV	TIPEAFRGV	0.0664	-99.9	2.8426	TIPEAFRGV	TIPEAFRGV	0.0662	-99.9	4.2515	0.0943	1	0.6471	7990000	6260000	7600000	3
FLDGNELTL	NP_001279	28.65	1020.51	9	0.9	1021.52	88.43	0	FLDGNELTL	9	PEPLIST	FLDGNELTL	FLDGNELTL	0.9411	-99.9	0.0183	FLDGNELTL	FLDGNELTL	0.0835	-99.9	2.5421	FLDGNELTL	FLDGNELTL	0.6306	-99.9	0.1305	FLDGNELTL	FLDGNELTL	0.1016	-99.9	1.7458	FLDGNELTL	FLDGNELTL	0.7325	-99.9	0.1297	FLDGNELTL	FLDGNELTL	0.3879	-99.9	0.4765	0.4795	5	0.0183	322000	227000	163000	3
NLLPKLHIV	NP_001279:NP_039234	25.96	1045.66	9	1	523.84	78.01	0	NLLPKLHIV	9	PEPLIST	NLLPKLHIV	NLLPKLHIV	0.7881	-99.9	0.1205	NLLPKLHIV	NLLPKLHIV	0.0191	-99.9	5.4591	NLLPKLHIV	NLLPKLHIV	0.0265	-99.9	4.3407	NLLPKLHIV	NLLPKLHIV	0.0289	-99.9	4.9086	NLLPKLHIV	NLLPKLHIV	0.0371	-99.9	3.972	NLLPKLHIV	NLLPKLHIV	0.1022	-99.9	2.9227	0.167	1	0.1205	277000	166000	393000	3
DHARLQLQL	NP_001280133:NP_005106	29.05	1092.6	9	1.4	547.31	61.85	0	DHARLQLQL	9	PEPLIST	DHARLQLQL	DHARLQLQL	0.0011	-99.9	30.567	DHARLQLQL	DHARLQLQL	0.0203	-99.9	5.3156	DHARLQLQL	DHARLQLQL	0.7699	-99.9	0.0613	DHARLQLQL	DHARLQLQL	0.0152	-99.9	7.4989	DHARLQLQL	DHARLQLQL	0.0039	-99.9	11.4579	DHARLQLQL	DHARLQLQL	0.09	-99.9	3.2917	0.1501	1	0.0613	55400	20200	62300	3
KVVNIVPVI	NP_001280624-M557V|septin-9:NP_001280624:NP_006631-M558V|septin-9:NP_006631:NP_001106965:NP_001106965-M569V|septin-9:NP_001106963-M576V|septin-9:NP_001106963:NP_001106968-M325V|septin-9:XP_005257017:NP_001280627-M325V|septin-9:NP_001280626-M325V|septin-9:NP_001280625-M352V|septin-9:NP_001280625-C6Y|septin-9:NP_001280625:XP_006721706:NP_001106966-M412V|septin-9:NP_001106964-M412V|septin-9:NP_00110…	22.07	979.643	9	0.3	490.829	79.8	0	KVVNIVPVI	9	PEPLIST	KVVNIVPVI	KVVNIVPVI	0.6721	-99.9	0.2092	KVVNIVPVI	KVVNIVPVI	0.0791	-99.9	2.6384	KVVNIVPVI	KVVNIVPVI	0.016	-99.9	5.7719	KVVNIVPVI	KVVNIVPVI	0.0826	-99.9	2.1217	KVVNIVPVI	KVVNIVPVI	0.4575	-99.9	0.4468	KVVNIVPVI	KVVNIVPVI	0.1572	-99.9	1.8548	0.2441	3	0.2092	43600	79500	106000	3
SSIDGLHQI	NP_001284523-L366M|protein:NP_001284523-W901C|protein:NP_001284521-L484M|protein:NP_001284521-W1019C|protein:XP_005248200:XP_006714019:NP_056002:NP_056002-W1054C|protein:NP_056002-L519M|protein	31.24	968.493	9	0	485.254	52.78	0	SSIDGLHQI	9	PEPLIST	SSIDGLHQI	SSIDGLHQI	0.8206	-99.9	0.0978	SSIDGLHQI	SSIDGLHQI	0.1048	-99.9	2.2564	SSIDGLHQI	SSIDGLHQI	0.0973	-99.9	1.7522	SSIDGLHQI	SSIDGLHQI	0.1409	-99.9	1.2822	SSIDGLHQI	SSIDGLHQI	0.7539	-99.9	0.1076	SSIDGLHQI	SSIDGLHQI	0.2829	-99.9	0.8123	0.3668	5	0.0978	129000	67500	177000	3
VYISEHEHF	NP_001285:NP_001269105:NP_001269104	34.33	1159.53	9	0.9	580.773	43.73	0	VYISEHEHF	9	PEPLIST	VYISEHEHF	VYISEHEHF	0.0074	-99.9	13.8104	VYISEHEHF	VYISEHEHF	0.9917	-99.9	0.0054	VYISEHEHF	VYISEHEHF	0.0086	-99.9	8.0194	VYISEHEHF	VYISEHEHF	0.0022	-99.9	21.5915	VYISEHEHF	VYISEHEHF	0.0072	-99.9	8.8854	VYISEHEHF	VYISEHEHF	0.5545	-99.9	0.2167	0.2619	2	0.0054	7350000	4040000	5650000	3
APVAEVPTA	NP_001285:NP_001269105:NP_001269104	22.14	853.455	9	0.8	427.735	49.25	0	APVAEVPTA	9	PEPLIST	APVAEVPTA	APVAEVPTA	0.0135	-99.9	10.2396	APVAEVPTA	APVAEVPTA	0.0003	-99.9	29.5172	APVAEVPTA	APVAEVPTA	0.0303	-99.9	3.99	APVAEVPTA	APVAEVPTA	0.76	-99.9	0.0305	APVAEVPTA	APVAEVPTA	0.044	-99.9	3.6405	APVAEVPTA	APVAEVPTA	0.0094	-99.9	13.7425	0.1429	1	0.0305	366000	205000	585000	3
NHQDVAGVFAL	NP_001287698-I80M|lysophospholipase-like:NP_001287701-I93M|lysophospholipase-like:NP_001287700-I93M|lysophospholipase-like:XP_005273104:XP_005273103:NP_001287699-I115M|lysophospholipase-like:XP_006711225:NP_001337558-I124M|lysophospholipase-like:NP_620149-I131M|lysophospholipase-like:NP_620149:NP_001337557-I140M|lysophospholipase-like	34.88	1169.58	11	0.5	585.799	80.71	0	NHQDVAGVFAL	11	PEPLIST	HQVAGVFAL	HQDVAGVFAL	0.004	-99.9	17.9785	NHQDGVFAL	NHQDVAGVFAL	0.0031	-99.9	12.3545	NHQDGVFAL	NHQDVAGVFAL	0.626	-99.9	0.1335	NHQDGVFAL	NHQDVAGVFAL	0.0019	-99.9	22.8374	NHQDGVFAL	NHQDVAGVFAL	0.0004	-99.9	26.6889	NHQDGVFAL	NHQDVAGVFAL	0.0203	-99.9	9.0826	0.1093	1	0.1335	353000	203000	417000	3
KFIDPIYQVW	NP_001287993-S169L|RNA:XP_005255432:NP_060897:NP_060897-S199L|RNA	40.53	1307.69	10	0.8	654.854	88.22	0	KFIDPIYQVW	10	PEPLIST	KFIDPIYQV	KFIDPIYQV	0.0472	-99.9	5.0037	KFIDPIYVW	KFIDPIYQVW	0.9006	-99.9	0.0967	KFDPIYQVW	KFIDPIYQVW	0.0037	-99.9	11.896	KIDPIYQVW	KFIDPIYQVW	0.0028	-99.9	19.066	KIDPIYQVW	KFIDPIYQVW	0.0066	-99.9	9.2185	KFIDPIYQW	KFIDPIYQVW	0.1854	-99.9	1.4908	0.1911	2	0.0967	167000	111000	243000	3
AHDTTLVAL	NP_001289420-R29Q|lysosomal:NP_001289419-R29Q|lysosomal:NP_001601:NP_001601-R29Q|lysosomal:XP_005253041	30.14	939.503	9	1	940.511	56.31	0	AHDTTLVAL	9	PEPLIST	AHDTTLVAL	AHDTTLVAL	0.0178	-99.9	8.8402	AHDTTLVAL	AHDTTLVAL	0.0275	-99.9	4.6207	AHDTTLVAL	AHDTTLVAL	0.9036	-99.9	0.0177	AHDTTLVAL	AHDTTLVAL	0.0428	-99.9	3.701	AHDTTLVAL	AHDTTLVAL	0.0589	-99.9	3.0401	AHDTTLVAL	AHDTTLVAL	0.2439	-99.9	1.0075	0.2157	2	0.0177	1130000	653000	1080000	3
HTVGELIEV	NP_001291453-E477K|mitotic:NP_001291453-R466H|mitotic:XP_005249934:NP_003541-E569K|mitotic:NP_001013859-E569K|mitotic:XP_005249933:NP_003541-R558H|mitotic:NP_001013858-E569K|mitotic:NP_001013858-R558H|mitotic:NP_001291452-R558H|mitotic:NP_001291452-E569K|mitotic:NP_001013859-R558H|mitotic:NP_001291454-R14H|mitotic:NP_001291454-E25K|mitotic	32.42	995.529	9	0.4	996.536	70.76	0	HTVGELIEV	9	PEPLIST	HTVGELIEV	HTVGELIEV	0.8774	-99.9	0.0523	HTVGELIEV	HTVGELIEV	0.0029	-99.9	12.5514	HTVGELIEV	HTVGELIEV	0.0239	-99.9	4.6224	HTVGELIEV	HTVGELIEV	0.0763	-99.9	2.2918	HTVGELIEV	HTVGELIEV	0.3008	-99.9	0.8015	HTVGELIEV	HTVGELIEV	0.0461	-99.9	5.4934	0.2212	2	0.0523	2370000	2710000	1900000	3
SLITLIEKV	NP_001295	23.88	1014.63	9	0	508.324	88.07	0	SLITLIEKV	9	PEPLIST	SLITLIEKV	SLITLIEKV	0.9147	-99.9	0.0318	SLITLIEKV	SLITLIEKV	0.0095	-99.9	7.6014	SLITLIEKV	SLITLIEKV	0.0093	-99.9	7.7207	SLITLIEKV	SLITLIEKV	0.0124	-99.9	8.525	SLITLIEKV	SLITLIEKV	0.0355	-99.9	4.0746	SLITLIEKV	SLITLIEKV	0.0549	-99.9	4.8712	0.1727	1	0.0318	156000	117000	113000	3
TYIQILESF	NP_001295062-L1759V|Fanconi:XP_005267986:NP_065988-L1785V|Fanconi:NP_065988	35.68	1112.58	9	0.3	557.295	95.26	0	TYIQILESF	9	PEPLIST	TYIQILESF	TYIQILESF	0.0309	-99.9	6.4641	TYIQILESF	TYIQILESF	0.9932	-99.9	0.0044	TYIQILESF	TYIQILESF	0.0884	-99.9	1.8842	TYIQILESF	TYIQILESF	0.0082	-99.9	10.9319	TYIQILESF	TYIQILESF	0.0317	-99.9	4.3603	TYIQILESF	TYIQILESF	0.7039	-99.9	0.0871	0.3094	3	0.0044	40200	17400	18200	3
LPTVLPGV	NP_001305082-E2247D|probable:NP_001305082-S176T|probable:XP_005269683:NP_001309183-E2316D|probable:NP_001309187-E2316D|probable:NP_001309187-S245T|probable:NP_001309183-S245T|probable:XP_005269681:NP_001305083-E2353D|probable:NP_001269877-S282T|probable:NP_001269877-E2353D|probable:NP_001305083-S282T|probable:XP_006717770:NP_001309181-S426T|probable:NP_001309181-E2497D|probable:XP_005269679:NP_11…	20.06	794.49	8	1.1	795.498	81.32	0	LPTVLPGV	8	PEPLIST	#NAME?	LPTVLPGV	0.0242	-99.9	7.467	#NAME?	LPTVLPGV	0.0001	-99.9	38.8333	LPTVLP-GV	LPTVLPGV	0.0004	-99.9	27.2826	LPT-VLPGV	LPTVLPGV	0.1759	-99.9	1.0003	LPT-VLPGV	LPTVLPGV	0.0005	-99.9	24.0794	#NAME?	LPTVLPGV	0.0013	-99.9	32.3063	0.0337	1	1.0003	47700	33000	38600	3
AAIEIFEKV	NP_001305288-T1507A|NEDD4-binding:NP_001305288-D531N|NEDD4-binding:XP_006714085:XP_006714084:NP_060647-D611N|NEDD4-binding:NP_060647-T1587A|NEDD4-binding:NP_060647	38.94	1018.57	9	-0.2	510.292	78.43	0	AAIEIFEKV	9	PEPLIST	AAIEIFEKV	AAIEIFEKV	0.8765	-99.9	0.0539	AAIEIFEKV	AAIEIFEKV	0.0419	-99.9	3.7191	AAIEIFEKV	AAIEIFEKV	0.0427	-99.9	3.224	AAIEIFEKV	AAIEIFEKV	0.1814	-99.9	0.9673	AAIEIFEKV	AAIEIFEKV	0.534	-99.9	0.3262	AAIEIFEKV	AAIEIFEKV	0.1309	-99.9	2.3117	0.3012	3	0.0539	67200	41300	56100	3
SVITQVFHV	NP_001307896-R534H|vigilin:NP_001307896-S61A|vigilin:XP_006712539:NP_005327-S61A|vigilin:XP_005247057:NP_001307895-R534H|vigilin:NP_001307894-R534H|vigilin:NP_976221-R534H|vigilin:NP_001307894-S61A|vigilin:NP_976221-S61A|vigilin:NP_001307895-S61A|vigilin:NP_005327-R534H|vigilin	30.69	1028.57	9	0.1	515.29	83.74	0	SVITQVFHV	9	PEPLIST	SVITQVFHV	SVITQVFHV	0.9406	-99.9	0.0184	SVITQVFHV	SVITQVFHV	0.0301	-99.9	4.4135	SVITQVFHV	SVITQVFHV	0.0216	-99.9	4.893	SVITQVFHV	SVITQVFHV	0.078	-99.9	2.2449	SVITQVFHV	SVITQVFHV	0.1691	-99.9	1.4344	SVITQVFHV	SVITQVFHV	0.1483	-99.9	1.9986	0.2313	3	0.0184	785000	588000	446000	3
KTTTIAVEV	NP_001307896-R534H|vigilin:NP_001307896-S61A|vigilin:XP_006712539:NP_005327-S61A|vigilin:XP_005247057:NP_001307895-R534H|vigilin:NP_001307894-R534H|vigilin:NP_976221-R534H|vigilin:NP_001307894-S61A|vigilin:NP_976221-S61A|vigilin:NP_001307895-S61A|vigilin:NP_005327-R534H|vigilin	26.7	960.549	9	0.3	481.282	44.82	0	KTTTIAVEV	9	PEPLIST	KTTTIAVEV	KTTTIAVEV	0.4109	-99.9	0.6088	KTTTIAVEV	KTTTIAVEV	0.0035	-99.9	11.7277	KTTTIAVEV	KTTTIAVEV	0.0034	-99.9	12.4033	KTTTIAVEV	KTTTIAVEV	0.0251	-99.9	5.3981	KTTTIAVEV	KTTTIAVEV	0.1143	-99.9	1.9409	KTTTIAVEV	KTTTIAVEV	0.0248	-99.9	8.0559	0.097	2	0.6088	117000	157000	195000	3
AWAPKPYHKF	NP_001308165-P683L|misshapen-like:XP_005256723:NP_001308165-V679A|misshapen-like:XP_006721601:NP_001020108:NP_001020108-P755L|misshapen-like:NP_001020108-V751A|misshapen-like:NP_722549-P775L|misshapen-like:NP_722549:NP_722549-V771A|misshapen-like:XP_005256722:XP_006721597:NP_056531:NP_056531-P738L|misshapen-like:NP_056531-V734A|misshapen-like:XP_006721596:NP_733763-P738L|misshapen-like:NP_733763:…	21.77	1243.65	10	0	415.557	35.25	0	AWAPKPYHKF	10	PEPLIST	AWAPPYHKF	AWAPKPYHKF	0.0021	-99.9	23.633	AWAPPYHKF	AWAPKPYHKF	0.9564	-99.9	0.0335	AWAPPYHKF	AWAPKPYHKF	0.0013	-99.9	18.3006	AAPKPYHKF	AWAPKPYHKF	0.0012	-99.9	27.367	AAPKPYHKF	AWAPKPYHKF	0.0052	-99.9	10.2536	AWAPPYHKF	AWAPKPYHKF	0.2253	-99.9	1.1493	0.1986	2	0.0335	124000	64300	251000	3
AEGLTLAQV	NP_001311025-H394Q|putative:NP_001311026-H400Q|putative:XP_005255697:XP_005255696:NP_001295025-H453Q|putative:NP_115958-H459Q|putative:NP_001311027-H464Q|putative:NP_115958:XP_005255695:XP_005255694	20.56	900.492	9	-1.1	901.498	77.12	0	AEGLTLAQV	9	PEPLIST	AEGLTLAQV	AEGLTLAQV	0.0151	-99.9	9.6401	AEGLTLAQV	AEGLTLAQV	0.0008	-99.9	21.087	AEGLTLAQV	AEGLTLAQV	0.004	-99.9	11.492	AEGLTLAQV	AEGLTLAQV	0.0039	-99.9	16.3866	AEGLTLAQV	AEGLTLAQV	0.0009	-99.9	19.9286	AEGLTLAQV	AEGLTLAQV	0.0018	-99.9	28.1627	0.0044	0	9.6401	81900	13000	288000	3
TIAEGLTLAQV	NP_001311025-H394Q|putative:NP_001311026-H400Q|putative:XP_005255697:XP_005255696:NP_001295025-H453Q|putative:NP_115958-H459Q|putative:NP_001311027-H464Q|putative:NP_115958:XP_005255695:XP_005255694	36.64	1114.62	11	-0.6	1115.63	85.22	0	TIAEGLTLAQV	11	PEPLIST	TIAEGLTQV	TIAEGLTLAQV	0.291	-99.9	1.0286	TIAEGLTLV	TIAEGLTLAQV	0.0002	-99.9	36.7143	TIAEGLTQV	TIAEGLTLAQV	0.0001	-99.9	40.6	TIAEGLTQV	TIAEGLTLAQV	0.0006	-99.9	36.7447	TIAEGLTQV	TIAEGLTLAQV	0.0017	-99.9	15.7446	TIAEGLTQV	TIAEGLTLAQV	0.0008	-99.9	38.0833	0.0491	1	1.0286	169000	200000	93500	3
QYLEQSSKL	NP_001317:XP_006718217	30.44	1094.56	9	1.5	548.288	43.22	0	QYLEQSSKL	9	PEPLIST	QYLEQSSKL	QYLEQSSKL	0.0052	-99.9	16.0869	QYLEQSSKL	QYLEQSSKL	0.76	-99.9	0.2406	QYLEQSSKL	QYLEQSSKL	0.0439	-99.9	3.1638	QYLEQSSKL	QYLEQSSKL	0.0031	-99.9	18.4249	QYLEQSSKL	QYLEQSSKL	0.0188	-99.9	5.6784	QYLEQSSKL	QYLEQSSKL	0.5203	-99.9	0.2572	0.2252	2	0.2406	28700	22700	55400	3
AYIDYLSHL	NP_001317:XP_006718217	28.59	1093.54	9	0.5	547.78	85.01	0	AYIDYLSHL	9	PEPLIST	AYIDYLSHL	AYIDYLSHL	0.2588	-99.9	1.1826	AYIDYLSHL	AYIDYLSHL	0.9647	-99.9	0.0224	AYIDYLSHL	AYIDYLSHL	0.1092	-99.9	1.5881	AYIDYLSHL	AYIDYLSHL	0.0113	-99.9	9.0396	AYIDYLSHL	AYIDYLSHL	0.1609	-99.9	1.5061	AYIDYLSHL	AYIDYLSHL	0.8486	-99.9	0.0194	0.3922	5	0.0194	14400	18600	9780	3
IHSEPLGV	NP_001317079-S61A|aldehyde:NP_001128640-S134A|aldehyde:NP_000682-S134A|aldehyde:NP_001128639-S134A|aldehyde:XP_006721536:NP_001128639	28.47	850.455	8	0.4	426.235	43.15	0	IHSEPLGV	8	PEPLIST	#NAME?	IHSEPLGV	0.0005	-99.9	38.8409	IHSEP-LGV	IHSEPLGV	0.0009	-99.9	20.087	IHSEP-LGV	IHSEPLGV	0.0221	-99.9	4.8373	IHSEP-LGV	IHSEPLGV	0.0022	-99.9	21.3447	IHSE-PLGV	IHSEPLGV	0.0004	-99.9	26.0889	IHSEP-LGV	IHSEPLGV	0.0086	-99.9	14.2956	0.0058	0	4.8373	240000	217000	286000	3
IHSEPLGVVL	NP_001317079-S61A|aldehyde:NP_001128640-S134A|aldehyde:NP_000682-S134A|aldehyde:NP_001128639-S134A|aldehyde:XP_006721536:NP_001128639	30.71	1062.61	10	0	532.311	73.28	0	IHSEPLGVVL	10	PEPLIST	ISEPLGVVL	IHSEPLGVVL	0.0101	-99.9	11.8511	IHSPLGVVL	IHSEPLGVVL	0.0232	-99.9	4.9766	IHSEPGVVL	IHSEPLGVVL	0.7186	-99.9	0.0807	ISEPLGVVL	IHSEPLGVVL	0.0248	-99.9	5.4447	ISEPLGVVL	IHSEPLGVVL	0.0609	-99.9	2.9767	IHSPLGVVL	IHSEPLGVVL	0.0945	-99.9	3.1419	0.1554	1	0.0807	549000	505000	216000	3
GVAANDVIVHI	NP_001317079-S61A|aldehyde:NP_001128640-S134A|aldehyde:NP_000682-S134A|aldehyde:NP_001128639-S134A|aldehyde:XP_006721536:NP_001128639	39.4	1106.61	11	1.3	554.312	70.95	0	GVAANDVIVHI	11	PEPLIST	GVADVIVHI	GVAANDVIVHI	0.2424	-99.9	1.2731	GVADVIVHI	GVAANDVIVHI	0.0009	-99.9	19.712	GANDVIVHI	GVAANDVIVHI	0.0003	-99.9	30.2069	GANDVIVHI	GVAANDVIVHI	0.002	-99.9	22.2069	GANDVIVHI	GVAANDVIVHI	0.0027	-99.9	13.2672	GANDVIVHI	GVAANDVIVHI	0.0028	-99.9	23.7525	0.0419	1	1.2731	153000	79000	240000	3
NVPDSFNEV	NP_001317346-N760H|integrator:NP_001338624-N760H|integrator:XP_006722050:NP_065799-N768H|integrator:NP_065799	31.52	1019.46	9	0.9	1020.46	69.73	0	NVPDSFNEV	9	PEPLIST	NVPDSFNEV	NVPDSFNEV	0.6272	-99.9	0.2541	NVPDSFNEV	NVPDSFNEV	0.0331	-99.9	4.1936	NVPDSFNEV	NVPDSFNEV	0.0198	-99.9	5.1441	NVPDSFNEV	NVPDSFNEV	0.0722	-99.9	2.4029	NVPDSFNEV	NVPDSFNEV	0.161	-99.9	1.5048	NVPDSFNEV	NVPDSFNEV	0.1433	-99.9	2.0891	0.1761	2	0.2541	2040000	1220000	1820000	3
YQDPHSTAV	NP_001333828-AGGAATTAAGAGAAGC55242464A|epidermal:NP_005219-AGGAATTAAGAGAAGC55242464A|epidermal:NP_005219:NP_001333829-AGGAATTAAGAGAAGC55242464A|epidermal	34.51	1016.46	9	0.9	509.236	24.93	0	YQDPHSTAV	9	PEPLIST	YQDPHSTAV	YQDPHSTAV	0.9423	-99.9	0.018	YQDPHSTAV	YQDPHSTAV	0.0516	-99.9	3.3429	YQDPHSTAV	YQDPHSTAV	0.8913	-99.9	0.0207	YQDPHSTAV	YQDPHSTAV	0.2372	-99.9	0.7083	YQDPHSTAV	YQDPHSTAV	0.6888	-99.9	0.1638	YQDPHSTAV	YQDPHSTAV	0.4593	-99.9	0.3437	0.5451	5	0.018	967000	580000	949000	3
DHIEELVSL	NP_001336225-I83V|vacuolar:NP_001336225-H1152Y|vacuolar:NP_056118-H1163Y|vacuolar:NP_056118-I83V|vacuolar:NP_056118:NP_001336223-H1165Y|vacuolar:NP_001336221-H1165Y|vacuolar:NP_001336222-I83V|vacuolar:NP_001009921-H1165Y|vacuolar:XP_005247308:NP_001336222-H1165Y|vacuolar:NP_001336223-I83V|vacuolar:NP_001336224-H1165Y|vacuolar:NP_001336221-I83V|vacuolar:NP_001009921-I83V|vacuolar:NP_001336224-I83V…	29.47	1053.53	9	1	527.775	81.9	0	DHIEELVSL	9	PEPLIST	DHIEELVSL	DHIEELVSL	0.0187	-99.9	8.6146	DHIEELVSL	DHIEELVSL	0.0347	-99.9	4.0739	DHIEELVSL	DHIEELVSL	0.9191	-99.9	0.0137	DHIEELVSL	DHIEELVSL	0.0549	-99.9	3.0487	DHIEELVSL	DHIEELVSL	0.0249	-99.9	4.9426	DHIEELVSL	DHIEELVSL	0.1871	-99.9	1.4729	0.2066	2	0.0137	35600	75300	13400	3
SHADVVNLL	NP_001337074-R1282H|inaD-like:NP_001337074-V1360L|inaD-like:NP_001337074-I870M|inaD-like:NP_001337074-R1717W|inaD-like:NP_001337074-G1178S|inaD-like:XP_005270398:XP_006710338	37.02	966.513	9	1	967.522	70.07	0	SHADVVNLL	9	PEPLIST	SHADVVNLL	SHADVVNLL	0.0734	-99.9	3.7183	SHADVVNLL	SHADVVNLL	0.2591	-99.9	1.1768	SHADVVNLL	SHADVVNLL	0.9786	-99.9	0.0034	SHADVVNLL	SHADVVNLL	0.0793	-99.9	2.2121	SHADVVNLL	SHADVVNLL	0.1698	-99.9	1.4282	SHADVVNLL	SHADVVNLL	0.657	-99.9	0.1175	0.3695	4	0.0034	663000	486000	618000	3
NQGESITHAL	NP_001337414-S255A|adenylyl:NP_001337413-S255A|adenylyl:NP_001337412-S255A|adenylyl:NP_006358-S256A|adenylyl:NP_001337410-S256A|adenylyl:NP_001099000	36.22	1068.52	10	0.7	535.268	43.21	0	NQGESITHAL	10	PEPLIST	NQGEITHAL	NQGESITHAL	0.0505	-99.9	4.804	NQGEITHAL	NQGESITHAL	0.0024	-99.9	13.5991	NQESITHAL	NQGESITHAL	0.2662	-99.9	0.6351	NQESITHAL	NQGESITHAL	0.0068	-99.9	12.209	NQGESITAL	NQGESITHAL	0.0066	-99.9	9.2316	NQGEITHAL	NQGESITHAL	0.0118	-99.9	12.268	0.0574	1	0.6351	151000	60800	80700	3
ATDPTIHTV	NP_001339352-V118I|alpha-1 2-mannosyltransferase:NP_001339347-V289I|alpha-1 2-mannosyltransferase:NP_001339351-V93I|alpha-1 2-mannosyltransferase:NP_001339340-V118I|alpha-1 2-mannosyltransferase:NP_001339341-V118I|alpha-1 2-mannosyltransferase:NP_001339339-V118I|alpha-1 2-mannosyltransferase:NP_001071160:NP_001339338-V118I|alpha-1 2-mannosyltransferase:NP_001071160-V118I|alpha-1 2-mannosyltransfe…	32.15	953.482	9	0.5	477.748	31.18	0	ATDPTIHTV	9	PEPLIST	ATDPTIHTV	ATDPTIHTV	0.9123	-99.9	0.0328	ATDPTIHTV	ATDPTIHTV	0.0544	-99.9	3.2554	ATDPTIHTV	ATDPTIHTV	0.157	-99.9	1.1498	ATDPTIHTV	ATDPTIHTV	0.1884	-99.9	0.926	ATDPTIHTV	ATDPTIHTV	0.5388	-99.9	0.3191	ATDPTIHTV	ATDPTIHTV	0.2416	-99.9	1.0267	0.3487	5	0.0328	629000	171000	449000	3
NHDFQALAL	NP_001339856-A484P|pumilio:XP_005262667:NP_001339854-A484P|pumilio:NP_001339857-A484P|pumilio:NP_001269719-A484P|pumilio:NP_001339855-A484P|pumilio:NP_001339849-A484P|pumilio:XP_005262666:NP_001339852-A484P|pumilio:NP_001339847-A484P|pumilio:NP_056132-A484P|pumilio:NP_001339848-A484P|pumilio:NP_056132:NP_001339846-A484P|pumilio:XP_005262664:NP_055491:NP_001018494	26.19	1027.51	9	2.5	514.763	74.5	0	NHDFQALAL	9	PEPLIST	NHDFQALAL	NHDFQALAL	0.0058	-99.9	15.3481	NHDFQALAL	NHDFQALAL	0.023	-99.9	4.9968	NHDFQALAL	NHDFQALAL	0.9549	-99.9	0.0071	NHDFQALAL	NHDFQALAL	0.04	-99.9	3.8957	NHDFQALAL	NHDFQALAL	0.0346	-99.9	4.1475	NHDFQALAL	NHDFQALAL	0.2166	-99.9	1.2096	0.2125	2	0.0071	552000	352000	584000	3
AAQQPHIAGV	NP_001339856-A484P|pumilio:XP_005262667:NP_001339854-A484P|pumilio:NP_001339857-A484P|pumilio:NP_001269719-A484P|pumilio:NP_001339855-A484P|pumilio:NP_001339849-A484P|pumilio:XP_005262666:NP_001339852-A484P|pumilio:NP_001339847-A484P|pumilio:NP_056132-A484P|pumilio:NP_001339848-A484P|pumilio:NP_056132:NP_001339846-A484P|pumilio:XP_005262664	24.73	990.525	10	0.8	496.27	32.91	0	AAQQPHIAGV	10	PEPLIST	AQQPHIAGV	AAQQPHIAGV	0.2431	-99.9	1.2695	AQQPHIAGV	AAQQPHIAGV	0.0007	-99.9	21.7065	AQQPHIAGV	AAQQPHIAGV	0.0025	-99.9	13.9878	AAQQPHIAV	AAQQPHIAGV	0.0409	-99.9	3.8307	AAQQPHIAV	AAQQPHIAGV	0.0318	-99.9	4.3505	AAQPHIAGV	AAQQPHIAGV	0.0091	-99.9	13.9064	0.0547	1	1.2695	77500	41900	94100	3
IVIDPKNPL	NP_001339976-V201I|cell:NP_001339976-S194C|cell:NP_001280018-V201I|cell:NP_001280018-S194C|cell:NP_001280018	19.15	1007.6	9	1.1	504.809	66.57	0	IVIDPKNPL	9	PEPLIST	IVIDPKNPL	IVIDPKNPL	0.4129	-99.9	0.6034	IVIDPKNPL	IVIDPKNPL	0.019	-99.9	5.4722	IVIDPKNPL	IVIDPKNPL	0.1249	-99.9	1.4126	IVIDPKNPL	IVIDPKNPL	0.146	-99.9	1.2374	IVIDPKNPL	IVIDPKNPL	0.8809	-99.9	0.0368	IVIDPKNPL	IVIDPKNPL	0.2379	-99.9	1.0562	0.3036	5	0.0368	70000	29000	53900	3
MQAERIFSEV	NP_001339976-V201I|cell:NP_001339976-S194C|cell:NP_001280018-V201I|cell:NP_001280018-S194C|cell:NP_001280018	31.97	1208.59	10	0	605.3	75.19	0	MQAERIFSEV	10	PEPLIST	MQAERIFSV	MQAERIFSEV	0.4868	-99.9	0.4562	MQAERIFSV	MQAERIFSEV	0.0011	-99.9	18.5128	MQAERIFSV	MQAERIFSEV	0.0236	-99.9	4.6512	MQAEIFSEV	MQAERIFSEV	0.0042	-99.9	15.7024	MQAERISEV	MQAERIFSEV	0.0156	-99.9	6.2415	MQAERIFSV	MQAERIFSEV	0.0114	-99.9	12.4945	0.0904	1	0.4562	186000	59700	182000	3
SHDEVFVVL	NP_001341508-M211T|serine/threonine-protein:NP_001175-M211T|serine/threonine-protein:NP_001175	32.35	1043.53	9	2.3	1044.54	80.9	0	SHDEVFVVL	9	PEPLIST	SHDEVFVVL	SHDEVFVVL	0.0522	-99.9	4.7008	SHDEVFVVL	SHDEVFVVL	0.1436	-99.9	1.8389	SHDEVFVVL	SHDEVFVVL	0.9801	-99.9	0.0031	SHDEVFVVL	SHDEVFVVL	0.0884	-99.9	1.9793	SHDEVFVVL	SHDEVFVVL	0.1402	-99.9	1.667	SHDEVFVVL	SHDEVFVVL	0.4336	-99.9	0.3846	0.3064	5	0.0031	331000	318000	358000	3
GQIDLLERL	NP_001341825-V1840D|adenomatous	25.01	1055.6	9	1.5	528.807	83.8	0	GQIDLLERL	9	PEPLIST	GQIDLLERL	GQIDLLERL	0.9033	-99.9	0.0366	GQIDLLERL	GQIDLLERL	0.0401	-99.9	3.7983	GQIDLLERL	GQIDLLERL	0.3336	-99.9	0.4617	GQIDLLERL	GQIDLLERL	0.0047	-99.9	14.8241	GQIDLLERL	GQIDLLERL	0.0825	-99.9	2.465	GQIDLLERL	GQIDLLERL	0.145	-99.9	2.0581	0.2516	2	0.0366	184000	62100	60600	3
YGEPSEVFINR	NP_001341838-M492V|paraspeckle:NP_001035879-M492V|paraspeckle:XP_006719907:XP_006719908	40.17	1309.63	11	2.1	655.824	63.38	0	YGEPSEVFINR	11	PEPLIST	YPSEVFINR	YGEPSEVFINR	0.0002	-99.9	50.9155	YPSEVFINR	YGEPSEVFINR	0.0001	-99.9	42.7143	YPSEVFINR	YGEPSEVFINR	0.0001	-99.9	48.8	YPSEVFINR	YGEPSEVFINR	0.0037	-99.9	16.7581	YPSEVFINR	YGEPSEVFINR	0	-99.9	48.5	YPSEVFINR	YGEPSEVFINR	0.0005	-99.9	44.4595	0.0008	0	16.7581	48700	16500	34400	3
KYPSPFFVF	NP_001348	54.57	1130.58	9	1.4	1131.59	88.51	0	KYPSPFFVF	9	PEPLIST	KYPSPFFVF	KYPSPFFVF	0.0178	-99.9	8.8447	KYPSPFFVF	KYPSPFFVF	0.9966	-99.9	0.0022	KYPSPFFVF	KYPSPFFVF	0.0309	-99.9	3.9485	KYPSPFFVF	KYPSPFFVF	0.0066	-99.9	12.3766	KYPSPFFVF	KYPSPFFVF	0.0295	-99.9	4.5322	KYPSPFFVF	KYPSPFFVF	0.7185	-99.9	0.0787	0.3	2	0.0022	2920000	2790000	2780000	3
KVFDPVPVGV	NP_001348	37.26	1055.6	10	0.7	528.808	76.51	0	KVFDPVPVGV	10	PEPLIST	KVFDPVVGV	KVFDPVPVGV	0.8903	-99.9	0.0431	KFDPVPVGV	KVFDPVPVGV	0.075	-99.9	2.7273	KVFDPPVGV	KVFDPVPVGV	0.0091	-99.9	7.7899	KVFDPVPVV	KVFDPVPVGV	0.0498	-99.9	3.2964	KVFDPPVGV	KVFDPVPVGV	0.1189	-99.9	1.8855	KVFDPPVGV	KVFDPVPVGV	0.091	-99.9	3.2579	0.2057	2	0.0431	310000	245000	248000	3
SSFPRFYFV	NP_001367	47.16	1148.57	9	0.8	575.29	86.85	0	SSFPRFYFV	9	PEPLIST	SSFPRFYFV	SSFPRFYFV	0.6982	-99.9	0.1843	SSFPRFYFV	SSFPRFYFV	0.0746	-99.9	2.737	SSFPRFYFV	SSFPRFYFV	0.0228	-99.9	4.7555	SSFPRFYFV	SSFPRFYFV	0.1016	-99.9	1.7469	SSFPRFYFV	SSFPRFYFV	0.2679	-99.9	0.9227	SSFPRFYFV	SSFPRFYFV	0.3545	-99.9	0.5596	0.2533	4	0.1843	141000	38900	124000	3
FQLEHIMDL	NP_001367	45.93	1144.56	9	0.7	573.287	87.02	0	FQLEHIMDL	9	PEPLIST	FQLEHIMDL	FQLEHIMDL	0.95	-99.9	0.016	FQLEHIMDL	FQLEHIMDL	0.0402	-99.9	3.7961	FQLEHIMDL	FQLEHIMDL	0.6854	-99.9	0.0967	FQLEHIMDL	FQLEHIMDL	0.032	-99.9	4.5702	FQLEHIMDL	FQLEHIMDL	0.5557	-99.9	0.2955	FQLEHIMDL	FQLEHIMDL	0.4849	-99.9	0.3028	0.458	4	0.016	323000	122000	374000	3
EHINSVSAM	NP_001367	42.85	986.449	9	0.1	494.232	34.96	0	EHINSVSAM	9	PEPLIST	EHINSVSAM	EHINSVSAM	0.0047	-99.9	16.8533	EHINSVSAM	EHINSVSAM	0.0079	-99.9	8.2663	EHINSVSAM	EHINSVSAM	0.8453	-99.9	0.0312	EHINSVSAM	EHINSVSAM	0.0502	-99.9	3.2779	EHINSVSAM	EHINSVSAM	0.0405	-99.9	3.8094	EHINSVSAM	EHINSVSAM	0.1954	-99.9	1.3883	0.1907	2	0.0312	338000	227000	353000	3
VAYEEFEKV	NP_001367	40.1	1112.54	9	0.5	557.277	61.69	0	VAYEEFEKV	9	PEPLIST	VAYEEFEKV	VAYEEFEKV	0.729	-99.9	0.16	VAYEEFEKV	VAYEEFEKV	0.0278	-99.9	4.589	VAYEEFEKV	VAYEEFEKV	0.0176	-99.9	5.4869	VAYEEFEKV	VAYEEFEKV	0.1512	-99.9	1.193	VAYEEFEKV	VAYEEFEKV	0.5164	-99.9	0.3522	VAYEEFEKV	VAYEEFEKV	0.1184	-99.9	2.5478	0.2601	3	0.16	398000	266000	397000	3
RYKLYQEMF	NP_001367	38.7	1276.63	9	1.7	639.322	77.64	0	RYKLYQEMF	9	PEPLIST	RYKLYQEMF	RYKLYQEMF	0.0013	-99.9	28.2927	RYKLYQEMF	RYKLYQEMF	0.9412	-99.9	0.0497	RYKLYQEMF	RYKLYQEMF	0.0017	-99.9	16.3534	RYKLYQEMF	RYKLYQEMF	0.0008	-99.9	32.971	RYKLYQEMF	RYKLYQEMF	0.0018	-99.9	15.4431	RYKLYQEMF	RYKLYQEMF	0.5133	-99.9	0.2662	0.2434	2	0.0497	320000	173000	698000	3
VPLAIVNKA	NP_001367	35.6	923.58	9	0.6	462.798	51.68	0	VPLAIVNKA	9	PEPLIST	VPLAIVNKA	VPLAIVNKA	0.0036	-99.9	18.969	VPLAIVNKA	VPLAIVNKA	0.0004	-99.9	26.2326	VPLAIVNKA	VPLAIVNKA	0.0127	-99.9	6.5634	VPLAIVNKA	VPLAIVNKA	0.8706	-99.9	0.0092	VPLAIVNKA	VPLAIVNKA	0.0188	-99.9	5.6813	VPLAIVNKA	VPLAIVNKA	0.0078	-99.9	15.0011	0.1523	1	0.0092	415000	343000	359000	3
QITQINHGL	NP_001367	33.42	1022.55	9	1.5	512.284	40.8	0	QITQINHGL	9	PEPLIST	QITQINHGL	QITQINHGL	0.1548	-99.9	2.013	QITQINHGL	QITQINHGL	0.0057	-99.9	9.5223	QITQINHGL	QITQINHGL	0.034	-99.9	3.7247	QITQINHGL	QITQINHGL	0.0108	-99.9	9.286	QITQINHGL	QITQINHGL	0.0726	-99.9	2.6923	QITQINHGL	QITQINHGL	0.0516	-99.9	5.0849	0.0549	0	2.013	328000	179000	226000	3
LSDPQVHTV	NP_001367	33.27	994.508	9	0.6	498.262	35.75	0	LSDPQVHTV	9	PEPLIST	LSDPQVHTV	LSDPQVHTV	0.6112	-99.9	0.2719	LSDPQVHTV	LSDPQVHTV	0.0168	-99.9	5.8219	LSDPQVHTV	LSDPQVHTV	0.0867	-99.9	1.9131	LSDPQVHTV	LSDPQVHTV	0.1254	-99.9	1.438	LSDPQVHTV	LSDPQVHTV	0.323	-99.9	0.7363	LSDPQVHTV	LSDPQVHTV	0.1277	-99.9	2.3706	0.2151	4	0.2719	57400	22000	60300	3
KQFEKQVEL	NP_001367	31.95	1147.62	9	1.4	574.82	37.91	0	KQFEKQVEL	9	PEPLIST	KQFEKQVEL	KQFEKQVEL	0.8727	-99.9	0.0601	KQFEKQVEL	KQFEKQVEL	0.0682	-99.9	2.8758	KQFEKQVEL	KQFEKQVEL	0.7039	-99.9	0.0889	KQFEKQVEL	KQFEKQVEL	0.0432	-99.9	3.6724	KQFEKQVEL	KQFEKQVEL	0.482	-99.9	0.4039	KQFEKQVEL	KQFEKQVEL	0.5512	-99.9	0.2206	0.4535	4	0.0601	423000	26400	293000	3
IITKDLFQV	NP_001367	30.6	1075.63	9	0.8	538.822	80.07	0	IITKDLFQV	9	PEPLIST	IITKDLFQV	IITKDLFQV	0.7961	-99.9	0.115	IITKDLFQV	IITKDLFQV	0.0055	-99.9	9.6379	IITKDLFQV	IITKDLFQV	0.001	-99.9	20.2419	IITKDLFQV	IITKDLFQV	0.0091	-99.9	10.3392	IITKDLFQV	IITKDLFQV	0.0263	-99.9	4.8108	IITKDLFQV	IITKDLFQV	0.013	-99.9	11.6855	0.1418	1	0.115	2080000	1430000	541000	3
TRADLIFTV	NP_001367	25.39	1034.58	9	1.3	518.296	81.98	0	TRADLIFTV	9	PEPLIST	TRADLIFTV	TRADLIFTV	0.2434	-99.9	1.2676	TRADLIFTV	TRADLIFTV	0.0468	-99.9	3.4937	TRADLIFTV	TRADLIFTV	0.8826	-99.9	0.0222	TRADLIFTV	TRADLIFTV	0.0832	-99.9	2.1076	TRADLIFTV	TRADLIFTV	0.0552	-99.9	3.1806	TRADLIFTV	TRADLIFTV	0.6698	-99.9	0.1086	0.3302	3	0.0222	753000	442000	746000	3
TQDTQPHYI	NP_001367	23.93	1101.51	9	1.1	551.762	36.34	0	TQDTQPHYI	9	PEPLIST	TQDTQPHYI	TQDTQPHYI	0.3814	-99.9	0.6889	TQDTQPHYI	TQDTQPHYI	0.0474	-99.9	3.4743	TQDTQPHYI	TQDTQPHYI	0.2015	-99.9	0.8885	TQDTQPHYI	TQDTQPHYI	0.0216	-99.9	5.9753	TQDTQPHYI	TQDTQPHYI	0.0595	-99.9	3.0155	TQDTQPHYI	TQDTQPHYI	0.1152	-99.9	2.623	0.1377	2	0.6889	405000	226000	326000	3
KQTDVLQQL	NP_001367	23.82	1071.59	9	0.8	536.804	56.07	0	KQTDVLQQL	9	PEPLIST	KQTDVLQQL	KQTDVLQQL	0.8041	-99.9	0.1096	KQTDVLQQL	KQTDVLQQL	0.0668	-99.9	2.9068	KQTDVLQQL	KQTDVLQQL	0.302	-99.9	0.5321	KQTDVLQQL	KQTDVLQQL	0.0131	-99.9	8.2797	KQTDVLQQL	KQTDVLQQL	0.1996	-99.9	1.2255	KQTDVLQQL	KQTDVLQQL	0.2457	-99.9	0.9949	0.2719	4	0.1096	534000	303000	409000	3
SRDLSSQLL	NP_001367	21.87	1017.55	9	1.1	509.781	59.91	0	SRDLSSQLL	9	PEPLIST	SRDLSSQLL	SRDLSSQLL	0.0147	-99.9	9.7714	SRDLSSQLL	SRDLSSQLL	0.0126	-99.9	6.6955	SRDLSSQLL	SRDLSSQLL	0.8169	-99.9	0.0401	SRDLSSQLL	SRDLSSQLL	0.0119	-99.9	8.7544	SRDLSSQLL	SRDLSSQLL	0.0284	-99.9	4.6301	SRDLSSQLL	SRDLSSQLL	0.5033	-99.9	0.2788	0.2313	2	0.0401	256000	148000	273000	3
RITNQVIYL	NP_001367	19.23	1118.64	9	1.8	560.331	72.62	0	RITNQVIYL	9	PEPLIST	RITNQVIYL	RITNQVIYL	0.5	-99.9	0.4315	RITNQVIYL	RITNQVIYL	0.0324	-99.9	4.2448	RITNQVIYL	RITNQVIYL	0.0178	-99.9	5.4509	RITNQVIYL	RITNQVIYL	0.0201	-99.9	6.2736	RITNQVIYL	RITNQVIYL	0.3396	-99.9	0.6896	RITNQVIYL	RITNQVIYL	0.292	-99.9	0.7744	0.2003	3	0.4315	55900	48000	80700	3
TRMPDGPVAL	NP_001367	32.19	1055.54	10	1.1	528.779	62.43	0	TRMPDGPVAL	10	PEPLIST	TMPDGPVAL	TRMPDGPVAL	0.1302	-99.9	2.3749	TMPDGPVAL	TRMPDGPVAL	0.0455	-99.9	3.5499	TRMDGPVAL	TRMPDGPVAL	0.9561	-99.9	0.0069	TRMDGPVAL	TRMPDGPVAL	0.0276	-99.9	5.0647	TMPDGPVAL	TRMPDGPVAL	0.1536	-99.9	1.5565	TRMPGPVAL	TRMPDGPVAL	0.6601	-99.9	0.1154	0.3289	3	0.0069	1980000	1470000	1480000	3
DRDPASGTAL	NP_001367	30.53	1001.48	10	0.5	501.746	34.09	0	DRDPASGTAL	10	PEPLIST	DRDPAGTAL	DRDPASGTAL	0.0022	-99.9	23.1743	DRDPAGTAL	DRDPASGTAL	0.0018	-99.9	15.0959	DRDPAGTAL	DRDPASGTAL	0.8208	-99.9	0.0389	DRDPAGTAL	DRDPASGTAL	0.0091	-99.9	10.2782	DRDPAGTAL	DRDPASGTAL	0.0069	-99.9	9.0641	DRDPAGTAL	DRDPASGTAL	0.1088	-99.9	2.7694	0.1583	1	0.0389	1610000	881000	1250000	3
SVLDDNKLLTL	NP_001367	37.47	1229.69	11	0.6	615.851	84.81	0	SVLDDNKLLTL	11	PEPLIST	SVLDDLLTL	SVLDDNKLLTL	0.4803	-99.9	0.4681	SVLDDLLTL	SVLDDNKLLTL	0.0034	-99.9	11.8206	SVLDDNLTL	SVLDDNKLLTL	0.0057	-99.9	9.812	SVLDDNLTL	SVLDDNKLLTL	0.0043	-99.9	15.6081	SVLDDLLTL	SVLDDNKLLTL	0.0269	-99.9	4.7578	SVLDKLLTL	SVLDDNKLLTL	0.0273	-99.9	7.6177	0.0913	1	0.4681	1700000	1300000	1110000	3
AQDFRVLYV	NP_001374	41.75	1109.59	9	-1.6	555.8	80.83	0	AQDFRVLYV	9	PEPLIST	AQDFRVLYV	AQDFRVLYV	0.6208	-99.9	0.2613	AQDFRVLYV	AQDFRVLYV	0.0135	-99.9	6.4753	AQDFRVLYV	AQDFRVLYV	0.0673	-99.9	2.3467	AQDFRVLYV	AQDFRVLYV	0.0186	-99.9	6.6046	AQDFRVLYV	AQDFRVLYV	0.0452	-99.9	3.5828	AQDFRVLYV	AQDFRVLYV	0.1137	-99.9	2.6557	0.1465	1	0.2613	1100000	327000	1370000	3
IPPPVPPSA	NP_001385:NP_476499	26.84	873.496	9	-0.5	437.755	53.89	0	IPPPVPPSA	9	PEPLIST	IPPPVPPSA	IPPPVPPSA	0.0241	-99.9	7.4913	IPPPVPPSA	IPPPVPPSA	0.0026	-99.9	13.0991	IPPPVPPSA	IPPPVPPSA	0.0391	-99.9	3.403	IPPPVPPSA	IPPPVPPSA	0.8058	-99.9	0.0186	IPPPVPPSA	IPPPVPPSA	0.1068	-99.9	2.0478	IPPPVPPSA	IPPPVPPSA	0.0514	-99.9	5.1025	0.1716	1	0.0186	252000	226000	548000	3
QLIVGVNK	NP_001393	26.6	869.533	8	-0.3	435.774	40.45	0	QLIVGVNK	8	PEPLIST	QLIVGVNK-	QLIVGVNK	0.0005	-99.9	39.0769	QLI-VGVNK	QLIVGVNK	0	-99.9	54.1176	QLIVGVNK-	QLIVGVNK	0	-99.9	71.25	QLI-VGVNK	QLIVGVNK	0.0001	-99.9	63.0645	QLI-VGVNK	QLIVGVNK	0	-99.9	56.875	QLIVGV-NK	QLIVGVNK	0.0003	-99.9	52.9032	0.0002	0	39.0769	19600	35300	15000	3
EHALLAYTL	NP_001393	39.49	1029.55	9	0.3	515.782	80.71	0	EHALLAYTL	9	PEPLIST	EHALLAYTL	EHALLAYTL	0.0042	-99.9	17.7074	EHALLAYTL	EHALLAYTL	0.0512	-99.9	3.3573	EHALLAYTL	EHALLAYTL	0.9371	-99.9	0.0099	EHALLAYTL	EHALLAYTL	0.0399	-99.9	3.902	EHALLAYTL	EHALLAYTL	0.0058	-99.9	9.7264	EHALLAYTL	EHALLAYTL	0.1661	-99.9	1.7137	0.2007	2	0.0099	764000	465000	844000	3
VAVGVIKAV	NP_001393	36.94	854.559	9	0.2	428.287	54.43	0	VAVGVIKAV	9	PEPLIST	VAVGVIKAV	VAVGVIKAV	0.3032	-99.9	0.9715	VAVGVIKAV	VAVGVIKAV	0.0025	-99.9	13.4685	VAVGVIKAV	VAVGVIKAV	0.037	-99.9	3.5125	VAVGVIKAV	VAVGVIKAV	0.3032	-99.9	0.5201	VAVGVIKAV	VAVGVIKAV	0.674	-99.9	0.1734	VAVGVIKAV	VAVGVIKAV	0.0445	-99.9	5.636	0.2274	3	0.1734	172000	75200	166000	3
IGGIGTVPVGR	NP_001393	42.11	1024.6	11	0.3	513.309	53.36	0	IGGIGTVPVGR	11	PEPLIST	IIGTVPVGR	IGGIGTVPVGR	0.0001	-99.9	66.8	IIGTVPVGR	IGGIGTVPVGR	0	-99.9	59.5455	IIGTVPVGR	IGGIGTVPVGR	0	-99.9	90	IIGTVPVGR	IGGIGTVPVGR	0	-99.9	95	IIGTVPVGR	IGGIGTVPVGR	0	-99.9	90	IGGIGPVGR	IGGIGTVPVGR	0	-99.9	79.7222	0	0	59.5455	1090000	384000	327000	3
EHALLAYTLGVK	NP_001393	59.52	1313.73	12	0.5	438.919	72.58	0	EHALLAYTLGVK	12	PEPLIST	ELLAYTLGV	EHALLAYTLGV	0.0001	-99.9	67.6	EHALLAYTK	EHALLAYTLGVK	0.0001	-99.9	45	EHALLAYTL	EHALLAYTL	0.0028	-99.9	13.5469	EHALTLGVK	EHALLAYTLGVK	0	-99.9	77.9167	EHAYTLGVK	EHALLAYTLGVK	0	-99.9	90	EHALLAYTK	EHALLAYTLGVK	0.0001	-99.9	65.1613	0.0005	0	13.5469	116000	190000	216000	3
TYPENWRAF	NP_001395	37.37	1182.55	9	0.6	592.28	75.42	0	TYPENWRAF	9	PEPLIST	TYPENWRAF	TYPENWRAF	0.0027	-99.9	21.2165	TYPENWRAF	TYPENWRAF	0.978	-99.9	0.0155	TYPENWRAF	TYPENWRAF	0.017	-99.9	5.5881	TYPENWRAF	TYPENWRAF	0.0016	-99.9	24.6821	TYPENWRAF	TYPENWRAF	0.0111	-99.9	7.316	TYPENWRAF	TYPENWRAF	0.604	-99.9	0.1649	0.2691	2	0.0155	423000	300000	468000	3
FSWEGAFQHV	NP_001395	43.83	1206.55	10	0.6	604.28	84.81	0	FSWEGAFQHV	10	PEPLIST	FSWEGAFQV	FSWEGAFQHV	0.5466	-99.9	0.357	FWEGAFQHV	FSWEGAFQHV	0.0188	-99.9	5.5062	FSWEGAFQV	FSWEGAFQHV	0.0015	-99.9	17.0791	FSWEGAQHV	FSWEGAFQHV	0.0074	-99.9	11.5755	FSWEGAQHV	FSWEGAFQHV	0.0478	-99.9	3.4665	FSWEGAQHV	FSWEGAFQHV	0.0149	-99.9	10.8352	0.1062	1	0.357	995000	868000	741000	3
DRMVGQVL	NP_001406	19.99	916.48	8	-0.8	459.247	55.65	0	DRMVGQVL	8	PEPLIST	DRM-VGQVL	DRMVGQVL	0.0003	-99.9	46.1304	DRM-VGQVL	DRMVGQVL	0.0007	-99.9	22.0789	DRM-VGQVL	DRMVGQVL	0.4088	-99.9	0.3366	DRMVGQ-VL	DRMVGQVL	0.0069	-99.9	12.0838	DRM-VGQVL	DRMVGQVL	0.0013	-99.9	17.6837	DRM-VGQVL	DRMVGQVL	0.0835	-99.9	3.5059	0.0836	1	0.3366	622000	419000	651000	3
ALPEIFTEL	NP_001406	37.07	1031.55	9	-0.1	1032.56	94.05	0	ALPEIFTEL	9	PEPLIST	ALPEIFTEL	ALPEIFTEL	0.9431	-99.9	0.0178	ALPEIFTEL	ALPEIFTEL	0.4458	-99.9	0.6587	ALPEIFTEL	ALPEIFTEL	0.1665	-99.9	1.0827	ALPEIFTEL	ALPEIFTEL	0.0302	-99.9	4.7699	ALPEIFTEL	ALPEIFTEL	0.4899	-99.9	0.3916	ALPEIFTEL	ALPEIFTEL	0.5092	-99.9	0.2714	0.4308	5	0.0178	461000	59800	306000	3
EHNDLQYAA	NP_001406	34.28	1059.46	9	0.7	530.739	34.04	0	EHNDLQYAA	9	PEPLIST	EHNDLQYAA	EHNDLQYAA	0.0014	-99.9	28.0894	EHNDLQYAA	EHNDLQYAA	0.0006	-99.9	22.4211	EHNDLQYAA	EHNDLQYAA	0.522	-99.9	0.2174	EHNDLQYAA	EHNDLQYAA	0.0383	-99.9	4.0198	EHNDLQYAA	EHNDLQYAA	0.0006	-99.9	22.5904	EHNDLQYAA	EHNDLQYAA	0.0076	-99.9	15.2489	0.0951	1	0.2174	251000	125000	173000	3
QIYDIFQKL	NP_001407	37.93	1166.63	9	0.9	584.325	86.89	0	QIYDIFQKL	9	PEPLIST	QIYDIFQKL	QIYDIFQKL	0.7004	-99.9	0.1822	QIYDIFQKL	QIYDIFQKL	0.0927	-99.9	2.4093	QIYDIFQKL	QIYDIFQKL	0.0977	-99.9	1.7476	QIYDIFQKL	QIYDIFQKL	0.1005	-99.9	1.7648	QIYDIFQKL	QIYDIFQKL	0.558	-99.9	0.2929	QIYDIFQKL	QIYDIFQKL	0.4683	-99.9	0.3293	0.3363	5	0.1822	144000	106000	74600	3
FAISILQQI	NP_001407	29.6	1031.6	9	0.6	1032.61	93.48	0	FAISILQQI	9	PEPLIST	FAISILQQI	FAISILQQI	0.6084	-99.9	0.275	FAISILQQI	FAISILQQI	0.0505	-99.9	3.3775	FAISILQQI	FAISILQQI	0.0656	-99.9	2.3848	FAISILQQI	FAISILQQI	0.2603	-99.9	0.6321	FAISILQQI	FAISILQQI	0.7761	-99.9	0.0906	FAISILQQI	FAISILQQI	0.2037	-99.9	1.3082	0.3274	4	0.0906	30100	17600	27000	3
ARDFTVSAM	NP_001407	17.91	996.47	9	-1.1	499.242	54.72	0	ARDFTVSAM	9	PEPLIST	ARDFTVSAM	ARDFTVSAM	0.031	-99.9	6.4579	ARDFTVSAM	ARDFTVSAM	0.0073	-99.9	8.5123	ARDFTVSAM	ARDFTVSAM	0.839	-99.9	0.0331	ARDFTVSAM	ARDFTVSAM	0.0168	-99.9	7.0734	ARDFTVSAM	ARDFTVSAM	0.0835	-99.9	2.4482	ARDFTVSAM	ARDFTVSAM	0.5844	-99.9	0.1837	0.2603	2	0.0331	85500	101000	64100	3
MRDPIRILV	NP_001407:NP_001958	32.04	1111.65	9	0.7	556.835	75.36	0	MRDPIRILV	9	PEPLIST	MRDPIRILV	MRDPIRILV	0.1589	-99.9	1.9634	MRDPIRILV	MRDPIRILV	0.0692	-99.9	2.8547	MRDPIRILV	MRDPIRILV	0.8617	-99.9	0.0262	MRDPIRILV	MRDPIRILV	0.1985	-99.9	0.8722	MRDPIRILV	MRDPIRILV	0.1203	-99.9	1.8708	MRDPIRILV	MRDPIRILV	0.7503	-99.9	0.0652	0.3598	5	0.0262	3040000	2430000	2430000	3
VLVDQTTGLSR	NP_001410	34.8	1187.65	11	1.2	594.833	47.05	0	VLVDQTTGLSR	11	PEPLIST	VLVDQTTGL	VLVDQTTGL	0.0033	-99.9	19.763	VLVDQTLSR	VLVDQTTGLSR	0.0001	-99.9	39.8889	VLVDQTTGL	VLVDQTTGL	0	-99.9	57.9167	VLVDTGLSR	VLVDQTTGLSR	0.0001	-99.9	68.913	VLVDQTTGL	VLVDQTTGL	0	-99.9	46.75	VLVDQGLSR	VLVDQTTGLSR	0.0006	-99.9	40.56	0.0007	0	19.763	60800	34700	29700	3
TIAPALVSK	NP_001419	30.69	898.549	9	0.1	450.282	42.01	0	TIAPALVSK	9	PEPLIST	TIAPALVSK	TIAPALVSK	0.0129	-99.9	10.4857	TIAPALVSK	TIAPALVSK	0.0017	-99.9	15.5034	TIAPALVSK	TIAPALVSK	0.0005	-99.9	25.431	TIAPALVSK	TIAPALVSK	0.0094	-99.9	10.0681	TIAPALVSK	TIAPALVSK	0.0062	-99.9	9.4682	TIAPALVSK	TIAPALVSK	0.0187	-99.9	9.5166	0.0082	0	9.4682	878000	113000	81200	3
IGAEVYHNLK	NP_001419	34.98	1142.61	10	0.1	381.877	37.63	0	IGAEVYHNLK	10	PEPLIST	IGAEVYHNL	IGAEVYHNL	0.0008	-99.9	34.697	IGAEVYHNL	IGAEVYHNL	0.0008	-99.9	20.2957	IGAEVYHNL	IGAEVYHNL	0.0002	-99.9	35.0556	IGAEVYHNL	IGAEVYHNL	0.0002	-99.9	51.8548	IGAEVYHNL	IGAEVYHNL	0.0002	-99.9	31.2727	IGAEVYHNL	IGAEVYHNL	0.0011	-99.9	33.5213	0.0006	0	20.2957	118000	147000	165000	3
YISPDQLADLYK	NP_001419	50.61	1424.72	12	-0.4	713.366	82.89	0	YISPDQLADLYK	12	PEPLIST	YISPDDLYK	YISPDQLADLYK	0.0007	-99.9	35.3158	YISPDQLYK	YISPDQLADLYK	0.0002	-99.9	36.7143	YPDQLADLY	YISPDQLADLY	0.0001	-99.9	49.25	YPDQLADLY	YISPDQLADLY	0.0004	-99.9	41.9667	YISPDQLAY	YISPDQLADLY	0.0001	-99.9	38.5	YISPDQLYK	YISPDQLADLYK	0.0007	-99.9	39.3793	0.0004	0	35.3158	153000	43800	14900	3
GNPTVEVDLFTSK	NP_001419	49.15	1405.71	13	1.8	703.863	78.59	0	GNPTVEVDLFTSK	13	PEPLIST	GEVDLFTSK	GNPTVEVDLFTSK	0.0009	-99.9	32.5244	GEVDLFTSK	GNPTVEVDLFTSK	0.0001	-99.9	49.25	GEVDLFTSK	GNPTVEVDLFTSK	0	-99.9	61.25	NPVDLFTSK	NPTVEVDLFTSK	0.0001	-99.9	56.6667	GEVDLFTSK	GNPTVEVDLFTSK	0	-99.9	63	GEVDLFTSK	GNPTVEVDLFTSK	0.0001	-99.9	60.4348	0.0002	0	32.5244	271000	68000	48700	3
FGANAILGV	NP_001419:NP_443739:XP_005256578:NP_001180432	26.29	860.476	9	1.2	861.484	85.99	0	FGANAILGV	9	PEPLIST	FGANAILGV	FGANAILGV	0.4904	-99.9	0.4494	FGANAILGV	FGANAILGV	0.0025	-99.9	13.4572	FGANAILGV	FGANAILGV	0.0144	-99.9	6.1242	FGANAILGV	FGANAILGV	0.0545	-99.9	3.0651	FGANAILGV	FGANAILGV	0.28	-99.9	0.8787	FGANAILGV	FGANAILGV	0.0633	-99.9	4.389	0.1508	2	0.4494	38900	3450	24800	3
KALEGFIAV	NP_001421	21.01	946.549	9	0.1	474.282	77.77	0	KALEGFIAV	9	PEPLIST	KALEGFIAV	KALEGFIAV	0.9084	-99.9	0.0344	KALEGFIAV	KALEGFIAV	0.0205	-99.9	5.294	KALEGFIAV	KALEGFIAV	0.1321	-99.9	1.3441	KALEGFIAV	KALEGFIAV	0.2919	-99.9	0.5474	KALEGFIAV	KALEGFIAV	0.8404	-99.9	0.0544	KALEGFIAV	KALEGFIAV	0.2245	-99.9	1.1546	0.403	5	0.0344	529000	253000	319000	3
QWPPDPPLHF	NP_001421	26.92	1232.6	10	1	617.307	86.61	0	QWPPDPPLHF	10	PEPLIST	QWPPPPLHF	QWPPDPPLHF	0.0019	-99.9	24.9036	QWPPPPLHF	QWPPDPPLHF	0.9213	-99.9	0.0757	QPPDPPLHF	QWPPDPPLHF	0.0043	-99.9	11.1493	QPPDPPLHF	QWPPDPPLHF	0.0073	-99.9	11.7249	QPPDPPLHF	QWPPDPPLHF	0.0051	-99.9	10.2836	QWPPPPLHF	QWPPDPPLHF	0.1808	-99.9	1.538	0.1868	2	0.0757	283000	313000	251000	3
SPFPLEAV	NP_001447:NP_001104026	35.8	858.449	8	1.7	859.457	85.84	0	SPFPLEAV	8	PEPLIST	S-PFPLEAV	SPFPLEAV	0.002	-99.9	23.9771	SPFP-LEAV	SPFPLEAV	0.0005	-99.9	24.9821	SPFPLE-AV	SPFPLEAV	0.02	-99.9	5.1211	SPF-PLEAV	SPFPLEAV	0.6204	-99.9	0.0957	SPFP-LEAV	SPFPLEAV	0.0306	-99.9	4.4406	SPFP-LEAV	SPFPLEAV	0.0092	-99.9	13.8531	0.1138	1	0.0957	40100	23700	21200	3
KPAEFTVDA	NP_001447:NP_001104026	35.22	976.486	9	0.5	489.251	40.52	0	KPAEFTVDA	9	PEPLIST	KPAEFTVDA	KPAEFTVDA	0.0058	-99.9	15.3901	KPAEFTVDA	KPAEFTVDA	0.0002	-99.9	37.1667	KPAEFTVDA	KPAEFTVDA	0.0112	-99.9	7.0298	KPAEFTVDA	KPAEFTVDA	0.6831	-99.9	0.0558	KPAEFTVDA	KPAEFTVDA	0.0346	-99.9	4.1469	KPAEFTVDA	KPAEFTVDA	0.0082	-99.9	14.6925	0.1238	1	0.0558	1290000	675000	1000000	3
QQGPVGVNV	NP_001447:NP_001104026	33.26	896.472	9	0.9	897.48	51.65	0	QQGPVGVNV	9	PEPLIST	QQGPVGVNV	QQGPVGVNV	0.4592	-99.9	0.5083	QQGPVGVNV	QQGPVGVNV	0.0087	-99.9	7.9408	QQGPVGVNV	QQGPVGVNV	0.0698	-99.9	2.2862	QQGPVGVNV	QQGPVGVNV	0.0185	-99.9	6.6197	QQGPVGVNV	QQGPVGVNV	0.0371	-99.9	3.9743	QQGPVGVNV	QQGPVGVNV	0.0264	-99.9	7.7794	0.1033	1	0.5083	177000	170000	125000	3
GQGEVLVYV	NP_001447:NP_001104026	33.18	962.507	9	0.9	963.515	81.72	0	GQGEVLVYV	9	PEPLIST	GQGEVLVYV	GQGEVLVYV	0.9352	-99.9	0.0198	GQGEVLVYV	GQGEVLVYV	0.0111	-99.9	7.0694	GQGEVLVYV	GQGEVLVYV	0.0411	-99.9	3.3005	GQGEVLVYV	GQGEVLVYV	0.004	-99.9	16.1469	GQGEVLVYV	GQGEVLVYV	0.0192	-99.9	5.6231	GQGEVLVYV	GQGEVLVYV	0.0323	-99.9	6.9035	0.1738	1	0.0198	152000	48800	161000	3
SPFRVNVGA	NP_001447:NP_001104026	33.13	945.503	9	-0.2	473.759	49.86	0	SPFRVNVGA	9	PEPLIST	SPFRVNVGA	SPFRVNVGA	0.003	-99.9	20.3978	SPFRVNVGA	SPFRVNVGA	0.0001	-99.9	45	SPFRVNVGA	SPFRVNVGA	0.0196	-99.9	5.1754	SPFRVNVGA	SPFRVNVGA	0.8292	-99.9	0.0149	SPFRVNVGA	SPFRVNVGA	0.0168	-99.9	6.0059	SPFRVNVGA	SPFRVNVGA	0.009	-99.9	14.006	0.1463	1	0.0149	81200	53300	145000	3
QHVPGSPFSV	NP_001447:NP_001104026	29.39	1053.52	10	1	527.77	60.48	0	QHVPGSPFSV	10	PEPLIST	QVPGSPFSV	QHVPGSPFSV	0.0445	-99.9	5.1959	QHVPGPFSV	QHVPGSPFSV	0.0078	-99.9	8.295	QHVPGPFSV	QHVPGSPFSV	0.4064	-99.9	0.3401	QHVPGPFSV	QHVPGSPFSV	0.0091	-99.9	10.3123	QVPGSPFSV	QHVPGSPFSV	0.0021	-99.9	14.7666	QHVPGPFSV	QHVPGSPFSV	0.0407	-99.9	5.968	0.0851	1	0.3401	171000	107000	28000	3
TRDAGYGGLSL	NP_001447:NP_001104026	33.61	1108.55	11	0.9	555.283	63.13	0	TRDAGYGGLSL	11	PEPLIST	TRDAGGLSL	TRDAGYGGLSL	0.0026	-99.9	21.9003	TRDAGYLSL	TRDAGYGGLSL	0.0017	-99.9	15.5548	TRDAGGLSL	TRDAGYGGLSL	0.4977	-99.9	0.2377	TRDAGGLSL	TRDAGYGGLSL	0.0025	-99.9	20.0304	TAGYGGLSL	TRDAGYGGLSL	0.0045	-99.9	10.8682	TRDAGGLSL	TRDAGYGGLSL	0.0849	-99.9	3.4584	0.099	1	0.2377	3160000	1940000	2680000	3
SPFQFTVGP	NP_001447:NP_001104026:NP_001157791-R1219W|filamin-B:NP_001157791:NP_001157791-V1471M|filamin-B:NP_001157791-D1157N|filamin-B:NP_001157790:NP_001157790-R1219W|filamin-B:NP_001157790-D1157N|filamin-B:NP_001157790-V1471M|filamin-B:NP_001448-R1219W|filamin-B:NP_001448-V1471M|filamin-B:NP_001448:NP_001448-D1157N|filamin-B:XP_005265035:XP_005265034:NP_001157789-R1219W|filamin-B:NP_001157789-D1157N|fil…	37.46	978.481	9	1.7	979.49	86.58	0	SPFQFTVGP	9	PEPLIST	SPFQFTVGP	SPFQFTVGP	0.0011	-99.9	30.1959	SPFQFTVGP	SPFQFTVGP	0	-99.9	52.9412	SPFQFTVGP	SPFQFTVGP	0.0024	-99.9	14.4089	SPFQFTVGP	SPFQFTVGP	0.3859	-99.9	0.3588	SPFQFTVGP	SPFQFTVGP	0.0034	-99.9	12.1431	SPFQFTVGP	SPFQFTVGP	0.0025	-99.9	24.9008	0.0659	1	0.3588	211000	70900	190000	3
RLIALLEVL	NP_001447:NP_001104026:NP_001157791-R1219W|filamin-B:NP_001157791:NP_001157791-V1471M|filamin-B:NP_001157791-D1157N|filamin-B:NP_001157790:NP_001157790-R1219W|filamin-B:NP_001157790-D1157N|filamin-B:NP_001157790-V1471M|filamin-B:NP_001448-R1219W|filamin-B:NP_001448-V1471M|filamin-B:NP_001448:NP_001448-D1157N|filamin-B:XP_005265035:XP_005265034:NP_001157789-R1219W|filamin-B:NP_001157789-D1157N|fil…	22.07	1038.68	9	0.2	520.347	91.08	0	RLIALLEVL	9	PEPLIST	RLIALLEVL	RLIALLEVL	0.5317	-99.9	0.3785	RLIALLEVL	RLIALLEVL	0.033	-99.9	4.1973	RLIALLEVL	RLIALLEVL	0.0854	-99.9	1.9371	RLIALLEVL	RLIALLEVL	0.0186	-99.9	6.6143	RLIALLEVL	RLIALLEVL	0.1723	-99.9	1.4063	RLIALLEVL	RLIALLEVL	0.1201	-99.9	2.5098	0.1602	3	0.3785	17000	16500	8670	3
LPVEFTIDA	NP_001447:NP_001104026:XP_006715973:NP_001120959:NP_001449	47.58	1003.52	9	-1.6	1004.53	87.61	0	LPVEFTIDA	9	PEPLIST	LPVEFTIDA	LPVEFTIDA	0.0026	-99.9	21.6632	LPVEFTIDA	LPVEFTIDA	0.0001	-99.9	46.6	LPVEFTIDA	LPVEFTIDA	0.0085	-99.9	8.0553	LPVEFTIDA	LPVEFTIDA	0.7682	-99.9	0.0282	LPVEFTIDA	LPVEFTIDA	0.0208	-99.9	5.4043	LPVEFTIDA	LPVEFTIDA	0.0056	-99.9	17.6128	0.1343	1	0.0282	185000	124000	217000	3
TYLVDMQRF	NP_001457	36.56	1171.57	9	0.4	586.792	80.71	0	TYLVDMQRF	9	PEPLIST	TYLVDMQRF	TYLVDMQRF	0.0033	-99.9	19.7481	TYLVDMQRF	TYLVDMQRF	0.978	-99.9	0.0155	TYLVDMQRF	TYLVDMQRF	0.0068	-99.9	8.9683	TYLVDMQRF	TYLVDMQRF	0.0016	-99.9	24.649	TYLVDMQRF	TYLVDMQRF	0.0033	-99.9	12.2799	TYLVDMQRF	TYLVDMQRF	0.4529	-99.9	0.3538	0.241	2	0.0155	344000	244000	254000	3
EYIKFLRSI	NP_001518	38.24	1167.67	9	3.1	584.842	74.78	0	EYIKFLRSI	9	PEPLIST	EYIKFLRSI	EYIKFLRSI	0.0092	-99.9	12.4133	EYIKFLRSI	EYIKFLRSI	0.8176	-99.9	0.1845	EYIKFLRSI	EYIKFLRSI	0.0373	-99.9	3.4929	EYIKFLRSI	EYIKFLRSI	0.0126	-99.9	8.4488	EYIKFLRSI	EYIKFLRSI	0.0074	-99.9	8.796	EYIKFLRSI	EYIKFLRSI	0.3334	-99.9	0.62	0.2029	2	0.1845	1280000	998000	657000	3
NTPEYMEKI	NP_001518	26.26	1123.52	9	0.4	562.769	51.64	0	NTPEYMEKI	9	PEPLIST	NTPEYMEKI	NTPEYMEKI	0.1556	-99.9	2.0007	NTPEYMEKI	NTPEYMEKI	0.0672	-99.9	2.8993	NTPEYMEKI	NTPEYMEKI	0.0025	-99.9	14.0296	NTPEYMEKI	NTPEYMEKI	0.0058	-99.9	13.2996	NTPEYMEKI	NTPEYMEKI	0.0166	-99.9	6.0462	NTPEYMEKI	NTPEYMEKI	0.0755	-99.9	3.8313	0.0539	0	2.0007	133000	31900	71900	3
PYNDYFEYF	NP_001518:NP_004955	43.66	1256.5	9	-0.1	629.259	92.74	0	PYNDYFEYF	9	PEPLIST	PYNDYFEYF	PYNDYFEYF	0.0016	-99.9	26.1783	PYNDYFEYF	PYNDYFEYF	0.9903	-99.9	0.0063	PYNDYFEYF	PYNDYFEYF	0.0017	-99.9	16.2932	PYNDYFEYF	PYNDYFEYF	0.0004	-99.9	41.2667	PYNDYFEYF	PYNDYFEYF	0.0009	-99.9	20.0083	PYNDYFEYF	PYNDYFEYF	0.3177	-99.9	0.672	0.2188	2	0.0063	144000	104000	106000	3
EYSKQMQRF	NP_001518:NP_004955	38.22	1215.57	9	1	608.793	32.36	0	EYSKQMQRF	9	PEPLIST	EYSKQMQRF	EYSKQMQRF	0.0004	-99.9	42.8667	EYSKQMQRF	EYSKQMQRF	0.8674	-99.9	0.1269	EYSKQMQRF	EYSKQMQRF	0.0024	-99.9	14.2611	EYSKQMQRF	EYSKQMQRF	0.0004	-99.9	39.8235	EYSKQMQRF	EYSKQMQRF	0.0016	-99.9	16.352	EYSKQMQRF	EYSKQMQRF	0.2954	-99.9	0.7597	0.1946	2	0.1269	1890000	1110000	1440000	3
YTTDRVMTV	NP_001518:NP_004955	37.64	1084.52	9	0.9	543.269	48.67	0	YTTDRVMTV	9	PEPLIST	YTTDRVMTV	YTTDRVMTV	0.9064	-99.9	0.0353	YTTDRVMTV	YTTDRVMTV	0.0251	-99.9	4.8206	YTTDRVMTV	YTTDRVMTV	0.0932	-99.9	1.812	YTTDRVMTV	YTTDRVMTV	0.2197	-99.9	0.7761	YTTDRVMTV	YTTDRVMTV	0.7688	-99.9	0.0951	YTTDRVMTV	YTTDRVMTV	0.4359	-99.9	0.3811	0.4082	5	0.0353	458000	326000	483000	3
IQHDLIFSL	NP_001521-P582S|hypoxia-inducible:NP_001521:NP_001230013-P606S|hypoxia-inducible:NP_001230013	34.11	1084.59	9	0.8	543.303	85.84	0	IQHDLIFSL	9	PEPLIST	IQHDLIFSL	IQHDLIFSL	0.8304	-99.9	0.0885	IQHDLIFSL	IQHDLIFSL	0.134	-99.9	1.9225	IQHDLIFSL	IQHDLIFSL	0.7915	-99.9	0.0506	IQHDLIFSL	IQHDLIFSL	0.0568	-99.9	2.9649	IQHDLIFSL	IQHDLIFSL	0.3979	-99.9	0.5561	IQHDLIFSL	IQHDLIFSL	0.5032	-99.9	0.2789	0.4523	5	0.0506	459000	294000	341000	3
FQLRSFDQL	NP_001521-P582S|hypoxia-inducible:NP_001521:NP_001230013-P606S|hypoxia-inducible:NP_001230013	31.87	1152.59	9	0.3	577.304	82.62	0	FQLRSFDQL	9	PEPLIST	FQLRSFDQL	FQLRSFDQL	0.5585	-99.9	0.3398	FQLRSFDQL	FQLRSFDQL	0.0323	-99.9	4.2554	FQLRSFDQL	FQLRSFDQL	0.3005	-99.9	0.5362	FQLRSFDQL	FQLRSFDQL	0.0065	-99.9	12.465	FQLRSFDQL	FQLRSFDQL	0.1214	-99.9	1.8586	FQLRSFDQL	FQLRSFDQL	0.077	-99.9	3.7692	0.1827	3	0.3398	46400	15900	45900	3
KALDGFVMV	NP_001521-P582S|hypoxia-inducible:NP_001521:NP_001230013-P606S|hypoxia-inducible:NP_001230013	31.58	978.521	9	0.3	490.268	79.61	0	KALDGFVMV	9	PEPLIST	KALDGFVMV	KALDGFVMV	0.9092	-99.9	0.0341	KALDGFVMV	KALDGFVMV	0.0319	-99.9	4.2839	KALDGFVMV	KALDGFVMV	0.0443	-99.9	3.1414	KALDGFVMV	KALDGFVMV	0.198	-99.9	0.875	KALDGFVMV	KALDGFVMV	0.6592	-99.9	0.1848	KALDGFVMV	KALDGFVMV	0.1999	-99.9	1.3451	0.3404	4	0.0341	116000	43900	69300	3
EHDGSLFQAV	NP_001521-P582S|hypoxia-inducible:NP_001521:NP_001230013-P606S|hypoxia-inducible:NP_001230013	37.57	1101.51	10	0.9	551.762	67.57	0	EHDGSLFQAV	10	PEPLIST	EHDGSLFAV	EHDGSLFQAV	0.0011	-99.9	30.0412	EHDGSLFQV	EHDGSLFQAV	0.0009	-99.9	19.808	EHDGSLFAV	EHDGSLFQAV	0.1917	-99.9	0.9407	EHDGSLQAV	EHDGSLFQAV	0.004	-99.9	16.1425	EHDGSFQAV	EHDGSLFQAV	0.0001	-99.9	38.5	EHDGSLFQV	EHDGSLFQAV	0.0033	-99.9	22.2895	0.0335	1	0.9407	289000	185000	272000	3
IQHPSNVL	NP_001524	20.63	906.492	8	0.2	454.253	37.33	0	IQHPSNVL	8	PEPLIST	IQHPSNV-L	IQHPSNVL	0.0064	-99.9	14.7176	IQHP-SNVL	IQHPSNVL	0.0017	-99.9	15.4144	IQHPSN-VL	IQHPSNVL	0.0908	-99.9	1.8488	IQH-PSNVL	IQHPSNVL	0.0052	-99.9	14.109	IQH-PSNVL	IQHPSNVL	0.0583	-99.9	3.0638	IQHPS-NVL	IQHPSNVL	0.0347	-99.9	6.5959	0.0328	1	1.8488	339000	157000	360000	3
ITTDVLYTI	NP_001524	29.53	1037.56	9	1	519.79	87.79	0	ITTDVLYTI	9	PEPLIST	ITTDVLYTI	ITTDVLYTI	0.7123	-99.9	0.172	ITTDVLYTI	ITTDVLYTI	0.196	-99.9	1.4761	ITTDVLYTI	ITTDVLYTI	0.0216	-99.9	4.8962	ITTDVLYTI	ITTDVLYTI	0.0761	-99.9	2.2971	ITTDVLYTI	ITTDVLYTI	0.314	-99.9	0.7625	ITTDVLYTI	ITTDVLYTI	0.1163	-99.9	2.5965	0.2394	3	0.172	106000	52100	35200	3
IYIAGHPAF	NP_001524	26.14	987.518	9	-0.1	494.766	66.14	0	IYIAGHPAF	9	PEPLIST	IYIAGHPAF	IYIAGHPAF	0.0194	-99.9	8.4428	IYIAGHPAF	IYIAGHPAF	0.9882	-99.9	0.0076	IYIAGHPAF	IYIAGHPAF	0.0891	-99.9	1.8737	IYIAGHPAF	IYIAGHPAF	0.016	-99.9	7.2763	IYIAGHPAF	IYIAGHPAF	0.1614	-99.9	1.5026	IYIAGHPAF	IYIAGHPAF	0.8163	-99.9	0.0346	0.3484	4	0.0076	296000	252000	314000	3
ALPDQGIAKA	NP_001542	34.29	982.545	10	1	492.28	37.58	0	ALPDQGIAKA	10	PEPLIST	ALPDGIAKA	ALPDQGIAKA	0.3194	-99.9	0.8953	ALPDGIAKA	ALPDQGIAKA	0.0004	-99.9	26.2093	APDQGIAKA	ALPDQGIAKA	0.0018	-99.9	15.9321	APDQGIAKA	ALPDQGIAKA	0.1502	-99.9	1.2004	ALPDGIAKA	ALPDQGIAKA	0.0025	-99.9	13.6764	ALPDGIAKA	ALPDQGIAKA	0.0029	-99.9	23.5686	0.0795	2	0.8953	99800	125000	25300	3
HFLDRHLVF	NP_001559	34.08	1182.63	9	0.8	395.217	77.43	0	HFLDRHLVF	9	PEPLIST	HFLDRHLVF	HFLDRHLVF	0.0112	-99.9	11.2462	HFLDRHLVF	HFLDRHLVF	0.9147	-99.9	0.0828	HFLDRHLVF	HFLDRHLVF	0.0883	-99.9	1.8862	HFLDRHLVF	HFLDRHLVF	0.0315	-99.9	4.6194	HFLDRHLVF	HFLDRHLVF	0.1248	-99.9	1.8207	HFLDRHLVF	HFLDRHLVF	0.8751	-99.9	0.0136	0.3409	4	0.0136	106000	130000	89000	3
FRQEYLDTL	NP_001559	30	1183.59	9	0.5	592.801	73.45	0	FRQEYLDTL	9	PEPLIST	FRQEYLDTL	FRQEYLDTL	0.068	-99.9	3.9184	FRQEYLDTL	FRQEYLDTL	0.0396	-99.9	3.8229	FRQEYLDTL	FRQEYLDTL	0.918	-99.9	0.0139	FRQEYLDTL	FRQEYLDTL	0.0169	-99.9	7.0343	FRQEYLDTL	FRQEYLDTL	0.1035	-99.9	2.1049	FRQEYLDTL	FRQEYLDTL	0.7961	-99.9	0.0435	0.3237	2	0.0139	120000	52400	169000	3
VLVNDFFLV	NP_001559	17.31	1064.59	9	0.2	533.303	96.07	0	VLVNDFFLV	9	PEPLIST	VLVNDFFLV	VLVNDFFLV	0.8747	-99.9	0.0569	VLVNDFFLV	VLVNDFFLV	0.0416	-99.9	3.7301	VLVNDFFLV	VLVNDFFLV	0.0032	-99.9	12.7008	VLVNDFFLV	VLVNDFFLV	0.0076	-99.9	11.4684	VLVNDFFLV	VLVNDFFLV	0.0176	-99.9	5.8682	VLVNDFFLV	VLVNDFFLV	0.0248	-99.9	8.0555	0.1616	1	0.0569	269000	133000	120000	3
NYSGAAEYLYF	NP_001559	37.56	1296.57	11	0.2	649.29	89.88	0	NYSGAAEYLYF	11	PEPLIST	NYSGAAEYF	NYSGAAEYLYF	0.0001	-99.9	59.4792	NYSGEYLYF	NYSGAAEYLYF	0.7507	-99.9	0.2488	NYSGAALYF	NYSGAAEYLYF	0.001	-99.9	20.2419	NYSGAALYF	NYSGAAEYLYF	0.0001	-99.9	65.2174	NYSGAALYF	NYSGAAEYLYF	0.0001	-99.9	41.4286	NYSGAALYF	NYSGAAEYLYF	0.0329	-99.9	6.8288	0.1308	1	0.2488	145000	41200	120000	3
NTIDPSHPM	NP_001596:XP_006721216	28.03	1010.45	9	0.4	506.232	39.29	0	NTIDPSHPM	9	PEPLIST	NTIDPSHPM	NTIDPSHPM	0.2833	-99.9	1.0637	NTIDPSHPM	NTIDPSHPM	0.0077	-99.9	8.3651	NTIDPSHPM	NTIDPSHPM	0.175	-99.9	1.0342	NTIDPSHPM	NTIDPSHPM	0.1507	-99.9	1.1971	NTIDPSHPM	NTIDPSHPM	0.6669	-99.9	0.1787	NTIDPSHPM	NTIDPSHPM	0.1671	-99.9	1.6993	0.2418	5	0.1787	882000	492000	858000	3
DHARTITVAL	NP_001596:XP_006721216	24.77	1095.6	10	0.9	548.81	49.23	0	DHARTITVAL	10	PEPLIST	DHARTIVAL	DHARTITVAL	0.0009	-99.9	32.1951	DHATITVAL	DHARTITVAL	0.0023	-99.9	13.777	DHATITVAL	DHARTITVAL	0.5898	-99.9	0.1602	DARTITVAL	DHARTITVAL	0.0604	-99.9	2.822	HARTITVAL	HARTITVAL	0.0203	-99.9	5.4624	DHATITVAL	DHARTITVAL	0.0182	-99.9	9.6796	0.1153	1	0.1602	447000	263000	362000	3
YHLDSSGSYVF	NP_001596:XP_006721216	26.86	1273.56	11	-0.4	637.788	74.09	0	YHLDSSGSYVF	11	PEPLIST	YLDSSGSYV	YHLDSSGSYV	0.0085	-99.9	12.8922	YHLDGSYVF	YHLDSSGSYVF	0.1797	-99.9	1.5636	YHLDGSYVF	YHLDSSGSYVF	0.4473	-99.9	0.2863	YHLDGSYVF	YHLDSSGSYVF	0.0027	-99.9	19.505	YHLDGSYVF	YHLDSSGSYVF	0.0022	-99.9	14.3317	YHLDGSYVF	YHLDSSGSYVF	0.1102	-99.9	2.7386	0.1251	2	0.2863	60400	21300	53500	3
QQDPQQYNV	NP_001612:NP_001612-R554K|aryl	36.12	1118.5	9	0.5	560.257	42.01	0	QQDPQQYNV	9	PEPLIST	QQDPQQYNV	QQDPQQYNV	0.539	-99.9	0.368	QQDPQQYNV	QQDPQQYNV	0.0133	-99.9	6.5174	QQDPQQYNV	QQDPQQYNV	0.1851	-99.9	0.977	QQDPQQYNV	QQDPQQYNV	0.0254	-99.9	5.3579	QQDPQQYNV	QQDPQQYNV	0.0233	-99.9	5.1046	QQDPQQYNV	QQDPQQYNV	0.0591	-99.9	4.614	0.1409	2	0.368	608000	341000	517000	3
VFDPKVFTF	NP_001615-E1196A|beta/gamma:NP_001615-R783C|beta/gamma:NP_001615:XP_005266896	46.62	1098.58	9	0.1	550.295	86.77	0	VFDPKVFTF	9	PEPLIST	VFDPKVFTF	VFDPKVFTF	0.1973	-99.9	1.5714	VFDPKVFTF	VFDPKVFTF	0.9914	-99.9	0.0056	VFDPKVFTF	VFDPKVFTF	0.1425	-99.9	1.2588	VFDPKVFTF	VFDPKVFTF	0.0346	-99.9	4.3329	VFDPKVFTF	VFDPKVFTF	0.3054	-99.9	0.7878	VFDPKVFTF	VFDPKVFTF	0.8455	-99.9	0.0202	0.4194	5	0.0056	95900	200000	372000	3
IQVTKVTQV	NP_001646:NP_001135753	28.54	1014.61	9	1.4	508.312	44.74	0	IQVTKVTQV	9	PEPLIST	IQVTKVTQV	IQVTKVTQV	0.7084	-99.9	0.1749	IQVTKVTQV	IQVTKVTQV	0.0106	-99.9	7.2338	IQVTKVTQV	IQVTKVTQV	0.0631	-99.9	2.4431	IQVTKVTQV	IQVTKVTQV	0.0183	-99.9	6.681	IQVTKVTQV	IQVTKVTQV	0.1367	-99.9	1.7001	IQVTKVTQV	IQVTKVTQV	0.092	-99.9	3.2263	0.1715	2	0.1749	317000	151000	368000	3
DHSFSLEL	NP_001666	27.15	946.44	8	-0.2	474.227	81.7	0	DHSFSLEL	8	PEPLIST	D-HSFSLEL	DHSFSLEL	0.0002	-99.9	53.0282	DHS-FSLEL	DHSFSLEL	0.0009	-99.9	19.632	DHS-FSLEL	DHSFSLEL	0.2193	-99.9	0.8049	D-HSFSLEL	DHSFSLEL	0.0011	-99.9	28.4848	DHS-FSLEL	DHSFSLEL	0.0004	-99.9	27	DHS-FSLEL	DHSFSLEL	0.009	-99.9	14.0119	0.0385	1	0.8049	150000	34600	135000	3
YLKDLIEEV	NP_001666	30.39	1120.6	9	2.3	561.309	83.7	0	YLKDLIEEV	9	PEPLIST	YLKDLIEEV	YLKDLIEEV	0.974	-99.9	0.01	YLKDLIEEV	YLKDLIEEV	0.0158	-99.9	5.9734	YLKDLIEEV	YLKDLIEEV	0.0561	-99.9	2.6714	YLKDLIEEV	YLKDLIEEV	0.0502	-99.9	3.276	YLKDLIEEV	YLKDLIEEV	0.2451	-99.9	1.0055	YLKDLIEEV	YLKDLIEEV	0.2314	-99.9	1.1079	0.2621	3	0.01	154000	105000	135000	3
DYLEVAKHF	NP_001666	28.41	1120.56	9	1.8	561.286	69.96	0	DYLEVAKHF	9	PEPLIST	DYLEVAKHF	DYLEVAKHF	0.0041	-99.9	17.8151	DYLEVAKHF	DYLEVAKHF	0.9032	-99.9	0.094	DYLEVAKHF	DYLEVAKHF	0.0204	-99.9	5.0477	DYLEVAKHF	DYLEVAKHF	0.0027	-99.9	19.67	DYLEVAKHF	DYLEVAKHF	0.003	-99.9	12.7626	DYLEVAKHF	DYLEVAKHF	0.3589	-99.9	0.548	0.2154	2	0.094	191000	60200	97900	3
AYVLNIVRF	NP_001668	36.22	1093.63	9	-0.4	547.821	85.69	0	AYVLNIVRF	9	PEPLIST	AYVLNIVRF	AYVLNIVRF	0.0211	-99.9	8.0734	AYVLNIVRF	AYVLNIVRF	0.9775	-99.9	0.0158	AYVLNIVRF	AYVLNIVRF	0.0165	-99.9	5.6859	AYVLNIVRF	AYVLNIVRF	0.0032	-99.9	18.1532	AYVLNIVRF	AYVLNIVRF	0.0179	-99.9	5.8222	AYVLNIVRF	AYVLNIVRF	0.5282	-99.9	0.2474	0.2607	2	0.0158	70500	27500	60000	3
AHLDATTVL	NP_001677	32.28	939.503	9	0.2	470.759	54.89	0	AHLDATTVL	9	PEPLIST	AHLDATTVL	AHLDATTVL	0.0181	-99.9	8.7547	AHLDATTVL	AHLDATTVL	0.0637	-99.9	2.9752	AHLDATTVL	AHLDATTVL	0.944	-99.9	0.0088	AHLDATTVL	AHLDATTVL	0.054	-99.9	3.0922	AHLDATTVL	AHLDATTVL	0.1412	-99.9	1.6577	AHLDATTVL	AHLDATTVL	0.4839	-99.9	0.3043	0.2842	3	0.0088	496000	324000	470000	3
FTQAGSEVSALLGR	NP_001677	45.84	1434.75	14	2.2	718.382	80.69	0	FTQAGSEVSALLGR	14	PEPLIST	FEVSALLGR	FTQAGSEVSALLGR	0.0004	-99.9	43.5517	FTQAGSEVR	FTQAGSEVSALLGR	0	-99.9	59.5455	FEVSALLGR	FTQAGSEVSALLGR	0	-99.9	70	FTQAGSEVR	FTQAGSEVSALLGR	0	-99.9	76.6667	FTQAGSSAL	FTQAGSEVSAL	0	-99.9	58.125	FTQAGSLGR	FTQAGSEVSALLGR	0.0001	-99.9	62.7174	0.0001	0	43.5517	5450	26200	18800	3
YYDKHFTEF	NP_001681	41.24	1248.55	9	2.4	625.281	57.52	0	YYDKHFTEF	9	PEPLIST	YYDKHFTEF	YYDKHFTEF	0.097	-99.9	3.0056	YYDKHFTEF	YYDKHFTEF	0.9878	-99.9	0.008	YYDKHFTEF	YYDKHFTEF	0.2436	-99.9	0.7112	YYDKHFTEF	YYDKHFTEF	0.0346	-99.9	4.3337	YYDKHFTEF	YYDKHFTEF	0.2695	-99.9	0.917	YYDKHFTEF	YYDKHFTEF	0.9036	-99.9	0.0088	0.4227	4	0.008	318000	80600	235000	3
NQDDSILKV	NP_001690-N266D|tyrosine-protein:NP_001690:NP_068713-N266D|tyrosine-protein:NP_068713	37.53	1030.53	9	0.8	516.272	57.13	0	NQDDSILKV	9	PEPLIST	NQDDSILKV	NQDDSILKV	0.7041	-99.9	0.1788	NQDDSILKV	NQDDSILKV	0.0078	-99.9	8.3082	NQDDSILKV	NQDDSILKV	0.3542	-99.9	0.4219	NQDDSILKV	NQDDSILKV	0.0384	-99.9	4.0078	NQDDSILKV	NQDDSILKV	0.082	-99.9	2.4748	NQDDSILKV	NQDDSILKV	0.0882	-99.9	3.3511	0.2124	2	0.1788	3080000	1770000	2520000	3
LRDGQILEL	NP_001690-N266D|tyrosine-protein:NP_001690:NP_068713-N266D|tyrosine-protein:NP_068713	30.74	1055.6	9	-0.1	1056.6	72.67	0	LRDGQILEL	9	PEPLIST	LRDGQILEL	LRDGQILEL	0.0731	-99.9	3.7282	LRDGQILEL	LRDGQILEL	0.0203	-99.9	5.3177	LRDGQILEL	LRDGQILEL	0.8948	-99.9	0.0202	LRDGQILEL	LRDGQILEL	0.0327	-99.9	4.4906	LRDGQILEL	LRDGQILEL	0.1271	-99.9	1.7963	LRDGQILEL	LRDGQILEL	0.7226	-99.9	0.0771	0.3118	3	0.0202	2910000	2070000	2420000	3
VYTSKSDVWSF	NP_001690-N266D|tyrosine-protein:NP_001690:NP_068713-N266D|tyrosine-protein:NP_068713	46.17	1317.62	11	1	659.82	79.26	0	VYTSKSDVWSF	11	PEPLIST	VSKSDVWSF	VYTSKSDVWSF	0.0003	-99.9	48	VYKSDVWSF	VYTSKSDVWSF	0.7977	-99.9	0.2069	VYTSDVWSF	VYTSKSDVWSF	0.0003	-99.9	32.25	VSKSDVWSF	VYTSKSDVWSF	0.0001	-99.9	56.2222	VSKSDVWSF	VYTSKSDVWSF	0.0002	-99.9	33.5	VYKSDVWSF	VYTSKSDVWSF	0.0244	-99.9	8.1378	0.1372	1	0.2069	476000	348000	587000	3
VYTSKSDVW	NP_001690-N266D|tyrosine-protein:NP_001690:NP_068713-N266D|tyrosine-protein:NP_068713:NP_006334	35.01	1083.52	9	0.4	542.769	48.47	0	VYTSKSDVW	9	PEPLIST	VYTSKSDVW	VYTSKSDVW	0.0004	-99.9	42.1667	VYTSKSDVW	VYTSKSDVW	0.8291	-99.9	0.1706	VYTSKSDVW	VYTSKSDVW	0.0026	-99.9	13.8551	VYTSKSDVW	VYTSKSDVW	0.0004	-99.9	41.8667	VYTSKSDVW	VYTSKSDVW	0.0012	-99.9	18.0062	VYTSKSDVW	VYTSKSDVW	0.098	-99.9	3.0286	0.1553	1	0.1706	130000	84400	250000	3
AVGKIFSNV	NP_001744:NP_001166367	41.06	933.528	9	1.1	467.772	58.52	0	AVGKIFSNV	9	PEPLIST	AVGKIFSNV	AVGKIFSNV	0.5588	-99.9	0.3393	AVGKIFSNV	AVGKIFSNV	0.0078	-99.9	8.3095	AVGKIFSNV	AVGKIFSNV	0.001	-99.9	20.2097	AVGKIFSNV	AVGKIFSNV	0.0184	-99.9	6.6491	AVGKIFSNV	AVGKIFSNV	0.0267	-99.9	4.7752	AVGKIFSNV	AVGKIFSNV	0.0226	-99.9	8.527	0.1059	1	0.3393	180000	299000	493000	3
WVDPNSPVL	NP_001809:NP_001809-Q250R|aldo-keto	43.94	1025.52	9	1.7	1026.53	82.98	0	WVDPNSPVL	9	PEPLIST	WVDPNSPVL	WVDPNSPVL	0.7422	-99.9	0.1504	WVDPNSPVL	WVDPNSPVL	0.0774	-99.9	2.6759	WVDPNSPVL	WVDPNSPVL	0.6201	-99.9	0.1374	WVDPNSPVL	WVDPNSPVL	0.2575	-99.9	0.6412	WVDPNSPVL	WVDPNSPVL	0.9007	-99.9	0.0309	WVDPNSPVL	WVDPNSPVL	0.4353	-99.9	0.3821	0.5055	5	0.0309	11800000	10100000	12400000	3
AGLAKSIGV	NP_001809:NP_001809-Q250R|aldo-keto	25.16	814.491	9	-0.6	408.253	43.08	0	AGLAKSIGV	9	PEPLIST	AGLAKSIGV	AGLAKSIGV	0.0919	-99.9	3.1503	AGLAKSIGV	AGLAKSIGV	0.001	-99.9	18.7308	AGLAKSIGV	AGLAKSIGV	0.0019	-99.9	15.7747	AGLAKSIGV	AGLAKSIGV	0.0104	-99.9	9.4768	AGLAKSIGV	AGLAKSIGV	0.0309	-99.9	4.4217	AGLAKSIGV	AGLAKSIGV	0.0363	-99.9	6.4129	0.0287	0	3.1503	235000	78400	167000	3
HEPEPHIL	NP_001818	31.15	970.487	8	0.5	486.251	33.88	0	HEPEPHIL	8	PEPLIST	HEPEPHI-L	HEPEPHIL	0.0007	-99.9	35.3333	HEPEPHI-L	HEPEPHIL	0.0018	-99.9	15.0445	HEPEPHI-L	HEPEPHIL	0.0693	-99.9	2.2986	HEPEPHI-L	HEPEPHIL	0.0031	-99.9	18.2688	HEPEPHI-L	HEPEPHIL	0.0008	-99.9	20.3802	HEPEPHI-L	HEPEPHIL	0.0137	-99.9	11.3639	0.0149	0	2.2986	739000	835000	1020000	3
KYFDEHYEY	NP_001818	44.18	1292.53	9	0.8	647.275	53.74	0	KYFDEHYEY	9	PEPLIST	KYFDEHYEY	KYFDEHYEY	0.0387	-99.9	5.6395	KYFDEHYEY	KYFDEHYEY	0.8727	-99.9	0.1217	KYFDEHYEY	KYFDEHYEY	0.0306	-99.9	3.9638	KYFDEHYEY	KYFDEHYEY	0.0206	-99.9	6.1586	KYFDEHYEY	KYFDEHYEY	0.0435	-99.9	3.6668	KYFDEHYEY	KYFDEHYEY	0.8707	-99.9	0.0146	0.3128	2	0.0146	1400000	831000	1310000	3
IHEPEPHIL	NP_001818	36.89	1083.57	9	1.1	542.793	49.69	0	IHEPEPHIL	9	PEPLIST	IHEPEPHIL	IHEPEPHIL	0.0037	-99.9	18.7301	IHEPEPHIL	IHEPEPHIL	0.091	-99.9	2.43	IHEPEPHIL	IHEPEPHIL	0.7405	-99.9	0.0708	IHEPEPHIL	IHEPEPHIL	0.0166	-99.9	7.1287	IHEPEPHIL	IHEPEPHIL	0.0501	-99.9	3.3784	IHEPEPHIL	IHEPEPHIL	0.2639	-99.9	0.8861	0.1943	2	0.0708	7100000	4270000	5010000	3
QPSSLLPLA	NP_001900	24.8	924.528	9	1.8	925.537	84.38	0	QPSSLLPLA	9	PEPLIST	QPSSLLPLA	QPSSLLPLA	0.0011	-99.9	29.9352	QPSSLLPLA	QPSSLLPLA	0.0001	-99.9	46.2	QPSSLLPLA	QPSSLLPLA	0.0034	-99.9	12.4033	QPSSLLPLA	QPSSLLPLA	0.6437	-99.9	0.0805	QPSSLLPLA	QPSSLLPLA	0.0028	-99.9	13.2109	QPSSLLPLA	QPSSLLPLA	0.0013	-99.9	31.5417	0.1087	1	0.0805	1480000	822000	1410000	3
GTIDEIQKL	NP_001914	34.86	1015.55	9	0.3	508.785	62.15	0	GTIDEIQKL	9	PEPLIST	GTIDEIQKL	GTIDEIQKL	0.7189	-99.9	0.1673	GTIDEIQKL	GTIDEIQKL	0.0244	-99.9	4.8733	GTIDEIQKL	GTIDEIQKL	0.0324	-99.9	3.835	GTIDEIQKL	GTIDEIQKL	0.0162	-99.9	7.2315	GTIDEIQKL	GTIDEIQKL	0.3526	-99.9	0.6568	GTIDEIQKL	GTIDEIQKL	0.2143	-99.9	1.2267	0.2265	3	0.1673	145000	96900	125000	3
NHYNNIMAL	NP_001914	28.8	1088.51	9	0.3	545.261	67.48	0	NHYNNIMAL	9	PEPLIST	NHYNNIMAL	NHYNNIMAL	0.024	-99.9	7.5085	NHYNNIMAL	NHYNNIMAL	0.093	-99.9	2.4053	NHYNNIMAL	NHYNNIMAL	0.9818	-99.9	0.0029	NHYNNIMAL	NHYNNIMAL	0.1406	-99.9	1.2855	NHYNNIMAL	NHYNNIMAL	0.2515	-99.9	0.9812	NHYNNIMAL	NHYNNIMAL	0.7369	-99.9	0.0713	0.3713	4	0.0029	364000	278000	410000	3
RLYDGLFKVI	NP_001914	43.08	1222.71	10	0.6	408.577	84.73	0	RLYDGLFKVI	10	PEPLIST	RLYDGLFKI	RLYDGLFKVI	0.7623	-99.9	0.1374	RYDGLFKVI	RLYDGLFKVI	0.2925	-99.9	1.0462	RLYDGLFVI	RLYDGLFKVI	0.0068	-99.9	9.0221	RLYDGLFVI	RLYDGLFKVI	0.0081	-99.9	10.9879	RLYDGLKVI	RLYDGLFKVI	0.0276	-99.9	4.6982	RLYDGLFKI	RLYDGLFKVI	0.0572	-99.9	4.7301	0.1924	2	0.1374	164000	75200	118000	3
RFLDDLGLKF	NP_001934	36.24	1222.67	10	1.1	408.565	85.49	0	RFLDDLGLKF	10	PEPLIST	RLDDLGLKF	RFLDDLGLKF	0.1525	-99.9	2.0461	RFLDLGLKF	RFLDDLGLKF	0.8603	-99.9	0.1353	RLDDLGLKF	RFLDDLGLKF	0.0112	-99.9	7.0207	RLDDLGLKF	RFLDDLGLKF	0.008	-99.9	11.1224	RLDDLGLKF	RFLDDLGLKF	0.0308	-99.9	4.4264	RFDDLGLKF	RFLDDLGLKF	0.3282	-99.9	0.6372	0.2318	2	0.1353	99200	9250	66300	3
FYLEGGFSKF	NP_001937	40.37	1193.58	10	0.1	597.795	84.52	0	FYLEGGFSKF	10	PEPLIST	FLEGGFSKF	FYLEGGFSKF	0.0389	-99.9	5.6215	FYLEGGFKF	FYLEGGFSKF	0.9748	-99.9	0.0168	FYLEGGFSF	FYLEGGFSKF	0.0392	-99.9	3.3995	FYLEGGFSF	FYLEGGFSKF	0.0047	-99.9	14.8329	FYLEGGFSF	FYLEGGFSKF	0.0169	-99.9	5.9904	FYLEGGFSF	FYLEGGFSKF	0.4788	-99.9	0.3126	0.2589	2	0.0168	205000	114000	152000	3
QVVGGIYGV	NP_001952	43.6	890.486	9	-1.1	891.492	77.03	0	QVVGGIYGV	9	PEPLIST	QVVGGIYGV	QVVGGIYGV	0.9323	-99.9	0.0224	QVVGGIYGV	QVVGGIYGV	0.0077	-99.9	8.3541	QVVGGIYGV	QVVGGIYGV	0.0455	-99.9	3.0823	QVVGGIYGV	QVVGGIYGV	0.0993	-99.9	1.7871	QVVGGIYGV	QVVGGIYGV	0.1203	-99.9	1.8704	QVVGGIYGV	QVVGGIYGV	0.063	-99.9	4.4044	0.2113	3	0.0224	1060000	612000	1000000	3
AYLPVNESF	NP_001952	29.96	1038.5	9	-0.1	520.258	83.14	0	AYLPVNESF	9	PEPLIST	AYLPVNESF	AYLPVNESF	0.0531	-99.9	4.648	AYLPVNESF	AYLPVNESF	0.9925	-99.9	0.0049	AYLPVNESF	AYLPVNESF	0.0788	-99.9	2.0753	AYLPVNESF	AYLPVNESF	0.0103	-99.9	9.5709	AYLPVNESF	AYLPVNESF	0.0504	-99.9	3.369	AYLPVNESF	AYLPVNESF	0.768	-99.9	0.0572	0.3255	2	0.0049	95900	23500	13900	3
LILDPIFKV	NP_001952	29.29	1056.66	9	-0.1	529.336	88.27	0	LILDPIFKV	9	PEPLIST	LILDPIFKV	LILDPIFKV	0.9608	-99.9	0.0133	LILDPIFKV	LILDPIFKV	0.0151	-99.9	6.1259	LILDPIFKV	LILDPIFKV	0.0104	-99.9	7.2947	LILDPIFKV	LILDPIFKV	0.0881	-99.9	1.9842	LILDPIFKV	LILDPIFKV	0.1633	-99.9	1.4862	LILDPIFKV	LILDPIFKV	0.1042	-99.9	2.8771	0.2236	3	0.0133	11900	20300	11500	3
GTITTFEHA	NP_001952	27.44	975.466	9	0.6	488.741	45.37	0	GTITTFEHA	9	PEPLIST	GTITTFEHA	GTITTFEHA	0.211	-99.9	1.4711	GTITTFEHA	GTITTFEHA	0.0003	-99.9	28.0588	GTITTFEHA	GTITTFEHA	0.0001	-99.9	39.9167	GTITTFEHA	GTITTFEHA	0.0091	-99.9	10.3407	GTITTFEHA	GTITTFEHA	0.0045	-99.9	10.8327	GTITTFEHA	GTITTFEHA	0.0051	-99.9	18.3467	0.0384	1	1.4711	21700	55700	57800	3
ILTDITKGV	NP_001952	21.36	958.57	9	0.7	480.293	62.69	0	ILTDITKGV	9	PEPLIST	ILTDITKGV	ILTDITKGV	0.732	-99.9	0.1578	ILTDITKGV	ILTDITKGV	0.0039	-99.9	11.215	ILTDITKGV	ILTDITKGV	0.0031	-99.9	12.8116	ILTDITKGV	ILTDITKGV	0.0089	-99.9	10.4606	ILTDITKGV	ILTDITKGV	0.0373	-99.9	3.9627	ILTDITKGV	ILTDITKGV	0.0464	-99.9	5.4683	0.1386	1	0.1578	217000	204000	115000	3
RYFDPANGKF	NP_001952	46.39	1213.59	10	0	405.537	57.19	0	RYFDPANGKF	10	PEPLIST	RYFDPANGF	RYFDPANGKF	0.0108	-99.9	11.4451	RYFDPANKF	RYFDPANGKF	0.9642	-99.9	0.0231	RYFDPANGF	RYFDPANGKF	0.0158	-99.9	5.8186	RYFDPANKF	RYFDPANGKF	0.0049	-99.9	14.5451	RYFDPANGF	RYFDPANGKF	0.0176	-99.9	5.8666	RYFDPANKF	RYFDPANGKF	0.6258	-99.9	0.1451	0.2732	2	0.0231	738000	436000	549000	3
GGGQIIPTAR	NP_001952	17.2	968.54	10	0.7	485.278	34.36	0	GGGQIIPTAR	10	PEPLIST	GGGQIIPTA	GGGQIIPTA	0.0002	-99.9	53.5211	GGGQIIPTR	GGGQIIPTAR	0.0001	-99.9	48.6	GGQIIPTAR	GGGQIIPTAR	0	-99.9	75	GGQIIPTAR	GGGQIIPTAR	0	-99.9	72.0588	GGGQIITAR	GGGQIIPTAR	0	-99.9	77.5	GGQIIPTAR	GGGQIIPTAR	0.0002	-99.9	59.4776	0.0001	0	48.6	80200	53300	19300	3
FAISILQQL	NP_001958	29.6	1031.6	9	0.6	1032.61	93.48	0	FAISILQQL	9	PEPLIST	FAISILQQL	FAISILQQL	0.6609	-99.9	0.2203	FAISILQQL	FAISILQQL	0.0569	-99.9	3.1756	FAISILQQL	FAISILQQL	0.2452	-99.9	0.7051	FAISILQQL	FAISILQQL	0.2692	-99.9	0.6033	FAISILQQL	FAISILQQL	0.9356	-99.9	0.017	FAISILQQL	FAISILQQL	0.4088	-99.9	0.4321	0.4295	5	0.017	30100	17600	27000	3
ARDFTVSAL	NP_001958	25.8	978.513	9	-0.2	490.264	63.56	0	ARDFTVSAL	9	PEPLIST	ARDFTVSAL	ARDFTVSAL	0.0351	-99.9	5.9682	ARDFTVSAL	ARDFTVSAL	0.0105	-99.9	7.2682	ARDFTVSAL	ARDFTVSAL	0.9109	-99.9	0.0156	ARDFTVSAL	ARDFTVSAL	0.0184	-99.9	6.6582	ARDFTVSAL	ARDFTVSAL	0.0865	-99.9	2.3978	ARDFTVSAL	ARDFTVSAL	0.5945	-99.9	0.1733	0.276	2	0.0156	325000	125000	338000	3
RFVNVVPTF	NP_001988	34.27	1077.6	9	0.2	539.806	82.67	0	RFVNVVPTF	9	PEPLIST	RFVNVVPTF	RFVNVVPTF	0.1005	-99.9	2.9341	RFVNVVPTF	RFVNVVPTF	0.9803	-99.9	0.0142	RFVNVVPTF	RFVNVVPTF	0.0335	-99.9	3.762	RFVNVVPTF	RFVNVVPTF	0.0149	-99.9	7.625	RFVNVVPTF	RFVNVVPTF	0.1545	-99.9	1.5508	RFVNVVPTF	RFVNVVPTF	0.7599	-99.9	0.0606	0.3406	3	0.0142	202000	109000	115000	3
FVNVVPTFGK	NP_001988	29.3	1106.61	10	0.7	554.314	77.19	0	FVNVVPTFGK	10	PEPLIST	FVVVPTFGK	FVNVVPTFGK	0.0007	-99.9	34.8333	FVNVPTFGK	FVNVVPTFGK	0.0002	-99.9	34.8125	FVNVVPTGK	FVNVVPTFGK	0	-99.9	71.25	FVNVVPTFK	FVNVVPTFGK	0.0006	-99.9	35.451	FVNVVPTFK	FVNVVPTFGK	0.0002	-99.9	33.4444	FVNVVPTFK	FVNVVPTFGK	0.0014	-99.9	31.525	0.0005	0	31.525	65700	21700	41100	3
LYANMFERL	NP_002005	33.25	1155.57	9	-1.2	578.794	83.23	0	LYANMFERL	9	PEPLIST	LYANMFERL	LYANMFERL	0.0063	-99.9	14.8027	LYANMFERL	LYANMFERL	0.9466	-99.9	0.0439	LYANMFERL	LYANMFERL	0.0186	-99.9	5.3322	LYANMFERL	LYANMFERL	0.0025	-99.9	20.2129	LYANMFERL	LYANMFERL	0.0102	-99.9	7.6032	LYANMFERL	LYANMFERL	0.4733	-99.9	0.3213	0.2429	2	0.0439	2460000	682000	2310000	3
KPNEGAIVEV	NP_002005	17.79	1054.57	10	0.9	528.291	42.42	0	KPNEGAIVEV	10	PEPLIST	KPNEGIVEV	KPNEGAIVEV	0.0091	-99.9	12.4829	KPNEGIVEV	KPNEGAIVEV	0.0004	-99.9	26.7209	KPNEGIVEV	KPNEGAIVEV	0.0156	-99.9	5.86	KPNEAIVEV	KPNEGAIVEV	0.4622	-99.9	0.2416	KPNEGIVEV	KPNEGAIVEV	0.0336	-99.9	4.2197	KPNEGIVEV	KPNEGAIVEV	0.009	-99.9	14.0179	0.0883	1	0.2416	192000	141000	67400	3
VGVNGFGR	NP_002037	35.72	804.424	8	0.3	403.219	34.49	0	VGVNGFGR	8	PEPLIST	VGVNGF-GR	VGVNGFGR	0.0001	-99.9	57.5	VGVNGF-GR	VGVNGFGR	0	-99.9	64.375	VGV-NGFGR	VGVNGFGR	0	-99.9	72.5	VGVNGF-GR	VGVNGFGR	0	-99.9	71.7647	VGVNGFGR-	VGVNGFGR	0	-99.9	75	VGV-NGFGR	VGVNGFGR	0.0003	-99.9	52.6882	0.0001	0	52.6882	796000	98700	75500	3
KAYTSQFVSL	NP_002047:NP_001231639	27.86	1142.6	10	2	572.307	69.04	0	KAYTSQFVSL	10	PEPLIST	KAYSQFVSL	KAYTSQFVSL	0.0431	-99.9	5.2934	KYTSQFVSL	KAYTSQFVSL	0.3985	-99.9	0.7531	KAYSQFVSL	KAYTSQFVSL	0.0051	-99.9	10.3434	KAYTSQVSL	KAYTSQFVSL	0.0226	-99.9	5.8058	KAYSQFVSL	KAYTSQFVSL	0.233	-99.9	1.0616	KYTSQFVSL	KAYTSQFVSL	0.074	-99.9	3.8926	0.1294	2	0.7531	131000	78000	114000	3
YYLTDVDRI	NP_002058	25.12	1156.58	9	1.6	579.296	75.82	0	YYLTDVDRI	9	PEPLIST	YYLTDVDRI	YYLTDVDRI	0.0521	-99.9	4.7099	YYLTDVDRI	YYLTDVDRI	0.9146	-99.9	0.0829	YYLTDVDRI	YYLTDVDRI	0.0253	-99.9	4.4611	YYLTDVDRI	YYLTDVDRI	0.0058	-99.9	13.339	YYLTDVDRI	YYLTDVDRI	0.0176	-99.9	5.8769	YYLTDVDRI	YYLTDVDRI	0.3528	-99.9	0.5642	0.228	2	0.0829	123000	87700	118000	3
RYLDEINLL	NP_002059:NP_002059-Y147C|guanine	26.1	1147.62	9	0.8	574.82	85.66	0	RYLDEINLL	9	PEPLIST	RYLDEINLL	RYLDEINLL	0.135	-99.9	2.3049	RYLDEINLL	RYLDEINLL	0.9826	-99.9	0.012	RYLDEINLL	RYLDEINLL	0.1179	-99.9	1.4905	RYLDEINLL	RYLDEINLL	0.0103	-99.9	9.5733	RYLDEINLL	RYLDEINLL	0.091	-99.9	2.3205	RYLDEINLL	RYLDEINLL	0.8231	-99.9	0.032	0.3599	3	0.012	502000	291000	243000	3
TPAPHSPWTA	NP_002067	37.45	1063.51	10	1.2	532.762	47.3	0	TPAPHSPWTA	10	PEPLIST	TAPHSPWTA	TPAPHSPWTA	0.0039	-99.9	18.2058	TAPHSPWTA	TPAPHSPWTA	0.0003	-99.9	30	TPAPHPWTA	TPAPHSPWTA	0.0056	-99.9	9.8929	TPAPHSPTA	TPAPHSPWTA	0.6018	-99.9	0.1084	TPAPSPWTA	TPAPHSPWTA	0.0067	-99.9	9.1822	TPAPHPWTA	TPAPHSPWTA	0.0042	-99.9	19.9503	0.1038	1	0.1084	418000	287000	486000	3
EYLPIGGLAEF	NP_002071:NP_002071-V346G|aspartate	41.14	1207.61	11	1.8	604.815	93.93	0	EYLPIGGLAEF	11	PEPLIST	YLIGGLAEF	YLPIGGLAEF	0.0147	-99.9	9.7916	EYLPIGAEF	EYLPIGGLAEF	0.8878	-99.9	0.1085	EYLPIGAEF	EYLPIGGLAEF	0.0074	-99.9	8.6346	EPIGGLAEF	EYLPIGGLAEF	0.0238	-99.9	5.5988	YPIGGLAEF	YLPIGGLAEF	0.0036	-99.9	11.9291	EYLPIGAEF	EYLPIGGLAEF	0.0961	-99.9	3.0915	0.1722	1	0.1085	37900	73900	73200	3
SHAELETAL	NP_002072	19.91	969.477	9	0.9	485.746	47.14	0	SHAELETAL	9	PEPLIST	SHAELETAL	SHAELETAL	0.0108	-99.9	11.4676	SHAELETAL	SHAELETAL	0.0154	-99.9	6.052	SHAELETAL	SHAELETAL	0.9761	-99.9	0.0038	SHAELETAL	SHAELETAL	0.0455	-99.9	3.5071	SHAELETAL	SHAELETAL	0.0738	-99.9	2.6619	SHAELETAL	SHAELETAL	0.271	-99.9	0.8586	0.2321	2	0.0038	278000	127000	310000	3
FIAKSFYDL	NP_002074	41.93	1102.57	9	0	552.292	82.04	0	FIAKSFYDL	9	PEPLIST	FIAKSFYDL	FIAKSFYDL	0.5394	-99.9	0.3675	FIAKSFYDL	FIAKSFYDL	0.0289	-99.9	4.5018	FIAKSFYDL	FIAKSFYDL	0.0343	-99.9	3.6999	FIAKSFYDL	FIAKSFYDL	0.0157	-99.9	7.376	FIAKSFYDL	FIAKSFYDL	0.2817	-99.9	0.8724	FIAKSFYDL	FIAKSFYDL	0.0821	-99.9	3.5613	0.1637	2	0.3675	845000	618000	909000	3
VLIENVASL	NP_002074	31.62	956.554	9	-0.3	957.561	85.11	0	VLIENVASL	9	PEPLIST	VLIENVASL	VLIENVASL	0.9235	-99.9	0.0279	VLIENVASL	VLIENVASL	0.1524	-99.9	1.7612	VLIENVASL	VLIENVASL	0.3359	-99.9	0.4574	VLIENVASL	VLIENVASL	0.0614	-99.9	2.7807	VLIENVASL	VLIENVASL	0.843	-99.9	0.0533	VLIENVASL	VLIENVASL	0.5349	-99.9	0.2396	0.4752	5	0.0279	6720000	3110000	5430000	3
QYAGKYVLF	NP_002075	36.54	1087.57	9	0.7	544.793	78.35	0	QYAGKYVLF	9	PEPLIST	QYAGKYVLF	QYAGKYVLF	0.0034	-99.9	19.4198	QYAGKYVLF	QYAGKYVLF	0.9927	-99.9	0.0047	QYAGKYVLF	QYAGKYVLF	0.0248	-99.9	4.5107	QYAGKYVLF	QYAGKYVLF	0.0038	-99.9	16.594	QYAGKYVLF	QYAGKYVLF	0.0175	-99.9	5.8951	QYAGKYVLF	QYAGKYVLF	0.7091	-99.9	0.0839	0.2919	2	0.0047	303000	137000	371000	3
YAYDGKDYL	NP_002118:XP_006715143:XP_006725104	38.3	1106.49	9	0.7	554.254	61.01	0	YAYDGKDYL	9	PEPLIST	YAYDGKDYL	YAYDGKDYL	0.7969	-99.9	0.1144	YAYDGKDYL	YAYDGKDYL	0.0713	-99.9	2.8081	YAYDGKDYL	YAYDGKDYL	0.6396	-99.9	0.1246	YAYDGKDYL	YAYDGKDYL	0.4716	-99.9	0.2312	YAYDGKDYL	YAYDGKDYL	0.9904	-99.9	0.0024	YAYDGKDYL	YAYDGKDYL	0.7424	-99.9	0.069	0.6187	5	0.0024	851000	488000	710000	3
YAYDGKDYLAL	NP_002118:XP_006715143:XP_006725104	50.38	1290.61	11	1.1	646.315	79.35	0	YAYDGKDYLAL	11	PEPLIST	YAYDGYLAL	YAYDGKDYLAL	0.2332	-99.9	1.3278	AYDGKDYLL	AYDGKDYLAL	0.0154	-99.9	6.0487	YAYDGKLAL	YAYDGKDYLAL	0.197	-99.9	0.9114	YAYDGKLAL	YAYDGKDYLAL	0.0958	-99.9	1.8486	YAYDGKLAL	YAYDGKDYLAL	0.7776	-99.9	0.0895	YAYDGKLAL	YAYDGKDYLAL	0.1398	-99.9	2.1524	0.2431	4	0.0895	1670000	1170000	1480000	3
TRYLGDLSGGQVL	NP_002124	37.35	1377.73	13	1.3	689.871	79.73	0	TRYLGDLSGGQVL	13	PEPLIST	TRYLGDLSL	TRYLGDLSGGQVL	0.0024	-99.9	22.3246	RYLGGGQVL	RYLGDLSGGQVL	0.0224	-99.9	5.0671	TRYSGGQVL	TRYLGDLSGGQVL	0.4334	-99.9	0.3007	TRYSGGQVL	TRYLGDLSGGQVL	0.0023	-99.9	21.1532	TRYSGGQVL	TRYLGDLSGGQVL	0.0016	-99.9	16.384	TRYSGGQVL	TRYLGDLSGGQVL	0.1718	-99.9	1.6385	0.1056	2	0.3007	74400	91500	88700	3
DYFEQYGK	NP_002127:XP_005268883	47.83	1048.45	8	0	525.232	54.24	0	DYFEQYGK	8	PEPLIST	DYFE-QYGK	DYFEQYGK	0.0001	-99.9	70.5556	DYFE-QYGK	DYFEQYGK	0.001	-99.9	18.8526	DYFE-QYGK	DYFEQYGK	0.0001	-99.9	47	DYFE-QYGK	DYFEQYGK	0.0002	-99.9	54.1936	DYFEQYGK-	DYFEQYGK	0	-99.9	67.5	DYFEQYGK-	DYFEQYGK	0.0018	-99.9	28.2289	0.0005	0	18.8526	400000	246000	317000	3
SYRDSYESY	NP_002130-T135956571TGG|RNA-binding	20.67	1168.47	9	1.4	585.242	41.55	0	SYRDSYESY	9	PEPLIST	SYRDSYESY	SYRDSYESY	0.0021	-99.9	23.8945	SYRDSYESY	SYRDSYESY	0.4058	-99.9	0.7381	SYRDSYESY	SYRDSYESY	0.0046	-99.9	10.7953	SYRDSYESY	SYRDSYESY	0.0084	-99.9	10.797	SYRDSYESY	SYRDSYESY	0.0076	-99.9	8.6771	SYRDSYESY	SYRDSYESY	0.6663	-99.9	0.111	0.1824	2	0.111	63500	48200	71500	3
VEILANDQGNR	NP_002146-L198F|heat:NP_002146-T297K|heat:NP_002146-R577Q|heat:NP_002146-D562E|heat:NP_002146-A375S|heat:NP_002146-L276P|heat:NP_002146-D392V|heat:NP_002146	31.06	1227.62	11	0.9	614.818	34.08	0	VEILANDQGNR	11	PEPLIST	VLANDQGNR	VEILANDQGNR	0.0001	-99.9	59.5833	VEILANDQR	VEILANDQGNR	0	-99.9	64.375	VEILANDQR	VEILANDQGNR	0	-99.9	80	VEILANDQR	VEILANDQGNR	0	-99.9	74.1176	VEILAQGNR	VEILANDQGNR	0	-99.9	77.5	VEILANDQR	VEILANDQGNR	0.0001	-99.9	72.8261	0	0	59.5833	374000	193000	171000	3
VLQATVVAVGSGSK	NP_002148	40	1314.75	14	-1.1	439.257	50.65	0	VLQATVVAVGSGSK	14	PEPLIST	VLQATVVAV	VLQATVVAV	0.0003	-99.9	48.45	VLQATVVSK	VLQATVVAVGSGSK	0	-99.9	57.7273	VLQATVVAV	VLQATVVAV	0	-99.9	90	VVAVGSGSK	VLQATVVAVGSGSK	0	-99.9	84.375	VVAVGSGSK	VLQATVVAVGSGSK	0	-99.9	77.5	VLAVGSGSK	VLQATVVAVGSGSK	0.0001	-99.9	74.1304	0.0001	0	48.45	69700	86600	27800	3
SVVTSIFGV	NP_002152-K1182E|isoleucine--tRNA:NP_038203-K1182E|isoleucine--tRNA:NP_002152-P437L|isoleucine--tRNA:NP_002152:NP_038203-P437L|isoleucine--tRNA	27.6	907.501	9	1.1	908.51	91.5	0	SVVTSIFGV	9	PEPLIST	SVVTSIFGV	SVVTSIFGV	0.8702	-99.9	0.0616	SVVTSIFGV	SVVTSIFGV	0.0041	-99.9	10.9184	SVVTSIFGV	SVVTSIFGV	0.0109	-99.9	7.1267	SVVTSIFGV	SVVTSIFGV	0.0496	-99.9	3.3042	SVVTSIFGV	SVVTSIFGV	0.0814	-99.9	2.4841	SVVTSIFGV	SVVTSIFGV	0.05	-99.9	5.2067	0.1777	1	0.0616	590000	144000	158000	3
YRFLIQNVL	NP_002152-K1182E|isoleucine--tRNA:NP_038203-K1182E|isoleucine--tRNA:NP_002152-P437L|isoleucine--tRNA:NP_002152:NP_038203-P437L|isoleucine--tRNA	24.17	1164.67	9	0.7	583.341	87.28	0	YRFLIQNVL	9	PEPLIST	YRFLIQNVL	YRFLIQNVL	0.051	-99.9	4.7701	YRFLIQNVL	YRFLIQNVL	0.0347	-99.9	4.0754	YRFLIQNVL	YRFLIQNVL	0.9617	-99.9	0.006	YRFLIQNVL	YRFLIQNVL	0.09	-99.9	1.9507	YRFLIQNVL	YRFLIQNVL	0.1779	-99.9	1.366	YRFLIQNVL	YRFLIQNVL	0.8866	-99.9	0.0108	0.367	4	0.006	6670	18300	48400	3
MVAPAVASV	NP_002219	39.71	843.452	9	0.6	844.46	65.03	0	MVAPAVASV	9	PEPLIST	MVAPAVASV	MVAPAVASV	0.9458	-99.9	0.0171	MVAPAVASV	MVAPAVASV	0.023	-99.9	4.9954	MVAPAVASV	MVAPAVASV	0.1239	-99.9	1.4244	MVAPAVASV	MVAPAVASV	0.4881	-99.9	0.2132	MVAPAVASV	MVAPAVASV	0.8323	-99.9	0.0577	MVAPAVASV	MVAPAVASV	0.2599	-99.9	0.9023	0.4455	5	0.0171	604000	648000	701000	3
FAEGFVRAL	NP_002219	32.79	1008.54	9	0.5	505.277	80.58	0	FAEGFVRAL	9	PEPLIST	FAEGFVRAL	FAEGFVRAL	0.1447	-99.9	2.1617	FAEGFVRAL	FAEGFVRAL	0.0034	-99.9	11.8486	FAEGFVRAL	FAEGFVRAL	0.3338	-99.9	0.4615	FAEGFVRAL	FAEGFVRAL	0.2352	-99.9	0.716	FAEGFVRAL	FAEGFVRAL	0.9108	-99.9	0.0277	FAEGFVRAL	FAEGFVRAL	0.2701	-99.9	0.8622	0.3163	4	0.0277	357000	229000	62700	3
GRAPGGLSL	NP_002220	23.1	826.466	9	-0.8	414.24	48.41	0	GRAPGGLSL	9	PEPLIST	GRAPGGLSL	GRAPGGLSL	0.0867	-99.9	3.295	GRAPGGLSL	GRAPGGLSL	0.0175	-99.9	5.6999	GRAPGGLSL	GRAPGGLSL	0.8866	-99.9	0.0215	GRAPGGLSL	GRAPGGLSL	0.0264	-99.9	5.2221	GRAPGGLSL	GRAPGGLSL	0.1752	-99.9	1.3848	GRAPGGLSL	GRAPGGLSL	0.8015	-99.9	0.0403	0.3323	3	0.0215	3600000	2200000	2960000	3
NHVTPPNVSL	NP_002220	42.94	1076.56	10	1.1	539.289	54.56	0	NHVTPPNVSL	10	PEPLIST	NVTPPNVSL	NHVTPPNVSL	0.046	-99.9	5.0877	NHVPPNVSL	NHVTPPNVSL	0.0068	-99.9	8.7836	NHVPPNVSL	NHVTPPNVSL	0.8935	-99.9	0.0204	NVTPPNVSL	NHVTPPNVSL	0.0309	-99.9	4.6903	NVTPPNVSL	NHVTPPNVSL	0.0629	-99.9	2.9272	NHVPPNVSL	NHVTPPNVSL	0.0901	-99.9	3.2862	0.1884	1	0.0204	6980000	4710000	4530000	3
SPQQPGLSA	NP_002247-P110T|metastasis-suppressor:NP_002247	25.85	883.44	9	0	442.727	35.6	0	SPQQPGLSA	9	PEPLIST	SPQQPGLSA	SPQQPGLSA	0.0011	-99.9	30.3093	SPQQPGLSA	SPQQPGLSA	0.0001	-99.9	41.25	SPQQPGLSA	SPQQPGLSA	0.0192	-99.9	5.2367	SPQQPGLSA	SPQQPGLSA	0.7407	-99.9	0.0357	SPQQPGLSA	SPQQPGLSA	0.0334	-99.9	4.2306	SPQQPGLSA	SPQQPGLSA	0.0185	-99.9	9.5826	0.1355	1	0.0357	1010000	560000	746000	3
GAVPIFIEL	NP_002255-S73N|importin:XP_005247494	26.87	957.553	9	-0.1	958.561	94.33	0	GAVPIFIEL	9	PEPLIST	GAVPIFIEL	GAVPIFIEL	0.6325	-99.9	0.2484	GAVPIFIEL	GAVPIFIEL	0.0477	-99.9	3.4651	GAVPIFIEL	GAVPIFIEL	0.2566	-99.9	0.6667	GAVPIFIEL	GAVPIFIEL	0.1931	-99.9	0.8984	GAVPIFIEL	GAVPIFIEL	0.8545	-99.9	0.0482	GAVPIFIEL	GAVPIFIEL	0.3027	-99.9	0.7284	0.3812	5	0.0482	6820	18600	13400	3
NRAQIQTVI	NP_002255-S73N|importin:XP_005247494	19.09	1041.59	9	1.1	521.804	45.64	0	NRAQIQTVI	9	PEPLIST	NRAQIQTVI	NRAQIQTVI	0.004	-99.9	18.1637	NRAQIQTVI	NRAQIQTVI	0.011	-99.9	7.1038	NRAQIQTVI	NRAQIQTVI	0.8875	-99.9	0.0214	NRAQIQTVI	NRAQIQTVI	0.0377	-99.9	4.0683	NRAQIQTVI	NRAQIQTVI	0.029	-99.9	4.575	NRAQIQTVI	NRAQIQTVI	0.4796	-99.9	0.3112	0.2415	2	0.0214	327000	203000	247000	3
TVMDSKIVQV	NP_002255-S73N|importin:XP_005247494:XP_005267021:NP_002260	41.33	1118.6	10	0.3	560.308	62.41	0	TVMDSKIVQV	10	PEPLIST	TVMDSIVQV	TVMDSKIVQV	0.8037	-99.9	0.1098	TVMDKIVQV	TVMDSKIVQV	0.003	-99.9	12.4914	TVMDKIVQV	TVMDSKIVQV	0.0041	-99.9	11.3707	TVMDSKIVV	TVMDSKIVQV	0.043	-99.9	3.68	TVMDSIVQV	TVMDSKIVQV	0.0669	-99.9	2.829	TVMDKIVQV	TVMDSKIVQV	0.0338	-99.9	6.7044	0.1591	1	0.1098	1800000	1190000	1940000	3
HHDDPEVL	NP_002257	26.91	960.43	8	0.1	481.222	28.27	0	HHDDPEVL	8	PEPLIST	HHDDPEV-L	HHDDPEVL	0.0009	-99.9	33.2055	HHDDP-EVL	HHDDPEVL	0.0019	-99.9	14.9597	HHDDPE-VL	HHDDPEVL	0.5842	-99.9	0.1653	HHDDPE-VL	HHDDPEVL	0.0042	-99.9	15.7597	HHDDPE-VL	HHDDPEVL	0.0037	-99.9	11.7248	HHDDP-EVL	HHDDPEVL	0.0448	-99.9	5.6047	0.1066	1	0.1653	4760000	4450000	4050000	3
LHHDDPEVL	NP_002257	29.41	1073.51	9	0.8	537.765	34.88	0	LHHDDPEVL	9	PEPLIST	LHHDDPEVL	LHHDDPEVL	0.0018	-99.9	25.3743	LHHDDPEVL	LHHDDPEVL	0.0166	-99.9	5.8451	LHHDDPEVL	LHHDDPEVL	0.8057	-99.9	0.0447	LHHDDPEVL	LHHDDPEVL	0.0165	-99.9	7.1451	LHHDDPEVL	LHHDDPEVL	0.0284	-99.9	4.6285	LHHDDPEVL	LHHDDPEVL	0.1807	-99.9	1.5387	0.175	2	0.0447	742000	417000	570000	3
GVVPQLVKL	NP_002257	26.53	951.612	9	0	476.813	80.04	0	GVVPQLVKL	9	PEPLIST	GVVPQLVKL	GVVPQLVKL	0.7292	-99.9	0.1598	GVVPQLVKL	GVVPQLVKL	0.0167	-99.9	5.8303	GVVPQLVKL	GVVPQLVKL	0.0365	-99.9	3.5441	GVVPQLVKL	GVVPQLVKL	0.0373	-99.9	4.0999	GVVPQLVKL	GVVPQLVKL	0.416	-99.9	0.5215	GVVPQLVKL	GVVPQLVKL	0.2146	-99.9	1.2248	0.2417	3	0.1598	541000	569000	487000	3
GTVEQIVYL	NP_002257	25.72	1020.55	9	0.9	511.282	86.11	0	GTVEQIVYL	9	PEPLIST	GTVEQIVYL	GTVEQIVYL	0.8838	-99.9	0.047	GTVEQIVYL	GTVEQIVYL	0.0211	-99.9	5.2182	GTVEQIVYL	GTVEQIVYL	0.051	-99.9	2.8595	GTVEQIVYL	GTVEQIVYL	0.0307	-99.9	4.7087	GTVEQIVYL	GTVEQIVYL	0.4474	-99.9	0.4645	GTVEQIVYL	GTVEQIVYL	0.2488	-99.9	0.9742	0.2805	3	0.047	42400	45500	52400	3
GLVPFLVSV	NP_002257	24.93	929.559	9	-0.5	930.565	95.31	0	GLVPFLVSV	9	PEPLIST	GLVPFLVSV	GLVPFLVSV	0.9629	-99.9	0.0128	GLVPFLVSV	GLVPFLVSV	0.006	-99.9	9.3109	GLVPFLVSV	GLVPFLVSV	0.0232	-99.9	4.7082	GLVPFLVSV	GLVPFLVSV	0.0261	-99.9	5.2644	GLVPFLVSV	GLVPFLVSV	0.0759	-99.9	2.6109	GLVPFLVSV	GLVPFLVSV	0.1104	-99.9	2.7328	0.2008	1	0.0128	48700	40000	13200	3
GQVGGQVSV	NP_002267:NP_002267-A60G|keratin	42.76	829.429	9	0.3	830.437	40.55	0	GQVGGQVSV	9	PEPLIST	GQVGGQVSV	GQVGGQVSV	0.8551	-99.9	0.0705	GQVGGQVSV	GQVGGQVSV	0.0042	-99.9	10.8328	GQVGGQVSV	GQVGGQVSV	0.2862	-99.9	0.5747	GQVGGQVSV	GQVGGQVSV	0.0275	-99.9	5.0808	GQVGGQVSV	GQVGGQVSV	0.14	-99.9	1.6689	GQVGGQVSV	GQVGGQVSV	0.0449	-99.9	5.5964	0.2263	3	0.0705	10200000	5620000	7830000	3
GQEDHYNNL	NP_002267:NP_002267-A60G|keratin	34.35	1088.45	9	3.2	1089.46	30.28	0	GQEDHYNNL	9	PEPLIST	GQEDHYNNL	GQEDHYNNL	0.2489	-99.9	1.2362	GQEDHYNNL	GQEDHYNNL	0.0178	-99.9	5.6595	GQEDHYNNL	GQEDHYNNL	0.2162	-99.9	0.8196	GQEDHYNNL	GQEDHYNNL	0.0073	-99.9	11.6624	GQEDHYNNL	GQEDHYNNL	0.0519	-99.9	3.3113	GQEDHYNNL	GQEDHYNNL	0.1268	-99.9	2.3868	0.1115	2	0.8196	4410000	2250000	3520000	3
IQALISGIEA	NP_002267:NP_002267-A60G|keratin	33.03	1013.58	10	1.6	1014.58	83.72	0	IQALISGIEA	10	PEPLIST	IQALIGIEA	IQALISGIEA	0.0535	-99.9	4.6228	IQALIGIEA	IQALISGIEA	0.0001	-99.9	49.5	IQALIGIEA	IQALISGIEA	0.0007	-99.9	22.4667	IALISGIEA	IQALISGIEA	0.0126	-99.9	8.4605	IALISGIEA	IQALISGIEA	0.002	-99.9	14.8599	IQALIGIEA	IQALISGIEA	0.0005	-99.9	43.5405	0.0116	0	4.6228	27300	11800	20600	3
AALEDTLAETEAR	NP_002267:NP_002267-A60G|keratin	49.4	1388.68	13	0.3	695.347	61.42	0	AALEDTLAETEAR	13	PEPLIST	AALEDTLAR	AALEDTLAETEAR	0.0002	-99.9	49.4706	AALEDTLAR	AALEDTLAETEAR	0	-99.9	63.75	AALEDTLAR	AALEDTLAETEAR	0	-99.9	75	AALEDTLAR	AALEDTLAETEAR	0.0001	-99.9	63.7097	AALEDTLAR	AALEDTLAETEAR	0	-99.9	53.8462	AALEDTLAR	AALEDTLAETEAR	0.0001	-99.9	63.4783	0.0001	0	49.4706	106000	64800	90000	3
LQIDNARLA	NP_002267:NP_002267-A60G|keratin :NP_000215:NP_000412-H487Y|keratin :NP_000412-I101S|keratin :NP_000412:NP_000412-A38975103AGCTGCCGCCGCCGTATCCGCCGCCGGAGCT|keratin :XP_005257400:NP_000413:XP_005257406:NP_853513:NP_853513-A62V|keratin :NP_000214	22.16	1012.57	9	0.6	507.291	51.36	0	LQIDNARLA	9	PEPLIST	LQIDNARLA	LQIDNARLA	0.2262	-99.9	1.3712	LQIDNARLA	LQIDNARLA	0.0004	-99.9	26.4419	LQIDNARLA	LQIDNARLA	0.0131	-99.9	6.4402	LQIDNARLA	LQIDNARLA	0.0155	-99.9	7.4175	LQIDNARLA	LQIDNARLA	0.0337	-99.9	4.2083	LQIDNARLA	LQIDNARLA	0.0123	-99.9	12	0.0502	1	1.3712	29200	98800	108000	3
RLASYLDKV	NP_002267:NP_002267-A60G|keratin :NP_000412-H487Y|keratin :NP_000412-I101S|keratin :NP_000412:NP_000412-A38975103AGCTGCCGCCGCCGTATCCGCCGCCGGAGCT|keratin :XP_005257400:NP_000217:NP_000413:XP_005257406:NP_002266-T147A|keratin :XP_005257402:NP_002266:NP_002266-A421G|keratin :XP_006721954:NP_000214	20.97	1063.6	9	0.2	532.809	57.42	0	RLASYLDKV	9	PEPLIST	RLASYLDKV	RLASYLDKV	0.846	-99.9	0.0754	RLASYLDKV	RLASYLDKV	0.0107	-99.9	7.2207	RLASYLDKV	RLASYLDKV	0.0029	-99.9	13.1673	RLASYLDKV	RLASYLDKV	0.0046	-99.9	15.0296	RLASYLDKV	RLASYLDKV	0.0201	-99.9	5.4878	RLASYLDKV	RLASYLDKV	0.0514	-99.9	5.1028	0.1559	1	0.0754	122000	69400	71000	3
RVLDELTLA	NP_002267:NP_002267-A60G|keratin :NP_000413:XP_005257406:NP_002266-T147A|keratin :XP_005257402:NP_002266:NP_002266-A421G|keratin :XP_006721954	24.1	1028.59	9	0.2	515.301	77.55	0	RVLDELTLA	9	PEPLIST	RVLDELTLA	RVLDELTLA	0.8055	-99.9	0.1086	RVLDELTLA	RVLDELTLA	0.0012	-99.9	17.6902	RVLDELTLA	RVLDELTLA	0.0008	-99.9	21.6759	RVLDELTLA	RVLDELTLA	0.0546	-99.9	3.0632	RVLDELTLA	RVLDELTLA	0.0426	-99.9	3.7099	RVLDELTLA	RVLDELTLA	0.0285	-99.9	7.4272	0.1555	1	0.1086	1040000	1600000	1640000	3
YQDPVTLQL	NP_002282:NP_002282-Q1022R|laminin	37.13	1075.55	9	1.1	1076.56	85.45	0	YQDPVTLQL	9	PEPLIST	YQDPVTLQL	YQDPVTLQL	0.9627	-99.9	0.0128	YQDPVTLQL	YQDPVTLQL	0.3026	-99.9	1.0053	YQDPVTLQL	YQDPVTLQL	0.9635	-99.9	0.0058	YQDPVTLQL	YQDPVTLQL	0.2125	-99.9	0.8052	YQDPVTLQL	YQDPVTLQL	0.8495	-99.9	0.0506	YQDPVTLQL	YQDPVTLQL	0.7184	-99.9	0.0788	0.6682	6	0.0058	167000	93400	120000	3
SQDPYHETL	NP_002282:NP_002282-Q1022R|laminin	25.37	1088.48	9	0.5	545.246	39.35	0	SQDPYHETL	9	PEPLIST	SQDPYHETL	SQDPYHETL	0.5594	-99.9	0.3385	SQDPYHETL	SQDPYHETL	0.1294	-99.9	1.9634	SQDPYHETL	SQDPYHETL	0.8525	-99.9	0.0289	SQDPYHETL	SQDPYHETL	0.0497	-99.9	3.2985	SQDPYHETL	SQDPYHETL	0.4125	-99.9	0.5281	SQDPYHETL	SQDPYHETL	0.4505	-99.9	0.3577	0.409	5	0.0289	155000	39500	113000	3
VYEGPELNHAF	NP_002323-Q2900P|prolow-density:NP_002323	34.12	1274.59	11	-0.4	638.304	69.18	0	VYEGPELNHAF	11	PEPLIST	VYEGPNHAF	VYEGPELNHAF	0.0005	-99.9	40.5278	VYPELNHAF	VYEGPELNHAF	0.9151	-99.9	0.0824	VYEGPNHAF	VYEGPELNHAF	0.0034	-99.9	12.4612	VYEGPNHAF	VYEGPELNHAF	0.0004	-99.9	42.5769	VYEGPNHAF	VYEGPELNHAF	0.0008	-99.9	20.6942	VYPELNHAF	VYEGPELNHAF	0.0907	-99.9	3.2688	0.1685	1	0.0824	132000	33100	63200	3
AATATFAAA	NP_002345:NP_002345-M115T|epithelial	29.66	793.397	9	0.4	794.404	43.65	0	AATATFAAA	9	PEPLIST	AATATFAAA	AATATFAAA	0.086	-99.9	3.313	AATATFAAA	AATATFAAA	0.0001	-99.9	47.4	AATATFAAA	AATATFAAA	0.003	-99.9	12.9736	AATATFAAA	AATATFAAA	0.1905	-99.9	0.9132	AATATFAAA	AATATFAAA	0.1446	-99.9	1.6259	AATATFAAA	AATATFAAA	0.0054	-99.9	17.9499	0.0716	2	0.9132	170000	317000	505000	3
APAEEPAAAAA	NP_002347	35.07	967.461	11	-0.4	968.468	30.15	0	APAEEPAAAAA	11	PEPLIST	APAPAAAAA	APAEEPAAAAA	0.0003	-99.9	44.6538	APAPAAAAA	APAEEPAAAAA	0	-99.9	71.25	APAPAAAAA	APAEEPAAAAA	0.0014	-99.9	17.8279	APAPAAAAA	APAEEPAAAAA	0.2595	-99.9	0.6347	APAPAAAAA	APAEEPAAAAA	0.0007	-99.9	21.44	APAPAAAAA	APAEEPAAAAA	0.0002	-99.9	53.7634	0.0437	1	0.6347	195000	247000	408000	3
SPKQILDPA	NP_002408:NP_002408-R2786Q|proliferation	24.92	967.534	9	0.6	484.774	40.08	0	SPKQILDPA	9	PEPLIST	SPKQILDPA	SPKQILDPA	0.001	-99.9	31.1932	SPKQILDPA	SPKQILDPA	0	-99.9	54.4118	SPKQILDPA	SPKQILDPA	0.0043	-99.9	11.0693	SPKQILDPA	SPKQILDPA	0.6706	-99.9	0.0615	SPKQILDPA	SPKQILDPA	0.0086	-99.9	8.2274	SPKQILDPA	SPKQILDPA	0.005	-99.9	18.5595	0.1149	1	0.0615	135000	84700	112000	3
EQEVNILK	NP_002464	32.83	971.529	8	0.2	486.772	42.81	0	EQEVNILK	8	PEPLIST	EQ-EVNILK	EQEVNILK	0.0004	-99.9	43.4828	EQ-EVNILK	EQEVNILK	0.0001	-99.9	51.4706	EQ-EVNILK	EQEVNILK	0.0001	-99.9	47	EQE-VNILK	EQEVNILK	0.0001	-99.9	63.871	EQ-EVNILK	EQEVNILK	0	-99.9	57.5	EQ-EVNILK	EQEVNILK	0.0002	-99.9	57.9104	0.0001	0	43.4828	200000	250000	356000	3
EEILAQAK	NP_002464	30.11	900.492	8	0.7	451.253	29.94	0	EEILAQAK	8	PEPLIST	EEI-LAQAK	EEILAQAK	0	-99.9	76.1538	EEILAQA-K	EEILAQAK	0	-99.9	76.25	EEILAQ-AK	EEILAQAK	0.0001	-99.9	45.4286	EEI-LAQAK	EEILAQAK	0.0003	-99.9	47.7059	EEILA-QAK	EEILAQAK	0	-99.9	68.75	EEI-LAQAK	EEILAQAK	0.0001	-99.9	66.9355	0.0001	0	45.4286	83600	43000	129000	3
DLEGLSQR	NP_002464	30.01	916.461	8	-0.6	459.238	40.51	0	DLEGLSQR	8	PEPLIST	DL-EGLSQR	DLEGLSQR	0.0001	-99.9	66.6	DL-EGLSQR	DLEGLSQR	0	-99.9	71.25	DLEGLSQR-	DLEGLSQR	0	-99.9	73.75	DL-EGLSQR	DLEGLSQR	0.0001	-99.9	67.8261	DL-EGLSQR	DLEGLSQR	0	-99.9	80	DL-EGLSQR	DLEGLSQR	0.0001	-99.9	67.4194	0	0	66.6	364000	179000	269000	3
GALALEEK	NP_002464	23.01	829.455	8	0	415.735	33.24	0	GALALEEK	8	PEPLIST	GAL-ALEEK	GALALEEK	0.0001	-99.9	60.7143	G-ALALEEK	GALALEEK	0	-99.9	78.75	GAL-ALEEK	GALALEEK	0	-99.9	83.3333	GAL-ALEEK	GALALEEK	0	-99.9	71.1765	GAL-ALEEK	GALALEEK	0	-99.9	49.6667	GAL-ALEEK	GALALEEK	0.0001	-99.9	71.087	0	0	49.6667	326000	184000	232000	3
KYLYVDKNF	NP_002464	48.83	1188.62	9	0.5	595.317	55.03	0	KYLYVDKNF	9	PEPLIST	KYLYVDKNF	KYLYVDKNF	0.0036	-99.9	18.9646	KYLYVDKNF	KYLYVDKNF	0.9315	-99.9	0.0622	KYLYVDKNF	KYLYVDKNF	0.0025	-99.9	14.0025	KYLYVDKNF	KYLYVDKNF	0.001	-99.9	30.0633	KYLYVDKNF	KYLYVDKNF	0.0028	-99.9	13.2255	KYLYVDKNF	KYLYVDKNF	0.3487	-99.9	0.5751	0.215	2	0.0622	116000	73800	157000	3
ALEEAMEQK	NP_002464	37.94	1047.49	9	1.1	524.753	31.22	0	ALEEAMEQK	9	PEPLIST	ALEEAMEQK	ALEEAMEQK	0.0029	-99.9	20.6527	ALEEAMEQK	ALEEAMEQK	0.0004	-99.9	25.5306	ALEEAMEQK	ALEEAMEQK	0	-99.9	55.8333	ALEEAMEQK	ALEEAMEQK	0.0002	-99.9	52.5	ALEEAMEQK	ALEEAMEQK	0.0001	-99.9	36.6667	ALEEAMEQK	ALEEAMEQK	0.0012	-99.9	33.234	0.0008	0	20.6527	115000	91800	127000	3
LEVNLQAMK	NP_002464	37.84	1044.56	9	1	523.29	61.8	0	LEVNLQAMK	9	PEPLIST	LEVNLQAMK	LEVNLQAMK	0.0012	-99.9	29.0833	LEVNLQAMK	LEVNLQAMK	0.0001	-99.9	45.6667	LEVNLQAMK	LEVNLQAMK	0.0001	-99.9	39.25	LEVNLQAMK	LEVNLQAMK	0.0008	-99.9	33.0702	LEVNLQAMK	LEVNLQAMK	0.0001	-99.9	42.8333	LEVNLQAMK	LEVNLQAMK	0.0006	-99.9	41.4889	0.0005	0	29.0833	56600	25400	79900	3
ASITALEAK	NP_002464	34.49	902.507	9	-0.6	452.261	36.39	0	ASITALEAK	9	PEPLIST	ASITALEAK	ASITALEAK	0.0013	-99.9	28.8862	ASITALEAK	ASITALEAK	0.0002	-99.9	31.6522	ASITALEAK	ASITALEAK	0.0001	-99.9	44.2857	ASITALEAK	ASITALEAK	0.0007	-99.9	34.5926	ASITALEAK	ASITALEAK	0.001	-99.9	18.875	ASITALEAK	ASITALEAK	0.0043	-99.9	19.9026	0.0013	0	18.875	444000	231000	56200	3
NRLTEMETL	NP_002464	22.63	1105.54	9	1.1	553.78	60.99	0	NRLTEMETL	9	PEPLIST	NRLTEMETL	NRLTEMETL	0.0106	-99.9	11.5626	NRLTEMETL	NRLTEMETL	0.0078	-99.9	8.3285	NRLTEMETL	NRLTEMETL	0.8596	-99.9	0.0268	NRLTEMETL	NRLTEMETL	0.0064	-99.9	12.6246	NRLTEMETL	NRLTEMETL	0.0069	-99.9	9.0369	NRLTEMETL	NRLTEMETL	0.3903	-99.9	0.4714	0.2136	2	0.0268	279000	55100	322000	3
RGDLPFVVPR	NP_002464	37.92	1154.66	10	-0.4	385.892	65.17	0	RGDLPFVVPR	10	PEPLIST	RDLPFVVPR	RGDLPFVVPR	0.0004	-99.9	41.4062	RGDLPFVVR	RGDLPFVVPR	0.0002	-99.9	33.7059	RGDLPFVVR	RGDLPFVVPR	0	-99.9	61.25	RDLPFVVPR	RGDLPFVVPR	0.0003	-99.9	44.3043	RGDPFVVPR	RGDLPFVVPR	0	-99.9	49.6667	RGDLPFVVR	RGDLPFVVPR	0.0011	-99.9	33.383	0.0004	0	33.383	103000	105000	148000	3
ALELDSNLYR	NP_002464	37.52	1192.61	10	1.4	597.312	68.68	0	ALELDSNLYR	10	PEPLIST	ALLDSNLYR	ALELDSNLYR	0.0035	-99.9	19.1951	ALLDSNLYR	ALELDSNLYR	0.0004	-99.9	26.6977	AELDSNLYR	ALELDSNLYR	0.0001	-99.9	40.2	AELDSNLYR	ALELDSNLYR	0.0004	-99.9	43.0385	AELDSNLYR	ALELDSNLYR	0.0001	-99.9	40.6667	ALLDSNLYR	ALELDSNLYR	0.0023	-99.9	25.795	0.0011	0	19.1951	203000	75100	183000	3
TDLLLEPYNK	NP_002464	35.06	1204.63	10	0.6	603.325	70.41	0	TDLLLEPYNK	10	PEPLIST	TLLLEPYNK	TDLLLEPYNK	0.0009	-99.9	32.7683	TLLLEPYNK	TDLLLEPYNK	0.0002	-99.9	35	TDLLEPYNK	TDLLLEPYNK	0	-99.9	76.6667	TDLLLPYNK	TDLLLEPYNK	0	-99.9	72.9412	TLLLEPYNK	TDLLLEPYNK	0	-99.9	65	TLLLEPYNK	TDLLLEPYNK	0.0002	-99.9	58.2836	0.0002	0	32.7683	104000	150000	193000	3
EMEAELEDER	NP_002464	32.65	1249.51	10	0.8	625.764	41.57	0	EMEAELEDER	10	PEPLIST	EMAELEDER	EMEAELEDER	0.0002	-99.9	53.7324	EMAELEDER	EMEAELEDER	0	-99.9	54.1176	EEAELEDER	EMEAELEDER	0.0001	-99.9	52.2222	EEAELEDER	EMEAELEDER	0.0001	-99.9	58.5556	EMAELEDER	EMEAELEDER	0	-99.9	72.5	EMAELEDER	EMEAELEDER	0.0001	-99.9	72.8261	0.0001	0	52.2222	126000	62100	95800	3
DLEAHIDSANK	NP_002464	45.82	1211.58	11	2.3	606.798	32.31	0	DLEAHIDSANK	11	PEPLIST	DLEAHIANK	DLEAHIDSANK	0.0001	-99.9	64.2857	DLEAHIANK	DLEAHIDSANK	0	-99.9	64.375	LEAHIDSAK	LEAHIDSANK	0	-99.9	81.6667	DAHIDSANK	DLEAHIDSANK	0	-99.9	73.2353	DAHIDSANK	DLEAHIDSANK	0	-99.9	80	DLEAHIANK	DLEAHIDSANK	0	-99.9	84.5833	0	0	64.2857	78400	40800	114000	3
VEAQLQELQVK	NP_002464	42.54	1283.71	11	1.9	642.863	57.31	0	VEAQLQELQVK	11	PEPLIST	VQLQELQVK	VEAQLQELQVK	0.0003	-99.9	47.85	VQLQELQVK	VEAQLQELQVK	0	-99.9	63.75	VELQELQVK	VEAQLQELQVK	0	-99.9	56.6667	VEAQLQQVK	VEAQLQELQVK	0	-99.9	72.6471	VEAQLLQVK	VEAQLQELQVK	0	-99.9	80	VEAQLQQVK	VEAQLQELQVK	0.0001	-99.9	71.3043	0.0001	0	47.85	57100	13500	49400	3
YEILTPNSIPK	NP_002464	29.67	1273.69	11	0.9	637.854	71.5	0	YEILTPNSIPK	11	PEPLIST	YEIPNSIPK	YEILTPNSIPK	0.001	-99.9	30.9794	YEIPNSIPK	YEILTPNSIPK	0.0001	-99.9	46.4	YEILTPNSI	YEILTPNSI	0.001	-99.9	20.5645	YEIPNSIPK	YEILTPNSIPK	0.0003	-99.9	43.7692	YEIPNSIPK	YEILTPNSIPK	0.0001	-99.9	37.4167	YEILTPNSK	YEILTPNSIPK	0.0008	-99.9	38.2333	0.0005	0	20.5645	164000	60800	128000	3
ASREEILAQAK	NP_002464	27.76	1214.66	11	-0.3	405.894	29.19	0	ASREEILAQAK	11	PEPLIST	ASREEILAK	ASREEILAQAK	0.0001	-99.9	58.6458	ASREEILAK	ASREEILAQAK	0	-99.9	61.875	AEEILAQAK	ASREEILAQAK	0	-99.9	58.75	ASREEILAK	ASREEILAQAK	0.0001	-99.9	64.0323	ASREEILAK	ASREEILAQAK	0	-99.9	66.25	ASREEILAK	ASREEILAQAK	0.0002	-99.9	57.9104	0.0001	0	57.9104	79700	68200	75300	3
EQADFAIEALAK	NP_002464	41.32	1304.66	12	1	653.338	78.64	0	EQADFAIEALAK	12	PEPLIST	EQADFAIAK	EQADFAIEALAK	0.0011	-99.9	30.1546	EQADFAIEK	EQADFAIEALAK	0.0001	-99.9	42.4286	EQADFAIAL	EQADFAIEAL	0.0015	-99.9	17.1349	EQADFAIAK	EQADFAIEALAK	0.0001	-99.9	66.3044	EQADFAIAK	EQADFAIEALAK	0	-99.9	47.25	EQADFAIAK	EQADFAIEALAK	0.0002	-99.9	53.7634	0.0005	0	17.1349	76600	151000	155000	3
IAQLEEQLDNETK	NP_002464	47.9	1529.76	13	0.7	765.886	58.09	0	IAQLEEQLDNETK	13	PEPLIST	AQLEDNETK	AQLEEQLDNETK	0.0001	-99.9	61.7143	AQLEEQLTK	AQLEEQLDNETK	0	-99.9	68.3333	IEQLDNETK	IAQLEEQLDNETK	0	-99.9	85	IAQLENETK	IAQLEEQLDNETK	0	-99.9	85.7143	IAQLDNETK	IAQLEEQLDNETK	0	-99.9	77.5	IEQLDNETK	IAQLEEQLDNETK	0	-99.9	78.6111	0	0	61.7143	418000	203000	359000	3
IAEFTTNLTEEEEK	NP_002464	57.01	1652.78	14	0.9	827.397	64.57	0	IAEFTTNLTEEEEK	14	PEPLIST	AEFTTNLTK	AEFTTNLTEEEEK	0.0001	-99.9	70.8333	IAEFTTNLK	IAEFTTNLTEEEEK	0	-99.9	66.6667	AEFTTNLTK	AEFTTNLTEEEEK	0	-99.9	90	IAEFTTNEK	IAEFTTNLTEEEEK	0	-99.9	85.7143	IAEFTTNEK	IAEFTTNLTEEEEK	0	-99.9	80	IAEFTTNLK	IAEFTTNLTEEEEK	0	-99.9	85	0	0	66.6667	400000	213000	306000	3
VSHLLGINVTDFTR	NP_002464	52.87	1570.85	14	1.2	524.624	81.57	0	VSHLLGINVTDFTR	14	PEPLIST	VINVTDFTR	VSHLLGINVTDFTR	0	-99.9	74.1667	VSNVTDFTR	VSHLLGINVTDFTR	0	-99.9	54.7059	SHLLGINTR	SHLLGINVTDFTR	0	-99.9	85	VSHLLGITR	VSHLLGINVTDFTR	0	-99.9	82.5	VSHLLGITR	VSHLLGINVTDFTR	0	-99.9	80	VSHLLGITR	VSHLLGINVTDFTR	0.0001	-99.9	74.1304	0	0	54.7059	118000	74600	82300	3
ELEDATETADAMNR	NP_002464	51.82	1564.67	14	1.6	783.342	49.99	0	ELEDATETADAMNR	14	PEPLIST	ELEDATETR	ELEDATETADAMNR	0.0001	-99.9	64.4286	ELEDATMNR	ELEDATETADAMNR	0	-99.9	63.75	EETADAMNR	ELEDATETADAMNR	0	-99.9	76.6667	ELEDATETR	ELEDATETADAMNR	0	-99.9	84.375	ELEDATMNR	ELEDATETADAMNR	0	-99.9	80	ELEDATMNR	ELEDATETADAMNR	0.0001	-99.9	75.5556	0	0	63.75	143000	76700	125000	3
VISGVLQLGNIVFK	NP_002464	51.43	1485.89	14	0.1	743.953	89.73	0	VISGVLQLGNIVFK	14	PEPLIST	VQLGNIVFK	VISGVLQLGNIVFK	0.0005	-99.9	39.3333	VQLGNIVFK	VISGVLQLGNIVFK	0.0002	-99.9	33.4118	VISGGNIVF	VISGVLQLGNIVF	0	-99.9	83.3333	VISGGNIVF	VISGVLQLGNIVF	0	-99.9	81.875	VISGGNIVF	VISGVLQLGNIVF	0	-99.9	57.5	VQLGNIVFK	VISGVLQLGNIVFK	0.0004	-99.9	47.2963	0.0002	0	33.4118	66100	37800	69500	3
NTNPNFVR	NP_002464:NP_005955	28.57	960.478	8	1.4	481.247	26.9	0	NTNPNFVR	8	PEPLIST	NTNPNFVR-	NTNPNFVR	0.0003	-99.9	49.1765	NTNPNFV-R	NTNPNFVR	0.0001	-99.9	41.625	NTNPNFVR-	NTNPNFVR	0.0001	-99.9	48.2	NTNPN-FVR	NTNPNFVR	0.0005	-99.9	37.7381	NTNPNFVR-	NTNPNFVR	0.0001	-99.9	41.8571	NTNPNFV-R	NTNPNFVR	0.0007	-99.9	39.1897	0.0003	0	37.7381	188000	97300	159000	3
LDPHLVLDQLR	NP_002464:NP_005955	41.69	1317.74	11	0.3	440.254	80.49	0	LDPHLVLDQLR	11	PEPLIST	LDPHLVLLR	LDPHLVLDQLR	0	-99.9	84.5	LDPHLVQLR	LDPHLVLDQLR	0	-99.9	64.375	LPHLVLDQL	LDPHLVLDQL	0	-99.9	78.3333	LPHLVLDQL	LDPHLVLDQL	0.0001	-99.9	55.4444	LPHLVLDQL	LDPHLVLDQL	0	-99.9	85	LHLVLDQLR	LDPHLVLDQLR	0	-99.9	82.5	0	0	55.4444	84300	17800	65300	3
AGVLAHLEEER	NP_002464:NP_005955	41.56	1222.63	11	-0.2	408.551	52.91	0	AGVLAHLEEER	11	PEPLIST	ALAHLEEER	AGVLAHLEEER	0.0001	-99.9	62.4286	ALAHLEEER	AGVLAHLEEER	0	-99.9	72.5	AGVLAHLER	AGVLAHLEEER	0	-99.9	95	AGVLAHLER	AGVLAHLEEER	0	-99.9	95	AGVLAHLER	AGVLAHLEEER	0	-99.9	90	AGVLAHLER	AGVLAHLEEER	0	-99.9	82.5	0	0	62.4286	185000	84700	121000	3
FDQLLAEEK	NP_002464:NP_005955:NP_074035-A1234T|myosin-11:NP_001035202-A1241T|myosin-11:NP_002465-A1234T|myosin-11:NP_001035203-A1241T|myosin-11:NP_079005	33.69	1091.55	9	0.2	546.782	52.95	0	FDQLLAEEK	9	PEPLIST	FDQLLAEEK	FDQLLAEEK	0.0003	-99.9	46.6522	FDQLLAEEK	FDQLLAEEK	0.0001	-99.9	52.0588	FDQLLAEEK	FDQLLAEEK	0.0001	-99.9	47.6667	FDQLLAEEK	FDQLLAEEK	0.0003	-99.9	43.7692	FDQLLAEEK	FDQLLAEEK	0.0001	-99.9	39.5556	FDQLLAEEK	FDQLLAEEK	0.0003	-99.9	48.9615	0.0002	0	39.5556	96200	26700	102000	3
KFDQLLAEEK	NP_002464:NP_005955:NP_074035-A1234T|myosin-11:NP_001035202-A1241T|myosin-11:NP_002465-A1234T|myosin-11:NP_001035203-A1241T|myosin-11:NP_079005	43.84	1219.64	10	1	610.83	49.82	0	KFDQLLAEEK	10	PEPLIST	KFDQLLAEK	KFDQLLAEEK	0.0002	-99.9	56.1458	KFDQLLAEK	KFDQLLAEEK	0.0016	-99.9	15.7808	KFDQLLAEK	KFDQLLAEEK	0	-99.9	78.3333	KFDQLLAEK	KFDQLLAEEK	0	-99.9	77.9167	KFDQLLAEK	KFDQLLAEEK	0	-99.9	75	KFDQLLAEK	KFDQLLAEEK	0.0006	-99.9	42.325	0.0004	0	15.7808	132000	51700	139000	3
KEEELQAALAR	NP_002464:NP_074035-A1234T|myosin-11:NP_001035202-A1241T|myosin-11:NP_002465-A1234T|myosin-11:NP_001035203-A1241T|myosin-11:NP_079005	36.36	1256.67	11	-0.1	419.898	35.83	0	KEEELQAALAR	11	PEPLIST	KELQAALAR	KEEELQAALAR	0.0001	-99.9	58.9583	KEEEAALAR	KEEELQAALAR	0	-99.9	61.25	KEEELQAAL	KEEELQAAL	0.0005	-99.9	25.5	KELQAALAR	KEEELQAALAR	0.0001	-99.9	67.8261	KELQAALAR	KEEELQAALAR	0	-99.9	70	KEEQAALAR	KEEELQAALAR	0.0002	-99.9	56.2687	0.0002	0	25.5	195000	37200	13700	3
ILDPHVVLL	NP_002523:XP_005256716	26.41	1017.62	9	1.7	509.819	84.09	0	ILDPHVVLL	9	PEPLIST	ILDPHVVLL	ILDPHVVLL	0.9722	-99.9	0.0105	ILDPHVVLL	ILDPHVVLL	0.3292	-99.9	0.9236	ILDPHVVLL	ILDPHVVLL	0.4517	-99.9	0.2818	ILDPHVVLL	ILDPHVVLL	0.1147	-99.9	1.5616	ILDPHVVLL	ILDPHVVLL	0.6556	-99.9	0.1876	ILDPHVVLL	ILDPHVVLL	0.5847	-99.9	0.1833	0.518	6	0.0105	79900	48300	13200	3
TQDSSILPL	NP_002528	24.91	972.513	9	2.6	973.523	84.14	0	TQDSSILPL	9	PEPLIST	TQDSSILPL	TQDSSILPL	0.3224	-99.9	0.8831	TQDSSILPL	TQDSSILPL	0.0108	-99.9	7.1765	TQDSSILPL	TQDSSILPL	0.6696	-99.9	0.105	TQDSSILPL	TQDSSILPL	0.0302	-99.9	4.7633	TQDSSILPL	TQDSSILPL	0.2031	-99.9	1.2032	TQDSSILPL	TQDSSILPL	0.0899	-99.9	3.2946	0.221	3	0.105	117000	24600	102000	3
PYYSKFILI	NP_002544	34.44	1142.64	9	1.2	572.327	86.58	0	PYYSKFILI	9	PEPLIST	PYYSKFILI	PYYSKFILI	0.001	-99.9	31.4659	PYYSKFILI	PYYSKFILI	0.9309	-99.9	0.063	PYYSKFILI	PYYSKFILI	0.0011	-99.9	19.1837	PYYSKFILI	PYYSKFILI	0.0009	-99.9	30.7215	PYYSKFILI	PYYSKFILI	0.001	-99.9	19	PYYSKFILI	PYYSKFILI	0.1033	-99.9	2.8983	0.173	1	0.063	261000	136000	275000	3
SQITSLVTL	NP_002544	26.06	960.549	9	2.1	961.558	86.56	0	SQITSLVTL	9	PEPLIST	SQITSLVTL	SQITSLVTL	0.8066	-99.9	0.1078	SQITSLVTL	SQITSLVTL	0.067	-99.9	2.9021	SQITSLVTL	SQITSLVTL	0.7498	-99.9	0.0676	SQITSLVTL	SQITSLVTL	0.048	-99.9	3.3838	SQITSLVTL	SQITSLVTL	0.4889	-99.9	0.3931	SQITSLVTL	SQITSLVTL	0.2955	-99.9	0.7593	0.4093	4	0.0676	314000	118000	308000	3
GLFIIDDK	NP_002565	27.3	919.501	8	1	460.759	78.31	0	GLFIIDDK	8	PEPLIST	GLFIIDDK-	GLFIIDDK	0.0015	-99.9	27.1145	GLF-IIDDK	GLFIIDDK	0	-99.9	61.875	GLFIIDDK-	GLFIIDDK	0	-99.9	83.3333	GLFIIDDK-	GLFIIDDK	0	-99.9	76.6667	GLFIIDDK-	GLFIIDDK	0	-99.9	70	GLFIID-DK	GLFIIDDK	0.0002	-99.9	55	0.0003	0	27.1145	62600	21000	19600	3
QITVNDLPVGR	NP_002565:NP_005800	34.66	1210.67	11	0.9	606.341	63.88	0	QITVNDLPVGR	11	PEPLIST	QVNDLPVGR	QITVNDLPVGR	0.0001	-99.9	58.2292	QVNDLPVGR	QITVNDLPVGR	0	-99.9	60.625	QVNDLPVGR	QITVNDLPVGR	0	-99.9	76.6667	QVNDLPVGR	QITVNDLPVGR	0	-99.9	77.5	QVNDLPVGR	QITVNDLPVGR	0	-99.9	77.5	QVNDLPVGR	QITVNDLPVGR	0.0002	-99.9	59.5522	0.0001	0	58.2292	105000	63200	73200	3
VVHDGFEGL	NP_002617:XP_005261194:XP_005261193:XP_006724075:XP_006724074:XP_005261192	24.76	971.471	9	0.5	486.743	59.48	0	VVHDGFEGL	9	PEPLIST	VVHDGFEGL	VVHDGFEGL	0.6106	-99.9	0.2726	VVHDGFEGL	VVHDGFEGL	0.0339	-99.9	4.1334	VVHDGFEGL	VVHDGFEGL	0.0465	-99.9	3.0337	VVHDGFEGL	VVHDGFEGL	0.0474	-99.9	3.4127	VVHDGFEGL	VVHDGFEGL	0.5616	-99.9	0.2888	VVHDGFEGL	VVHDGFEGL	0.3216	-99.9	0.6589	0.2703	3	0.2726	347000	226000	341000	3
MRASSFLIV	NP_002629	21.84	1022.56	9	0.6	1023.57	82.07	0	MRASSFLIV	9	PEPLIST	MRASSFLIV	MRASSFLIV	0.0144	-99.9	9.8977	MRASSFLIV	MRASSFLIV	0.0098	-99.9	7.4849	MRASSFLIV	MRASSFLIV	0.5122	-99.9	0.2256	MRASSFLIV	MRASSFLIV	0.0315	-99.9	4.6238	MRASSFLIV	MRASSFLIV	0.0245	-99.9	4.9731	MRASSFLIV	MRASSFLIV	0.4436	-99.9	0.3688	0.1727	2	0.2256	1710000	852000	2330000	3
LTDPAIVKV	NP_002676-R158H|exosome:NP_002676:NP_001001998:NP_001001998-R158H|exosome:XP_005263532	31.29	954.575	9	-0.2	478.295	58.36	0	LTDPAIVKV	9	PEPLIST	LTDPAIVKV	LTDPAIVKV	0.7903	-99.9	0.119	LTDPAIVKV	LTDPAIVKV	0.0115	-99.9	6.9583	LTDPAIVKV	LTDPAIVKV	0.0447	-99.9	3.1219	LTDPAIVKV	LTDPAIVKV	0.1201	-99.9	1.4954	LTDPAIVKV	LTDPAIVKV	0.2966	-99.9	0.8169	LTDPAIVKV	LTDPAIVKV	0.102	-99.9	2.9269	0.2276	3	0.119	260000	149000	241000	3
ARDDTHYLL	NP_002676-R158H|exosome:NP_002676:NP_001001998:NP_001001998-R158H|exosome:XP_005263532	20.18	1102.54	9	0.8	552.278	43.11	0	ARDDTHYLL	9	PEPLIST	ARDDTHYLL	ARDDTHYLL	0.1647	-99.9	1.8968	ARDDTHYLL	ARDDTHYLL	0.113	-99.9	2.1545	ARDDTHYLL	ARDDTHYLL	0.9176	-99.9	0.014	ARDDTHYLL	ARDDTHYLL	0.0431	-99.9	3.6767	ARDDTHYLL	ARDDTHYLL	0.1008	-99.9	2.1508	ARDDTHYLL	ARDDTHYLL	0.7965	-99.9	0.0433	0.356	3	0.014	444000	144000	17300	3
AVVTQVNKV	NP_002687	34.39	956.566	9	0	479.29	27.75	0	AVVTQVNKV	9	PEPLIST	AVVTQVNKV	AVVTQVNKV	0.6214	-99.9	0.2606	AVVTQVNKV	AVVTQVNKV	0.0031	-99.9	12.2568	AVVTQVNKV	AVVTQVNKV	0.0052	-99.9	10.2299	AVVTQVNKV	AVVTQVNKV	0.0379	-99.9	4.053	AVVTQVNKV	AVVTQVNKV	0.0864	-99.9	2.3995	AVVTQVNKV	AVVTQVNKV	0.0388	-99.9	6.1589	0.1321	1	0.2606	5700000	2730000	3590000	3
YHISLEHEIL	NP_002687	36.12	1252.65	10	-0.9	418.555	73.92	0	YHISLEHEIL	10	PEPLIST	YISLEHEIL	YHISLEHEIL	0.0066	-99.9	14.4932	YHISEHEIL	YHISLEHEIL	0.0114	-99.9	6.9821	YHISLEHEL	YHISLEHEIL	0.5972	-99.9	0.1534	YHISLEHEL	YHISLEHEIL	0.0045	-99.9	15.2292	YHISLEHEL	YHISLEHEIL	0.005	-99.9	10.4109	YHISLEHEL	YHISLEHEIL	0.0789	-99.9	3.6939	0.1173	1	0.1534	99800	58300	117000	3
KYMEDYHQF	NP_002696-Q1573E|periplakin|GN=PPL|chr=16|type=G|SNP=G4933939C|qual=14573.770000|SAAP=Q1573E:NP_002696-R589Q|periplakin|GN=PPL|chr=16|type=G|SNP=C4942099T|qual=3729.770000|SAAP=R589Q	46.95	1259.53	9	0.9	630.772	48.66	0	KYMEDYHQF	9	PEPLIST	KYMEDYHQF	KYMEDYHQF	0.0847	-99.9	3.3506	KYMEDYHQF	KYMEDYHQF	0.9983	-99.9	0.0011	KYMEDYHQF	KYMEDYHQF	0.053	-99.9	2.7849	KYMEDYHQF	KYMEDYHQF	0.0051	-99.9	14.2558	KYMEDYHQF	KYMEDYHQF	0.0654	-99.9	2.8672	KYMEDYHQF	KYMEDYHQF	0.831	-99.9	0.029	0.3396	2	0.0011	146000	23900	256000	3
SIIGRLLEV	NP_002699	30.22	998.612	9	1.2	500.314	88.42	0	SIIGRLLEV	9	PEPLIST	SIIGRLLEV	SIIGRLLEV	0.9508	-99.9	0.0158	SIIGRLLEV	SIIGRLLEV	0.0124	-99.9	6.7362	SIIGRLLEV	SIIGRLLEV	0.0193	-99.9	5.2193	SIIGRLLEV	SIIGRLLEV	0.0905	-99.9	1.9425	SIIGRLLEV	SIIGRLLEV	0.3669	-99.9	0.6207	SIIGRLLEV	SIIGRLLEV	0.2317	-99.9	1.1056	0.2786	4	0.0158	2640000	1700000	2550000	3
KYPENFFLL	NP_002699:NP_002701:NP_001231903:XP_006719532:NP_002700	34.43	1169.61	9	1.3	1170.62	88.85	0	KYPENFFLL	9	PEPLIST	KYPENFFLL	KYPENFFLL	0.1052	-99.9	2.8378	KYPENFFLL	KYPENFFLL	0.9926	-99.9	0.0048	KYPENFFLL	KYPENFFLL	0.0463	-99.9	3.042	KYPENFFLL	KYPENFFLL	0.0058	-99.9	13.2917	KYPENFFLL	KYPENFFLL	0.0547	-99.9	3.2002	KYPENFFLL	KYPENFFLL	0.742	-99.9	0.0691	0.3245	2	0.0048	17600000	10200000	13900000	3
QPILLELEA	NP_002699:NP_002701:NP_001231903:XP_006719532:NP_002700	32.92	1024.58	9	1.7	1025.59	89.36	0	QPILLELEA	9	PEPLIST	QPILLELEA	QPILLELEA	0.0005	-99.9	40.5556	QPILLELEA	QPILLELEA	0	-99.9	59.0909	QPILLELEA	QPILLELEA	0.0048	-99.9	10.5645	QPILLELEA	QPILLELEA	0.6243	-99.9	0.0933	QPILLELEA	QPILLELEA	0.0022	-99.9	14.4201	QPILLELEA	QPILLELEA	0.0026	-99.9	24.6825	0.1057	1	0.0933	236000	49600	155000	3
SLITRLLEV	NP_002700	25.41	1042.64	9	0.7	522.327	88.73	0	SLITRLLEV	9	PEPLIST	SLITRLLEV	SLITRLLEV	0.9027	-99.9	0.0369	SLITRLLEV	SLITRLLEV	0.0101	-99.9	7.4096	SLITRLLEV	SLITRLLEV	0.0111	-99.9	7.0657	SLITRLLEV	SLITRLLEV	0.0229	-99.9	5.7555	SLITRLLEV	SLITRLLEV	0.1275	-99.9	1.7922	SLITRLLEV	SLITRLLEV	0.1701	-99.9	1.6596	0.2074	3	0.0369	526000	65500	25600	3
SIIQRLLEV	NP_002701:NP_001231903:XP_006719532	29.81	1069.65	9	0.2	535.832	87.49	0	SIIQRLLEV	9	PEPLIST	SIIQRLLEV	SIIQRLLEV	0.8705	-99.9	0.0614	SIIQRLLEV	SIIQRLLEV	0.0099	-99.9	7.4787	SIIQRLLEV	SIIQRLLEV	0.0102	-99.9	7.3689	SIIQRLLEV	SIIQRLLEV	0.059	-99.9	2.8751	SIIQRLLEV	SIIQRLLEV	0.2743	-99.9	0.8997	SIIQRLLEV	SIIQRLLEV	0.1889	-99.9	1.4544	0.2355	3	0.0614	87300	58400	69500	3
KVIEINPYL	NP_002788:XP_005267928:NP_001138404:XP_005275057:NP_004150:NP_683720	35.42	1087.63	9	1	544.822	78.22	0	KVIEINPYL	9	PEPLIST	KVIEINPYL	KVIEINPYL	0.9801	-99.9	0.0077	KVIEINPYL	KVIEINPYL	0.1989	-99.9	1.4602	KVIEINPYL	KVIEINPYL	0.1461	-99.9	1.2319	KVIEINPYL	KVIEINPYL	0.1147	-99.9	1.5619	KVIEINPYL	KVIEINPYL	0.8572	-99.9	0.0467	KVIEINPYL	KVIEINPYL	0.5685	-99.9	0.2004	0.4776	6	0.0077	54100	21700	78700	3
TYQLGFHSI	NP_002789	39.42	1064.53	9	1.1	533.272	73.78	0	TYQLGFHSI	9	PEPLIST	TYQLGFHSI	TYQLGFHSI	0.0088	-99.9	12.6656	TYQLGFHSI	TYQLGFHSI	0.9647	-99.9	0.0223	TYQLGFHSI	TYQLGFHSI	0.0552	-99.9	2.7031	TYQLGFHSI	TYQLGFHSI	0.0101	-99.9	9.6667	TYQLGFHSI	TYQLGFHSI	0.0182	-99.9	5.7856	TYQLGFHSI	TYQLGFHSI	0.3964	-99.9	0.4585	0.2422	2	0.0223	124000	85500	154000	3
ERDGSSGGVIRL	NP_002789	26.71	1244.65	12	-1	415.889	42.25	0	ERDGSSGGVIRL	12	PEPLIST	ERDGGVIRL	ERDGSSGGVIRL	0.0014	-99.9	28.0163	ERDGGVIRL	ERDGSSGGVIRL	0.0007	-99.9	22.2763	ERDGGVIRL	ERDGSSGGVIRL	0.3013	-99.9	0.5342	ERDGGVIRL	ERDGSSGGVIRL	0.0008	-99.9	32.2754	ERDGGVIRL	ERDGSSGGVIRL	0.0005	-99.9	23.9855	ERSGGVIRL	ERDGSSGGVIRL	0.0201	-99.9	9.1368	0.0541	1	0.5342	73500	12100	27800	3
VYAPPVGGF	NP_002790:NP_002790-V39A|proteasome	40.39	905.465	9	0.6	453.74	80.58	0	VYAPPVGGF	9	PEPLIST	VYAPPVGGF	VYAPPVGGF	0.0131	-99.9	10.4156	VYAPPVGGF	VYAPPVGGF	0.9811	-99.9	0.0134	VYAPPVGGF	VYAPPVGGF	0.0244	-99.9	4.5555	VYAPPVGGF	VYAPPVGGF	0.0101	-99.9	9.659	VYAPPVGGF	VYAPPVGGF	0.089	-99.9	2.3545	VYAPPVGGF	VYAPPVGGF	0.732	-99.9	0.0733	0.3083	2	0.0134	110000	66200	67600	3
TRATEGMVV	NP_002790:NP_002790-V39A|proteasome	20.38	962.486	9	-0.3	482.25	36.84	0	TRATEGMVV	9	PEPLIST	TRATEGMVV	TRATEGMVV	0.0041	-99.9	17.8671	TRATEGMVV	TRATEGMVV	0.0033	-99.9	12.0086	TRATEGMVV	TRATEGMVV	0.6275	-99.9	0.1325	TRATEGMVV	TRATEGMVV	0.0278	-99.9	5.0399	TRATEGMVV	TRATEGMVV	0.0152	-99.9	6.3299	TRATEGMVV	TRATEGMVV	0.2949	-99.9	0.7619	0.1621	2	0.1325	352000	286000	361000	3
TRATEGMVVA	NP_002790:NP_002790-V39A|proteasome	26.34	1033.52	10	0.6	517.769	36.16	0	TRATEGMVVA	10	PEPLIST	TATEGMVVA	TRATEGMVVA	0.0067	-99.9	14.4536	TRAEGMVVA	TRATEGMVVA	0.0001	-99.9	42.8571	TRAEGMVVA	TRATEGMVVA	0.0673	-99.9	2.3452	TATEGMVVA	TRATEGMVVA	0.0142	-99.9	7.8388	TATEGMVVA	TRATEGMVVA	0.0036	-99.9	11.8918	TRAEGMVVA	TRATEGMVVA	0.006	-99.9	17.0306	0.0163	0	2.3452	1380000	563000	1320000	3
VYAPPVGGFSF	NP_002790:NP_002790-V39A|proteasome	46.3	1139.57	11	-0.8	1140.57	89.71	0	VYAPPVGGFSF	11	PEPLIST	VYAPPGFSF	VYAPPVGGFSF	0.0023	-99.9	22.8881	VYAPPGFSF	VYAPPVGGFSF	0.9817	-99.9	0.0128	VYAPPGFSF	VYAPPVGGFSF	0.0069	-99.9	8.9522	VPPVGGFSF	VYAPPVGGFSF	0.0087	-99.9	10.5912	YAPPGGFSF	YAPPVGGFSF	0.011	-99.9	7.3561	VYAPPGFSF	VYAPPVGGFSF	0.2889	-99.9	0.7877	0.2166	2	0.0128	714000	263000	732000	3
APTGDLPRA	NP_002791	30.02	896.472	9	0	449.243	32.8	0	APTGDLPRA	9	PEPLIST	APTGDLPRA	APTGDLPRA	0.0023	-99.9	22.9776	APTGDLPRA	APTGDLPRA	0.0001	-99.9	51.1765	APTGDLPRA	APTGDLPRA	0.002	-99.9	15.463	APTGDLPRA	APTGDLPRA	0.3922	-99.9	0.3489	APTGDLPRA	APTGDLPRA	0.0064	-99.9	9.3383	APTGDLPRA	APTGDLPRA	0.0018	-99.9	28.5602	0.0674	1	0.3489	2220000	1210000	1320000	3
NQMDGFDTL	NP_002797:PHB2--PSMC6|leftBreak=chr14:52720864:-|rightBreak=chr14:52720864:+|junctionReadCount=3|2+:PHB2--PSMC6|leftBreak=chr14:52720864:-|rightBreak=chr14:52720864:+|junctionReadCount=3|2-	36.39	1039.43	9	0.9	1040.44	82.36	0	NQMDGFDTL	9	PEPLIST	NQMDGFDTL	NQMDGFDTL	0.8162	-99.9	0.1013	NQMDGFDTL	NQMDGFDTL	0.1345	-99.9	1.9182	NQMDGFDTL	NQMDGFDTL	0.9523	-99.9	0.0075	NQMDGFDTL	NQMDGFDTL	0.1153	-99.9	1.5551	NQMDGFDTL	NQMDGFDTL	0.407	-99.9	0.5386	NQMDGFDTL	NQMDGFDTL	0.3436	-99.9	0.5889	0.4615	6	0.0075	40700	38500	136000	3
YAGSGNVL	NP_002799	29.63	779.381	8	0.9	780.389	48.15	0	YAGSGNVL	8	PEPLIST	YA-GSGNVL	YAGSGNVL	0.0023	-99.9	22.9291	#NAME?	YAGSGNVL	0.0226	-99.9	5.0409	YA-GSGNVL	YAGSGNVL	0.0502	-99.9	2.8888	YA-GSGNVL	YAGSGNVL	0.0343	-99.9	4.3541	YA-GSGNVL	YAGSGNVL	0.3304	-99.9	0.7147	#NAME?	YAGSGNVL	0.0264	-99.9	7.7729	0.0777	1	0.7147	1890000	1120000	1540000	3
THTTPVLL	NP_002799	22.75	880.502	8	0.7	441.259	49.16	0	THTTPVLL	8	PEPLIST	#NAME?	THTTPVLL	0.0004	-99.9	44.1923	THT-TPVLL	THTTPVLL	0.0027	-99.9	12.9572	THT-TPVLL	THTTPVLL	0.282	-99.9	0.5859	T-HTTPVLL	THTTPVLL	0.004	-99.9	16.2138	THT-TPVLL	THTTPVLL	0.0022	-99.9	14.3735	THT-TPVLL	THTTPVLL	0.0276	-99.9	7.566	0.0532	1	0.5859	1070000	336000	1020000	3
AYAGSGNVL	NP_002799	31.06	850.418	9	0.5	851.426	52.06	0	AYAGSGNVL	9	PEPLIST	AYAGSGNVL	AYAGSGNVL	0.0124	-99.9	10.6724	AYAGSGNVL	AYAGSGNVL	0.7132	-99.9	0.2836	AYAGSGNVL	AYAGSGNVL	0.2723	-99.9	0.6149	AYAGSGNVL	AYAGSGNVL	0.0125	-99.9	8.5042	AYAGSGNVL	AYAGSGNVL	0.142	-99.9	1.6499	AYAGSGNVL	AYAGSGNVL	0.5082	-99.9	0.2726	0.2768	4	0.2726	98700	45300	123000	3
FQTHTTPVL	NP_002799	28.65	1042.54	9	0.6	522.28	51.07	0	FQTHTTPVL	9	PEPLIST	FQTHTTPVL	FQTHTTPVL	0.4891	-99.9	0.4518	FQTHTTPVL	FQTHTTPVL	0.0132	-99.9	6.5278	FQTHTTPVL	FQTHTTPVL	0.659	-99.9	0.112	FQTHTTPVL	FQTHTTPVL	0.0381	-99.9	4.0344	FQTHTTPVL	FQTHTTPVL	0.4942	-99.9	0.3853	FQTHTTPVL	FQTHTTPVL	0.1419	-99.9	2.1146	0.3059	3	0.112	268000	163000	319000	3
VAVAGLLTV	NP_002799	27.33	841.527	9	2	842.536	87.4	0	VAVAGLLTV	9	PEPLIST	VAVAGLLTV	VAVAGLLTV	0.6469	-99.9	0.2341	VAVAGLLTV	VAVAGLLTV	0.0114	-99.9	6.9829	VAVAGLLTV	VAVAGLLTV	0.031	-99.9	3.9398	VAVAGLLTV	VAVAGLLTV	0.2186	-99.9	0.7805	VAVAGLLTV	VAVAGLLTV	0.8146	-99.9	0.0658	VAVAGLLTV	VAVAGLLTV	0.0949	-99.9	3.1312	0.3029	3	0.0658	398000	395000	280000	3
SRFPEALRL	NP_002799	24.68	1087.61	9	0.4	544.814	67.1	0	SRFPEALRL	9	PEPLIST	SRFPEALRL	SRFPEALRL	0.1046	-99.9	2.8489	SRFPEALRL	SRFPEALRL	0.0554	-99.9	3.2247	SRFPEALRL	SRFPEALRL	0.8839	-99.9	0.022	SRFPEALRL	SRFPEALRL	0.0411	-99.9	3.821	SRFPEALRL	SRFPEALRL	0.1392	-99.9	1.6763	SRFPEALRL	SRFPEALRL	0.9139	-99.9	0.0078	0.3563	3	0.0078	865000	121000	327000	3
FAADIISVL	NP_002799	21.57	947.533	9	2.9	948.543	93.04	0	FAADIISVL	9	PEPLIST	FAADIISVL	FAADIISVL	0.7733	-99.9	0.1303	FAADIISVL	FAADIISVL	0.0344	-99.9	4.0952	FAADIISVL	FAADIISVL	0.7174	-99.9	0.0814	FAADIISVL	FAADIISVL	0.5688	-99.9	0.1327	FAADIISVL	FAADIISVL	0.9909	-99.9	0.0022	FAADIISVL	FAADIISVL	0.5287	-99.9	0.2468	0.6023	5	0.0022	245000	16900	84700	3
QVAVAGLLTV	NP_002799	37.3	969.586	10	1.5	970.595	87.88	0	QVAVAGLLTV	10	PEPLIST	QVVAGLLTV	QVAVAGLLTV	0.3109	-99.9	0.9349	QVAAGLLTV	QVAVAGLLTV	0.0005	-99.9	24.6071	QAVAGLLTV	QVAVAGLLTV	0.001	-99.9	20	QAVAGLLTV	QVAVAGLLTV	0.013	-99.9	8.2832	QAVAGLLTV	QVAVAGLLTV	0.0218	-99.9	5.2882	QVAAGLLTV	QVAVAGLLTV	0.0022	-99.9	26.4078	0.0582	1	0.9349	24200	21700	14400	3
SQVAVAGLLTV	NP_002799	34.87	1056.62	11	1.5	1057.63	87.94	0	SQVAVAGLLTV	11	PEPLIST	SQVAGLLTV	SQVAVAGLLTV	0.2311	-99.9	1.3408	SQVAGLLTV	SQVAVAGLLTV	0.0003	-99.9	30.4	SQVAGLLTV	SQVAVAGLLTV	0.0048	-99.9	10.6101	SAVAGLLTV	SQVAVAGLLTV	0.0017	-99.9	23.7929	SAVAGLLTV	SQVAVAGLLTV	0.0056	-99.9	9.8653	SQVAGLLTV	SQVAVAGLLTV	0.0012	-99.9	32.6577	0.0408	1	1.3408	41600	7330	66200	3
VYIKHPVSL	NP_002803	38.21	1054.62	9	0.8	528.316	40.92	0	VYIKHPVSL	9	PEPLIST	VYIKHPVSL	VYIKHPVSL	0.0451	-99.9	5.1489	VYIKHPVSL	VYIKHPVSL	0.9786	-99.9	0.0153	VYIKHPVSL	VYIKHPVSL	0.2318	-99.9	0.7563	VYIKHPVSL	VYIKHPVSL	0.0332	-99.9	4.4512	VYIKHPVSL	VYIKHPVSL	0.381	-99.9	0.5887	VYIKHPVSL	VYIKHPVSL	0.9085	-99.9	0.0083	0.4297	4	0.0083	548000	337000	402000	3
YYTSVTPVL	NP_002810	28.72	1041.54	9	0.9	1042.55	82.21	0	YYTSVTPVL	9	PEPLIST	YYTSVTPVL	YYTSVTPVL	0.0382	-99.9	5.6841	YYTSVTPVL	YYTSVTPVL	0.928	-99.9	0.0672	YYTSVTPVL	YYTSVTPVL	0.404	-99.9	0.3437	YYTSVTPVL	YYTSVTPVL	0.0249	-99.9	5.4265	YYTSVTPVL	YYTSVTPVL	0.291	-99.9	0.8378	YYTSVTPVL	YYTSVTPVL	0.7828	-99.9	0.0511	0.4115	4	0.0511	8950	8260	28900	3
GVYGDVQRV	NP_002810	25.37	991.509	9	0	496.762	40.93	0	GVYGDVQRV	9	PEPLIST	GVYGDVQRV	GVYGDVQRV	0.8767	-99.9	0.0535	GVYGDVQRV	GVYGDVQRV	0.0035	-99.9	11.7176	GVYGDVQRV	GVYGDVQRV	0.0083	-99.9	8.1356	GVYGDVQRV	GVYGDVQRV	0.0449	-99.9	3.5502	GVYGDVQRV	GVYGDVQRV	0.1561	-99.9	1.5392	GVYGDVQRV	GVYGDVQRV	0.1026	-99.9	2.9138	0.1987	2	0.0535	119000	96800	166000	3
EHDTTEYKL	NP_002822:NP_536858:NP_536859:XP_006719057	35.46	1134.52	9	2.1	568.268	30.98	0	EHDTTEYKL	9	PEPLIST	EHDTTEYKL	EHDTTEYKL	0.0032	-99.9	19.9062	EHDTTEYKL	EHDTTEYKL	0.0114	-99.9	6.9712	EHDTTEYKL	EHDTTEYKL	0.753	-99.9	0.0666	EHDTTEYKL	EHDTTEYKL	0.0126	-99.9	8.4637	EHDTTEYKL	EHDTTEYKL	0.004	-99.9	11.4014	EHDTTEYKL	EHDTTEYKL	0.0612	-99.9	4.4902	0.1409	1	0.0666	320000	130000	218000	3
IPAALPVAA	NP_002881	26.44	821.501	9	-0.1	411.758	73.96	0	IPAALPVAA	9	PEPLIST	IPAALPVAA	IPAALPVAA	0.0067	-99.9	14.3965	IPAALPVAA	IPAALPVAA	0.0003	-99.9	29.9655	IPAALPVAA	IPAALPVAA	0.0825	-99.9	1.9916	IPAALPVAA	IPAALPVAA	0.9411	-99.9	0.0042	IPAALPVAA	IPAALPVAA	0.1148	-99.9	1.9352	IPAALPVAA	IPAALPVAA	0.0206	-99.9	9.0025	0.1943	3	0.0042	110000	92300	137000	3
RYMPQNPHII	NP_002884:NP_001185648	39.89	1267.65	10	-0.1	423.557	53.29	0	RYMPQNPHII	10	PEPLIST	RYMPQNPHI	RYMPQNPHII	0.0108	-99.9	11.4665	RYMPQPHII	RYMPQNPHII	0.8994	-99.9	0.0979	RYMPNPHII	RYMPQNPHII	0.0112	-99.9	7.042	RYMPNPHII	RYMPQNPHII	0.0037	-99.9	16.7711	RYMPNPHII	RYMPQNPHII	0.0137	-99.9	6.6624	RYMPNPHII	RYMPQNPHII	0.2501	-99.9	0.9659	0.1981	2	0.0979	82100	79700	194000	3
AHTAEVNCL	NP_002884:NP_001185648:NP_001128728:NP_001128727:NP_005601	36.45	956.438	9	1.4	479.227	37.82	0	AHTAEVNCL	9	PEPLIST	AHTAEVNCL	AHTAEVNCL	0.0009	-99.9	32.561	AHTAEVNCL	AHTAEVNCL	0.0046	-99.9	10.4826	AHTAEVNCL	AHTAEVNCL	0.4826	-99.9	0.2503	AHTAEVNCL	AHTAEVNCL	0.0023	-99.9	20.8251	AHTAEVNCL	AHTAEVNCL	0.0051	-99.9	10.3	AHTAEVNCL	AHTAEVNCL	0.0528	-99.9	4.9942	0.0914	1	0.2503	492000	332000	704000	3
KIIDEDGLLNL	NP_002904:NP_001191676	32.07	1241.69	11	0.4	621.851	85.17	0	KIIDEDGLLNL	11	PEPLIST	KIIDGLLNL	KIIDEDGLLNL	0.4169	-99.9	0.5944	KIIDGLLNL	KIIDEDGLLNL	0.003	-99.9	12.5103	KIIDGLLNL	KIIDEDGLLNL	0.0009	-99.9	20.6694	KIIDGLLNL	KIIDEDGLLNL	0.0007	-99.9	34.1481	KIIDGLLNL	KIIDEDGLLNL	0.0054	-99.9	10.0127	KIIDGLLNL	KIIDEDGLLNL	0.0096	-99.9	13.5813	0.0728	1	0.5944	182000	78300	149000	3
TLVDEVFRI	NP_002937	26.41	1090.6	9	0.3	546.308	88.44	0	TLVDEVFRI	9	PEPLIST	TLVDEVFRI	TLVDEVFRI	0.937	-99.9	0.0193	TLVDEVFRI	TLVDEVFRI	0.074	-99.9	2.7504	TLVDEVFRI	TLVDEVFRI	0.0312	-99.9	3.9261	TLVDEVFRI	TLVDEVFRI	0.0165	-99.9	7.1584	TLVDEVFRI	TLVDEVFRI	0.0979	-99.9	2.2004	TLVDEVFRI	TLVDEVFRI	0.1187	-99.9	2.5399	0.2125	1	0.0193	54000	17000	20400	3
APRGTGIVSA	NP_002943	25.02	927.514	10	0.5	464.764	28.93	0	APRGTGIVSA	10	PEPLIST	ARGTGIVSA	APRGTGIVSA	0.0011	-99.9	30.4536	ARGTGIVSA	APRGTGIVSA	0.0001	-99.9	45	ARGTGIVSA	APRGTGIVSA	0.0047	-99.9	10.6528	APRGGIVSA	APRGTGIVSA	0.5843	-99.9	0.1214	APRGGIVSA	APRGTGIVSA	0.0028	-99.9	13.2067	ARGTGIVSA	APRGTGIVSA	0.0046	-99.9	19.1531	0.0996	1	0.1214	818000	384000	909000	3
LPLLPAPGAAA	NP_002949:NP_001005861	39.04	989.591	11	0.5	495.803	84.07	0	LPLLPAPGAAA	11	PEPLIST	LLPAPGAAA	LPLLPAPGAAA	0.0065	-99.9	14.6238	LLPAPGAAA	LPLLPAPGAAA	0	-99.9	60.625	LPLAPGAAA	LPLLPAPGAAA	0.0004	-99.9	28.7368	LPLAPGAAA	LPLLPAPGAAA	0.3567	-99.9	0.406	LPLAPGAAA	LPLLPAPGAAA	0.0006	-99.9	22.8916	LPLAPGAAA	LPLLPAPGAAA	0.0005	-99.9	44.2162	0.0608	1	0.406	70000	19300	54300	3
AQIEDLQVKL	NP_003027:XP_005244832:XP_005244833	24.94	1155.65	10	0.9	578.833	76.84	0	AQIEDLQVKL	10	PEPLIST	AQIEDLVKL	AQIEDLQVKL	0.6723	-99.9	0.209	AQIDLQVKL	AQIEDLQVKL	0.0064	-99.9	9.0374	AQIDLQVKL	AQIEDLQVKL	0.1324	-99.9	1.3412	AIEDLQVKL	AQIEDLQVKL	0.0036	-99.9	17.0978	AQIDLQVKL	AQIEDLQVKL	0.03	-99.9	4.4878	AQIDLQVKL	AQIEDLQVKL	0.0228	-99.9	8.4719	0.1446	2	0.209	174000	46100	93800	3
VYPNWAIGL	NP_003034:NP_003034-D32G|sodium-:XP_006713370:NP_001127839:NP_001127839-D133G|sodium-	31.15	1031.54	9	0.9	1032.55	91.34	0	VYPNWAIGL	9	PEPLIST	VYPNWAIGL	VYPNWAIGL	0.0136	-99.9	10.2056	VYPNWAIGL	VYPNWAIGL	0.927	-99.9	0.0686	VYPNWAIGL	VYPNWAIGL	0.0184	-99.9	5.367	VYPNWAIGL	VYPNWAIGL	0.0036	-99.9	17.0587	VYPNWAIGL	VYPNWAIGL	0.0309	-99.9	4.4236	VYPNWAIGL	VYPNWAIGL	0.6095	-99.9	0.16	0.2671	2	0.0686	379000	157000	98000	3
SVAGGFVGL	NP_003034:NP_003034-D32G|sodium-:XP_006713370:NP_001127839:NP_001127839-D133G|sodium-	22.12	805.433	9	2.1	806.442	83.76	0	SVAGGFVGL	9	PEPLIST	SVAGGFVGL	SVAGGFVGL	0.8739	-99.9	0.0582	SVAGGFVGL	SVAGGFVGL	0.04	-99.9	3.8057	SVAGGFVGL	SVAGGFVGL	0.1839	-99.9	0.9835	SVAGGFVGL	SVAGGFVGL	0.0928	-99.9	1.9027	SVAGGFVGL	SVAGGFVGL	0.7162	-99.9	0.1444	SVAGGFVGL	SVAGGFVGL	0.2888	-99.9	0.7885	0.3659	5	0.0582	33400	47200	20600	3
RYFLPPYTF	NP_003073	34.94	1202.61	9	-2.3	602.312	87.72	0	RYFLPPYTF	9	PEPLIST	RYFLPPYTF	RYFLPPYTF	0.1173	-99.9	2.5902	RYFLPPYTF	RYFLPPYTF	0.9963	-99.9	0.0024	RYFLPPYTF	RYFLPPYTF	0.2142	-99.9	0.8289	RYFLPPYTF	RYFLPPYTF	0.0564	-99.9	2.9806	RYFLPPYTF	RYFLPPYTF	0.2036	-99.9	1.2001	RYFLPPYTF	RYFLPPYTF	0.9252	-99.9	0.0068	0.4188	4	0.0024	860000	299000	696000	3
QHFDAAYIF	NP_003073	30.62	1110.51	9	-1	556.263	82.3	0	QHFDAAYIF	9	PEPLIST	QHFDAAYIF	QHFDAAYIF	0.0208	-99.9	8.1406	QHFDAAYIF	QHFDAAYIF	0.5512	-99.9	0.4878	QHFDAAYIF	QHFDAAYIF	0.8802	-99.9	0.0226	QHFDAAYIF	QHFDAAYIF	0.0523	-99.9	3.1752	QHFDAAYIF	QHFDAAYIF	0.0447	-99.9	3.6096	QHFDAAYIF	QHFDAAYIF	0.5799	-99.9	0.1884	0.3549	3	0.0226	56300	42900	76700	3
AHDDGRWSL	NP_003079	34.22	1055.48	9	1.2	528.747	44.63	0	AHDDGRWSL	9	PEPLIST	AHDDGRWSL	AHDDGRWSL	0.0585	-99.9	4.3565	AHDDGRWSL	AHDDGRWSL	0.0958	-99.9	2.3703	AHDDGRWSL	AHDDGRWSL	0.9614	-99.9	0.0061	AHDDGRWSL	AHDDGRWSL	0.0601	-99.9	2.833	AHDDGRWSL	AHDDGRWSL	0.0964	-99.9	2.2268	AHDDGRWSL	AHDDGRWSL	0.5381	-99.9	0.2359	0.3017	2	0.0061	3340000	2040000	3910000	3
KYLTAEAFGF	NP_003079	39.97	1145.58	10	1.8	573.796	84.69	0	KYLTAEAFGF	10	PEPLIST	KLTAEAFGF	KYLTAEAFGF	0.0054	-99.9	15.9062	KYLAEAFGF	KYLTAEAFGF	0.8376	-99.9	0.1612	KYLTAEFGF	KYLTAEAFGF	0.0009	-99.9	20.5968	KYLTAEAGF	KYLTAEAFGF	0.0002	-99.9	49.5333	KYLTAAFGF	KYLTAEAFGF	0.0003	-99.9	28.7273	KYLTAAFGF	KYLTAEAFGF	0.0783	-99.9	3.7181	0.1538	1	0.1612	826000	92300	531000	3
GHVVDIVAL	NP_003083	25.59	921.528	9	-1.4	461.771	72.11	0	GHVVDIVAL	9	PEPLIST	GHVVDIVAL	GHVVDIVAL	0.008	-99.9	13.234	GHVVDIVAL	GHVVDIVAL	0.0108	-99.9	7.1716	GHVVDIVAL	GHVVDIVAL	0.8247	-99.9	0.0377	GHVVDIVAL	GHVVDIVAL	0.0127	-99.9	8.4055	GHVVDIVAL	GHVVDIVAL	0.0238	-99.9	5.049	GHVVDIVAL	GHVVDIVAL	0.1511	-99.9	1.9538	0.1719	2	0.0377	53700	84200	73200	3
IMLEALERV	NP_003087	28.76	1072.6	9	0.2	537.305	82.66	0	IMLEALERV	9	PEPLIST	IMLEALERV	IMLEALERV	0.9467	-99.9	0.0168	IMLEALERV	IMLEALERV	0.0499	-99.9	3.3972	IMLEALERV	IMLEALERV	0.006	-99.9	9.5131	IMLEALERV	IMLEALERV	0.0072	-99.9	11.7637	IMLEALERV	IMLEALERV	0.045	-99.9	3.5942	IMLEALERV	IMLEALERV	0.0747	-99.9	3.8641	0.1883	1	0.0168	470000	260000	591000	3
IIMLEALERV	NP_003087	31.79	1185.68	10	0.7	593.847	87.14	0	IIMLEALERV	10	PEPLIST	IIMEALERV	IIMLEALERV	0.4918	-99.9	0.4467	IMLEALERV	IIMLEALERV	0.0011	-99.9	18.609	IMLEALERV	IIMLEALERV	0.0001	-99.9	41.6	IIMEALERV	IIMLEALERV	0.0007	-99.9	33.4035	IIMEALERV	IIMLEALERV	0.0017	-99.9	15.7477	IIMEALERV	IIMLEALERV	0.0022	-99.9	26.3301	0.0829	1	0.4467	173000	87800	106000	3
SHSFVVNIL	NP_003120	28.96	1014.55	9	1.7	508.283	82.49	0	SHSFVVNIL	9	PEPLIST	SHSFVVNIL	SHSFVVNIL	0.0051	-99.9	16.3077	SHSFVVNIL	SHSFVVNIL	0.0741	-99.9	2.7486	SHSFVVNIL	SHSFVVNIL	0.9014	-99.9	0.0183	SHSFVVNIL	SHSFVVNIL	0.033	-99.9	4.4635	SHSFVVNIL	SHSFVVNIL	0.0423	-99.9	3.724	SHSFVVNIL	SHSFVVNIL	0.3051	-99.9	0.7177	0.2268	2	0.0183	522000	355000	601000	3
KVTDDLVCL	NP_003124	21.84	1004.52	9	-0.1	503.268	77.29	0	KVTDDLVCL	9	PEPLIST	KVTDDLVCL	KVTDDLVCL	0.5134	-99.9	0.4065	KVTDDLVCL	KVTDDLVCL	0.0033	-99.9	11.9402	KVTDDLVCL	KVTDDLVCL	0.0095	-99.9	7.6128	KVTDDLVCL	KVTDDLVCL	0.0073	-99.9	11.6523	KVTDDLVCL	KVTDDLVCL	0.2298	-99.9	1.0768	KVTDDLVCL	KVTDDLVCL	0.0553	-99.9	4.8442	0.1364	2	0.4065	265000	88500	539000	3
HHSDGSVSL	NP_003181:NP_757345	17.29	937.425	9	0.5	469.72	21.66	0	HHSDGSVSL	9	PEPLIST	HHSDGSVSL	HHSDGSVSL	0.0135	-99.9	10.2424	HHSDGSVSL	HHSDGSVSL	0.0253	-99.9	4.8044	HHSDGSVSL	HHSDGSVSL	0.9874	-99.9	0.002	HHSDGSVSL	HHSDGSVSL	0.1005	-99.9	1.7651	HHSDGSVSL	HHSDGSVSL	0.1754	-99.9	1.3835	HHSDGSVSL	HHSDGSVSL	0.4581	-99.9	0.3456	0.2934	4	0.002	284000	365000	498000	3
VHDPAGALQAA	NP_003181:NP_757345	38.85	1048.53	11	1.1	525.273	41.32	0	VHDPAGALQAA	11	PEPLIST	VHDPAGALA	VHDPAGALQAA	0.0003	-99.9	47.45	VHDPAGALA	VHDPAGALQAA	0.0004	-99.9	27.7297	VHDPAGAAA	VHDPAGALQAA	0.0158	-99.9	5.8222	VPAGALQAA	VHDPAGALQAA	0.1888	-99.9	0.9237	VPAGALQAA	VHDPAGALQAA	0.0004	-99.9	26.6444	VHDPAGAAA	VHDPAGALQAA	0.0012	-99.9	32.9369	0.0345	1	0.9237	122000	89200	200000	3
AYVHMVTHF	NP_003208	45.95	1103.52	9	0.6	552.769	53.01	0	AYVHMVTHF	9	PEPLIST	AYVHMVTHF	AYVHMVTHF	0.0137	-99.9	10.1618	AYVHMVTHF	AYVHMVTHF	0.976	-99.9	0.0163	AYVHMVTHF	AYVHMVTHF	0.0098	-99.9	7.5265	AYVHMVTHF	AYVHMVTHF	0.0017	-99.9	24.0861	AYVHMVTHF	AYVHMVTHF	0.0102	-99.9	7.6024	AYVHMVTHF	AYVHMVTHF	0.522	-99.9	0.255	0.2555	2	0.0163	1530000	1290000	1470000	3
IQAGLLSAL	NP_003208	23.83	884.533	9	0.7	443.274	88.52	0	IQAGLLSAL	9	PEPLIST	IQAGLLSAL	IQAGLLSAL	0.5699	-99.9	0.3232	IQAGLLSAL	IQAGLLSAL	0.0197	-99.9	5.3951	IQAGLLSAL	IQAGLLSAL	0.6118	-99.9	0.1428	IQAGLLSAL	IQAGLLSAL	0.0342	-99.9	4.3625	IQAGLLSAL	IQAGLLSAL	0.4101	-99.9	0.5328	IQAGLLSAL	IQAGLLSAL	0.1277	-99.9	2.3702	0.2956	3	0.1428	154000	73100	94500	3
SHITPSTQQHL	NP_003208	39.95	1247.63	11	-0.1	416.882	27.01	0	SHITPSTQQHL	11	PEPLIST	SHITPSTQL	SHITPSTQQHL	0.0006	-99.9	36.7115	SHPSTQQHL	SHITPSTQQHL	0.0067	-99.9	8.8475	SHITPSTQL	SHITPSTQQHL	0.2427	-99.9	0.7149	SHITPSTQL	SHITPSTQQHL	0.0011	-99.9	28.6667	SHITPSTQL	SHITPSTQQHL	0.0012	-99.9	17.9721	SHITPSTQL	SHITPSTQQHL	0.0215	-99.9	8.7862	0.0456	1	0.7149	222000	112000	213000	3
THFIQAGLLSA	NP_003208	22.85	1156.62	11	1.4	579.32	79.12	0	THFIQAGLLSA	11	PEPLIST	TIQAGLLSA	THFIQAGLLSA	0.0049	-99.9	16.4986	THFAGLLSA	THFIQAGLLSA	0.0002	-99.9	34.9375	THFAGLLSA	THFIQAGLLSA	0.0145	-99.9	6.0919	THFAGLLSA	THFIQAGLLSA	0.0009	-99.9	30.519	THFAGLLSA	THFIQAGLLSA	0.0001	-99.9	44.5	THFAGLLSA	THFIQAGLLSA	0.0009	-99.9	36.3108	0.0036	0	6.0919	15300	20500	24100	3
THADYVLEM	NP_003240	26.96	1077.48	9	0.4	539.748	68.32	0	THADYVLEM	9	PEPLIST	THADYVLEM	THADYVLEM	0.042	-99.9	5.3764	THADYVLEM	THADYVLEM	0.1287	-99.9	1.9692	THADYVLEM	THADYVLEM	0.9642	-99.9	0.0057	THADYVLEM	THADYVLEM	0.0941	-99.9	1.8794	THADYVLEM	THADYVLEM	0.2151	-99.9	1.146	THADYVLEM	THADYVLEM	0.6906	-99.9	0.095	0.3558	5	0.0057	67400	21200	51700	3
SQIEADFRL	NP_003277	25.62	1077.55	9	1	539.78	74.39	0	SQIEADFRL	9	PEPLIST	SQIEADFRL	SQIEADFRL	0.9138	-99.9	0.0322	SQIEADFRL	SQIEADFRL	0.09	-99.9	2.4432	SQIEADFRL	SQIEADFRL	0.7009	-99.9	0.0904	SQIEADFRL	SQIEADFRL	0.0287	-99.9	4.9286	SQIEADFRL	SQIEADFRL	0.2527	-99.9	0.977	SQIEADFRL	SQIEADFRL	0.2056	-99.9	1.2919	0.3653	4	0.0322	496000	450000	577000	3
VILEGELERA	NP_003281:NP_001138632	23.37	1127.62	10	1.9	564.818	63.23	0	VILEGELERA	10	PEPLIST	VILEGLERA	VILEGELERA	0.1695	-99.9	1.8411	VILEGLERA	VILEGELERA	0.0001	-99.9	50	VILEGELEA	VILEGELERA	0.0001	-99.9	49.75	VILEGELEA	VILEGELERA	0.0015	-99.9	25.5038	VILEGELEA	VILEGELERA	0.0004	-99.9	25.6538	VILEGELRA	VILEGELERA	0.0004	-99.9	47.8519	0.0286	1	1.8411	58700	28000	70200	3
KLVILEGELER	NP_003281:NP_001138632:XP_005251623	32.96	1297.76	11	0.4	433.594	62.5	0	KLVILEGELER	11	PEPLIST	KLLEGELER	KLVILEGELER	0.0014	-99.9	28.1626	KLLEGELER	KLVILEGELER	0.0001	-99.9	45.5	KLLEGELER	KLVILEGELER	0	-99.9	76.6667	KILEGELER	KLVILEGELER	0	-99.9	84.375	KILEGELER	KLVILEGELER	0	-99.9	72.5	KLLEGELER	KLVILEGELER	0.0004	-99.9	47.0741	0.0003	0	28.1626	50400	24900	35500	3
IQLVEEELDR	NP_003281:NP_001265119:NP_001036816:NP_705935:NP_001018006:XP_005254709:XP_005254703:NP_001138632:XP_005251623	36.32	1242.65	10	1	622.331	67.24	0	IQLVEEELDR	10	PEPLIST	ILVEEELDR	IQLVEEELDR	0.0007	-99.9	35	IQLEEELDR	IQLVEEELDR	0.0001	-99.9	51.1765	IQLEEELDR	IQLVEEELDR	0	-99.9	80	IQLEEELDR	IQLVEEELDR	0	-99.9	87.1429	ILVEEELDR	IQLVEEELDR	0	-99.9	75	IQLEEELDR	IQLVEEELDR	0.0001	-99.9	70.8696	0.0001	0	35	325000	195000	296000	3
IQLVEEELDRAQER	NP_003281:NP_001265119:NP_001036816:NP_705935:NP_001018006:XP_005254709:XP_005254703:NP_001138632:XP_005251623	31.71	1726.88	14	0.2	576.636	63.52	0	IQLVEEELDRAQER	14	PEPLIST	IQLDRAQER	IQLVEEELDRAQER	0.0002	-99.9	53.8732	IQLDRAQER	IQLVEEELDRAQER	0	-99.9	60.625	IELDRAQER	IQLVEEELDRAQER	0	-99.9	83.3333	IELDRAQER	IQLVEEELDRAQER	0	-99.9	82.5	IELDRAQER	IQLVEEELDRAQER	0	-99.9	80	IQLDRAQER	IQLVEEELDRAQER	0.0002	-99.9	56.2687	0.0001	0	53.8732	77600	167000	211000	3
EAESSPFVER	NP_003290-TGAA104341187T|endoplasmin:NP_003290	35.97	1149.53	10	1.4	575.773	39.28	0	EAESSPFVER	10	PEPLIST	EASSPFVER	EAESSPFVER	0.0003	-99.9	47.55	EESSPFVER	EAESSPFVER	0.0001	-99.9	39.4444	EESSPFVER	EAESSPFVER	0.0003	-99.9	31.8148	EASSPFVER	EAESSPFVER	0.0008	-99.9	31.7746	EASSPFVER	EAESSPFVER	0.0001	-99.9	40.8889	EASSPFVER	EAESSPFVER	0.0006	-99.9	41.7333	0.0004	0	31.7746	66500	63900	47800	3
GVVDSDDLPLNVSR	NP_003290-TGAA104341187T|endoplasmin:NP_003290	45.82	1484.75	14	0.7	743.381	73.4	0	GVVDSDDLPLNVSR	14	PEPLIST	GVVDLNVSR	GVVDSDDLPLNVSR	0.0008	-99.9	33.7671	GVLPLNVSR	GVVDSDDLPLNVSR	0	-99.9	55	GVVDDDLPL	GVVDSDDLPL	0	-99.9	68.3333	GDLPLNVSR	GVVDSDDLPLNVSR	0.0001	-99.9	63.0645	GVVDSNVSR	GVVDSDDLPLNVSR	0	-99.9	63	GVVDSNVSR	GVVDSDDLPLNVSR	0.0002	-99.9	54.3011	0.0002	0	33.7671	75300	77200	33100	3
SVIIPGMTL	NP_003315:NP_001153880	20.11	929.526	9	-0.6	465.77	89.93	0	SVIIPGMTL	9	PEPLIST	SVIIPGMTL	SVIIPGMTL	0.4648	-99.9	0.4971	SVIIPGMTL	SVIIPGMTL	0.0789	-99.9	2.6428	SVIIPGMTL	SVIIPGMTL	0.2391	-99.9	0.7283	SVIIPGMTL	SVIIPGMTL	0.2209	-99.9	0.7715	SVIIPGMTL	SVIIPGMTL	0.8856	-99.9	0.0354	SVIIPGMTL	SVIIPGMTL	0.4465	-99.9	0.3641	0.3893	5	0.0354	34000	25400	25800	3
RVADDVFTL	NP_003315:NP_001153880	16.05	1034.54	9	1	518.278	76.72	0	RVADDVFTL	9	PEPLIST	RVADDVFTL	RVADDVFTL	0.9503	-99.9	0.0159	RVADDVFTL	RVADDVFTL	0.2752	-99.9	1.1155	RVADDVFTL	RVADDVFTL	0.3609	-99.9	0.4088	RVADDVFTL	RVADDVFTL	0.1032	-99.9	1.718	RVADDVFTL	RVADDVFTL	0.8831	-99.9	0.0362	RVADDVFTL	RVADDVFTL	0.5354	-99.9	0.239	0.518	6	0.0159	64900	67900	27100	3
STLHLVLRL	NP_003324:XP_005260109:XP_005260108:XP_005260107	37.09	1050.65	9	0.6	526.335	78.48	0	STLHLVLRL	9	PEPLIST	STLHLVLRL	STLHLVLRL	0.3119	-99.9	0.9299	STLHLVLRL	STLHLVLRL	0.0269	-99.9	4.6665	STLHLVLRL	STLHLVLRL	0.019	-99.9	5.2759	STLHLVLRL	STLHLVLRL	0.0171	-99.9	6.9969	STLHLVLRL	STLHLVLRL	0.1578	-99.9	1.5273	STLHLVLRL	STLHLVLRL	0.1152	-99.9	2.621	0.108	2	0.9299	641000	340000	482000	3
KTLTGKTITL	NP_003324:XP_005260109:XP_005260108:XP_005260107	29.07	1074.66	10	0.7	538.34	42.34	0	KTLTGKTITL	10	PEPLIST	KTLTGTITL	KTLTGKTITL	0.1505	-99.9	2.0758	KTLGKTITL	KTLTGKTITL	0.0083	-99.9	8.0767	KTLTGTITL	KTLTGKTITL	0.0042	-99.9	11.22	KTLTGTITL	KTLTGKTITL	0.0079	-99.9	11.1857	KTLTGTITL	KTLTGKTITL	0.0648	-99.9	2.8821	KTLGKTITL	KTLTGKTITL	0.0295	-99.9	7.2936	0.0442	0	2.0758	91300	29400	39900	3
LQEDPPVGV	NP_003328	29.35	952.486	9	0.7	953.494	58.93	0	LQEDPPVGV	9	PEPLIST	LQEDPPVGV	LQEDPPVGV	0.5148	-99.9	0.4039	LQEDPPVGV	LQEDPPVGV	0.0023	-99.9	13.8401	LQEDPPVGV	LQEDPPVGV	0.1172	-99.9	1.4983	LQEDPPVGV	LQEDPPVGV	0.0239	-99.9	5.588	LQEDPPVGV	LQEDPPVGV	0.0707	-99.9	2.7377	LQEDPPVGV	LQEDPPVGV	0.0366	-99.9	6.3813	0.1276	2	0.4039	182000	122000	147000	3
QRIDEFEAL	NP_003370	24.73	1119.56	9	0.7	560.786	73.2	0	QRIDEFEAL	9	PEPLIST	QRIDEFEAL	QRIDEFEAL	0.0785	-99.9	3.5314	QRIDEFEAL	QRIDEFEAL	0.0219	-99.9	5.1186	QRIDEFEAL	QRIDEFEAL	0.9458	-99.9	0.0086	QRIDEFEAL	QRIDEFEAL	0.0107	-99.9	9.3502	QRIDEFEAL	QRIDEFEAL	0.0349	-99.9	4.1201	QRIDEFEAL	QRIDEFEAL	0.6177	-99.9	0.1527	0.2849	2	0.0086	2010000	1290000	1770000	3
KTLEGEFSV	NP_003394	23.94	1008.51	9	-0.8	505.263	62.16	0	KTLEGEFSV	9	PEPLIST	KTLEGEFSV	KTLEGEFSV	0.9083	-99.9	0.0345	KTLEGEFSV	KTLEGEFSV	0.0146	-99.9	6.2342	KTLEGEFSV	KTLEGEFSV	0.02	-99.9	5.1199	KTLEGEFSV	KTLEGEFSV	0.0408	-99.9	3.8363	KTLEGEFSV	KTLEGEFSV	0.1917	-99.9	1.2743	KTLEGEFSV	KTLEGEFSV	0.0586	-99.9	4.649	0.2057	2	0.0345	387000	64700	243000	3
FQYESKVFYL	NP_003396	24.06	1322.65	10	-0.7	662.334	84.15	0	FQYESKVFYL	10	PEPLIST	FQYEKVFYL	FQYESKVFYL	0.6559	-99.9	0.2252	FYESKVFYL	FQYESKVFYL	0.1991	-99.9	1.4591	FQYESKVYL	FQYESKVFYL	0.1788	-99.9	1.0126	FQYESKVYL	FQYESKVFYL	0.0064	-99.9	12.5637	FQYESKVYL	FQYESKVFYL	0.1223	-99.9	1.8479	FQYEKVFYL	FQYESKVFYL	0.1833	-99.9	1.5122	0.2243	5	0.2252	48400	13400	41200	3
FQSSAVMAL	NP_003484:NP_003528:NP_066403:NP_003484-K37Q|histone	30.11	952.469	9	1.1	953.477	81.35	0	FQSSAVMAL	9	PEPLIST	FQSSAVMAL	FQSSAVMAL	0.7368	-99.9	0.1543	FQSSAVMAL	FQSSAVMAL	0.0271	-99.9	4.6492	FQSSAVMAL	FQSSAVMAL	0.915	-99.9	0.0145	FQSSAVMAL	FQSSAVMAL	0.0946	-99.9	1.8695	FQSSAVMAL	FQSSAVMAL	0.7357	-99.9	0.1268	FQSSAVMAL	FQSSAVMAL	0.3603	-99.9	0.544	0.4783	5	0.0145	274000	176000	238000	3
TIMPKDIQL	NP_003484:NP_003528:NP_066403:NP_003484-K37Q|histone:NP_005315	23.89	1057.58	9	1.6	529.8	73.39	0	TIMPKDIQL	9	PEPLIST	TIMPKDIQL	TIMPKDIQL	0.6957	-99.9	0.1867	TIMPKDIQL	TIMPKDIQL	0.0523	-99.9	3.3224	TIMPKDIQL	TIMPKDIQL	0.1301	-99.9	1.3626	TIMPKDIQL	TIMPKDIQL	0.1154	-99.9	1.553	TIMPKDIQL	TIMPKDIQL	0.7419	-99.9	0.1205	TIMPKDIQL	TIMPKDIQL	0.3678	-99.9	0.5242	0.3505	5	0.1205	190000	208000	76500	3
ESYSIYVYK	NP_003518:NP_066402:NP_003519:NP_066406:NP_778225	40.09	1150.55	9	2.5	576.286	62.97	0	ESYSIYVYK	9	PEPLIST	ESYSIYVYK	ESYSIYVYK	0.0022	-99.9	23.4404	ESYSIYVYK	ESYSIYVYK	0.0011	-99.9	18.2244	ESYSIYVYK	ESYSIYVYK	0.0002	-99.9	33.6818	ESYSIYVYK	ESYSIYVYK	0.0098	-99.9	9.8138	ESYSIYVYK	ESYSIYVYK	0.0022	-99.9	14.4889	ESYSIYVYK	ESYSIYVYK	0.017	-99.9	10.0736	0.0054	0	9.8138	99400	56300	59300	3
VFLENVIR	NP_003529	28.69	988.571	8	0.4	495.293	73.41	0	VFLENVIR	8	PEPLIST	VFLENVIR-	VFLENVIR	0.0003	-99.9	45	VFLENVIR-	VFLENVIR	0.0015	-99.9	16.2768	VFLENVIR-	VFLENVIR	0	-99.9	64.375	VFLENVIR-	VFLENVIR	0.0001	-99.9	58.2222	VFLENVIR-	VFLENVIR	0.0001	-99.9	42.6667	VFLENVIR-	VFLENVIR	0.0036	-99.9	21.4101	0.0009	0	16.2768	624000	490000	188000	3
RTLYGFGG	NP_003529	28.61	869.439	8	0	435.727	57.03	0	RTLYGFGG	8	PEPLIST	RTLYGFGG-	RTLYGFGG	0.0001	-99.9	63	RTLYG-FGG	RTLYGFGG	0	-99.9	67.5	#NAME?	RTLYGFGG	0	-99.9	68.3333	RTLYGFGG-	RTLYGFGG	0.0001	-99.9	64.3548	RTLYG-FGG	RTLYGFGG	0	-99.9	48.75	RTLYGFGG-	RTLYGFGG	0.0001	-99.9	60.4348	0.0001	0	48.75	75200	32700	63500	3
TAMDVVYAL	NP_003529	36.87	981.484	9	1.5	982.493	88.34	0	TAMDVVYAL	9	PEPLIST	TAMDVVYAL	TAMDVVYAL	0.798	-99.9	0.1138	TAMDVVYAL	TAMDVVYAL	0.1402	-99.9	1.8684	TAMDVVYAL	TAMDVVYAL	0.7678	-99.9	0.0619	TAMDVVYAL	TAMDVVYAL	0.625	-99.9	0.0929	TAMDVVYAL	TAMDVVYAL	0.971	-99.9	0.0071	TAMDVVYAL	TAMDVVYAL	0.5513	-99.9	0.2205	0.6422	6	0.0071	749000	615000	281000	3
VLKVFLENV	NP_003529	34.88	1059.63	9	0.3	530.824	82.66	0	VLKVFLENV	9	PEPLIST	VLKVFLENV	VLKVFLENV	0.3444	-99.9	0.7964	VLKVFLENV	VLKVFLENV	0.0027	-99.9	13.0338	VLKVFLENV	VLKVFLENV	0.0003	-99.9	31.3333	VLKVFLENV	VLKVFLENV	0.0045	-99.9	15.1941	VLKVFLENV	VLKVFLENV	0.0011	-99.9	18.2812	VLKVFLENV	VLKVFLENV	0.011	-99.9	12.6937	0.0607	1	0.7964	60800	33600	59300	3
GVLKVFLENV	NP_003529	43.93	1116.65	10	0.1	559.335	90.91	0	GVLKVFLENV	10	PEPLIST	GVLKVLENV	GVLKVFLENV	0.2028	-99.9	1.5295	GVLKVFENV	GVLKVFLENV	0.0002	-99.9	36.3571	GVLKVFLEV	GVLKVFLENV	0	-99.9	57.5	GVLKVFLEV	GVLKVFLENV	0.0007	-99.9	34.4444	GVLKVFLEV	GVLKVFLENV	0.0003	-99.9	30.037	GVLKFLENV	GVLKVFLENV	0.0006	-99.9	40.54	0.0341	1	1.5295	568000	420000	450000	3
ISGLIYEETR	NP_003529	43.48	1179.61	10	0.6	590.814	56.68	0	ISGLIYEETR	10	PEPLIST	ISGLIYETR	ISGLIYEETR	0.0001	-99.9	56.7708	ISGLIYETR	ISGLIYEETR	0.0001	-99.9	46.4	IGLIYEETR	ISGLIYEETR	0	-99.9	85	ISGLIEETR	ISGLIYEETR	0	-99.9	73.8235	ISLIYEETR	ISGLIYEETR	0	-99.9	68.75	ISLIYEETR	ISGLIYEETR	0.0001	-99.9	65.9677	0.0001	0	46.4	1090000	518000	1120000	3
DNIQGITKPAIR	NP_003529	42.44	1324.75	12	0.6	442.59	43.87	0	DNIQGITKPAIR	12	PEPLIST	DNIQGIAIR	DNIQGITKPAIR	0	-99.9	83	DNIQGITIR	DNIQGITKPAIR	0	-99.9	52.6471	DNIQGITAI	DNIQGITKPAI	0.0001	-99.9	50.8333	DNIQGITKR	DNIQGITKPAIR	0	-99.9	78.3333	DNIQGITIR	DNIQGITKPAIR	0	-99.9	90	DNIQGITIR	DNIQGITKPAIR	0.0001	-99.9	73.6956	0	0	50.8333	733000	926000	855000	3
TVTAMDVVYALK	NP_003529	39.86	1309.7	12	0.1	655.855	85.02	0	TVTAMDVVYALK	12	PEPLIST	TVMDVVYAL	TVTAMDVVYAL	0.0024	-99.9	22.3806	TMDVVYALK	TVTAMDVVYALK	0.0001	-99.9	41.875	TAMDVVYAL	TVTAMDVVYAL	0.0002	-99.9	36.2667	TAMDVVYAL	TVTAMDVVYAL	0.0002	-99.9	53.5484	TAMDVVYAL	TVTAMDVVYAL	0.0001	-99.9	37.5833	TAMDVVYAL	TVTAMDVVYAL	0.0002	-99.9	58.806	0.0005	0	22.3806	126000	9900	6420	3
VYTYIQSRF	NP_003574:NP_006473:NP_003836	31.68	1175.6	9	0.9	588.807	68.16	0	VYTYIQSRF	9	PEPLIST	VYTYIQSRF	VYTYIQSRF	0.0024	-99.9	22.5634	VYTYIQSRF	VYTYIQSRF	0.969	-99.9	0.019	VYTYIQSRF	VYTYIQSRF	0.0046	-99.9	10.8322	VYTYIQSRF	VYTYIQSRF	0.002	-99.9	22.2463	VYTYIQSRF	VYTYIQSRF	0.0101	-99.9	7.6406	VYTYIQSRF	VYTYIQSRF	0.5006	-99.9	0.2822	0.2481	2	0.019	112000	75100	88500	3
VQDELHSVLGL	NP_003578	38.33	1208.64	11	1	605.328	84.07	0	VQDELHSVLGL	11	PEPLIST	VQDESVLGL	VQDELHSVLGL	0.058	-99.9	4.3816	VQDESVLGL	VQDELHSVLGL	0.0016	-99.9	15.8801	VQDELHSVL	VQDELHSVLGL	0.0367	-99.9	3.5307	VQDELHSVL	VQDELHSVLGL	0.0004	-99.9	41.8667	VQDELHSVL	VQDELHSVLGL	0.0017	-99.9	15.92	VQDESVLGL	VQDELHSVLGL	0.0026	-99.9	24.7143	0.0168	0	3.5307	78800	44200	90500	3
ERLGQFMTL	NP_003705	31.65	1093.56	9	0.1	547.787	82.22	0	ERLGQFMTL	9	PEPLIST	ERLGQFMTL	ERLGQFMTL	0.0334	-99.9	6.1706	ERLGQFMTL	ERLGQFMTL	0.028	-99.9	4.5726	ERLGQFMTL	ERLGQFMTL	0.9317	-99.9	0.011	ERLGQFMTL	ERLGQFMTL	0.04	-99.9	3.892	ERLGQFMTL	ERLGQFMTL	0.0293	-99.9	4.5487	ERLGQFMTL	ERLGQFMTL	0.6669	-99.9	0.1106	0.2882	2	0.011	1260000	794000	1130000	3
SHGPIAVL	NP_003709:NP_112557	16.52	792.449	8	0.4	397.232	54.01	0	SHGPIAVL	8	PEPLIST	S-HGPIAVL	SHGPIAVL	0.0012	-99.9	29.1481	SHGPI-AVL	SHGPIAVL	0.0046	-99.9	10.4826	SH-GPIAVL	SHGPIAVL	0.4542	-99.9	0.2793	SH-GPIAVL	SHGPIAVL	0.0046	-99.9	15.0998	S-HGPIAVL	SHGPIAVL	0.0196	-99.9	5.561	SHGPIA-VL	SHGPIAVL	0.0559	-99.9	4.8071	0.09	1	0.2793	81500	71500	53900	3
AQLELISRI	NP_003709:NP_112557	26	1041.62	9	0.6	521.817	80.84	0	AQLELISRI	9	PEPLIST	AQLELISRI	AQLELISRI	0.8361	-99.9	0.0816	AQLELISRI	AQLELISRI	0.0616	-99.9	3.0297	AQLELISRI	AQLELISRI	0.1174	-99.9	1.4955	AQLELISRI	AQLELISRI	0.018	-99.9	6.7616	AQLELISRI	AQLELISRI	0.0806	-99.9	2.499	AQLELISRI	AQLELISRI	0.0706	-99.9	4.0391	0.1974	2	0.0816	518000	59600	26500	3
AAAPVVPAV	NP_003738	14.88	793.47	9	0.2	397.742	62.92	0	AAAPVVPAV	9	PEPLIST	AAAPVVPAV	AAAPVVPAV	0.9137	-99.9	0.0322	AAAPVVPAV	AAAPVVPAV	0.0176	-99.9	5.6823	AAAPVVPAV	AAAPVVPAV	0.1769	-99.9	1.0233	AAAPVVPAV	AAAPVVPAV	0.5555	-99.9	0.1425	AAAPVVPAV	AAAPVVPAV	0.9338	-99.9	0.0177	AAAPVVPAV	AAAPVVPAV	0.2253	-99.9	1.1491	0.4705	5	0.0177	15000	30800	75600	3
AYPEYLITY	NP_003738:NP_079511	24.59	1131.55	9	1.7	1132.56	87.38	0	AYPEYLITY	9	PEPLIST	AYPEYLITY	AYPEYLITY	0.0143	-99.9	9.9214	AYPEYLITY	AYPEYLITY	0.9391	-99.9	0.0523	AYPEYLITY	AYPEYLITY	0.0118	-99.9	6.8389	AYPEYLITY	AYPEYLITY	0.005	-99.9	14.3983	AYPEYLITY	AYPEYLITY	0.0231	-99.9	5.1293	AYPEYLITY	AYPEYLITY	0.751	-99.9	0.0648	0.2907	2	0.0523	63500	132000	146000	3
TILRLLQQV	NP_003741	34.63	1082.68	9	0.3	542.348	84.07	0	TILRLLQQV	9	PEPLIST	TILRLLQQV	TILRLLQQV	0.4656	-99.9	0.4956	TILRLLQQV	TILRLLQQV	0.0019	-99.9	14.9731	TILRLLQQV	TILRLLQQV	0.0008	-99.9	21.4537	TILRLLQQV	TILRLLQQV	0.0105	-99.9	9.4473	TILRLLQQV	TILRLLQQV	0.009	-99.9	8.0559	TILRLLQQV	TILRLLQQV	0.0079	-99.9	14.8935	0.0826	1	0.4956	142000	71700	111000	3
YHDIAQQAF	NP_003741	33.91	1091.5	9	0	546.759	51.52	0	YHDIAQQAF	9	PEPLIST	YHDIAQQAF	YHDIAQQAF	0.0296	-99.9	6.6443	YHDIAQQAF	YHDIAQQAF	0.2832	-99.9	1.0842	YHDIAQQAF	YHDIAQQAF	0.8958	-99.9	0.02	YHDIAQQAF	YHDIAQQAF	0.0619	-99.9	2.7639	YHDIAQQAF	YHDIAQQAF	0.1369	-99.9	1.6979	YHDIAQQAF	YHDIAQQAF	0.562	-99.9	0.208	0.3282	4	0.02	278000	171000	247000	3
TRIGLINDM	NP_003741	33.34	1031.54	9	0.8	516.779	71.34	0	TRIGLINDM	9	PEPLIST	TRIGLINDM	TRIGLINDM	0.0166	-99.9	9.1841	TRIGLINDM	TRIGLINDM	0.0074	-99.9	8.4815	TRIGLINDM	TRIGLINDM	0.7387	-99.9	0.0716	TRIGLINDM	TRIGLINDM	0.0104	-99.9	9.4754	TRIGLINDM	TRIGLINDM	0.0157	-99.9	6.2167	TRIGLINDM	TRIGLINDM	0.5993	-99.9	0.1691	0.2314	2	0.0716	170000	49300	144000	3
SRDMTMFVT	NP_003748	24.16	1086.48	9	0.8	544.25	62.49	0	SRDMTMFVT	9	PEPLIST	SRDMTMFVT	SRDMTMFVT	0.0013	-99.9	28.626	SRDMTMFVT	SRDMTMFVT	0.0003	-99.9	30.8	SRDMTMFVT	SRDMTMFVT	0.1179	-99.9	1.4899	SRDMTMFVT	SRDMTMFVT	0.0055	-99.9	13.7543	SRDMTMFVT	SRDMTMFVT	0.0005	-99.9	24.254	SRDMTMFVT	SRDMTMFVT	0.0171	-99.9	10.0269	0.0238	1	1.4899	1200000	412000	1280000	3
HYFDPQYFEF	NP_003748	47.96	1391.58	10	0.4	696.799	88.65	0	HYFDPQYFEF	10	PEPLIST	HYFDPQFEF	HYFDPQYFEF	0.0235	-99.9	7.6052	HYFDPYFEF	HYFDPQYFEF	0.9823	-99.9	0.0122	HYFDPQYEF	HYFDPQYFEF	0.11	-99.9	1.5788	HYFDPQFEF	HYFDPQYFEF	0.023	-99.9	5.731	HYFDPQYEF	HYFDPQYFEF	0.029	-99.9	4.5715	HYFDPQYEF	HYFDPQYFEF	0.7491	-99.9	0.0658	0.3195	3	0.0122	592000	252000	1010000	3
TYMGHTGAVW	NP_003748	38.9	1121.5	10	0.8	561.756	61	0	TYMGHTGAVW	10	PEPLIST	TYMGTGAVW	TYMGHTGAVW	0.0011	-99.9	30.5464	TYMGTGAVW	TYMGHTGAVW	0.8729	-99.9	0.1216	TYMGTGAVW	TYMGHTGAVW	0.005	-99.9	10.3851	TYMGTGAVW	TYMGHTGAVW	0.0009	-99.9	31.4789	TYMGTGAVW	TYMGHTGAVW	0.0016	-99.9	16.208	TYMGHGAVW	TYMGHTGAVW	0.091	-99.9	3.2589	0.1621	1	0.1216	243000	155000	370000	3
LAFEEEFGRV	NP_003748	37.75	1195.59	10	1	598.802	80.81	0	LAFEEEFGRV	10	PEPLIST	LAFEEEFGV	LAFEEEFGRV	0.103	-99.9	2.8831	LFEEEFGRV	LAFEEEFGRV	0.0007	-99.9	21.6196	LAFEEEFRV	LAFEEEFGRV	0.0003	-99.9	30.5862	LAFEEFGRV	LAFEEEFGRV	0.004	-99.9	16.0605	LAFEEFGRV	LAFEEEFGRV	0.0045	-99.9	10.87	LAFEEFGRV	LAFEEEFGRV	0.0017	-99.9	28.8976	0.019	0	2.8831	52400	281000	32600	3
VYPERSTSY	NP_003760	22.31	1100.51	9	0.8	551.265	31.6	0	VYPERSTSY	9	PEPLIST	VYPERSTSY	VYPERSTSY	0.0014	-99.9	27.5496	VYPERSTSY	VYPERSTSY	0.7161	-99.9	0.2809	VYPERSTSY	VYPERSTSY	0.0036	-99.9	12.0661	VYPERSTSY	VYPERSTSY	0.0032	-99.9	17.9755	VYPERSTSY	VYPERSTSY	0.0122	-99.9	7.0185	VYPERSTSY	VYPERSTSY	0.7395	-99.9	0.0703	0.246	2	0.0703	431000	280000	378000	3
LVGPVLGAA	NP_003807	27.02	795.485	9	1.1	796.494	72.5	0	LVGPVLGAA	9	PEPLIST	LVGPVLGAA	LVGPVLGAA	0.1658	-99.9	1.8836	LVGPVLGAA	LVGPVLGAA	0.0001	-99.9	38.8333	LVGPVLGAA	LVGPVLGAA	0.0005	-99.9	25.5862	LVGPVLGAA	LVGPVLGAA	0.1036	-99.9	1.7116	LVGPVLGAA	LVGPVLGAA	0.0284	-99.9	4.6261	LVGPVLGAA	LVGPVLGAA	0.0029	-99.9	23.592	0.0502	2	1.7116	158000	147000	130000	3
FQDPVPLTV	NP_003843:NP_056989	38.55	1014.54	9	-1.4	1015.54	85.93	0	FQDPVPLTV	9	PEPLIST	FQDPVPLTV	FQDPVPLTV	0.9648	-99.9	0.0123	FQDPVPLTV	FQDPVPLTV	0.119	-99.9	2.0785	FQDPVPLTV	FQDPVPLTV	0.8218	-99.9	0.0386	FQDPVPLTV	FQDPVPLTV	0.2128	-99.9	0.8041	FQDPVPLTV	FQDPVPLTV	0.6642	-99.9	0.1809	FQDPVPLTV	FQDPVPLTV	0.444	-99.9	0.3681	0.5378	5	0.0123	473000	401000	569000	3
KVADGFKVV	NP_003866	34.24	961.56	9	0.1	481.787	43.85	0	KVADGFKVV	9	PEPLIST	KVADGFKVV	KVADGFKVV	0.7363	-99.9	0.1547	KVADGFKVV	KVADGFKVV	0.0104	-99.9	7.2976	KVADGFKVV	KVADGFKVV	0.0142	-99.9	6.1686	KVADGFKVV	KVADGFKVV	0.07	-99.9	2.4612	KVADGFKVV	KVADGFKVV	0.489	-99.9	0.393	KVADGFKVV	KVADGFKVV	0.1251	-99.9	2.4173	0.2408	2	0.1547	244000	149000	30900	3
HHYEGAVVI	NP_003866	23.95	1023.51	9	0.6	512.764	44.07	0	HHYEGAVVI	9	PEPLIST	HHYEGAVVI	HHYEGAVVI	0.0166	-99.9	9.1596	HHYEGAVVI	HHYEGAVVI	0.0768	-99.9	2.6883	HHYEGAVVI	HHYEGAVVI	0.9699	-99.9	0.0048	HHYEGAVVI	HHYEGAVVI	0.1734	-99.9	1.0219	HHYEGAVVI	HHYEGAVVI	0.2819	-99.9	0.8717	HHYEGAVVI	HHYEGAVVI	0.4954	-99.9	0.2889	0.3357	4	0.0048	307000	165000	147000	3
HHYEGAVVIL	NP_003866	34.06	1136.6	10	-0.4	379.873	61.91	0	HHYEGAVVIL	10	PEPLIST	HHYEGVVIL	HHYEGAVVIL	0.0053	-99.9	15.9568	HYEGAVVIL	HHYEGAVVIL	0.2491	-99.9	1.2173	HHYEGAVVL	HHYEGAVVIL	0.9335	-99.9	0.0107	HHYEGAVVL	HHYEGAVVIL	0.048	-99.9	3.3849	HHYEGAVVL	HHYEGAVVIL	0.0498	-99.9	3.3889	HHYEGAVVL	HHYEGAVVIL	0.2246	-99.9	1.1544	0.2517	3	0.0107	567000	388000	398000	3
RALNQEQVIAV	NP_003866	28.68	1239.69	11	0.8	620.855	57.2	0	RALNQEQVIAV	11	PEPLIST	RALEQVIAV	RALNQEQVIAV	0.0584	-99.9	4.3627	RALEQVIAV	RALNQEQVIAV	0.0001	-99.9	39.7778	RALEQVIAV	RALNQEQVIAV	0.0004	-99.9	28.2105	RALEQVIAV	RALNQEQVIAV	0.0027	-99.9	19.4719	RALEQVIAV	RALNQEQVIAV	0.0052	-99.9	10.2409	RALEQVIAV	RALNQEQVIAV	0.0012	-99.9	32.982	0.0113	0	4.3627	19400	12900	22600	3
YALDLSTFL	NP_003888	26.34	1041.54	9	0.1	521.776	96.23	0	YALDLSTFL	9	PEPLIST	YALDLSTFL	YALDLSTFL	0.7708	-99.9	0.1319	YALDLSTFL	YALDLSTFL	0.0436	-99.9	3.6385	YALDLSTFL	YALDLSTFL	0.4285	-99.9	0.3078	YALDLSTFL	YALDLSTFL	0.3422	-99.9	0.4363	YALDLSTFL	YALDLSTFL	0.9573	-99.9	0.0106	YALDLSTFL	YALDLSTFL	0.513	-99.9	0.2665	0.5092	5	0.0106	109000	16700	55800	3
IITDLLRSV	NP_003893:XP_006711085:XP_006711084:XP_005271366	29.39	1028.62	9	-0.7	515.318	85.08	0	IITDLLRSV	9	PEPLIST	IITDLLRSV	IITDLLRSV	0.6626	-99.9	0.2186	IITDLLRSV	IITDLLRSV	0.0015	-99.9	16.2991	IITDLLRSV	IITDLLRSV	0.0021	-99.9	15.0031	IITDLLRSV	IITDLLRSV	0.0394	-99.9	3.9409	IITDLLRSV	IITDLLRSV	0.145	-99.9	1.6222	IITDLLRSV	IITDLLRSV	0.0511	-99.9	5.124	0.1503	2	0.2186	693000	145000	751000	3
VYVQNVVKL	NP_003929:XP_006722995:NP_001248755	34.92	1060.63	9	1.1	531.322	68.03	0	VYVQNVVKL	9	PEPLIST	VYVQNVVKL	VYVQNVVKL	0.0303	-99.9	6.5414	VYVQNVVKL	VYVQNVVKL	0.9684	-99.9	0.0193	VYVQNVVKL	VYVQNVVKL	0.0753	-99.9	2.1588	VYVQNVVKL	VYVQNVVKL	0.0112	-99.9	9.1261	VYVQNVVKL	VYVQNVVKL	0.1403	-99.9	1.6657	VYVQNVVKL	VYVQNVVKL	0.7464	-99.9	0.0671	0.3286	3	0.0193	131000	59600	225000	3
KVLELDPAL	NP_003968-Q307R|AH:NP_003968:NP_003968-Q228K|AH:NP_003968-Q315P|AH	33.67	996.586	9	0.2	499.3	73.52	0	KVLELDPAL	9	PEPLIST	KVLELDPAL	KVLELDPAL	0.8853	-99.9	0.0461	KVLELDPAL	KVLELDPAL	0.0156	-99.9	6.0091	KVLELDPAL	KVLELDPAL	0.1232	-99.9	1.4314	KVLELDPAL	KVLELDPAL	0.0565	-99.9	2.9773	KVLELDPAL	KVLELDPAL	0.6586	-99.9	0.1853	KVLELDPAL	KVLELDPAL	0.1885	-99.9	1.4583	0.3213	4	0.0461	172000	206000	204000	3
FQDGTKATF	NP_003968-Q307R|AH:NP_003968:NP_003968-Q228K|AH:NP_003968-Q315P|AH	32.98	1013.48	9	1.2	507.749	40.87	0	FQDGTKATF	9	PEPLIST	FQDGTKATF	FQDGTKATF	0.4608	-99.9	0.5049	FQDGTKATF	FQDGTKATF	0.3103	-99.9	0.9808	FQDGTKATF	FQDGTKATF	0.6597	-99.9	0.1115	FQDGTKATF	FQDGTKATF	0.0847	-99.9	2.067	FQDGTKATF	FQDGTKATF	0.5207	-99.9	0.3459	FQDGTKATF	FQDGTKATF	0.324	-99.9	0.651	0.3934	5	0.1115	310000	93300	303000	3
TGPTRFFLF	NP_003970	31.63	1084.57	9	0.1	543.293	88.08	0	TGPTRFFLF	9	PEPLIST	TGPTRFFLF	TGPTRFFLF	0.0024	-99.9	22.5634	TGPTRFFLF	TGPTRFFLF	0.5583	-99.9	0.477	TGPTRFFLF	TGPTRFFLF	0.0043	-99.9	11.068	TGPTRFFLF	TGPTRFFLF	0.004	-99.9	16.0799	TGPTRFFLF	TGPTRFFLF	0.0129	-99.9	6.8533	TGPTRFFLF	TGPTRFFLF	0.1963	-99.9	1.3801	0.1297	2	0.477	152000	140000	98300	3
LYAPYSTHF	NP_003970	31.41	1097.52	9	2.9	1098.53	69.45	0	LYAPYSTHF	9	PEPLIST	LYAPYSTHF	LYAPYSTHF	0.0114	-99.9	11.1154	LYAPYSTHF	LYAPYSTHF	0.9941	-99.9	0.0038	LYAPYSTHF	LYAPYSTHF	0.0276	-99.9	4.2394	LYAPYSTHF	LYAPYSTHF	0.0083	-99.9	10.9028	LYAPYSTHF	LYAPYSTHF	0.1043	-99.9	2.0906	LYAPYSTHF	LYAPYSTHF	0.8233	-99.9	0.0319	0.3282	2	0.0038	613000	378000	621000	3
IYNGDMEKI	NP_004043	30.51	1081.51	9	0.5	541.763	50.9	0	IYNGDMEKI	9	PEPLIST	IYNGDMEKI	IYNGDMEKI	0.0113	-99.9	11.183	IYNGDMEKI	IYNGDMEKI	0.8861	-99.9	0.1099	IYNGDMEKI	IYNGDMEKI	0.0062	-99.9	9.3923	IYNGDMEKI	IYNGDMEKI	0.002	-99.9	22.5025	IYNGDMEKI	IYNGDMEKI	0.0106	-99.9	7.4566	IYNGDMEKI	IYNGDMEKI	0.198	-99.9	1.363	0.1857	2	0.1099	797000	547000	690000	3
SIYNGDMEKI	NP_004043	30.69	1168.54	10	0.1	585.279	62.71	0	SIYNGDMEKI	10	PEPLIST	SIYNGDMEI	SIYNGDMEKI	0.2975	-99.9	0.9988	SYNGDMEKI	SIYNGDMEKI	0.2364	-99.9	1.2727	SIYNGDMEI	SIYNGDMEKI	0.0019	-99.9	15.608	SIYNGDMEI	SIYNGDMEKI	0.0105	-99.9	9.456	SIYNGDMEI	SIYNGDMEKI	0.04	-99.9	3.8364	SIYNGDMEI	SIYNGDMEKI	0.0202	-99.9	9.0876	0.1011	2	0.9988	153000	86600	151000	3
VYTVVDEMF	NP_004060:XP_006723067:XP_005258557:NP_001288007-I55S|AP-2:XP_005258556	46.59	1101.51	9	1.3	1102.51	90.28	0	VYTVVDEMF	9	PEPLIST	VYTVVDEMF	VYTVVDEMF	0.0034	-99.9	19.3753	VYTVVDEMF	VYTVVDEMF	0.9766	-99.9	0.0161	VYTVVDEMF	VYTVVDEMF	0.0056	-99.9	9.8783	VYTVVDEMF	VYTVVDEMF	0.0015	-99.9	25.2595	VYTVVDEMF	VYTVVDEMF	0.0031	-99.9	12.6745	VYTVVDEMF	VYTVVDEMF	0.2358	-99.9	1.0735	0.2043	2	0.0161	228000	145000	207000	3
AYLEAIHNF	NP_004060:XP_006723067:XP_005258557:NP_001288007-I55S|AP-2:XP_005258556	41.78	1076.53	9	-0.1	539.272	73.52	0	AYLEAIHNF	9	PEPLIST	AYLEAIHNF	AYLEAIHNF	0.1021	-99.9	2.9008	AYLEAIHNF	AYLEAIHNF	0.9975	-99.9	0.0016	AYLEAIHNF	AYLEAIHNF	0.0581	-99.9	2.5975	AYLEAIHNF	AYLEAIHNF	0.007	-99.9	11.9772	AYLEAIHNF	AYLEAIHNF	0.0627	-99.9	2.9333	AYLEAIHNF	AYLEAIHNF	0.8558	-99.9	0.0178	0.3472	2	0.0016	1860000	1730000	2360000	3
VLNEYFHNV	NP_004060:XP_006723067:XP_005258557:NP_001288007-I55S|AP-2:XP_005258556	28.24	1133.55	9	0.8	567.783	68.67	0	VLNEYFHNV	9	PEPLIST	VLNEYFHNV	VLNEYFHNV	0.9605	-99.9	0.0134	VLNEYFHNV	VLNEYFHNV	0.0673	-99.9	2.8955	VLNEYFHNV	VLNEYFHNV	0.0185	-99.9	5.3426	VLNEYFHNV	VLNEYFHNV	0.0224	-99.9	5.8417	VLNEYFHNV	VLNEYFHNV	0.0985	-99.9	2.1902	VLNEYFHNV	VLNEYFHNV	0.1899	-99.9	1.444	0.2262	2	0.0134	361000	253000	241000	3
VYTVVDEMFL	NP_004060:XP_006723067:XP_005258557:NP_001288007-I55S|AP-2:XP_005258556	44.1	1214.59	10	0.1	1215.6	94.15	0	VYTVVDEMFL	10	PEPLIST	VTVVDEMFL	VYTVVDEMFL	0.0129	-99.9	10.4705	VYTVVDEMF	VYTVVDEMF	0.3926	-99.9	0.7654	VYTVVDEML	VYTVVDEMFL	0.0007	-99.9	23.5422	VTVVDEMFL	VYTVVDEMFL	0.0004	-99.9	40.5152	VTVVDEMFL	VYTVVDEMFL	0.0014	-99.9	16.94	VYTVVDMFL	VYTVVDEMFL	0.0306	-99.9	7.1332	0.0731	1	0.7654	235000	255000	207000	3
SLLGGDVVSV	NP_004080	31.14	944.518	10	-0.2	945.525	85.11	0	SLLGGDVVSV	10	PEPLIST	SLLGGVVSV	SLLGGDVVSV	0.8149	-99.9	0.1022	SLLGGVVSV	SLLGGDVVSV	0.0011	-99.9	18.5577	SLLGGVVSV	SLLGGDVVSV	0.005	-99.9	10.3666	SLLGGVVSV	SLLGGDVVSV	0.0047	-99.9	14.8547	SLLGGVVSV	SLLGGDVVSV	0.0109	-99.9	7.3652	SLLGGVVSV	SLLGGDVVSV	0.0078	-99.9	15.0295	0.1407	1	0.1022	10900	41400	7580	3
SVAQDIPKL	NP_004081	24.66	969.549	9	0.5	485.782	63.5	0	SVAQDIPKL	9	PEPLIST	SVAQDIPKL	SVAQDIPKL	0.7208	-99.9	0.1659	SVAQDIPKL	SVAQDIPKL	0.0283	-99.9	4.5492	SVAQDIPKL	SVAQDIPKL	0.0629	-99.9	2.4501	SVAQDIPKL	SVAQDIPKL	0.0328	-99.9	4.4854	SVAQDIPKL	SVAQDIPKL	0.6128	-99.9	0.231	SVAQDIPKL	SVAQDIPKL	0.1993	-99.9	1.3505	0.2761	3	0.1659	242000	96000	53400	3
AQAEVYKEL	NP_004095-P1667S|fatty:NP_004095	33.13	1049.54	9	0.6	525.777	46.26	0	AQAEVYKEL	9	PEPLIST	AQAEVYKEL	AQAEVYKEL	0.653	-99.9	0.2281	AQAEVYKEL	AQAEVYKEL	0.0509	-99.9	3.3651	AQAEVYKEL	AQAEVYKEL	0.4782	-99.9	0.2548	AQAEVYKEL	AQAEVYKEL	0.017	-99.9	7.0133	AQAEVYKEL	AQAEVYKEL	0.2832	-99.9	0.867	AQAEVYKEL	AQAEVYKEL	0.2029	-99.9	1.3157	0.2809	4	0.2281	276000	84300	217000	3
VQQTVQDLFGR	NP_004125	35	1289.67	11	0.7	645.844	69.46	0	VQQTVQDLFGR	11	PEPLIST	VQVQDLFGR	VQQTVQDLFGR	0.0003	-99.9	46.8696	VQQTVQDLF	VQQTVQDLF	0.0003	-99.9	30.16	VQQTVQDLF	VQQTVQDLF	0	-99.9	72.5	VQQTVQDLF	VQQTVQDLF	0	-99.9	90	VTVQDLFGR	VQQTVQDLFGR	0	-99.9	77.5	VQQTVQDLF	VQQTVQDLF	0.0001	-99.9	69.6774	0.0001	0	30.16	49500	35800	44100	3
DAGQISGLNVLR	NP_004125	38.74	1241.67	12	0.8	621.844	75.62	0	DAGQISGLNVLR	12	PEPLIST	DQISGLNVL	DAGQISGLNVL	0.0002	-99.9	49.5294	DQISGLNVL	DAGQISGLNVL	0	-99.9	59.5455	DQISGLNVL	DAGQISGLNVL	0.0019	-99.9	15.7377	DAISGLNVL	DAGQISGLNVL	0.0001	-99.9	62.2581	DAISGLNVL	DAGQISGLNVL	0	-99.9	53.0769	DQISGLNVL	DAGQISGLNVL	0.0001	-99.9	65.8064	0.0004	0	15.7377	74700	14600	51800	3
TTPSVVAFTADGER	NP_004125	48.69	1449.71	14	1	725.863	63.14	0	TTPSVVAFTADGER	14	PEPLIST	TTPSVVAER	TTPSVVAFTADGER	0.0001	-99.9	66	TTPSVVAFR	TTPSVVAFTADGER	0.0001	-99.9	46	TAFTADGER	TTPSVVAFTADGER	0	-99.9	87.5	TAFTADGER	TTPSVVAFTADGER	0.0001	-99.9	69.1304	TAFTADGER	TTPSVVAFTADGER	0	-99.9	70	TTPSVVAFR	TTPSVVAFTADGER	0.0001	-99.9	67.7419	0.0001	0	46	87000	42400	39400	3
VAQLEQVYIR	NP_004166	33.57	1217.68	10	0.9	609.846	61.9	0	VAQLEQVYIR	10	PEPLIST	VQLEQVYIR	VAQLEQVYIR	0.0011	-99.9	30.1546	VQLEQVYIR	VAQLEQVYIR	0.0002	-99.9	33.1176	VQLEQVYIR	VAQLEQVYIR	0	-99.9	58.3333	VAQLEQVYI	VAQLEQVYI	0.0004	-99.9	40.6364	VAQLEQVYI	VAQLEQVYI	0.0001	-99.9	35.6667	VALEQVYIR	VAQLEQVYIR	0.0005	-99.9	44.4054	0.0004	0	30.1546	190000	123000	124000	3
RVAQLEQVYI	NP_004166	21.24	1217.68	10	1.3	609.846	73.2	0	RVAQLEQVYI	10	PEPLIST	RVAQLEVYI	RVAQLEQVYI	0.0611	-99.9	4.226	RVAQEQVYI	RVAQLEQVYI	0.0013	-99.9	17.2065	RVAQLEQVI	RVAQLEQVYI	0.0003	-99.9	29.9444	RVAQLQVYI	RVAQLEQVYI	0.0044	-99.9	15.3789	RVAQEQVYI	RVAQLEQVYI	0.0058	-99.9	9.7636	RVAQEQVYI	RVAQLEQVYI	0.0042	-99.9	20.1362	0.0129	0	4.226	25000	24100	50900	3
GTIGLIHAV	NP_004172-S18Y|ubiquitin:NP_004172	33.04	879.518	9	-0.1	440.766	65.66	0	GTIGLIHAV	9	PEPLIST	GTIGLIHAV	GTIGLIHAV	0.9359	-99.9	0.0196	GTIGLIHAV	GTIGLIHAV	0.0083	-99.9	8.0988	GTIGLIHAV	GTIGLIHAV	0.0714	-99.9	2.2504	GTIGLIHAV	GTIGLIHAV	0.1142	-99.9	1.5685	GTIGLIHAV	GTIGLIHAV	0.3163	-99.9	0.7558	GTIGLIHAV	GTIGLIHAV	0.1047	-99.9	2.8657	0.2584	3	0.0196	19600000	15700000	18200000	3
HQQSIPAVL	NP_004222:NP_001185838	29.77	991.545	9	0.2	992.553	53.59	0	HQQSIPAVL	9	PEPLIST	HQQSIPAVL	HQQSIPAVL	0.2258	-99.9	1.3741	HQQSIPAVL	HQQSIPAVL	0.0332	-99.9	4.1847	HQQSIPAVL	HQQSIPAVL	0.8607	-99.9	0.0265	HQQSIPAVL	HQQSIPAVL	0.0731	-99.9	2.3778	HQQSIPAVL	HQQSIPAVL	0.3298	-99.9	0.7165	HQQSIPAVL	HQQSIPAVL	0.218	-99.9	1.1993	0.2901	4	0.0265	3010000	1790000	2470000	3
AHQQSIPAV	NP_004222:NP_001185838	26.22	949.498	9	1.5	475.757	34.89	0	AHQQSIPAV	9	PEPLIST	AHQQSIPAV	AHQQSIPAV	0.0104	-99.9	11.6648	AHQQSIPAV	AHQQSIPAV	0.0135	-99.9	6.4643	AHQQSIPAV	AHQQSIPAV	0.5151	-99.9	0.2232	AHQQSIPAV	AHQQSIPAV	0.0319	-99.9	4.5794	AHQQSIPAV	AHQQSIPAV	0.0215	-99.9	5.3194	AHQQSIPAV	AHQQSIPAV	0.1323	-99.9	2.2863	0.1208	1	0.2232	299000	168000	225000	3
QYMELFNKI	NP_004266	40.86	1184.59	9	0.6	593.303	83.69	0	QYMELFNKI	9	PEPLIST	QYMELFNKI	QYMELFNKI	0.0235	-99.9	7.601	QYMELFNKI	QYMELFNKI	0.9741	-99.9	0.0171	QYMELFNKI	QYMELFNKI	0.0484	-99.9	2.9544	QYMELFNKI	QYMELFNKI	0.0104	-99.9	9.5053	QYMELFNKI	QYMELFNKI	0.0132	-99.9	6.7786	QYMELFNKI	QYMELFNKI	0.4258	-99.9	0.3971	0.2492	2	0.0171	58200	34200	30100	3
LYHDIFSRL	NP_004280	29.12	1162.61	9	-1.8	582.313	77.98	0	LYHDIFSRL	9	PEPLIST	LYHDIFSRL	LYHDIFSRL	0.0105	-99.9	11.6209	LYHDIFSRL	LYHDIFSRL	0.9248	-99.9	0.0714	LYHDIFSRL	LYHDIFSRL	0.0537	-99.9	2.76	LYHDIFSRL	LYHDIFSRL	0.0142	-99.9	7.8579	LYHDIFSRL	LYHDIFSRL	0.0786	-99.9	2.5457	LYHDIFSRL	LYHDIFSRL	0.8088	-99.9	0.0374	0.3151	2	0.0374	38000	67400	184000	3
LYIVHPTMF	NP_004299	36.77	1119.58	9	0.6	560.797	83.82	0	LYIVHPTMF	9	PEPLIST	LYIVHPTMF	LYIVHPTMF	0.0034	-99.9	19.4074	LYIVHPTMF	LYIVHPTMF	0.9821	-99.9	0.0124	LYIVHPTMF	LYIVHPTMF	0.0193	-99.9	5.2152	LYIVHPTMF	LYIVHPTMF	0.007	-99.9	11.9291	LYIVHPTMF	LYIVHPTMF	0.05	-99.9	3.3832	LYIVHPTMF	LYIVHPTMF	0.7496	-99.9	0.0655	0.3019	2	0.0124	48900	44500	87000	3
THNIIVNQL	NP_004308	32.8	1050.58	9	0.1	526.298	54.95	0	THNIIVNQL	9	PEPLIST	THNIIVNQL	THNIIVNQL	0.0058	-99.9	15.4173	THNIIVNQL	THNIIVNQL	0.0973	-99.9	2.3511	THNIIVNQL	THNIIVNQL	0.9136	-99.9	0.0148	THNIIVNQL	THNIIVNQL	0.0477	-99.9	3.4001	THNIIVNQL	THNIIVNQL	0.0428	-99.9	3.6991	THNIIVNQL	THNIIVNQL	0.433	-99.9	0.3856	0.2567	2	0.0148	417000	356000	617000	3
TYITSVSRL	NP_004328:NP_001119583	33.06	1038.57	9	0.8	520.293	62.59	0	TYITSVSRL	9	PEPLIST	TYITSVSRL	TYITSVSRL	0.0152	-99.9	9.6168	TYITSVSRL	TYITSVSRL	0.9309	-99.9	0.063	TYITSVSRL	TYITSVSRL	0.058	-99.9	2.6006	TYITSVSRL	TYITSVSRL	0.0065	-99.9	12.4661	TYITSVSRL	TYITSVSRL	0.0845	-99.9	2.4312	TYITSVSRL	TYITSVSRL	0.6712	-99.9	0.1075	0.2944	2	0.063	739000	568000	557000	3
SQDARFYAL	NP_004334	30.8	1069.52	9	1.1	535.768	62.1	0	SQDARFYAL	9	PEPLIST	SQDARFYAL	SQDARFYAL	0.6533	-99.9	0.2278	SQDARFYAL	SQDARFYAL	0.1144	-99.9	2.1358	SQDARFYAL	SQDARFYAL	0.8418	-99.9	0.0322	SQDARFYAL	SQDARFYAL	0.0516	-99.9	3.2083	SQDARFYAL	SQDARFYAL	0.308	-99.9	0.7801	SQDARFYAL	SQDARFYAL	0.391	-99.9	0.4699	0.3934	4	0.0322	646000	495000	492000	3
NHMAVAFVL	NP_004365	39.95	1000.52	9	1.3	1001.52	80.89	0	NHMAVAFVL	9	PEPLIST	NHMAVAFVL	NHMAVAFVL	0.0137	-99.9	10.1454	NHMAVAFVL	NHMAVAFVL	0.0934	-99.9	2.4007	NHMAVAFVL	NHMAVAFVL	0.948	-99.9	0.0082	NHMAVAFVL	NHMAVAFVL	0.0673	-99.9	2.5486	NHMAVAFVL	NHMAVAFVL	0.0457	-99.9	3.5619	NHMAVAFVL	NHMAVAFVL	0.3073	-99.9	0.7083	0.2459	2	0.0082	516000	310000	506000	3
PPPLPPPPP	NP_004386-S553P|drebrin:NP_004386:NP_543157:NP_543157-S555P|drebrin:XP_006714889:XP_005265884:XP_006721491:XP_006721493:NP_001005271:XP_005256486:XP_006717747:NP_000630:XP_005253915:XP_005255967:XP_005255966:NP_037373:NP_060774	22.88	907.517	9	-1	454.765	51.89	0	PPPLPPPPP	9	PEPLIST	PPPLPPPPP	PPPLPPPPP	0	-99.9	88.5714	PPPLPPPPP	PPPLPPPPP	0	-99.9	85	PPPLPPPPP	PPPLPPPPP	0	-99.9	66.6667	PPPLPPPPP	PPPLPPPPP	0.0007	-99.9	34.6852	PPPLPPPPP	PPPLPPPPP	0.0003	-99.9	27.9211	PPPLPPPPP	PPPLPPPPP	0	-99.9	85	0.0002	0	27.9211	279000	56800	212000	3
QLAQFVHEV	NP_004390-Q567E|ATP-dependent:NP_004390:NP_001244074-Q541E|ATP-dependent:NP_001244074:NP_085911-Q567E|ATP-dependent:NP_085911:XP_005253390:XP_006719113:XP_006719114	31.57	1069.56	9	1.8	535.786	66.07	0	QLAQFVHEV	9	PEPLIST	QLAQFVHEV	QLAQFVHEV	0.9032	-99.9	0.0367	QLAQFVHEV	QLAQFVHEV	0.0161	-99.9	5.9272	QLAQFVHEV	QLAQFVHEV	0.0528	-99.9	2.794	QLAQFVHEV	QLAQFVHEV	0.021	-99.9	6.0905	QLAQFVHEV	QLAQFVHEV	0.0804	-99.9	2.5021	QLAQFVHEV	QLAQFVHEV	0.1048	-99.9	2.8634	0.1964	1	0.0367	257000	144000	307000	3
THALPIPVI	NP_004437-D308E|bifunctional:NP_004437	30.25	959.58	9	0	480.798	82.07	0	THALPIPVI	9	PEPLIST	THALPIPVI	THALPIPVI	0.0064	-99.9	14.7089	THALPIPVI	THALPIPVI	0.0787	-99.9	2.6468	THALPIPVI	THALPIPVI	0.8081	-99.9	0.0437	THALPIPVI	THALPIPVI	0.0709	-99.9	2.4371	THALPIPVI	THALPIPVI	0.064	-99.9	2.9011	THALPIPVI	THALPIPVI	0.1771	-99.9	1.5758	0.2009	2	0.0437	248000	104000	240000	3
IRKPYIWEY	NP_004437-D308E|bifunctional:NP_004437	24.77	1266.68	9	1	634.346	70.76	0	IRKPYIWEY	9	PEPLIST	IRKPYIWEY	IRKPYIWEY	0.0079	-99.9	13.357	IRKPYIWEY	IRKPYIWEY	0.0513	-99.9	3.3537	IRKPYIWEY	IRKPYIWEY	0.0583	-99.9	2.5907	IRKPYIWEY	IRKPYIWEY	0.0148	-99.9	7.6387	IRKPYIWEY	IRKPYIWEY	0.0085	-99.9	8.2386	IRKPYIWEY	IRKPYIWEY	0.7884	-99.9	0.0482	0.1549	1	0.0482	265000	167000	271000	3
QPQPQPYAV	NP_004480	33.52	1026.51	9	0.6	514.264	50.03	0	QPQPQPYAV	9	PEPLIST	QPQPQPYAV	QPQPQPYAV	0.0039	-99.9	18.2102	QPQPQPYAV	QPQPQPYAV	0.0031	-99.9	12.2055	QPQPQPYAV	QPQPQPYAV	0.1936	-99.9	0.93	QPQPQPYAV	QPQPQPYAV	0.7068	-99.9	0.0469	QPQPQPYAV	QPQPQPYAV	0.0761	-99.9	2.6069	QPQPQPYAV	QPQPQPYAV	0.0487	-99.9	5.3037	0.172	2	0.0469	764000	476000	613000	3
GLSTEGIYRV	NP_004482	28.68	1093.58	10	0.8	547.796	62.33	0	GLSTEGIYRV	10	PEPLIST	GLSEGIYRV	GLSTEGIYRV	0.5646	-99.9	0.331	GLSEGIYRV	GLSTEGIYRV	0.0009	-99.9	19.984	GLSEGIYRV	GLSTEGIYRV	0.0008	-99.9	22.1889	GSTEGIYRV	GLSTEGIYRV	0.0006	-99.9	35.6078	GLSEGIYRV	GLSTEGIYRV	0.001	-99.9	19.25	GLSEGIYRV	GLSTEGIYRV	0.0045	-99.9	19.3718	0.0954	1	0.331	122000	98300	189000	3
EVYQQQQYGSGGR	NP_004490:NP_112556	42.06	1498.68	13	1.5	750.348	28.56	0	EVYQQQQYGSGGR	13	PEPLIST	EVYQGSGGR	EVYQQQQYGSGGR	0.0001	-99.9	69.6	EVYQQQQYR	EVYQQQQYGSGGR	0	-99.9	68.3333	EVYQGSGGR	EVYQQQQYGSGGR	0	-99.9	87.5	EVYQGSGGR	EVYQQQQYGSGGR	0	-99.9	76.25	EVYQGSGGR	EVYQQQQYGSGGR	0	-99.9	77.5	EVYQQQQYR	EVYQQQQYGSGGR	0.0001	-99.9	69.5161	0	0	68.3333	52900	19300	46400	3
IFVGGLNPEATEEK	NP_004490:NP_112556	34.98	1502.76	14	0.7	752.389	66.21	0	IFVGGLNPEATEEK	14	PEPLIST	IFVGGLNEK	IFVGGLNPEATEEK	0.0002	-99.9	55.1042	IFPEATEEK	IFVGGLNPEATEEK	0.001	-99.9	18.9487	IFVGGLNEK	IFVGGLNPEATEEK	0	-99.9	87.5	IFVGGLNEK	IFVGGLNPEATEEK	0	-99.9	87.1429	IFVGGLNEK	IFVGGLNPEATEEK	0	-99.9	80	IFVGGLNEK	IFVGGLNPEATEEK	0.0003	-99.9	52.2581	0.0002	0	18.9487	172000	125000	145000	3
SHSVFSVTI	NP_004514	29.07	975.503	9	0	488.759	76.52	0	SHSVFSVTI	9	PEPLIST	SHSVFSVTI	SHSVFSVTI	0.0039	-99.9	18.3429	SHSVFSVTI	SHSVFSVTI	0.0748	-99.9	2.7328	SHSVFSVTI	SHSVFSVTI	0.7268	-99.9	0.0769	SHSVFSVTI	SHSVFSVTI	0.0343	-99.9	4.3541	SHSVFSVTI	SHSVFSVTI	0.0337	-99.9	4.2093	SHSVFSVTI	SHSVFSVTI	0.1929	-99.9	1.4132	0.1777	2	0.0769	11400	17300	27600	3
VIIKGLEEI	NP_004514	26.47	1012.62	9	-0.1	507.316	75.23	0	VIIKGLEEI	9	PEPLIST	VIIKGLEEI	VIIKGLEEI	0.7895	-99.9	0.1196	VIIKGLEEI	VIIKGLEEI	0.0522	-99.9	3.3249	VIIKGLEEI	VIIKGLEEI	0.0069	-99.9	8.9193	VIIKGLEEI	VIIKGLEEI	0.026	-99.9	5.2794	VIIKGLEEI	VIIKGLEEI	0.3019	-99.9	0.7978	VIIKGLEEI	VIIKGLEEI	0.0666	-99.9	4.2303	0.2072	2	0.1196	122000	139000	242000	3
TVLQELINV	NP_004514	20.48	1027.59	9	-0.1	514.803	92.24	0	TVLQELINV	9	PEPLIST	TVLQELINV	TVLQELINV	0.8753	-99.9	0.0559	TVLQELINV	TVLQELINV	0.0051	-99.9	9.9985	TVLQELINV	TVLQELINV	0.0034	-99.9	12.3025	TVLQELINV	TVLQELINV	0.0412	-99.9	3.8092	TVLQELINV	TVLQELINV	0.0854	-99.9	2.4155	TVLQELINV	TVLQELINV	0.0361	-99.9	6.4305	0.1744	1	0.0559	97000	131000	77400	3
SALDTITTV	NP_004514	19.78	919.486	9	0	460.75	79.33	0	SALDTITTV	9	PEPLIST	SALDTITTV	SALDTITTV	0.8567	-99.9	0.0696	SALDTITTV	SALDTITTV	0.019	-99.9	5.4702	SALDTITTV	SALDTITTV	0.154	-99.9	1.1727	SALDTITTV	SALDTITTV	0.4744	-99.9	0.2282	SALDTITTV	SALDTITTV	0.9036	-99.9	0.03	SALDTITTV	SALDTITTV	0.2546	-99.9	0.9368	0.4437	5	0.03	315000	41200	380000	3
NGFPVFATV	NP_004517	45.23	950.486	9	1.5	951.495	89.2	0	NGFPVFATV	9	PEPLIST	NGFPVFATV	NGFPVFATV	0.2665	-99.9	1.1445	NGFPVFATV	NGFPVFATV	0.0404	-99.9	3.7841	NGFPVFATV	NGFPVFATV	0.0837	-99.9	1.9686	NGFPVFATV	NGFPVFATV	0.268	-99.9	0.6073	NGFPVFATV	NGFPVFATV	0.2766	-99.9	0.8914	NGFPVFATV	NGFPVFATV	0.1277	-99.9	2.3703	0.1771	4	0.6073	471000	277000	415000	3
YVIEDDVNM	NP_004517	22.22	1096.47	9	2.5	1097.48	78.87	0	YVIEDDVNM	9	PEPLIST	YVIEDDVNM	YVIEDDVNM	0.8577	-99.9	0.069	YVIEDDVNM	YVIEDDVNM	0.0176	-99.9	5.69	YVIEDDVNM	YVIEDDVNM	0.1442	-99.9	1.2461	YVIEDDVNM	YVIEDDVNM	0.1045	-99.9	1.6971	YVIEDDVNM	YVIEDDVNM	0.7994	-99.9	0.0741	YVIEDDVNM	YVIEDDVNM	0.2926	-99.9	0.7717	0.3693	5	0.069	36800	8820	31500	3
LLIPGLATA	NP_004532	27.45	867.543	9	2	868.552	88.5	0	LLIPGLATA	9	PEPLIST	LLIPGLATA	LLIPGLATA	0.9192	-99.9	0.0298	LLIPGLATA	LLIPGLATA	0.0017	-99.9	15.6644	LLIPGLATA	LLIPGLATA	0.0106	-99.9	7.2432	LLIPGLATA	LLIPGLATA	0.0913	-99.9	1.9287	LLIPGLATA	LLIPGLATA	0.1636	-99.9	1.4836	LLIPGLATA	LLIPGLATA	0.034	-99.9	6.6768	0.2034	3	0.0298	1700000	535000	723000	3
TPYNYPVPV	NP_004533	29.27	1048.52	9	1	525.269	80.05	0	TPYNYPVPV	9	PEPLIST	TPYNYPVPV	TPYNYPVPV	0.0332	-99.9	6.1844	TPYNYPVPV	TPYNYPVPV	0.001	-99.9	19.328	TPYNYPVPV	TPYNYPVPV	0.1876	-99.9	0.9635	TPYNYPVPV	TPYNYPVPV	0.875	-99.9	0.0089	TPYNYPVPV	TPYNYPVPV	0.3646	-99.9	0.6266	TPYNYPVPV	TPYNYPVPV	0.126	-99.9	2.3998	0.2646	3	0.0089	115000	34500	103000	3
IYVPVSLGF	NP_004552	31.37	993.553	9	0.2	994.561	92.85	0	IYVPVSLGF	9	PEPLIST	IYVPVSLGF	IYVPVSLGF	0.0331	-99.9	6.2009	IYVPVSLGF	IYVPVSLGF	0.9912	-99.9	0.0057	IYVPVSLGF	IYVPVSLGF	0.048	-99.9	2.9698	IYVPVSLGF	IYVPVSLGF	0.0144	-99.9	7.7941	IYVPVSLGF	IYVPVSLGF	0.0978	-99.9	2.2032	IYVPVSLGF	IYVPVSLGF	0.7618	-99.9	0.0597	0.3244	2	0.0057	59400	31200	18200	3
NHTIYINNL	NP_004587	30.43	1100.56	9	0	551.288	60.69	0	NHTIYINNL	9	PEPLIST	NHTIYINNL	NHTIYINNL	0.0013	-99.9	28.3089	NHTIYINNL	NHTIYINNL	0.0245	-99.9	4.8708	NHTIYINNL	NHTIYINNL	0.7877	-99.9	0.0527	NHTIYINNL	NHTIYINNL	0.0098	-99.9	9.8381	NHTIYINNL	NHTIYINNL	0.0051	-99.9	10.33	NHTIYINNL	NHTIYINNL	0.2004	-99.9	1.3402	0.1715	2	0.0527	96200	34400	82500	3
NQFPGFKEV	NP_004587:NP_003083	36.92	1064.53	9	1.8	1065.54	62.98	0	NQFPGFKEV	9	PEPLIST	NQFPGFKEV	NQFPGFKEV	0.7534	-99.9	0.1432	NQFPGFKEV	NQFPGFKEV	0.0157	-99.9	5.989	NQFPGFKEV	NQFPGFKEV	0.5148	-99.9	0.2234	NQFPGFKEV	NQFPGFKEV	0.1132	-99.9	1.5805	NQFPGFKEV	NQFPGFKEV	0.2225	-99.9	1.1109	NQFPGFKEV	NQFPGFKEV	0.1859	-99.9	1.4853	0.3009	5	0.1432	14900000	7280000	14400000	3
QQLEPVTGQV	NP_004631	36.3	1097.57	10	2.1	549.794	58.59	0	QQLEPVTGQV	10	PEPLIST	QQLEPVTGV	QQLEPVTGQV	0.4824	-99.9	0.4643	QQLEPVTQV	QQLEPVTGQV	0.001	-99.9	18.8269	QQLEPVTQV	QQLEPVTGQV	0.0116	-99.9	6.9086	QQLEPVTQV	QQLEPVTGQV	0.0045	-99.9	15.2957	QQLEPVTQV	QQLEPVTGQV	0.0038	-99.9	11.6599	QQLEPVTQV	QQLEPVTGQV	0.0032	-99.9	22.462	0.0844	1	0.4643	176000	22800	35200	3
LYPEGLAQL	NP_004682	38.23	1002.54	9	1.7	1003.55	85.82	0	LYPEGLAQL	9	PEPLIST	LYPEGLAQL	LYPEGLAQL	0.0333	-99.9	6.1755	LYPEGLAQL	LYPEGLAQL	0.9412	-99.9	0.0497	LYPEGLAQL	LYPEGLAQL	0.0474	-99.9	2.9908	LYPEGLAQL	LYPEGLAQL	0.0063	-99.9	12.713	LYPEGLAQL	LYPEGLAQL	0.0766	-99.9	2.5944	LYPEGLAQL	LYPEGLAQL	0.6494	-99.9	0.1229	0.2924	2	0.0497	1210000	707000	798000	3
AYLESFYKF	NP_004682	33.57	1166.56	9	0.1	584.29	84.66	0	AYLESFYKF	9	PEPLIST	AYLESFYKF	AYLESFYKF	0.046	-99.9	5.0882	AYLESFYKF	AYLESFYKF	0.9974	-99.9	0.0017	AYLESFYKF	AYLESFYKF	0.0321	-99.9	3.858	AYLESFYKF	AYLESFYKF	0.004	-99.9	16.1318	AYLESFYKF	AYLESFYKF	0.0214	-99.9	5.3356	AYLESFYKF	AYLESFYKF	0.7518	-99.9	0.0644	0.3088	2	0.0017	592000	353000	437000	3
APNPVVFVA	NP_004730	46.18	912.507	9	1.3	913.515	80.84	0	APNPVVFVA	9	PEPLIST	APNPVVFVA	APNPVVFVA	0.0211	-99.9	8.0765	APNPVVFVA	APNPVVFVA	0.0017	-99.9	15.476	APNPVVFVA	APNPVVFVA	0.1042	-99.9	1.6549	APNPVVFVA	APNPVVFVA	0.944	-99.9	0.004	APNPVVFVA	APNPVVFVA	0.1155	-99.9	1.9261	APNPVVFVA	APNPVVFVA	0.0485	-99.9	5.3118	0.2058	3	0.004	262000	84900	283000	3
PPVPLPAPS	NP_004730	21.06	873.496	9	1.6	437.756	55.19	0	PPVPLPAPS	9	PEPLIST	PPVPLPAPS	PPVPLPAPS	0	-99.9	73.6111	PPVPLPAPS	PPVPLPAPS	0	-99.9	92.5	PPVPLPAPS	PPVPLPAPS	0.0001	-99.9	39.25	PPVPLPAPS	PPVPLPAPS	0.0411	-99.9	3.8145	PPVPLPAPS	PPVPLPAPS	0.0001	-99.9	41.5714	PPVPLPAPS	PPVPLPAPS	0.0001	-99.9	70.6522	0.0069	0	3.8145	252000	226000	548000	3
KPNPNQIISV	NP_004730	18.96	1108.62	10	1	555.32	54.21	0	KPNPNQIISV	10	PEPLIST	KPNPNIISV	KPNPNQIISV	0.0084	-99.9	12.9284	KPNPNIISV	KPNPNQIISV	0.0012	-99.9	17.9293	KPNPNIISV	KPNPNQIISV	0.0152	-99.9	5.9263	KPNPNIISV	KPNPNQIISV	0.5514	-99.9	0.1454	KPNPNIISV	KPNPNQIISV	0.0628	-99.9	2.9309	KPNPNIISV	KPNPNQIISV	0.0166	-99.9	10.2212	0.1093	1	0.1454	439000	269000	403000	3
RQIDQFLVV	NP_004730:NP_065795:NP_001269684:XP_005264516:XP_005264515:XP_005264513	23.79	1116.63	9	0.3	559.322	80.8	0	RQIDQFLVV	9	PEPLIST	RQIDQFLVV	RQIDQFLVV	0.898	-99.9	0.0389	RQIDQFLVV	RQIDQFLVV	0.0843	-99.9	2.5246	RQIDQFLVV	RQIDQFLVV	0.3975	-99.9	0.3532	RQIDQFLVV	RQIDQFLVV	0.0645	-99.9	2.6597	RQIDQFLVV	RQIDQFLVV	0.295	-99.9	0.8229	RQIDQFLVV	RQIDQFLVV	0.2372	-99.9	1.0621	0.3294	4	0.0389	660000	638000	795000	3
IYTSSVNRL	NP_004757	30.38	1051.57	9	1.4	526.791	44.65	0	IYTSSVNRL	9	PEPLIST	IYTSSVNRL	IYTSSVNRL	0.0049	-99.9	16.4915	IYTSSVNRL	IYTSSVNRL	0.94	-99.9	0.0513	IYTSSVNRL	IYTSSVNRL	0.021	-99.9	4.9683	IYTSSVNRL	IYTSSVNRL	0.0034	-99.9	17.4817	IYTSSVNRL	IYTSSVNRL	0.0394	-99.9	3.8635	IYTSSVNRL	IYTSSVNRL	0.5897	-99.9	0.178	0.2664	2	0.0513	1500000	431000	1270000	3
YYVGGEIVTI	NP_004757	22.4	1112.58	10	0.2	1113.58	86.55	0	YYVGGEIVTI	10	PEPLIST	YVGGEIVTI	YYVGGEIVTI	0.2816	-99.9	1.0718	YYVGGIVTI	YYVGGEIVTI	0.8215	-99.9	0.1796	YYVGGIVTI	YYVGGEIVTI	0.0575	-99.9	2.6189	YYVGGIVTI	YYVGGEIVTI	0.009	-99.9	10.4031	YVGGEIVTI	YYVGGEIVTI	0.0354	-99.9	4.0889	YYVGGIVTI	YYVGGEIVTI	0.2389	-99.9	1.0484	0.2406	3	0.1796	31300	24000	60700	3
HHAQDYGGLLLL	NP_004757	29.25	1335.69	12	-0.4	446.238	82.52	0	HHAQDYGGLLLL	12	PEPLIST	AQYGGLLLL	AQDYGGLLLL	0.0128	-99.9	10.5066	HHYGGLLLL	HHAQDYGGLLLL	0.0085	-99.9	8.0141	HHYGGLLLL	HHAQDYGGLLLL	0.367	-99.9	0.3977	HHYGGLLLL	HHAQDYGGLLLL	0.0027	-99.9	19.6073	HHYGGLLLL	HHAQDYGGLLLL	0.0019	-99.9	15.1754	HHYGGLLLL	HHAQDYGGLLLL	0.0587	-99.9	4.6396	0.0753	1	0.3977	127000	59300	104000	3
KVVDVDVKL	NP_004789	22.02	1013.61	9	0.4	507.813	51.29	0	KVVDVDVKL	9	PEPLIST	KVVDVDVKL	KVVDVDVKL	0.7999	-99.9	0.1124	KVVDVDVKL	KVVDVDVKL	0.0285	-99.9	4.5342	KVVDVDVKL	KVVDVDVKL	0.0763	-99.9	2.1346	KVVDVDVKL	KVVDVDVKL	0.055	-99.9	3.0416	KVVDVDVKL	KVVDVDVKL	0.6567	-99.9	0.1867	KVVDVDVKL	KVVDVDVKL	0.2078	-99.9	1.2755	0.3041	3	0.1124	17500	14400	18600	3
TYQVLAVTF	NP_004805	37.22	1040.55	9	-1	521.284	89.78	0	TYQVLAVTF	9	PEPLIST	TYQVLAVTF	TYQVLAVTF	0.0043	-99.9	17.5548	TYQVLAVTF	TYQVLAVTF	0.9812	-99.9	0.0133	TYQVLAVTF	TYQVLAVTF	0.0367	-99.9	3.5332	TYQVLAVTF	TYQVLAVTF	0.0057	-99.9	13.4415	TYQVLAVTF	TYQVLAVTF	0.0129	-99.9	6.8359	TYQVLAVTF	TYQVLAVTF	0.4404	-99.9	0.3739	0.2469	2	0.0133	67800	26900	50300	3
DYQALRTSI	NP_004850:NP_001275582	33.06	1065.55	9	-0.6	533.78	63	0	DYQALRTSI	9	PEPLIST	DYQALRTSI	DYQALRTSI	0.0005	-99.9	38.6364	DYQALRTSI	DYQALRTSI	0.4428	-99.9	0.6645	DYQALRTSI	DYQALRTSI	0.0197	-99.9	5.1638	DYQALRTSI	DYQALRTSI	0.0101	-99.9	9.6708	DYQALRTSI	DYQALRTSI	0.0048	-99.9	10.5627	DYQALRTSI	DYQALRTSI	0.1483	-99.9	1.9998	0.1044	2	0.6645	81800	62100	78300	3
EYLTKVDKL	NP_004850:NP_001275582	26.84	1107.62	9	1.5	554.817	49.42	0	EYLTKVDKL	9	PEPLIST	EYLTKVDKL	EYLTKVDKL	0.0023	-99.9	22.9664	EYLTKVDKL	EYLTKVDKL	0.6803	-99.9	0.3177	EYLTKVDKL	EYLTKVDKL	0.0342	-99.9	3.7125	EYLTKVDKL	EYLTKVDKL	0.002	-99.9	22.4975	EYLTKVDKL	EYLTKVDKL	0.0029	-99.9	12.967	EYLTKVDKL	EYLTKVDKL	0.3025	-99.9	0.7292	0.1707	2	0.3177	21500	15600	27200	3
FVHDLVLYL	NP_004850:NP_001275582	19.75	1117.62	9	0.4	559.816	88.8	0	FVHDLVLYL	9	PEPLIST	FVHDLVLYL	FVHDLVLYL	0.9294	-99.9	0.0253	FVHDLVLYL	FVHDLVLYL	0.0393	-99.9	3.836	FVHDLVLYL	FVHDLVLYL	0.2331	-99.9	0.7512	FVHDLVLYL	FVHDLVLYL	0.2194	-99.9	0.7775	FVHDLVLYL	FVHDLVLYL	0.8782	-99.9	0.0377	FVHDLVLYL	FVHDLVLYL	0.6636	-99.9	0.1129	0.4938	5	0.0253	128000	66200	91100	3
LYLDEAHSI	NP_004854	29.22	1059.52	9	1.8	530.77	65.9	0	LYLDEAHSI	9	PEPLIST	LYLDEAHSI	LYLDEAHSI	0.0392	-99.9	5.5943	LYLDEAHSI	LYLDEAHSI	0.9394	-99.9	0.052	LYLDEAHSI	LYLDEAHSI	0.0478	-99.9	2.9773	LYLDEAHSI	LYLDEAHSI	0.0165	-99.9	7.1445	LYLDEAHSI	LYLDEAHSI	0.0491	-99.9	3.4162	LYLDEAHSI	LYLDEAHSI	0.4966	-99.9	0.2874	0.2648	2	0.052	323000	95100	435000	3
FVCDIRPEI	NP_004879	33.58	1090.55	9	0.5	546.282	81.37	0	FVCDIRPEI	9	PEPLIST	FVCDIRPEI	FVCDIRPEI	0.5546	-99.9	0.3454	FVCDIRPEI	FVCDIRPEI	0.0085	-99.9	8.0071	FVCDIRPEI	FVCDIRPEI	0.0182	-99.9	5.3906	FVCDIRPEI	FVCDIRPEI	0.0912	-99.9	1.9294	FVCDIRPEI	FVCDIRPEI	0.2632	-99.9	0.9394	FVCDIRPEI	FVCDIRPEI	0.1009	-99.9	2.9523	0.1728	3	0.3454	56000	29400	48600	3
RYLMDPDTF	NP_004891-K62E|DNA:NP_004891-T146K|DNA:NP_004891	34.89	1156.52	9	1.8	579.269	79.73	0	RYLMDPDTF	9	PEPLIST	RYLMDPDTF	RYLMDPDTF	0.0107	-99.9	11.5176	RYLMDPDTF	RYLMDPDTF	0.9699	-99.9	0.0187	RYLMDPDTF	RYLMDPDTF	0.0312	-99.9	3.9266	RYLMDPDTF	RYLMDPDTF	0.0044	-99.9	15.3179	RYLMDPDTF	RYLMDPDTF	0.0303	-99.9	4.4649	RYLMDPDTF	RYLMDPDTF	0.4964	-99.9	0.2876	0.2571	2	0.0187	145000	95900	216000	3
NYAFLHRTL	NP_004891-K62E|DNA:NP_004891-T146K|DNA:NP_004891	22.75	1133.6	9	-0.5	378.873	60.7	0	NYAFLHRTL	9	PEPLIST	NYAFLHRTL	NYAFLHRTL	0.0031	-99.9	20.2157	NYAFLHRTL	NYAFLHRTL	0.8006	-99.9	0.2043	NYAFLHRTL	NYAFLHRTL	0.1402	-99.9	1.2755	NYAFLHRTL	NYAFLHRTL	0.0093	-99.9	10.1867	NYAFLHRTL	NYAFLHRTL	0.0303	-99.9	4.4621	NYAFLHRTL	NYAFLHRTL	0.5772	-99.9	0.1913	0.2601	3	0.1913	158000	95500	100000	3
LQLDPAQIYRV	NP_004891-K62E|DNA:NP_004891-T146K|DNA:NP_004891	35.81	1314.73	11	1.2	658.373	82.85	0	LQLDPAQIYRV	11	PEPLIST	LQLDPIYRV	LQLDPAQIYRV	0.2839	-99.9	1.061	LQLDPIYRV	LQLDPAQIYRV	0.001	-99.9	19.288	LQLDPIYRV	LQLDPAQIYRV	0.0014	-99.9	17.7302	LQLDPAQIV	LQLDPAQIYRV	0.0005	-99.9	38.6842	LQLDPAQIV	LQLDPAQIYRV	0.0005	-99.9	23.8841	LQLDPIYRV	LQLDPAQIYRV	0.0014	-99.9	30.8281	0.0481	1	1.061	237000	73500	29100	3
RYLMDPDTFTF	NP_004891-K62E|DNA:NP_004891-T146K|DNA:NP_004891	33.12	1404.64	11	1.9	703.328	88.14	0	RYLMDPDTFTF	11	PEPLIST	YLMDPDFTF	YLMDPDTFTF	0.1336	-99.9	2.3255	RYLPDTFTF	RYLMDPDTFTF	0.9537	-99.9	0.0362	RYDPDTFTF	RYLMDPDTFTF	0.0159	-99.9	5.7899	RMDPDTFTF	RYLMDPDTFTF	0.0021	-99.9	21.6255	RMDPDTFTF	RYLMDPDTFTF	0.0126	-99.9	6.9124	RYLPDTFTF	RYLMDPDTFTF	0.2031	-99.9	1.3143	0.2202	2	0.0362	55200	38400	60100	3
IDATSASVLASR	NP_004902:XP_006716248	35.78	1189.63	12	1	595.823	53.21	0	IDATSASVLASR	12	PEPLIST	ISASVLASR	IDATSASVLASR	0.0001	-99.9	64.5714	ISASVLASR	IDATSASVLASR	0	-99.9	61.25	IDATSAASR	IDATSASVLASR	0	-99.9	69.1667	IDASVLASR	IDATSASVLASR	0.0001	-99.9	68.6956	ISASVLASR	IDATSASVLASR	0	-99.9	66.25	ISASVLASR	IDATSASVLASR	0	-99.9	76.3889	0	0	61.25	165000	19100	7400	3
QHQLIQEAL	NP_004915	36.69	1078.58	9	1.1	540.296	58.39	0	QHQLIQEAL	9	PEPLIST	QHQLIQEAL	QHQLIQEAL	0.0014	-99.9	27.7405	QHQLIQEAL	QHQLIQEAL	0.011	-99.9	7.1018	QHQLIQEAL	QHQLIQEAL	0.8833	-99.9	0.0221	QHQLIQEAL	QHQLIQEAL	0.0146	-99.9	7.7295	QHQLIQEAL	QHQLIQEAL	0.0041	-99.9	11.3221	QHQLIQEAL	QHQLIQEAL	0.1133	-99.9	2.6668	0.1713	1	0.0221	72000	205000	114000	3
HRDYETATL	NP_004915	22.89	1104.52	9	1	553.268	34.56	0	HRDYETATL	9	PEPLIST	HRDYETATL	HRDYETATL	0.0246	-99.9	7.3973	HRDYETATL	HRDYETATL	0.0146	-99.9	6.2296	HRDYETATL	HRDYETATL	0.9752	-99.9	0.0039	HRDYETATL	HRDYETATL	0.026	-99.9	5.2778	HRDYETATL	HRDYETATL	0.109	-99.9	2.0115	HRDYETATL	HRDYETATL	0.6477	-99.9	0.1241	0.2995	2	0.0039	1430000	681000	956000	3
KQLEAIDQLHL	NP_004915	23.84	1306.72	11	-2.1	436.581	68.18	0	KQLEAIDQLHL	11	PEPLIST	KQLEAILHL	KQLEAIDQLHL	0.2102	-99.9	1.4761	KQLEAILHL	KQLEAIDQLHL	0.0039	-99.9	11.1603	KQLEAIDQL	KQLEAIDQLHL	0.019	-99.9	5.2715	KQLEDQLHL	KQLEAIDQLHL	0.0002	-99.9	48.5	KQLEAILHL	KQLEAIDQLHL	0.0012	-99.9	17.9209	KQLEAILHL	KQLEAIDQLHL	0.0047	-99.9	19.0815	0.0399	1	1.4761	22500	21900	39200	3
LYYDAIWHF	NP_004916	42.9	1226.58	9	1.2	614.296	90.56	0	LYYDAIWHF	9	PEPLIST	LYYDAIWHF	LYYDAIWHF	0.0743	-99.9	3.6846	LYYDAIWHF	LYYDAIWHF	0.9913	-99.9	0.0057	LYYDAIWHF	LYYDAIWHF	0.054	-99.9	2.749	LYYDAIWHF	LYYDAIWHF	0.0196	-99.9	6.3755	LYYDAIWHF	LYYDAIWHF	0.0686	-99.9	2.7901	LYYDAIWHF	LYYDAIWHF	0.8026	-99.9	0.0397	0.3351	2	0.0057	30500	1650	22000	3
YTVEDIQRL	NP_004929-S1346N|death-associated:NP_001275659:NP_001275658-S1346N|death-associated:NP_001275660-S1346N|death-associated:NP_001275659-S1346N|death-associated:XP_006717051	26.75	1135.59	9	0.7	568.801	72.41	0	YTVEDIQRL	9	PEPLIST	YTVEDIQRL	YTVEDIQRL	0.8779	-99.9	0.0515	YTVEDIQRL	YTVEDIQRL	0.0744	-99.9	2.7404	YTVEDIQRL	YTVEDIQRL	0.1275	-99.9	1.3871	YTVEDIQRL	YTVEDIQRL	0.059	-99.9	2.8775	YTVEDIQRL	YTVEDIQRL	0.7852	-99.9	0.0839	YTVEDIQRL	YTVEDIQRL	0.3932	-99.9	0.4652	0.3862	4	0.0515	16100	26300	43000	3
GYLPNQLFRTF	NP_004930	43.92	1354.7	11	0.7	678.359	86.57	0	GYLPNQLFRTF	11	PEPLIST	GYLPNQLTF	GYLPNQLFRTF	0.0012	-99.9	29.0278	GYLPNQLTF	GYLPNQLFRTF	0.8738	-99.9	0.1208	GYLPNQLTF	GYLPNQLFRTF	0.0022	-99.9	14.7685	GPNQLFRTF	GYLPNQLFRTF	0.0027	-99.9	19.5314	GPNQLFRTF	GYLPNQLFRTF	0.0006	-99.9	23.2174	GYLPNQLTF	GYLPNQLFRTF	0.1389	-99.9	2.1692	0.1699	1	0.1208	114000	41400	61900	3
VYSPHVLNL	NP_004936:NP_001177645:NP_001005360:NP_001005362:NP_001005361	39.67	1040.57	9	0.3	521.29	72.8	0	VYSPHVLNL	9	PEPLIST	VYSPHVLNL	VYSPHVLNL	0.0362	-99.9	5.8665	VYSPHVLNL	VYSPHVLNL	0.9807	-99.9	0.0138	VYSPHVLNL	VYSPHVLNL	0.0841	-99.9	1.9623	VYSPHVLNL	VYSPHVLNL	0.0173	-99.9	6.9431	VYSPHVLNL	VYSPHVLNL	0.2153	-99.9	1.1448	VYSPHVLNL	VYSPHVLNL	0.8998	-99.9	0.0091	0.3722	4	0.0091	819000	597000	734000	3
HRTEMDWVL	NP_004957	18.42	1185.56	9	-0.4	396.194	75.49	0	HRTEMDWVL	9	PEPLIST	HRTEMDWVL	HRTEMDWVL	0.0362	-99.9	5.8655	HRTEMDWVL	HRTEMDWVL	0.0142	-99.9	6.3219	HRTEMDWVL	HRTEMDWVL	0.9373	-99.9	0.0099	HRTEMDWVL	HRTEMDWVL	0.0376	-99.9	4.0742	HRTEMDWVL	HRTEMDWVL	0.0218	-99.9	5.2892	HRTEMDWVL	HRTEMDWVL	0.5354	-99.9	0.239	0.2638	2	0.0099	2540000	929000	3070000	3
QVMQGMGVSA	NP_004957	32.99	1006.46	10	1.1	1007.47	58.1	0	QVMQGMGVSA	10	PEPLIST	QVMQGMVSA	QVMQGMGVSA	0.0727	-99.9	3.7426	QVMQGMVSA	QVMQGMGVSA	0.0001	-99.9	50	QVMQGGVSA	QVMQGMGVSA	0.0006	-99.9	24.5942	QVMQGGVSA	QVMQGMGVSA	0.0277	-99.9	5.0543	QVMQGMVSA	QVMQGMGVSA	0.0045	-99.9	10.8709	QVMQGGVSA	QVMQGMGVSA	0.0008	-99.9	37.3382	0.0177	0	3.7426	907000	42300	908000	3
GIAGSLKTV	NP_004964	26.78	844.502	9	-0.4	423.258	45.54	0	GIAGSLKTV	9	PEPLIST	GIAGSLKTV	GIAGSLKTV	0.5541	-99.9	0.3461	GIAGSLKTV	GIAGSLKTV	0.0009	-99.9	19.992	GIAGSLKTV	GIAGSLKTV	0.0019	-99.9	15.6636	GIAGSLKTV	GIAGSLKTV	0.0131	-99.9	8.2797	GIAGSLKTV	GIAGSLKTV	0.0487	-99.9	3.4338	GIAGSLKTV	GIAGSLKTV	0.019	-99.9	9.428	0.1063	1	0.3461	508000	160000	320000	3
FVDEPLIHA	NP_004977:NP_001072990:NP_001072989:XP_006720204:XP_006720203:XP_006720202	28.69	1039.53	9	0.8	520.775	68.34	0	FVDEPLIHA	9	PEPLIST	FVDEPLIHA	FVDEPLIHA	0.9034	-99.9	0.0366	FVDEPLIHA	FVDEPLIHA	0.0014	-99.9	16.5893	FVDEPLIHA	FVDEPLIHA	0.0204	-99.9	5.0572	FVDEPLIHA	FVDEPLIHA	0.1568	-99.9	1.1534	FVDEPLIHA	FVDEPLIHA	0.2684	-99.9	0.9211	FVDEPLIHA	FVDEPLIHA	0.0803	-99.9	3.6376	0.2384	3	0.0366	110000	99900	287000	3
FVDEPLIHATT	NP_004977:NP_001072990:NP_001072989:XP_006720204:XP_006720203:XP_006720202	32.88	1241.63	11	-0.5	621.822	68.6	0	FVDEPLIHATT	11	PEPLIST	FVDEPLITT	FVDEPLIHATT	0.1124	-99.9	2.6905	FVDEPHATT	FVDEPLIHATT	0.0001	-99.9	47	FVDEPHATT	FVDEPLIHATT	0.0003	-99.9	29.7778	FVDEPHATT	FVDEPLIHATT	0.0012	-99.9	28.0404	FVDEPHATT	FVDEPLIHATT	0.0009	-99.9	19.5571	FVDEPHATT	FVDEPLIHATT	0.0004	-99.9	45.8182	0.0192	0	2.6905	156000	106000	147000	3
QPYMPTVSA	NP_004981	38.83	992.464	9	1.3	993.472	66.58	0	QPYMPTVSA	9	PEPLIST	QPYMPTVSA	QPYMPTVSA	0.0042	-99.9	17.7522	QPYMPTVSA	QPYMPTVSA	0.0002	-99.9	36.3571	QPYMPTVSA	QPYMPTVSA	0.0575	-99.9	2.6181	QPYMPTVSA	QPYMPTVSA	0.9347	-99.9	0.0047	QPYMPTVSA	QPYMPTVSA	0.0915	-99.9	2.3116	QPYMPTVSA	QPYMPTVSA	0.0276	-99.9	7.5754	0.1859	1	0.0047	3090000	2560000	3880000	3
PYVNNVPHL	NP_004981	34.9	1051.55	9	0.8	526.78	62.14	0	PYVNNVPHL	9	PEPLIST	PYVNNVPHL	PYVNNVPHL	0.0032	-99.9	19.8173	PYVNNVPHL	PYVNNVPHL	0.9221	-99.9	0.0747	PYVNNVPHL	PYVNNVPHL	0.0023	-99.9	14.6995	PYVNNVPHL	PYVNNVPHL	0.0003	-99.9	43.7692	PYVNNVPHL	PYVNNVPHL	0.0028	-99.9	13.0772	PYVNNVPHL	PYVNNVPHL	0.203	-99.9	1.3144	0.189	2	0.0747	61700	24600	90600	3
NYTLVSHLI	NP_004981	31.41	1058.58	9	0.3	530.295	81.84	0	NYTLVSHLI	9	PEPLIST	NYTLVSHLI	NYTLVSHLI	0.0033	-99.9	19.5654	NYTLVSHLI	NYTLVSHLI	0.9145	-99.9	0.0831	NYTLVSHLI	NYTLVSHLI	0.0314	-99.9	3.908	NYTLVSHLI	NYTLVSHLI	0.0063	-99.9	12.713	NYTLVSHLI	NYTLVSHLI	0.0032	-99.9	12.5377	NYTLVSHLI	NYTLVSHLI	0.2262	-99.9	1.1431	0.1975	2	0.0831	199000	101000	444000	3
AAVPGKTFVNI	NP_005013	27.84	1115.63	11	1.3	558.825	64.51	0	AAVPGKTFVNI	11	PEPLIST	AAVPGFVNI	AAVPGKTFVNI	0.0291	-99.9	6.7144	AAVPGFVNI	AAVPGKTFVNI	0.0013	-99.9	17.2989	AAVPGFVNI	AAVPGKTFVNI	0.0007	-99.9	22.9889	AAVPGKTNI	AAVPGKTFVNI	0.0073	-99.9	11.7342	AAVPGFVNI	AAVPGKTFVNI	0.0132	-99.9	6.7851	AAVPGFVNI	AAVPGKTFVNI	0.002	-99.9	27.5294	0.0089	0	6.7144	95900	84100	164000	3
STGGAPTFNVTVTK	NP_005013	47.89	1378.71	14	0.4	690.362	54.32	0	STGGAPTFNVTVTK	14	PEPLIST	STFNVTVTK	STGGAPTFNVTVTK	0.0004	-99.9	42.8333	STFNVTVTK	STGGAPTFNVTVTK	0.0002	-99.9	37.1667	STFNVTVTK	STGGAPTFNVTVTK	0	-99.9	76.6667	STFNVTVTK	STGGAPTFNVTVTK	0.0002	-99.9	49.3333	STFNVTVTK	STGGAPTFNVTVTK	0.0001	-99.9	44.5	STFNVTVTK	STGGAPTFNVTVTK	0.0004	-99.9	48.3846	0.0002	0	37.1667	382000	112000	72200	3
[truncated: 3,427 more rows]

## Sheet: PC9 De Novo
				HLA-A02:06					HLA-A24:02					HLA-B39:01					HLA-B55:02					HLA-C03:03					HLA-C07:02
[truncated: 9,710 more rows]

## Sheet: H1975 DB
										HLA-A01:01					HLA-A03:01					HLA-B41:01					HLA-C17:01
[truncated: 4,240 more rows]

## Sheet: H1975 De Novo
				HLA-A01:01					HLA-A03:01					HLA-B41:01					HLA-C17:01
[truncated: 6,692 more rows]

[truncated: 6 more sheets: 3784Mel DB, 3784Mel De Novo, 3795Mel DB, 3795Mel De Novo, RA007 DB, RA007 De Novo]
