# Supplementary material for: Proteogenomic Analysis Unveils the HLA Class I-Presented Immunopeptidome in Melanoma and EGFR-Mutant Lung Adenocarcinoma
Source: Mol Cell Proteomics. 2021 Aug 13;20:100136. doi: 10.1016/j.mcpro.2021.100136 (PMC8724932; doi:10.1016/j.mcpro.2021.100136)
Supplement: Supplemental Table S3 [file mmc4.xlsx]

## Sheet: Sheet1
Source protein gene symbol	Peptide sequence	NetMHCpan prediction %rank of the peptide to their respective HLA alleles in the same sample
KRAS	FVDEYDPTI	HLA-A02:06, 0.0106; HLA-C03:03, 0.247;
KRAS	QRVEDAFYTL	HLA-B39:01, 0.0833; HLA-C07:02, 0.8227;
EGFR	YQDPHSTAV	HLA-A02:06, 0.018; HLA-B39:01, 0.0207; HLA-B55:02, 0.7083; HLA-C03:03, 0.1638; HLA-C07:02, 0.3437;
EGFR	YENSYALAV	HLA-B41:01, 0.0144;
EGFR	LRVAPQSSEFIGA	No strong binding HLA allele;
EGFR	VLGNLEITYV	HLA-A02:06, 1.0571;
TP53	TYSPALNKMF	HLA-A24:02, 0.019; HLA-C07:02, 1.217;
TP53	GSDCTTIHY	HLA-A01:01, 0.0328;
TP53	GLAPPQHLIRV	HLA-A02:06, 0.8905;
TP53	FTEDPGPDEAPR	HLA-A01:01, 3.9412;
TP53	ELNEALELK	HLA-A03:01, 1.8088;
TP53	EYLDDRNTF	HLA-A24:02, 0.0712; HLA-B39:01, 1.7176; HLA-C07:02, 0.2513;
TP53	KKPLDGEYFTLQIR	No strong binding HLA allele;
MYC	KLISEEDLLRK	HLA-A03:01, 0.6465;
JUN	MVAPAVASV	HLA-A02:06, 0.0171; HLA-B39:01, 1.4244; HLA-B55:02, 0.2132; HLA-C03:03, 0.0577; HLA-C07:02, 0.9023;
JUN	FAEGFVRAL	HLA-B39:01, 0.4615; HLA-B55:02, 0.716; HLA-C03:03, 0.0277; HLA-C07:02, 0.8622;
JUN	NHVNSGCQL	HLA-B39:01, 0.0751;
RB1	ILDERHDNY	HLA-A01:01, 0.0227; HLA-A03:01, 1.946; HLA-C17:01, 1.3977;
BRAC2	KQFEGTVEI	HLA-A02:06, 0.0102; HLA-A24:02, 1.747; HLA-B39:01, 0.1068; HLA-B55:02, 1.6694; HLA-C03:03, 0.3008; HLA-C07:02, 0.5489
