# Supplementary material for: Proteogenomic Analysis Unveils the HLA Class I-Presented Immunopeptidome in Melanoma and EGFR-Mutant Lung Adenocarcinoma
Source: Mol Cell Proteomics. 2021 Aug 13;20:100136. doi: 10.1016/j.mcpro.2021.100136 (PMC8724932; doi:10.1016/j.mcpro.2021.100136)
Supplement: Supplemental Table S4 [file mmc5.xlsx]

## Sheet: CT antigens.database
Lead gene name	UniProt IDs	Protein names	Gene names	Organism	Status	Length
ACRBP	A0A140VJD6	Acrosin binding protein (Testicular tissue protein Li 10)	ACRBP hCG_2002250	Homo sapiens (Human)	unreviewed	543
ACRBP	E7EP66	Acrosin-binding protein	ACRBP	Homo sapiens (Human)	unreviewed	510
ACRBP	F5H2C2	Acrosin-binding protein (Fragment)	ACRBP	Homo sapiens (Human)	unreviewed	173
ACRBP	F5H3P4	Acrosin-binding protein	ACRBP	Homo sapiens (Human)	unreviewed	100
ACRBP	F5H5S8	Acrosin-binding protein	ACRBP	Homo sapiens (Human)	unreviewed	319
ACRBP	Q8NEB7	Acrosin-binding protein (Acrosin-binding protein, 60 kDa form) (Cancer/testis antigen 23) (CT23) (Cancer/testis antigen OY-TES-1) (Proacrosin-binding protein sp32) [Cleaved into: Acrosin-binding protein, mature form (Acrosin-binding protein, 32 kDa form, mature form)]	ACRBP	Homo sapiens (Human)	reviewed	543
ACTL8	Q9H568	Actin-like protein 8 (Cancer/testis antigen 57) (CT57)	ACTL8	Homo sapiens (Human)	reviewed	366
ADAM2	B4DWY7	Disintegrin and metalloproteinase domain-containing protein 2 (cDNA FLJ60930, highly similar to ADAM 2 (A disintegrin and metalloproteinase domain 2))	ADAM2	Homo sapiens (Human)	unreviewed	672
ADAM2	Q6P2G0	ADAM metallopeptidase domain 2 (Fertilin beta), isoform CRA_b (ADAM2 protein) (Disintegrin and metalloproteinase domain-containing protein 2)	ADAM2 hCG_38684	Homo sapiens (Human)	unreviewed	579
ADAM2	Q99965	Disintegrin and metalloproteinase domain-containing protein 2 (ADAM 2) (Cancer/testis antigen 15) (CT15) (Fertilin subunit beta) (PH-30) (PH30) (PH30-beta)	ADAM2 FTNB	Homo sapiens (Human)	reviewed	735
ADAM29	D6RBU0	Disintegrin and metalloproteinase domain-containing protein 29 (Fragment)	ADAM29	Homo sapiens (Human)	unreviewed	44
ADAM29	D6RHU0	Disintegrin and metalloproteinase domain-containing protein 29 (Fragment)	ADAM29	Homo sapiens (Human)	unreviewed	89
ADAM29	D6RIU9	Disintegrin and metalloproteinase domain-containing protein 29 (Fragment)	ADAM29	Homo sapiens (Human)	unreviewed	14
ADAM29	Q9UKF5	Disintegrin and metalloproteinase domain-containing protein 29 (ADAM 29) (Cancer/testis antigen 73) (CT73)	ADAM29	Homo sapiens (Human)	reviewed	820
AKAP3	F5H2S4	A-kinase anchor protein 3 (Fragment)	AKAP3	Homo sapiens (Human)	unreviewed	96
AKAP3	F5H7P4	A-kinase anchor protein 3 (Fragment)	AKAP3	Homo sapiens (Human)	unreviewed	161
AKAP3	O75969	A-kinase anchor protein 3 (AKAP-3) (A-kinase anchor protein 110 kDa) (AKAP 110) (Cancer/testis antigen 82) (CT82) (Fibrous sheath protein of 95 kDa) (FSP95) (Fibrousheathin I) (Fibrousheathin-1) (Protein kinase A-anchoring protein 3) (PRKA3) (Sperm oocyte-binding protein)	AKAP3 AKAP110 SOB1	Homo sapiens (Human)	reviewed	853
AKAP4	A0A075B6Q6	A-kinase anchor protein 4 (Fragment)	AKAP4	Homo sapiens (Human)	unreviewed	213
AKAP4	A0A075B6R4	A-kinase anchor protein 4 (Fragment)	AKAP4	Homo sapiens (Human)	unreviewed	254
AKAP4	A0A384MQY7	A kinase (PRKA) anchor protein 4, isoform CRA_c (Epididymis secretory sperm binding protein)	AKAP4 hCG_1993017	Homo sapiens (Human)	unreviewed	854
AKAP4	Q5JQC9	A-kinase anchor protein 4 (AKAP-4) (A-kinase anchor protein 82 kDa) (AKAP 82) (hAKAP82) (Major sperm fibrous sheath protein) (HI) (Protein kinase A-anchoring protein 4) (PRKA4)	AKAP4 AKAP82	Homo sapiens (Human)	reviewed	854
ANKRD45	Q5TZF3	Ankyrin repeat domain-containing protein 45	ANKRD45	Homo sapiens (Human)	reviewed	266
ARMC3	B4DXS3	Armadillo repeat-containing protein 3 (cDNA FLJ55433, highly similar to Homo sapiens armadillo repeat containing 3 (ARMC3), mRNA)	ARMC3	Homo sapiens (Human)	unreviewed	609
ARMC3	C9JC46	Armadillo repeat-containing protein 3 (Fragment)	ARMC3	Homo sapiens (Human)	unreviewed	118
ARMC3	Q5W041	Armadillo repeat-containing protein 3 (Beta-catenin-like protein) (Cancer/testis antigen 81) (CT81) (KU-CT-1)	ARMC3	Homo sapiens (Human)	reviewed	872
ARX	A0A1B0GUI3	Homeobox protein ARX (Fragment)	ARX	Homo sapiens (Human)	unreviewed	48
ARX	Q96QS3	Homeobox protein ARX (Aristaless-related homeobox)	ARX	Homo sapiens (Human)	reviewed	562
ATAD2	A0A024R9G7	ATPase family, AAA domain containing 2, isoform CRA_c	ATAD2 hCG_2009021	Homo sapiens (Human)	unreviewed	1390
ATAD2	A0A0B4J211	ATPase family AAA domain-containing protein 2	ATAD2	Homo sapiens (Human)	unreviewed	708
ATAD2	E5RHW7	ATPase family AAA domain-containing protein 2	ATAD2	Homo sapiens (Human)	unreviewed	63
ATAD2	E5RIP2	ATPase family AAA domain-containing protein 2	ATAD2	Homo sapiens (Human)	unreviewed	64
ATAD2	Q6PL18	ATPase family AAA domain-containing protein 2 (EC 3.6.1.3) (AAA nuclear coregulator cancer-associated protein) (ANCCA)	ATAD2 L16 PRO2000	Homo sapiens (Human)	reviewed	1390
BAGE	Q13072	B melanoma antigen 1 (B melanoma antigen) (Antigen MZ2-BA) (Cancer/testis antigen 2.1) (CT2.1)	BAGE BAGE1	Homo sapiens (Human)	reviewed	43
BAGE	Q29RY1	BAGE protein (Fragment)	BAGE	Homo sapiens (Human)	unreviewed	48
BAGE2	I1Z9C8	B melanoma antigen family member 2 (Fragment)	BAGE2	Homo sapiens (Human)	unreviewed	126
BAGE2	Q86Y30	B melanoma antigen 2 (Cancer/testis antigen 2.2) (CT2.2)	BAGE2	Homo sapiens (Human)	reviewed	109
BAGE3	Q86Y29	B melanoma antigen 3 (Cancer/testis antigen 2.3) (CT2.3)	BAGE3	Homo sapiens (Human)	reviewed	109
BAGE4	Q86Y28	B melanoma antigen 4 (Cancer/testis antigen 2.4) (CT2.4)	BAGE4 MLL3P	Homo sapiens (Human)	reviewed	39
BAGE5	Q86Y27	B melanoma antigen 5 (Cancer/testis antigen 2.5) (CT2.5)	BAGE5	Homo sapiens (Human)	reviewed	43
BRDT	C9J0Z0	Bromodomain testis-specific protein (Fragment)	BRDT	Homo sapiens (Human)	unreviewed	14
BRDT	C9J1F7	Bromodomain testis-specific protein (Fragment)	BRDT	Homo sapiens (Human)	unreviewed	155
BRDT	C9JD82	Bromodomain testis-specific protein (Fragment)	BRDT	Homo sapiens (Human)	unreviewed	176
BRDT	C9JDL5	Bromodomain testis-specific protein (Fragment)	BRDT	Homo sapiens (Human)	unreviewed	200
BRDT	C9JJU3	Bromodomain testis-specific protein (Fragment)	BRDT	Homo sapiens (Human)	unreviewed	462
BRDT	C9JLZ2	Bromodomain testis-specific protein (Fragment)	BRDT	Homo sapiens (Human)	unreviewed	96
BRDT	C9JMP1	Bromodomain testis-specific protein (Fragment)	BRDT	Homo sapiens (Human)	unreviewed	52
BRDT	C9JQ27	Bromodomain testis-specific protein (Fragment)	BRDT	Homo sapiens (Human)	unreviewed	31
BRDT	F8VZ63	Bromodomain testis-specific protein (Fragment)	BRDT	Homo sapiens (Human)	unreviewed	100
BRDT	F8W0H2	Bromodomain testis-specific protein (Fragment)	BRDT	Homo sapiens (Human)	unreviewed	63
BRDT	Q58F21	Bromodomain testis-specific protein (Cancer/testis antigen 9) (CT9) (RING3-like protein)	BRDT	Homo sapiens (Human)	reviewed	947
C15orf60	Q7Z4M0	Meiotic recombination protein REC114	REC114 C15orf60	Homo sapiens (Human)	reviewed	266
CABYR	A0A024RC21	Calcium binding tyrosine-(Y)-phosphorylation regulated (Fibrousheathin 2), isoform CRA_c (Testis tissue sperm-binding protein Li 84P)	CABYR hCG_37186	Homo sapiens (Human)	unreviewed	493
CABYR	A0A0D9SFQ2	Calcium binding tyrosine-(Y)-phosphorylation regulated (Fibrousheathin 2), isoform CRA_a (Calcium-binding tyrosine phosphorylation-regulated protein)	CABYR hCG_37186	Homo sapiens (Human)	unreviewed	395
CABYR	G9BQT7	Calcium-binding tyrosine phosphorylation-regulated protein (Calcium-binding tyrosine phosphorylation-regulated protein isoform 8) (Fragment)	CABYR	Homo sapiens (Human)	unreviewed	196
CABYR	J3KRI0	Calcium-binding tyrosine phosphorylation-regulated protein	CABYR	Homo sapiens (Human)	unreviewed	73
CABYR	J3KT09	Calcium-binding tyrosine phosphorylation-regulated protein (Fragment)	CABYR	Homo sapiens (Human)	unreviewed	84
CABYR	J3KTE8	Calcium-binding tyrosine phosphorylation-regulated protein (Fragment)	CABYR	Homo sapiens (Human)	unreviewed	293
CABYR	J3QLW5	Calcium-binding tyrosine phosphorylation-regulated protein (Fragment)	CABYR	Homo sapiens (Human)	unreviewed	46
CABYR	J3QQK7	Calcium-binding tyrosine phosphorylation-regulated protein (Fragment)	CABYR	Homo sapiens (Human)	unreviewed	36
CABYR	O75952	Calcium-binding tyrosine phosphorylation-regulated protein (Calcium-binding protein 86) (Cancer/testis antigen 88) (CT88) (Fibrousheathin II) (Fibrousheathin-2) (FSP-2) (Testis-specific calcium-binding protein CBP86)	CABYR CBP86 FSP2	Homo sapiens (Human)	reviewed	493
CAGE1	A0A024R007	Cancer antigen 1, isoform CRA_a	CAGE1 hCG_1784143	Homo sapiens (Human)	unreviewed	594
CAGE1	D6R9A7	Cancer-associated gene 1 protein	CAGE1	Homo sapiens (Human)	unreviewed	242
CAGE1	D6RCC6	Cancer-associated gene 1 protein (Fragment)	CAGE1	Homo sapiens (Human)	unreviewed	558
CAGE1	E7EUJ7	Cancer-associated gene 1 protein	CAGE1	Homo sapiens (Human)	unreviewed	817
CAGE1	Q8TC20	Cancer-associated gene 1 protein (CAGE-1) (Cancer/testis antigen 3) (CT3)	CAGE1 CTAG3	Homo sapiens (Human)	reviewed	777
CALR3	M0R0Y8	Calreticulin-3 (Fragment)	CALR3	Homo sapiens (Human)	unreviewed	142
CALR3	Q96L12	Calreticulin-3 (Calreticulin-2) (Calsperin)	CALR3 CRT2	Homo sapiens (Human)	reviewed	384
CASC5	Q05C46	CASC5 protein (Fragment)	CASC5	Homo sapiens (Human)	unreviewed	422
CASC5	Q8NG31	Kinetochore scaffold 1 (ALL1-fused gene from chromosome 15q14 protein) (AF15q14) (Bub-linking kinetochore protein) (Blinkin) (Cancer susceptibility candidate gene 5 protein) (Cancer/testis antigen 29) (CT29) (Kinetochore-null protein 1) (Protein CASC5) (Protein D40/AF15q14)	KNL1 CASC5 KIAA1570	Homo sapiens (Human)	reviewed	2342
CCDC110	A0A096LNP5	Coiled-coil domain-containing protein 110 (Fragment)	CCDC110	Homo sapiens (Human)	unreviewed	115
CCDC110	A0A096LNZ5	Coiled-coil domain-containing protein 110 (Fragment)	CCDC110	Homo sapiens (Human)	unreviewed	150
CCDC110	A0A494C037	Coiled-coil domain-containing protein 110	CCDC110	Homo sapiens (Human)	unreviewed	827
CCDC110	D6RB18	Coiled-coil domain-containing protein 110	CCDC110	Homo sapiens (Human)	unreviewed	66
CCDC110	D6RCR3	Coiled-coil domain-containing protein 110	CCDC110	Homo sapiens (Human)	unreviewed	49
CCDC110	D6RDN4	Coiled-coil domain-containing protein 110 (Fragment)	CCDC110	Homo sapiens (Human)	unreviewed	257
CCDC110	E7EUS2	Coiled-coil domain-containing protein 110	CCDC110	Homo sapiens (Human)	unreviewed	836
CCDC110	H0Y9S3	Coiled-coil domain-containing protein 110 (Fragment)	CCDC110	Homo sapiens (Human)	unreviewed	124
CCDC110	Q8TBZ0	Coiled-coil domain-containing protein 110 (Cancer/testis antigen 52) (CT52) (Cancer/testis antigen KM-HN-1)	CCDC110 KMHN1	Homo sapiens (Human)	reviewed	833
CCDC33	A0A1B0GV97	Coiled-coil domain-containing protein 33 (Fragment)	CCDC33	Homo sapiens (Human)	unreviewed	279
CCDC33	D3DW55	Coiled-coil domain containing 33, isoform CRA_c	CCDC33 hCG_40814	Homo sapiens (Human)	unreviewed	205
CCDC33	H0YMB8	Coiled-coil domain-containing protein 33 (Fragment)	CCDC33	Homo sapiens (Human)	unreviewed	701
CCDC33	Q8N5R6	Coiled-coil domain-containing protein 33 (Cancer/testis antigen 61) (CT61)	CCDC33	Homo sapiens (Human)	reviewed	958
CCDC36	Q8IYA8	Interactor of HORMAD1 protein 1 (Cancer/testis antigen 74) (CT74) (Coiled-coil domain-containing protein 36)	CCDC36 IHO1	Homo sapiens (Human)	reviewed	594
CCDC62	A0A024RBT8	Coiled-coil domain containing 62, isoform CRA_a (Coiled-coil domain-containing protein 62)	CCDC62 hCG_2015662	Homo sapiens (Human)	unreviewed	497
CCDC62	F5H0F1	Coiled-coil domain-containing protein 62 (Fragment)	CCDC62	Homo sapiens (Human)	unreviewed	64
CCDC62	Q6P9F0	Coiled-coil domain-containing protein 62 (Protein TSP-NY) (Protein aaa)	CCDC62	Homo sapiens (Human)	reviewed	684
CCDC83	H0YDV3	Coiled-coil domain-containing protein 83 (Fragment)	CCDC83	Homo sapiens (Human)	unreviewed	318
CCDC83	Q8IWF9	Coiled-coil domain-containing protein 83	CCDC83 HSD9	Homo sapiens (Human)	reviewed	413
CDCA1	A0A024R8Y0	Cell division cycle associated 1, isoform CRA_a	CDCA1 hCG_15195	Homo sapiens (Human)	unreviewed	464
CEP290	A0A0A0MS86	Centrosomal protein of 290 kDa	CEP290	Homo sapiens (Human)	unreviewed	806
CEP290	A0A5F9ZHU6	Centrosomal protein of 290 kDa (Fragment)	CEP290	Homo sapiens (Human)	unreviewed	726
CEP290	A0A5F9ZHV7	Centrosomal protein of 290 kDa	CEP290	Homo sapiens (Human)	unreviewed	571
CEP290	A0A5K1VW81	Centrosomal protein of 290 kDa (Fragment)	CEP290	Homo sapiens (Human)	unreviewed	1001
CEP290	F8VS29	Centrosomal protein of 290 kDa (Fragment)	CEP290	Homo sapiens (Human)	unreviewed	613
CEP290	F8W097	Centrosomal protein of 290 kDa (Fragment)	CEP290	Homo sapiens (Human)	unreviewed	164
CEP290	F8W0V9	Centrosomal protein of 290 kDa (Fragment)	CEP290	Homo sapiens (Human)	unreviewed	107
CEP290	J3KNF5	Centrosomal protein of 290 kDa	CEP290	Homo sapiens (Human)	unreviewed	2481
CEP290	O15078	Centrosomal protein of 290 kDa (Cep290) (Bardet-Biedl syndrome 14 protein) (Cancer/testis antigen 87) (CT87) (Nephrocystin-6) (Tumor antigen se2-2)	CEP290 BBS14 KIAA0373 NPHP6	Homo sapiens (Human)	reviewed	2479
CEP290	Q05BJ6	CEP290 protein	CEP290	Homo sapiens (Human)	unreviewed	805
CEP290	Q96HG2	CEP290 protein	CEP290	Homo sapiens (Human)	unreviewed	164
CEP290	S4R322	Centrosomal protein of 290 kDa (Fragment)	CEP290	Homo sapiens (Human)	unreviewed	857
CEP55	H0Y432	Centrosomal protein of 55 kDa (Fragment)	CEP55	Homo sapiens (Human)	unreviewed	208
CEP55	Q53EZ4	Centrosomal protein of 55 kDa (Cep55) (Up-regulated in colon cancer 6)	CEP55 C10orf3 URCC6	Homo sapiens (Human)	reviewed	464
COX6B2	Q6YFQ2	Cytochrome c oxidase subunit 6B2 (Cancer/testis antigen 59) (CT59) (Cytochrome c oxidase subunit VIb isoform 2) (COX VIb-2) (Cytochrome c oxidase subunit VIb, testis-specific isoform)	COX6B2	Homo sapiens (Human)	reviewed	88
CPXCR1	Q8N123	CPX chromosomal region candidate gene 1 protein (Cancer/testis antigen 77) (CT77)	CPXCR1	Homo sapiens (Human)	reviewed	301
CRISP2	A0A024RD74	Cysteine-rich secretory protein 2, isoform CRA_a (Testicular tissue protein Li 43)	CRISP2 hCG_21701	Homo sapiens (Human)	unreviewed	243
CRISP2	P16562	Cysteine-rich secretory protein 2 (CRISP-2) (Cancer/testis antigen 36) (CT36) (Testis-specific protein TPX-1)	CRISP2 GAPDL5 TPX1	Homo sapiens (Human)	reviewed	243
CSAG1	H9KV60	Putative chondrosarcoma-associated gene 1 protein	CSAG1	Homo sapiens (Human)	unreviewed	27
CSAG1	Q6PB30	Putative chondrosarcoma-associated gene 1 protein (Cancer/testis antigen 24.1) (CT24.1) (Cancer/testis antigen CSAGE)	CSAG1 CSAGE	Homo sapiens (Human)	reviewed	78
CSAG2	A0A1W2PPV0	Chondrosarcoma-associated gene 2/3 protein	CSAG2	Homo sapiens (Human)	unreviewed	127
CSAG2	A0A1W2PQG5	Chondrosarcoma-associated gene 2/3 protein	CSAG2	Homo sapiens (Human)	unreviewed	110
CSAG2	A0A1W2PR38	Chondrosarcoma-associated gene 2/3 protein	CSAG2	Homo sapiens (Human)	unreviewed	78
CSAG2	Q5ZEY7	Taxol resistance associated gene 3 (Fragment)	CSAG2	Homo sapiens (Human)	unreviewed	8
CSAG2	Q9Y5P2	Chondrosarcoma-associated gene 2/3 protein (Cancer/testis antigen 24.2) (CT24.2) (Taxol-resistant-associated gene 3 protein) (TRAG-3)	CSAG2 TRAG3; CSAG3 CSAG3A	Homo sapiens (Human)	reviewed	127
CT45A1	Q5HYN5	Cancer/testis antigen family 45 member A1 (Cancer/testis antigen 45-1) (Cancer/testis antigen 45A1)	CT45A1 CT45-1	Homo sapiens (Human)	reviewed	189
CT45A2	Q5DJT8	Cancer/testis antigen family 45 member A2 (Cancer/testis antigen 45-2) (Cancer/testis antigen 45A2)	CT45A2 CT45-2	Homo sapiens (Human)	reviewed	189
CT45A3,CT45A4	Q8NHU0	Cancer/testis antigen family 45 member A3 (Cancer/testis antigen 45-3) (Cancer/testis antigen 45-4) (Cancer/testis antigen 45A3) (Cancer/testis antigen 45A4) (Cancer/testis antigen family 45 member A4)	CT45A3 CT45-3 CT45-4 CT45A4	Homo sapiens (Human)	reviewed	189
CT45A5	P0DMU8	Cancer/testis antigen family 45 member A5 (Cancer/testis antigen 45-5) (Cancer/testis antigen 45A5)	CT45A5 CT45-5	Homo sapiens (Human)	reviewed	189
CT45A6	P0DMU7	Cancer/testis antigen family 45 member A6 (Cancer/testis antigen 45-6) (Cancer/testis antigen 45A6)	CT45A6 CT45-6	Homo sapiens (Human)	reviewed	189
CT47A1,CT47A10,CT47A11,CT47A2,CT47A3,CT47A4,CT47A5,CT47A6,CT47A7,CT47A8,CT47A9	Q5JQC4	Cancer/testis antigen 47A (Cancer/testis antigen 47) (CT47)	CT47A1 CT47.1; CT47A2 CT47.2; CT47A3 CT47.3; CT47A4 CT47.4; CT47A5 CT47.5; CT47A6 CT47.6; CT47A7 CT47.7; CT47A8 CT47.8; CT47A9 CT47.9; CT47A10 CT47.10; CT47A11 CT47.11; CT47A12 CT47.12	Homo sapiens (Human)	reviewed	288
CT47B1	P0C2W7	Cancer/testis antigen 47B (Cancer/testis antigen 47.13) (CT47.13)	CT47B1 CT47.13	Homo sapiens (Human)	reviewed	299
CTAG1A	A0A0A0MTT5	Cancer/testis antigen 1	CTAG1A	Homo sapiens (Human)	unreviewed	210
CTAG1A,CTAG1B	P78358	Cancer/testis antigen 1 (Autoimmunogenic cancer/testis antigen NY-ESO-1) (Cancer/testis antigen 6.1) (CT6.1) (L antigen family member 2) (LAGE-2)	CTAG1A CTAG CTAG1 ESO1 LAGE2 LAGE2A; CTAG1B LAGE2B	Homo sapiens (Human)	reviewed	180
CTAG2	A4FUI5	CTAG2 protein (Fragment)	CTAG2	Homo sapiens (Human)	unreviewed	122
CTAG2	O75638	Cancer/testis antigen 2 (CT2) (Autoimmunogenic cancer/testis antigen NY-ESO-2) (Cancer/testis antigen 6.2) (CT6.2) (L antigen family member 1) (LAGE-1)	CTAG2 ESO2 LAGE1	Homo sapiens (Human)	reviewed	210
CTAGE1	Q8NEG8	CTAGE1 protein (Fragment)	CTAGE1	Homo sapiens (Human)	unreviewed	780
CTAGE1	Q96RT6	cTAGE family member 2 (Protein cTAGE-2) (Cancer/testis antigen 21.2) (CT21.2)	CTAGE1 CTAGE2	Homo sapiens (Human)	reviewed	745
CTAGE1	Q9HC47	Cutaneous T-cell lymphoma-associated antigen 1 (Protein cTAGE-1) (Cancer/testis antigen 21.1) (CT21.1)	CTAGE1 CTAGE2	Homo sapiens (Human)	reviewed	74
CTAGE5	Q05BM1	CTAGE5 protein	CTAGE5	Homo sapiens (Human)	unreviewed	309
CTAGE5	Q4G155	CTAGE5 protein (Fragment)	CTAGE5	Homo sapiens (Human)	unreviewed	395
CTAGE5	Q96PC5	Melanoma inhibitory activity protein 2 (CTAGE family member 5 ER export factor) (Meningioma-expressed antigen 6/11)	MIA2 CTAGE5 MEA11 MEA6 MGEA11 MGEA6	Homo sapiens (Human)	reviewed	1412
CTCFL	F5H2V8	Transcriptional repressor CTCFL	CTCFL	Homo sapiens (Human)	unreviewed	451
CTCFL	Q8NI51	Transcriptional repressor CTCFL (Brother of the regulator of imprinted sites) (CCCTC-binding factor) (CTCF paralog) (CTCF-like protein) (Cancer/testis antigen 27) (CT27) (Zinc finger protein CTCF-T)	CTCFL BORIS	Homo sapiens (Human)	reviewed	663
CTCFL	V9GY73	Transcriptional repressor CTCFL	CTCFL	Homo sapiens (Human)	unreviewed	627
CTCFL	V9GYX4	Transcriptional repressor CTCFL	CTCFL	Homo sapiens (Human)	unreviewed	404
CTCFL	V9GZ46	Transcriptional repressor CTCFL	CTCFL	Homo sapiens (Human)	unreviewed	426
CTNNA2	A0A0A0MRI5	Catenin alpha-2	CTNNA2	Homo sapiens (Human)	unreviewed	569
CTNNA2	A0A0A0MTJ6	Catenin alpha-2	CTNNA2	Homo sapiens (Human)	unreviewed	476
CTNNA2	B8ZZE7	Catenin alpha-2	CTNNA2	Homo sapiens (Human)	unreviewed	44
CTNNA2	B9A010	Catenin alpha-2 (Fragment)	CTNNA2	Homo sapiens (Human)	unreviewed	190
CTNNA2	C9IZ88	Catenin alpha-2 (Fragment)	CTNNA2	Homo sapiens (Human)	unreviewed	117
CTNNA2	C9J144	Catenin alpha-2 (Fragment)	CTNNA2	Homo sapiens (Human)	unreviewed	66
CTNNA2	F6KRI5	Catenin alpha 2 isoform CTNNA2b	CTNNA2	Homo sapiens (Human)	unreviewed	537
CTNNA2	P26232	Catenin alpha-2 (Alpha N-catenin) (Alpha-catenin-related protein)	CTNNA2 CAPR	Homo sapiens (Human)	reviewed	953
CTNNA2	Q49AD3	CTNNA2 protein	CTNNA2	Homo sapiens (Human)	unreviewed	687
CXorf48	Q8WUE5	Cancer/testis antigen 55 (Tumor antigen BJ-HCC-20)	CT55 CXorf48	Homo sapiens (Human)	reviewed	264
Cxorf61	Q5H943	Kita-kyushu lung cancer antigen 1 (KK-LC-1) (Cancer/testis antigen 83)	CT83 CXorf61 KKLC1	Homo sapiens (Human)	reviewed	113
DCAF12	Q5T6F0	DDB1- and CUL4-associated factor 12 (Centrosome-related protein TCC52) (Testis cancer centrosome-related protein) (WD repeat-containing protein 40A)	DCAF12 KIAA1892 TCC52 WDR40A	Homo sapiens (Human)	reviewed	453
DCAF12	X6RBJ8	DDB1- and CUL4-associated factor 12 (Fragment)	DCAF12	Homo sapiens (Human)	unreviewed	227
DCAF12	X6RL26	DDB1- and CUL4-associated factor 12 (Fragment)	DCAF12	Homo sapiens (Human)	unreviewed	189
DDX43	Q9NXZ2	Probable ATP-dependent RNA helicase DDX43 (EC 3.6.4.13) (Cancer/testis antigen 13) (CT13) (DEAD box protein 43) (DEAD box protein HAGE) (Helical antigen)	DDX43 HAGE	Homo sapiens (Human)	reviewed	648
DDX53	Q86TM3	Probable ATP-dependent RNA helicase DDX53 (EC 3.6.4.13) (Cancer-associated gene protein) (Cancer/testis antigen 26) (CT26) (DEAD box protein 53) (DEAD box protein CAGE)	DDX53 CAGE	Homo sapiens (Human)	reviewed	631
DKKL1	M0QYJ2	Dickkopf-like protein 1	DKKL1	Homo sapiens (Human)	unreviewed	100
DKKL1	M0QZP1	Dickkopf-like protein 1 (Fragment)	DKKL1	Homo sapiens (Human)	unreviewed	125
DKKL1	M0R1E5	Dickkopf-like protein 1 (Fragment)	DKKL1	Homo sapiens (Human)	unreviewed	137
DKKL1	M0R1Q7	Dickkopf-like protein 1 (Fragment)	DKKL1	Homo sapiens (Human)	unreviewed	199
DKKL1	M0R2X7	Dickkopf-like protein 1 (Fragment)	DKKL1	Homo sapiens (Human)	unreviewed	145
DKKL1	Q9UK85	Dickkopf-like protein 1 (Cancer/testis antigen 34) (CT34) (Protein soggy-1) (SGY-1)	DKKL1 SGY1 UNQ735/PRO1429	Homo sapiens (Human)	reviewed	242
DMRT1	H3BN61	Doublesex- and mab-3-related transcription factor 1	DMRT1	Homo sapiens (Human)	unreviewed	215
DMRT1	Q9Y5R6	Doublesex- and mab-3-related transcription factor 1 (DM domain expressed in testis protein 1)	DMRT1 DMT1	Homo sapiens (Human)	reviewed	373
DNAJB8	Q8NHS0	DnaJ homolog subfamily B member 8	DNAJB8	Homo sapiens (Human)	reviewed	232
DPPA2	Q7Z7J5	Developmental pluripotency-associated protein 2 (Pluripotent embryonic stem cell-related gene 1 protein)	DPPA2 PESCRG1	Homo sapiens (Human)	reviewed	298
DSCR8	Q96T75	Down syndrome critical region protein 8 (Cancer/testis antigen 25) (CT25) (DCR1-24.0) (Malignant melanoma-associated protein 1) (MMA-1) (Protein MTAG2)	DSCR8 C21orf65 MTAG2	Homo sapiens (Human)	reviewed	97
EDAG	Q9BXL5	Hemogen (Erythroid differentiation-associated gene protein) (EDAG-1) (Hemopoietic gene protein) (Negative differentiation regulator protein)	HEMGN EDAG NDR PRO1037 PRO1620	Homo sapiens (Human)	reviewed	484
ELOVL4	Q9GZR5	Elongation of very long chain fatty acids protein 4 (EC 2.3.1.199) (3-keto acyl-CoA synthase ELOVL4) (ELOVL fatty acid elongase 4) (ELOVL FA elongase 4) (Very long chain 3-ketoacyl-CoA synthase 4) (Very long chain 3-oxoacyl-CoA synthase 4)	ELOVL4	Homo sapiens (Human)	reviewed	314
FAM133A	Q8N9E0	Protein FAM133A	FAM133A	Homo sapiens (Human)	reviewed	248
FAM46D	Q8NEK8	Terminal nucleotidyltransferase 5D (EC 2.7.7.19) (Non-canonical poly(A) polymerase FAM46D)	TENT5D FAM46D	Homo sapiens (Human)	reviewed	389
FATE1	H7C1I5	Fetal and adult testis-expressed transcript protein (Fragment)	FATE1	Homo sapiens (Human)	unreviewed	80
FATE1	Q969F0	Fetal and adult testis-expressed transcript protein (Cancer/testis antigen 43) (CT43) (Tumor antigen BJ-HCC-2)	FATE1 FATE	Homo sapiens (Human)	reviewed	183
FBXO39	I3L1J5	F-box only protein 39 (Fragment)	FBXO39	Homo sapiens (Human)	unreviewed	36
FBXO39	I3L210	F-box only protein 39 (Fragment)	FBXO39	Homo sapiens (Human)	unreviewed	50
FBXO39	Q8N4B4	F-box only protein 39	FBXO39 FBX39	Homo sapiens (Human)	reviewed	442
FMR1NB	F2Z3J3	Fragile X mental retardation 1 neighbor protein (Fragment)	FMR1NB	Homo sapiens (Human)	unreviewed	85
FMR1NB	Q8N0W7	Fragile X mental retardation 1 neighbor protein (Cancer/testis antigen 37) (CT37) (Sarcoma antigen NY-SAR-35)	FMR1NB	Homo sapiens (Human)	reviewed	255
FTHL17	A0A384NPV7	Ferritin	FTHL17 hCG_1818080	Homo sapiens (Human)	unreviewed	183
FTHL17	Q9BXU8	Ferritin heavy polypeptide-like 17 (Cancer/testis antigen 38) (CT38)	FTHL17	Homo sapiens (Human)	reviewed	183
GAGE1	A0A158RFV5	G antigen 1	GAGE1	Homo sapiens (Human)	unreviewed	139
GAGE1	Q05DQ1	GAGE1 protein (Fragment)	GAGE1	Homo sapiens (Human)	unreviewed	109
GAGE1	Q13065	G antigen 1 (GAGE-1) (Antigen MZ2-F) (Cancer/testis antigen 4.1) (CT4.1)	GAGE1	Homo sapiens (Human)	reviewed	117
GAGE12B	A0A1Y8ELK0	G antigen 12B/C/D/E (Fragment)	GAGE12B	Homo sapiens (Human)	unreviewed	7
GAGE12E	A1L429	G antigen 12B/C/D/E (GAGE-12B) (GAGE-12C) (GAGE-12D) (GAGE-12E)	GAGE12B; GAGE12C; GAGE12D; GAGE12E	Homo sapiens (Human)	reviewed	117
GAGE12F	P0CL80	G antigen 12F (GAGE-12F)	GAGE12F	Homo sapiens (Human)	reviewed	117
GAGE12G	P0CL81	G antigen 12G (GAGE-12G)	GAGE12G	Homo sapiens (Human)	reviewed	117
GAGE12H	A6NDE8	G antigen 12H (GAGE-12H)	GAGE12H	Homo sapiens (Human)	reviewed	117
GAGE12I	P0CL82	G antigen 12I (GAGE-12I)	GAGE12I	Homo sapiens (Human)	reviewed	117
GAGE12J	A6NER3	G antigen 12J (GAGE-12J)	GAGE12J	Homo sapiens (Human)	reviewed	117
GAGE13	Q4V321	G antigen 13 (GAGE-13) (G antigen 12A) (GAGE-12A)	GAGE13 GAGE12A	Homo sapiens (Human)	reviewed	117
GAGE2A	Q6NT46	G antigen 2A (GAGE-2A)	GAGE2A GAGE2	Homo sapiens (Human)	reviewed	116
GAGE4	B7ZVY3	G antigen 4	GAGE4	Homo sapiens (Human)	unreviewed	117
GAGE5	Q13069	G antigen 5 (GAGE-5) (Cancer/testis antigen 4.5) (CT4.5)	GAGE5	Homo sapiens (Human)	reviewed	117
GAGE6	Q13070	G antigen 6 (GAGE-6) (Cancer/testis antigen 4.6) (CT4.6)	GAGE6	Homo sapiens (Human)	reviewed	117
GAGE12I,GAGE7	O76087	G antigen 7 (GAGE-7) (AL4) (Cancer/testis antigen 4.7) (CT4.7) (GAGE-12I) (GAGE-7B) (GAGE-8)	GAGE7 GAGE12I GAGE7B	Homo sapiens (Human)	reviewed	117
GAGE8	Q9UEU5	G antigen 2D (GAGE-2D) (Cancer/testis antigen 4.8) (CT4.8) (G antigen 8) (GAGE-8)	GAGE2D; GAGE8	Homo sapiens (Human)	reviewed	116
GPAT2	C9JYV5	Glycerol-3-phosphate acyltransferase 2, mitochondrial (Fragment)	GPAT2	Homo sapiens (Human)	unreviewed	160
GPAT2	E9PE95	Glycerol-3-phosphate acyltransferase 2, mitochondrial	GPAT2	Homo sapiens (Human)	unreviewed	724
GPAT2	Q6NUI2	Glycerol-3-phosphate acyltransferase 2, mitochondrial (GPAT-2) (EC 2.3.1.15) (xGPAT1)	GPAT2	Homo sapiens (Human)	reviewed	795
GPATCH2	Q9NW75	G patch domain-containing protein 2	GPATCH2 GPATC2	Homo sapiens (Human)	reviewed	528
HIWI	Q96J94	Piwi-like protein 1 (EC 3.1.26.-)	PIWIL1 HIWI	Homo sapiens (Human)	reviewed	861
HORMAD1	Q86X24	HORMA domain-containing protein 1 (Cancer/testis antigen 46) (CT46) (Newborn ovary HORMA protein)	HORMAD1 NOHMA	Homo sapiens (Human)	reviewed	394
HORMAD1	X6R751	HORMA domain-containing protein 1 (Fragment)	HORMAD1	Homo sapiens (Human)	unreviewed	190
HORMAD1	X6RG95	HORMA domain-containing protein 1 (Fragment)	HORMAD1	Homo sapiens (Human)	unreviewed	164
HORMAD2	F8WES9	HORMA domain-containing protein 2	HORMAD2	Homo sapiens (Human)	unreviewed	91
HORMAD2	Q8N7B1	HORMA domain-containing protein 2	HORMAD2	Homo sapiens (Human)	reviewed	307
HSPB9	Q9BQS6	Heat shock protein beta-9 (HspB9) (Cancer/testis antigen 51) (CT51)	HSPB9	Homo sapiens (Human)	reviewed	159
IGF2BP3	F8WD15	Insulin-like growth factor 2 mRNA-binding protein 3	IGF2BP3	Homo sapiens (Human)	unreviewed	81
IGF2BP3	O00425	Insulin-like growth factor 2 mRNA-binding protein 3 (IGF2 mRNA-binding protein 3) (IMP-3) (IGF-II mRNA-binding protein 3) (KH domain-containing protein overexpressed in cancer) (hKOC) (VICKZ family member 3)	IGF2BP3 IMP3 KOC1 VICKZ3	Homo sapiens (Human)	reviewed	579
IGSF11	C9IZX3	Immunoglobulin superfamily member 11 (Fragment)	IGSF11	Homo sapiens (Human)	unreviewed	59
IGSF11	C9JAD3	Immunoglobulin superfamily member 11 (Fragment)	IGSF11	Homo sapiens (Human)	unreviewed	32
IGSF11	C9JBA5	Immunoglobulin superfamily member 11	IGSF11	Homo sapiens (Human)	unreviewed	403
IGSF11	C9JMW0	Immunoglobulin superfamily member 11	IGSF11	Homo sapiens (Human)	unreviewed	407
IGSF11	L8E968	Alternative protein IGSF11	IGSF11	Homo sapiens (Human)	unreviewed	58
IGSF11	Q5DX21	Immunoglobulin superfamily member 11 (IgSF11) (Brain and testis-specific immunoglobulin superfamily protein) (Bt-IGSF) (V-set and immunoglobulin domain-containing protein 3)	IGSF11 BTIGSF CXADRL1 VSIG3	Homo sapiens (Human)	reviewed	431
IL13RA2	D0EFR8	Interleukin-13 receptor alpha 2 variant	IL13RA2	Homo sapiens (Human)	unreviewed	285
IL13RA2	Q14627	Interleukin-13 receptor subunit alpha-2 (IL-13 receptor subunit alpha-2) (IL-13R subunit alpha-2) (IL-13R-alpha-2) (IL-13RA2) (Interleukin-13-binding protein) (CD antigen CD213a2)	IL13RA2 IL13R	Homo sapiens (Human)	reviewed	380
JARID1B,KDM5B	B3KV94	Jumonji, AT rich interactive domain 1B (RBP2-like), isoform CRA_a (Lysine-specific demethylase 5B) (cDNA FLJ16281 fis, clone NT2RI3003104, highly similar to Homo sapiens Jumonji, AT rich interactive domain 1B (RBP2-like) (JARID1B), mRNA) (Fragment)	KDM5B JARID1B hCG_2027322	Homo sapiens (Human)	unreviewed	1275
JARID1B,KDM5B	Q9UGL1	Lysine-specific demethylase 5B (EC 1.14.11.-) (Cancer/testis antigen 31) (CT31) (Histone demethylase JARID1B) (Jumonji/ARID domain-containing protein 1B) (PLU-1) (Retinoblastoma-binding protein 2 homolog 1) (RBP2-H1)	KDM5B JARID1B PLU1 RBBP2H1	Homo sapiens (Human)	reviewed	1544
KDM5B	R4GN45	Lysine-specific demethylase 5B (Fragment)	KDM5B	Homo sapiens (Human)	unreviewed	77
KIAA0100	G1UI35	Fmp27 domain-containing protein (Fragment)	KIAA0100	Homo sapiens (Human)	unreviewed	249
KIAA0100	J3QLM5	Protein KIAA0100	KIAA0100	Homo sapiens (Human)	unreviewed	86
KIAA0100	K7EMT1	Protein KIAA0100 (Fragment)	KIAA0100	Homo sapiens (Human)	unreviewed	21
KIAA0100	K7EQ86	KIAA0100, isoform CRA_a (Protein KIAA0100)	KIAA0100 hCG_31795	Homo sapiens (Human)	unreviewed	2092
KIAA0100	K7EQR3	Protein KIAA0100 (Fragment)	KIAA0100	Homo sapiens (Human)	unreviewed	287
KIAA0100	Q08E86	KIAA0100 protein (Protein KIAA0100)	KIAA0100	Homo sapiens (Human)	unreviewed	2092
KIAA0100	Q14667	Protein KIAA0100 (Antigen MLAA-22) (Breast cancer-overexpressed gene 1 protein)	KIAA0100 BCOX1	Homo sapiens (Human)	reviewed	2235
LDHC	F5GWS6	L-lactate dehydrogenase C chain	LDHC	Homo sapiens (Human)	unreviewed	45
LDHC	F5GZ11	L-lactate dehydrogenase C chain	LDHC	Homo sapiens (Human)	unreviewed	167
LDHC	F5H155	L-lactate dehydrogenase (EC 1.1.1.27)	LDHC	Homo sapiens (Human)	unreviewed	225
LDHC	F5H245	L-lactate dehydrogenase (EC 1.1.1.27)	LDHC	Homo sapiens (Human)	unreviewed	318
LDHC	F5H326	L-lactate dehydrogenase C chain	LDHC	Homo sapiens (Human)	unreviewed	51
LDHC	F5H5G7	L-lactate dehydrogenase (EC 1.1.1.27)	LDHC	Homo sapiens (Human)	unreviewed	183
LDHC	G3XAP5	L-lactate dehydrogenase (EC 1.1.1.27)	LDHC hCG_15532	Homo sapiens (Human)	unreviewed	241
LDHC	G9BCY7	L-lactate dehydrogenase (EC 1.1.1.27)	LDHC	Homo sapiens (Human)	unreviewed	332
LDHC	G9BCY8	L-lactate dehydrogenase (EC 1.1.1.27)	LDHC	Homo sapiens (Human)	unreviewed	332
LDHC	G9BCY9	Lactate dehydrogenase c variant 3	LDHC	Homo sapiens (Human)	unreviewed	96
LDHC	G9BCZ0	L-lactate dehydrogenase (EC 1.1.1.27)	LDHC	Homo sapiens (Human)	unreviewed	306
LDHC	G9BCZ1	Lactate dehydrogenase c variant 5	LDHC	Homo sapiens (Human)	unreviewed	57
LDHC	P07864	L-lactate dehydrogenase C chain (LDH-C) (EC 1.1.1.27) (Cancer/testis antigen 32) (CT32) (LDH testis subunit) (LDH-X)	LDHC LDH3 LDHX	Homo sapiens (Human)	reviewed	332
LEMD1	Q68G75	LEM domain-containing protein 1 (Cancer/testis antigen 50) (CT50) (LEM domain protein 1) (LEMP-1)	LEMD1	Homo sapiens (Human)	reviewed	181
LIPI	A0A087WZG8	Lipase member I	LIPI	Homo sapiens (Human)	unreviewed	421
LIPI	A0A2Q2TCK2	Lipase member I	LIPI	Homo sapiens (Human)	unreviewed	451
LIPI	H0Y3S0	Lipase member I (Fragment)	LIPI	Homo sapiens (Human)	unreviewed	141
LIPI	Q6XZB0	Lipase member I (LIPI) (EC 3.1.1.-) (Cancer/testis antigen 17) (CT17) (LPD lipase) (Membrane-associated phosphatidic acid-selective phospholipase A1-beta) (mPA-PLA1 beta)	LIPI LPDL PRED5	Homo sapiens (Human)	reviewed	460
LOC647107	Q8TAI5	LOC647107 protein (Fragment)	LOC647107	Homo sapiens (Human)	unreviewed	29
LUZP4	A1A4W3	LUZP4 protein	LUZP4	Homo sapiens (Human)	unreviewed	105
LUZP4	Q5JX98	Leucine zipper protein 4	LUZP4 RP1-237H22.1-002	Homo sapiens (Human)	unreviewed	78
LUZP4	Q9P127	Leucine zipper protein 4 (Cancer/testis antigen 28) (CT-28) (CT28) (Tumor antigen HOM-TES-85)	LUZP4	Homo sapiens (Human)	reviewed	313
LY6K	E5RGJ8	Lymphocyte antigen 6K	LY6K	Homo sapiens (Human)	unreviewed	100
LY6K	H0YB07	Lymphocyte antigen 6K	LY6K	Homo sapiens (Human)	unreviewed	85
LY6K	Q17RY6	Lymphocyte antigen 6K (Ly-6K)	LY6K CO16	Homo sapiens (Human)	reviewed	165
LYPD6B	F8WB42	Ly6/PLAUR domain-containing protein 6B	LYPD6B	Homo sapiens (Human)	unreviewed	54
LYPD6B	F8WCH4	Ly6/PLAUR domain-containing protein 6B	LYPD6B	Homo sapiens (Human)	unreviewed	74
LYPD6B	F8WEI1	Ly6/PLAUR domain-containing protein 6B	LYPD6B	Homo sapiens (Human)	unreviewed	50
LYPD6B	H7BXI7	Ly6/PLAUR domain-containing protein 6B	LYPD6B	Homo sapiens (Human)	unreviewed	183
LYPD6B	Q8NI32	Ly6/PLAUR domain-containing protein 6B	LYPD6B	Homo sapiens (Human)	reviewed	183
MAEL	A0A140VJP0	Maelstrom homolog (Drosophila), isoform CRA_b (Testicular tissue protein Li 116)	MAEL hCG_37994	Homo sapiens (Human)	unreviewed	434
MAEL	E9JVC4	Maelstrom homolog (Drosophila), isoform CRA_c (Maelstrom isoform 3) (Protein maelstrom homolog)	MAEL hCG_37994	Homo sapiens (Human)	unreviewed	378
MAEL	Q96JY0	Protein maelstrom homolog	MAEL	Homo sapiens (Human)	reviewed	434
MAEL	X6RGB1	Protein maelstrom homolog (Fragment)	MAEL	Homo sapiens (Human)	unreviewed	316
MAGEA1	A8IF97	Melanoma antigen family A 1 (Fragment)	MAGEA1	Homo sapiens (Human)	unreviewed	81
MAGEA1	P43355	Melanoma-associated antigen 1 (Antigen MZ2-E) (Cancer/testis antigen 1.1) (CT1.1) (MAGE-1 antigen)	MAGEA1 MAGE1 MAGE1A	Homo sapiens (Human)	reviewed	309
MAGEA1	Q8WX99	MAGE-1 protein (Fragment)	MAGEA1	Homo sapiens (Human)	unreviewed	81
MAGEA10	A0A024RC14	Melanoma antigen family A, 10, isoform CRA_a	MAGEA10 hCG_38711	Homo sapiens (Human)	unreviewed	369
MAGEA10	C9J958	Melanoma-associated antigen 10 (Fragment)	MAGEA10	Homo sapiens (Human)	unreviewed	184
MAGEA10	C9J9A2	Melanoma-associated antigen 10 (Fragment)	MAGEA10	Homo sapiens (Human)	unreviewed	161
MAGEA10	J3KT71	Melanoma-associated antigen 10 (Fragment)	MAGEA10	Homo sapiens (Human)	unreviewed	58
MAGEA10	J3QRD7	Melanoma-associated antigen 10 (Fragment)	MAGEA10	Homo sapiens (Human)	unreviewed	71
MAGEA10	P43363	Melanoma-associated antigen 10 (Cancer/testis antigen 1.10) (CT1.10) (MAGE-10 antigen)	MAGEA10 MAGE10	Homo sapiens (Human)	reviewed	369
MAGEA11	C9J2X2	Melanoma-associated antigen 11 (Fragment)	MAGEA11	Homo sapiens (Human)	unreviewed	295
MAGEA11	G5E962	Melanoma antigen family A, 11, isoform CRA_a (Melanoma-associated antigen 11)	MAGEA11 hCG_1644200	Homo sapiens (Human)	unreviewed	400
MAGE11,MAGEA11	P43364	Melanoma-associated antigen 11 (Cancer/testis antigen 1.11) (CT1.11) (MAGE-11 antigen)	MAGEA11 MAGE11	Homo sapiens (Human)	reviewed	429
MAGE12,MAGEA12	P43365	Melanoma-associated antigen 12 (Cancer/testis antigen 1.12) (CT1.12) (MAGE-12 antigen) (MAGE12F antigen)	MAGEA12 MAGE12	Homo sapiens (Human)	reviewed	314
MAGEA2	A0A087WZT8	Melanoma-associated antigen 2 (Fragment)	MAGEA2	Homo sapiens (Human)	unreviewed	80
MAGEA2	Q2VPA5	MAGEA2 protein (Fragment)	MAGEA2	Homo sapiens (Human)	unreviewed	210
MAGEA2B	B9A060	Melanoma-associated antigen 2 (Fragment)	MAGEA2B	Homo sapiens (Human)	unreviewed	33
MAGEA2,MAGEA2B	E7ENJ0	Melanoma-associated antigen 2 (Fragment)	MAGEA2 MAGEA2B	Homo sapiens (Human)	unreviewed	37
MAGEA2B	E7EP80	Melanoma-associated antigen 2 (Fragment)	MAGEA2B	Homo sapiens (Human)	unreviewed	89
MAGEA2B	E7EQY6	Melanoma-associated antigen 2 (Fragment)	MAGEA2B	Homo sapiens (Human)	unreviewed	120
MAGEA2B	E7ER35	Melanoma-associated antigen 2 (Fragment)	MAGEA2B	Homo sapiens (Human)	unreviewed	148
MAGEA2B	E9PC03	Melanoma-associated antigen 2 (Fragment)	MAGEA2B	Homo sapiens (Human)	unreviewed	152
MAGEA2,MAGEA2B	P43356	Melanoma-associated antigen 2 (Cancer/testis antigen 1.2) (CT1.2) (MAGE-2 antigen)	MAGEA2 MAGE2 MAGEA2A; MAGEA2B MAGE2 MAGEA2	Homo sapiens (Human)	reviewed	314
MAGEA2B	Q6P448	Melanoma antigen family A, 2B	MAGEA2B	Homo sapiens (Human)	unreviewed	314
MAGEA2B	Q96E03	Melanoma antigen family A, 2B	MAGEA2B	Homo sapiens (Human)	unreviewed	314
MAGEA3	E7EMU0	Melanoma-associated antigen 3 (Fragment)	MAGEA3	Homo sapiens (Human)	unreviewed	198
MAGEA3	P43357	Melanoma-associated antigen 3 (Antigen MZ2-D) (Cancer/testis antigen 1.3) (CT1.3) (MAGE-3 antigen)	MAGEA3 MAGE3	Homo sapiens (Human)	reviewed	314
MAGEA4	A0A024RC12	Melanoma antigen family A, 4, isoform CRA_a	MAGEA4 hCG_38709	Homo sapiens (Human)	unreviewed	317
MAGEA4	C9J9C2	Melanoma-associated antigen 4 (Fragment)	MAGEA4	Homo sapiens (Human)	unreviewed	217
MAGEA4	C9JIR1	Melanoma-associated antigen 4 (Fragment)	MAGEA4	Homo sapiens (Human)	unreviewed	241
MAGEA4	C9JK50	Melanoma-associated antigen 4 (Fragment)	MAGEA4	Homo sapiens (Human)	unreviewed	230
MAGEA4	C9JZJ5	Melanoma-associated antigen 4 (Fragment)	MAGEA4	Homo sapiens (Human)	unreviewed	171
MAGEA4	P43358	Melanoma-associated antigen 4 (Cancer/testis antigen 1.4) (CT1.4) (MAGE-4 antigen) (MAGE-41 antigen) (MAGE-X2 antigen)	MAGEA4 MAGE4	Homo sapiens (Human)	reviewed	317
MAGEA4	Q1RN33	Melanoma antigen A 4 (cDNA, FLJ94494, Homo sapiens melanoma antigen, family A, 4 (MAGEA4), mRNA)	MAGEA4	Homo sapiens (Human)	unreviewed	317
MAGEA4	Q4V9T5	MAGEA4 protein (Fragment)	MAGEA4	Homo sapiens (Human)	unreviewed	235
MAGEA5	P43359	Melanoma-associated antigen 5 (Cancer/testis antigen 1.5) (CT1.5) (MAGE-5 antigen)	MAGEA5 MAGE5	Homo sapiens (Human)	reviewed	124
MAGEA6	E7ETG4	Melanoma-associated antigen 6 (Fragment)	MAGEA6	Homo sapiens (Human)	unreviewed	235
MAGEA6	E7EUF2	Melanoma-associated antigen 6 (Fragment)	MAGEA6	Homo sapiens (Human)	unreviewed	201
MAGEA6	P43360	Melanoma-associated antigen 6 (Cancer/testis antigen 1.6) (CT1.6) (MAGE-6 antigen) (MAGE3B antigen)	MAGEA6 MAGE6	Homo sapiens (Human)	reviewed	314
MAGEA6	Q6FGT7	MAGEA6 protein (Fragment)	MAGEA6	Homo sapiens (Human)	unreviewed	314
MAGEA6	Q6FHI5	MAGEA6 protein	MAGEA6	Homo sapiens (Human)	unreviewed	314
MAGEA8	L8E9B6	Alternative protein MAGEA8	MAGEA8	Homo sapiens (Human)	unreviewed	77
MAGEA8	L8ECC3	Alternative protein MAGEA8	MAGEA8	Homo sapiens (Human)	unreviewed	59
MAGEA8	P43361	Melanoma-associated antigen 8 (Cancer/testis antigen 1.8) (CT1.8) (MAGE-8 antigen)	MAGEA8 MAGE8	Homo sapiens (Human)	reviewed	318
MAGEA9B	A0A075B794	Melanoma-associated antigen 9 (Fragment)	MAGEA9B	Homo sapiens (Human)	unreviewed	114
MAGEA9B	A0A075B798	Melanoma-associated antigen 9 (Fragment)	MAGEA9B	Homo sapiens (Human)	unreviewed	97
MAGEA9B	A0A075B7A9	Melanoma-associated antigen 9 (Fragment)	MAGEA9B	Homo sapiens (Human)	unreviewed	195
MAGEA9,MAGEA9B	P43362	Melanoma-associated antigen 9 (Cancer/testis antigen 1.9) (CT1.9) (MAGE-9 antigen)	MAGEA9 MAGE9 MAGEA9A; MAGEA9B	Homo sapiens (Human)	reviewed	315
MAGEB1	P43366	Melanoma-associated antigen B1 (Cancer/testis antigen 3.1) (CT3.1) (DSS-AHC critical interval MAGE superfamily 10) (DAM10) (MAGE-B1 antigen) (MAGE-XP antigen)	MAGEB1 MAGEL1 MAGEXP	Homo sapiens (Human)	reviewed	347
MAGEB2	O15479	Melanoma-associated antigen B2 (Cancer/testis antigen 3.2) (CT3.2) (DSS-AHC critical interval MAGE superfamily 6) (DAM6) (MAGE XP-2 antigen) (MAGE-B2 antigen)	MAGEB2	Homo sapiens (Human)	reviewed	319
MAGEB3	O15480	Melanoma-associated antigen B3 (MAGE-B3 antigen)	MAGEB3	Homo sapiens (Human)	reviewed	346
MAGEB4	O15481	Melanoma-associated antigen B4 (MAGE-B4 antigen)	MAGEB4	Homo sapiens (Human)	reviewed	346
MAGEB5	Q9BZ81	Melanoma-associated antigen B5 (Cancer/testis antigen 3.3) (CT3.3) (MAGE-B5 antigen)	MAGEB5	Homo sapiens (Human)	reviewed	275
MAGEB6	Q8N7X4	Melanoma-associated antigen B6 (Cancer/testis antigen 3.4) (CT3.4) (MAGE-B6 antigen)	MAGEB6	Homo sapiens (Human)	reviewed	407
MAGEC1	O60732	Melanoma-associated antigen C1 (Cancer/testis antigen 7.1) (CT7.1) (MAGE-C1 antigen)	MAGEC1	Homo sapiens (Human)	reviewed	1142
MAGEC2	Q9UBF1	Melanoma-associated antigen C2 (Cancer/testis antigen 10) (CT10) (Hepatocellular carcinoma-associated antigen 587) (MAGE-C2 antigen) (MAGE-E1 antigen)	MAGEC2 HCA587 MAGEE1	Homo sapiens (Human)	reviewed	373
MAGEC3	Q3SYA6	MAGEC3 protein (Melanoma-associated antigen C3)	MAGEC3	Homo sapiens (Human)	unreviewed	266
MAGEC3	Q8TD91	Melanoma-associated antigen C3 (Cancer/testis antigen 7.2) (CT7.2) (Hepatocellular carcinoma-associated antigen 2) (MAGE-C3 antigen)	MAGEC3 HCA2	Homo sapiens (Human)	reviewed	643
MORC1	Q86VD1	MORC family CW-type zinc finger protein 1 (Cancer/testis antigen 33) (CT33)	MORC1 MORC	Homo sapiens (Human)	reviewed	984
MPHOSPH1	D3DR32	M-phase phosphoprotein 1, isoform CRA_a	MPHOSPH1 hCG_23744	Homo sapiens (Human)	unreviewed	1780
MPHOSPH1	Q96Q89	Kinesin-like protein KIF20B (Cancer/testis antigen 90) (CT90) (Kinesin family member 20B) (Kinesin-related motor interacting with PIN1) (M-phase phosphoprotein 1) (MPP1)	KIF20B KRMP1 MPHOSPH1	Homo sapiens (Human)	reviewed	1820
NLRP4	K7ES09	NACHT, LRR and PYD domains-containing protein 4 (Fragment)	NLRP4	Homo sapiens (Human)	unreviewed	155
NLRP4	K7ESK5	NACHT, LRR and PYD domains-containing protein 4 (Fragment)	NLRP4	Homo sapiens (Human)	unreviewed	504
NLRP4	Q96MN2	NACHT, LRR and PYD domains-containing protein 4 (Cancer/testis antigen 58) (CT58) (PAAD and NACHT-containing protein 2) (PAN2) (PYRIN and NACHT-containing protein 2) (PYRIN-containing APAF1-like protein 4) (PYPAF4) (Ribonuclease inhibitor 2)	NLRP4 NALP4 PAN2 PYPAF4 RNH2	Homo sapiens (Human)	reviewed	994
NOL4	B3KRF4	Nucleolar protein 4, isoform CRA_c (cDNA FLJ34144 fis, clone FCBBF3011592, highly similar to Homo sapiens nolp mRNA)	NOL4 hCG_2021864	Homo sapiens (Human)	unreviewed	419
NOL4	K7EID6	Nucleolar protein 4	NOL4	Homo sapiens (Human)	unreviewed	69
NOL4	K7EIK8	Nucleolar protein 4	NOL4	Homo sapiens (Human)	unreviewed	24
NOL4	K7ENM5	Nucleolar protein 4 (Fragment)	NOL4	Homo sapiens (Human)	unreviewed	219
NOL4	K7EPC5	Nucleolar protein 4	NOL4	Homo sapiens (Human)	unreviewed	69
NOL4	K7EQ17	Nucleolar protein 4 (Fragment)	NOL4	Homo sapiens (Human)	unreviewed	558
NOL4	O94818	Nucleolar protein 4 (Nucleolar-localized protein)	NOL4 NOLP HRIHFB2255	Homo sapiens (Human)	reviewed	638
NR6A1	C9JDI9	Nuclear receptor subfamily 6 group A member 1 (Fragment)	NR6A1	Homo sapiens (Human)	unreviewed	232
NR6A1	F1D8S0	Germ cell nuclear factor variant 1 (Nuclear receptor subfamily 6, group A, member 1, isoform CRA_b)	NR6A1 hCG_29220	Homo sapiens (Human)	unreviewed	480
NR6A1	F1DAM1	Germ cell nuclear factor (Nuclear receptor subfamily 6, group A, member 1, isoform CRA_a)	NR6A1 hCG_29220	Homo sapiens (Human)	unreviewed	476
NR6A1	Q15406	Nuclear receptor subfamily 6 group A member 1 (Germ cell nuclear factor) (GCNF) (hGCNF) (Retinoid receptor-related testis-specific receptor) (RTR) (hRTR)	NR6A1 GCNF	Homo sapiens (Human)	reviewed	480
NUF2	B1AQT3	Kinetochore protein Nuf2 (Fragment)	NUF2	Homo sapiens (Human)	unreviewed	145
NUF2	B1AQT4	Kinetochore protein Nuf2 (Fragment)	NUF2	Homo sapiens (Human)	unreviewed	202
NUF2	E9PKH1	Kinetochore protein Nuf2 (Fragment)	NUF2	Homo sapiens (Human)	unreviewed	124
NUF2	E9PP32	Kinetochore protein Nuf2	NUF2	Homo sapiens (Human)	unreviewed	221
NUF2	E9PQC4	Kinetochore protein Nuf2	NUF2	Homo sapiens (Human)	unreviewed	417
CDCA1,NUF2	Q9BZD4	Kinetochore protein Nuf2 (hNuf2) (hNuf2R) (hsNuf2) (Cell division cycle-associated protein 1)	NUF2 CDCA1 NUF2R	Homo sapiens (Human)	reviewed	464
NXF2B	L8E7H1	Alternative protein NXF2B	NXF2B	Homo sapiens (Human)	unreviewed	56
NXF2,NXF2B	Q5JRM6	Nuclear RNA export factor 2 (Nuclear RNA export factor 2B)	NXF2B NXF2 GHc-618H1.1-002 RP11-353J17.1-002	Homo sapiens (Human)	unreviewed	409
NXF2,NXF2B	Q9GZY0	Nuclear RNA export factor 2 (Cancer/testis antigen 39) (CT39) (TAP-like protein 2) (TAPL-2)	NXF2 TAPL2; NXF2B	Homo sapiens (Human)	reviewed	626
ODF1	E5RH17	Outer dense fiber protein 1	ODF1	Homo sapiens (Human)	unreviewed	43
ODF1	Q14990	Outer dense fiber protein 1 (Heat shock protein beta-10) (HspB10)	ODF1 HSPB10 ODFP	Homo sapiens (Human)	reviewed	250
ODF2	A0A024R8A4	Outer dense fiber of sperm tails 2, isoform CRA_c	ODF2 hCG_31640	Homo sapiens (Human)	unreviewed	638
ODF2	A0A024R8A5	Outer dense fiber of sperm tails 2, isoform CRA_a (Testis tissue sperm-binding protein Li 51e)	ODF2 hCG_31640	Homo sapiens (Human)	unreviewed	805
ODF2	Q5BJF6	Outer dense fiber protein 2 (Cenexin) (Outer dense fiber of sperm tails protein 2)	ODF2	Homo sapiens (Human)	reviewed	829
ODF2	Q5T4C3	Outer dense fiber protein 2 (Fragment)	ODF2	Homo sapiens (Human)	unreviewed	386
ODF2	Q5T4C6	Outer dense fiber protein 2 (Fragment)	ODF2	Homo sapiens (Human)	unreviewed	205
ODF2	Q5T4C8	Outer dense fiber protein 2 (Fragment)	ODF2	Homo sapiens (Human)	unreviewed	156
ODF2	Q6PJQ8	ODF2 protein (Fragment)	ODF2	Homo sapiens (Human)	unreviewed	174
ODF2	Q9UNM2	Outer dense fiber of sperm tails 2 (Fragment)	ODF2	Homo sapiens (Human)	unreviewed	24
ODF2	S4R3R9	Outer dense fiber protein 2 (Fragment)	ODF2	Homo sapiens (Human)	unreviewed	241
ODF2	S4R411	Outer dense fiber protein 2 (Fragment)	ODF2	Homo sapiens (Human)	unreviewed	144
ODF2	S4R462	Outer dense fiber protein 2 (Fragment)	ODF2	Homo sapiens (Human)	unreviewed	100
ODF3	C3U2T1	Outer dense fiber 3	ODF3	Homo sapiens (Human)	unreviewed	124
ODF3	F8W6Z3	Outer dense fiber protein 3	ODF3	Homo sapiens (Human)	unreviewed	127
ODF3	Q96PU9	Outer dense fiber protein 3 (Outer dense fiber of sperm tails protein 3) (Sperm tail protein SHIPPO 1) (Transcript induced in spermiogenesis protein 50)	ODF3 SHIPPO1 TISP50	Homo sapiens (Human)	reviewed	254
ODF4	A0A1B0GUE2	Outer dense fiber protein 4 (Fragment)	ODF4	Homo sapiens (Human)	unreviewed	32
ODF4	A0A1B0GUG5	Outer dense fiber protein 4	ODF4	Homo sapiens (Human)	unreviewed	52
ODF4	C3TX97	Outer dense fiber 4 (Outer dense fiber protein 4)	ODF4	Homo sapiens (Human)	unreviewed	142
ODF4	Q2M2E3	Outer dense fiber protein 4 (Outer dense fiber of sperm tails protein 4) (Testis-specific protein oppo 1) (hOPPO1)	ODF4 OPPO1	Homo sapiens (Human)	reviewed	257
OIP5	A0A024R9N0	Opa interacting protein 5, isoform CRA_a	OIP5 hCG_1642334	Homo sapiens (Human)	unreviewed	229
OIP5	H0YKL4	Protein yippee-like (Fragment)	OIP5 YPEL	Homo sapiens (Human)	unreviewed	162
OIP5	O43482	Protein Mis18-beta (Cancer/testis antigen 86) (CT86) (Opa-interacting protein 5) (OIP-5)	OIP5 MIS18B	Homo sapiens (Human)	reviewed	229
OTOA	A0A2R8YG28	Otoancorin	OTOA	Homo sapiens (Human)	unreviewed	353
OTOA	Q05BM7	OTOA protein (Fragment)	OTOA	Homo sapiens (Human)	unreviewed	548
OTOA	Q7RTW8	Otoancorin	OTOA	Homo sapiens (Human)	reviewed	1153
PAGE1	O75459	P antigen family member 1 (PAGE-1) (AL5) (G antigen 9) (GAGE-9) (G antigen family B member 1) (Prostate-associated gene 1 protein)	PAGE1 GAGE9 GAGEB1	Homo sapiens (Human)	reviewed	146
PAGE2	Q7Z2X7	P antigen family member 2 (PAGE-2) (G antigen family C 2) (Prostate-associated gene 2 protein)	PAGE2 GAGEC2 GAGEE2	Homo sapiens (Human)	reviewed	111
PAGE2	X6R922	P antigen family member 2	PAGE2	Homo sapiens (Human)	unreviewed	94
PAGE2	X6RD31	P antigen family member 2 (Fragment)	PAGE2	Homo sapiens (Human)	unreviewed	64
PAGE2B	L8E716	Alternative protein PAGE2B	PAGE2B	Homo sapiens (Human)	unreviewed	50
PAGE2B	Q5JRK9	Putative G antigen family E member 3 (Prostate-associated gene 2B protein) (PAGE-2B)	PAGE2B GAGEE3	Homo sapiens (Human)	reviewed	111
PAGE2B	Q5JRL0	Putative G antigen family E member 3	PAGE2B	Homo sapiens (Human)	unreviewed	94
PAGE3	Q5JUK9	P antigen family member 3 (PAGE-3) (G antigen family D member 1) (Prostate-associated gene 3 protein)	PAGE3 GAGED1	Homo sapiens (Human)	reviewed	113
PAGE4	O60829	P antigen family member 4 (PAGE-4) (G antigen family C member 1) (PAGE-1)	PAGE4 GAGEC1 JM27	Homo sapiens (Human)	reviewed	102
PAGE5	Q5JUL1	P antigen family member 5	PAGE5	Homo sapiens (Human)	unreviewed	93
PAGE5	Q96GU1	P antigen family member 5 (PAGE-5) (Cancer/testis antigen 16.1) (CT16.1) (G antigen family E member 1) (Prostate-associated gene 5 protein)	PAGE5 GAGEE1	Homo sapiens (Human)	reviewed	130
PASD1	Q8IV76	Circadian clock protein PASD1 (Cancer/testis antigen 63) (CT63) (OX-TES-1) (PAS domain-containing protein 1)	PASD1	Homo sapiens (Human)	reviewed	773
PBK	E5RFX4	Lymphokine-activated killer T-cell-originated protein kinase (Fragment)	PBK	Homo sapiens (Human)	unreviewed	151
PBK	E5RIE1	Lymphokine-activated killer T-cell-originated protein kinase	PBK	Homo sapiens (Human)	unreviewed	63
PBK	Q96KB5	Lymphokine-activated killer T-cell-originated protein kinase (EC 2.7.12.2) (Cancer/testis antigen 84) (CT84) (MAPKK-like protein kinase) (Nori-3) (PDZ-binding kinase) (Spermatogenesis-related protein kinase) (SPK) (T-LAK cell-originated protein kinase)	PBK TOPK	Homo sapiens (Human)	reviewed	322
PEPP2	Q9BQY4	Rhox homeobox family member 2 (Paired-like homeobox protein PEPP-2) (Testis homeobox gene 1)	RHOXF2 PEPP2 THG1	Homo sapiens (Human)	reviewed	288
PEPP2	Q9HAU0	Pleckstrin homology domain-containing family A member 5 (PH domain-containing family A member 5) (Phosphoinositol 3-phosphate-binding protein 2) (PEPP-2)	PLEKHA5 KIAA1686 PEPP2	Homo sapiens (Human)	reviewed	1116
PIWIL2	A0A059V6Y7	Piwi-like RNA-mediated gene silencing 2 (Fragment)	PIWIL2	Homo sapiens (Human)	unreviewed	204
PIWIL2	Q8TC59	Piwi-like protein 2 (EC 3.1.26.-) (Cancer/testis antigen 80) (CT80)	PIWIL2 HILI	Homo sapiens (Human)	reviewed	973
PIWIL2	W0HK13	Piwi-like RNA-mediated gene silencing 2 (Testicular tissue protein Li 141)	PIWIL2	Homo sapiens (Human)	unreviewed	973
PLAC1	Q9HBJ0	Placenta-specific protein 1	PLAC1	Homo sapiens (Human)	reviewed	212
POTEA	Q6S8J7	POTE ankyrin domain family member A (ANKRD26-like family A member 1) (Prostate, ovary, testis-expressed protein on chromosome 8) (POTE-8)	POTEA A26A1 POTE8	Homo sapiens (Human)	reviewed	498
POTEB	A0A0A6YYL3	POTE ankyrin domain family member B (ANKRD26-like family B member 1) (Prostate, ovary, testis-expressed protein on chromosome 15) (POTE-15)	POTEB	Homo sapiens (Human)	reviewed	544
POTEB	Q495V5	POTE ankyrin domain family member B (POTE ankyrin domain family member B2) (POTEB protein)	POTEB POTEB2	Homo sapiens (Human)	unreviewed	301
POTEB	Q495V6	POTE ankyrin domain family, member B	POTEB	Homo sapiens (Human)	unreviewed	581
POTEC	A0A087WXQ7	POTE ankyrin domain family member C	POTEC	Homo sapiens (Human)	unreviewed	381
POTEC	B2RU33	POTE ankyrin domain family member C (ANKRD26-like family B member 2) (Prostate, ovary, testis-expressed protein on chromosome 18) (POTE-18)	POTEC A26B2 POTE18	Homo sapiens (Human)	reviewed	542
POTEC	D7UEQ8	POTE ankyrin domain family member C	POTEC	Homo sapiens (Human)	unreviewed	384
POTED	A0A087X1W7	POTE ankyrin domain family member D	POTED	Homo sapiens (Human)	unreviewed	381
POTED	Q86YR6	POTE ankyrin domain family member D (ANKRD26-like family B member 3) (Ankyrin repeat domain-containing protein 21) (Prostate, ovary, testis-expressed protein) (Protein POTE)	POTED A26B3 ANKRD21 POTE	Homo sapiens (Human)	reviewed	584
POTEE	A0A087X067	POTE ankyrin domain family member E	POTEE	Homo sapiens (Human)	unreviewed	508
POTEE	Q6S8J3	POTE ankyrin domain family member E (ANKRD26-like family C member 1A) (Prostate, ovary, testis-expressed protein on chromosome 2) (POTE-2)	POTEE A26C1A POTE2	Homo sapiens (Human)	reviewed	1075
POTEG	Q6S5H5	POTE ankyrin domain family member G (ANKRD26-like family C member 2) (Prostate, ovary, testis-expressed protein on chromosome 14) (POTE-14)	POTEG A26C2 POTE14	Homo sapiens (Human)	reviewed	508
POTEH	A0A087WTB9	POTE ankyrin domain family member H	POTEH	Homo sapiens (Human)	unreviewed	508
POTEH	H0YG78	POTE ankyrin domain family member H (Fragment)	POTEH	Homo sapiens (Human)	unreviewed	303
POTEH	Q6S545	POTE ankyrin domain family member H (ANKRD26-like family C member 3) (Prostate, ovary, testis-expressed protein on chromosome 22) (POTE-22)	POTEH A26C3 ACTBL1 POTE22	Homo sapiens (Human)	reviewed	545
PRAME	A0A024R1E6	Preferentially expressed antigen in melanoma, isoform CRA_a	PRAME hCG_73093	Homo sapiens (Human)	unreviewed	509
PRAME	A0A0G2JRX7	Melanoma antigen preferentially-expressed in tumors (Fragment)	PRAME	Homo sapiens (Human)	unreviewed	149
PRAME	A0A0G2JRX8	Melanoma antigen preferentially-expressed in tumors (Fragment)	PRAME	Homo sapiens (Human)	unreviewed	114
PRAME	B5MCY4	Melanoma antigen preferentially-expressed in tumors	PRAME	Homo sapiens (Human)	unreviewed	115
PRAME	B5MD04	Melanoma antigen preferentially-expressed in tumors (Fragment)	PRAME	Homo sapiens (Human)	unreviewed	86
PRAME	E7EMH2	Melanoma antigen preferentially-expressed in tumors (Fragment)	PRAME	Homo sapiens (Human)	unreviewed	152
PRAME	E7EW99	Melanoma antigen preferentially-expressed in tumors (Fragment)	PRAME	Homo sapiens (Human)	unreviewed	201
PRAME	F8WF80	Melanoma antigen preferentially-expressed in tumors	PRAME	Homo sapiens (Human)	unreviewed	64
PRAME	H7C2P3	Melanoma antigen preferentially-expressed in tumors (Fragment)	PRAME	Homo sapiens (Human)	unreviewed	189
PRAME	P78395	Melanoma antigen preferentially expressed in tumors (Opa-interacting protein 4) (OIP-4) (Preferentially expressed antigen of melanoma)	PRAME MAPE OIP4	Homo sapiens (Human)	reviewed	509
PRM1	P04553	Sperm protamine P1 (Cysteine-rich protamine)	PRM1	Homo sapiens (Human)	reviewed	51
PRM1	Q3MN80	Sperm protamine P1	P1 PRM1 hCG_15067	Homo sapiens (Human)	unreviewed	51
PRM2	D2K905	Sperm protamine P2 (Fragment)	PRM2	Homo sapiens (Human)	unreviewed	12
PRM2	P04554	Protamine-2 (Sperm histone P2) (Sperm protamine P2) [Cleaved into: Basic nuclear protein HPI1; Basic nuclear protein HPI2; Basic nuclear protein HPS1; Basic nuclear protein HPS2; Sperm histone HP4 (Sperm protamine P4); Sperm histone HP2 (Sperm protamine P2) (P2'); Sperm histone HP3 (P2'') (Sperm protamine P3)]	PRM2	Homo sapiens (Human)	reviewed	102
PRM2	Q1LZN1	Protamine 2 (Protamine 2, isoform CRA_b) (Testicular secretory protein Li 40) (cDNA FLJ77648, highly similar to Homo sapiens protamine 2, mRNA) (cDNA, FLJ92059, highly similar to Homo sapiens protamine 2 (PRM2), mRNA)	PRM2 hCG_15066	Homo sapiens (Human)	unreviewed	102
PRSS54	F5H6C6	Inactive serine protease 54	PRSS54	Homo sapiens (Human)	unreviewed	296
PRSS54	H3BNY0	Inactive serine protease 54 (Fragment)	PRSS54	Homo sapiens (Human)	unreviewed	186
PRSS54	H3BQS7	Inactive serine protease 54 (Fragment)	PRSS54	Homo sapiens (Human)	unreviewed	203
PRSS54	Q6PEW0	Inactive serine protease 54 (Cancer/testis antigen 67) (CT67) (Plasma kallikrein-like protein 4)	PRSS54 KLKBL4	Homo sapiens (Human)	reviewed	395
PRSS55	H0YBF5	Serine protease 55 (Fragment)	PRSS55	Homo sapiens (Human)	unreviewed	182
PRSS55	Q6UWB4	Serine protease 55 (EC 3.4.21.-) (Testis serine protease 1) (T-SP1)	PRSS55 TSP1 UNQ9391/PRO34284	Homo sapiens (Human)	reviewed	352
PTPN20A	Q4JDL3	Tyrosine-protein phosphatase non-receptor type 20 (hPTPN20) (EC 3.1.3.48)	PTPN20 PTPN20A PTPN20B	Homo sapiens (Human)	reviewed	420
PTPN20A	Q5T1G2	Protein tyrosine phosphatase, non-receptor type 20A (Fragment)	PTPN20A RP11-142I17.1-001	Homo sapiens (Human)	unreviewed	398
PTPN20A	Q5T1G4	Protein tyrosine phosphatase, non-receptor type 20A (Tyrosine-protein phosphatase non-receptor type 20) (Fragment)	PTPN20 PTPN20A RP11-142I17.1-003	Homo sapiens (Human)	unreviewed	126
RBM46	D6RF41	Probable RNA-binding protein 46 (Fragment)	RBM46	Homo sapiens (Human)	unreviewed	133
RBM46	Q8TBY0	Probable RNA-binding protein 46 (Cancer/testis antigen 68) (CT68) (RNA-binding motif protein 46)	RBM46	Homo sapiens (Human)	reviewed	533
RGS22	A0A087WV61	Regulator of G-protein-signaling 22	RGS22	Homo sapiens (Human)	unreviewed	1251
RGS22	E5RFV6	Regulator of G-protein-signaling 22 (Fragment)	RGS22	Homo sapiens (Human)	unreviewed	82
RGS22	E5RGJ7	Regulator of G-protein-signaling 22 (Fragment)	RGS22	Homo sapiens (Human)	unreviewed	269
RGS22	E5RHE4	Regulator of G-protein-signaling 22 (Fragment)	RGS22	Homo sapiens (Human)	unreviewed	88
RGS22	E5RJ23	Regulator of G-protein-signaling 22 (Fragment)	RGS22	Homo sapiens (Human)	unreviewed	136
RGS22	G3V112	Regulator of G-protein signalling 22, isoform CRA_c (Regulator of G-protein-signaling 22)	RGS22 hCG_15692	Homo sapiens (Human)	unreviewed	1083
RGS22	H0YBV2	Regulator of G-protein-signaling 22 (Fragment)	RGS22	Homo sapiens (Human)	unreviewed	111
RGS22	Q8NE09	Regulator of G-protein signaling 22 (RGS22)	RGS22	Homo sapiens (Human)	reviewed	1264
ROPN1	C9J012	Ropporin-1A (Fragment)	ROPN1	Homo sapiens (Human)	unreviewed	77
ROPN1	C9J6H4	Ropporin-1A (Fragment)	ROPN1	Homo sapiens (Human)	unreviewed	129
ROPN1	C9JP07	Ropporin-1A (Fragment)	ROPN1	Homo sapiens (Human)	unreviewed	116
ROPN1	Q9HAT0	Ropporin-1A (Cancer/testis antigen 91) (CT91) (Rhophilin-associated protein 1A)	ROPN1 ROPN1A	Homo sapiens (Human)	reviewed	212
RQCD1	D5MQE1	RQCD1 protein	RQCD1	Homo sapiens (Human)	unreviewed	299
RQCD1	Q92600	CCR4-NOT transcription complex subunit 9 (Cell differentiation protein RQCD1 homolog) (Rcd-1)	CNOT9 RCD1 RQCD1	Homo sapiens (Human)	reviewed	299
SAGE1	B7ZM42	SAGE1 protein	SAGE1	Homo sapiens (Human)	unreviewed	528
SAGE1	F5H2Z8	Sarcoma antigen 1	SAGE1	Homo sapiens (Human)	unreviewed	528
SAGE1	Q9NXZ1	Sarcoma antigen 1 (Cancer/testis antigen 14) (CT14)	SAGE1 SAGE	Homo sapiens (Human)	reviewed	904
SEMG1	A0JLP2	SEMG1 protein (Fragment)	SEMG1	Homo sapiens (Human)	unreviewed	326
SEMG1	P04279	Semenogelin-1 (Cancer/testis antigen 103) (Semenogelin I) (SGI) [Cleaved into: Alpha-inhibin-92; Alpha-inhibin-31; Seminal basic protein]	SEMG1 SEMG	Homo sapiens (Human)	reviewed	462
SEMG1	Q6Y806	Semenogelin I (Fragment)	SEMG1	Homo sapiens (Human)	unreviewed	93
SEMG1	Q6Y808	Semenogelin I (Fragment)	SEMG1	Homo sapiens (Human)	unreviewed	93
SLCO6A1	C9J020	Solute carrier organic anion transporter family member 6A1	SLCO6A1	Homo sapiens (Human)	unreviewed	466
SLCO6A1	D3DSZ4	Solute carrier organic anion transporter family, member 6A1, isoform CRA_b	SLCO6A1 hCG_2028159	Homo sapiens (Human)	unreviewed	445
SLCO6A1	H0Y8R6	Solute carrier organic anion transporter family member 6A1 (Fragment)	SLCO6A1	Homo sapiens (Human)	unreviewed	25
SLCO6A1	Q86UG4	Solute carrier organic anion transporter family member 6A1 (Cancer/testis antigen 48) (CT48) (Gonad-specific transporter) (GST) (Organic anion-transporting polypeptide 6A1) (Organic anion-transporting polypeptide I) (OATP-I) (Solute carrier family 21 member 19)	SLCO6A1 OATP6A1 SLC21A19	Homo sapiens (Human)	reviewed	719
SPA17	Q05D07	SPA17 protein (Fragment)	SPA17	Homo sapiens (Human)	unreviewed	147
SPA17	Q15506	Sperm surface protein Sp17 (Cancer/testis antigen 22) (CT22) (Sp17-1) (Sperm autoantigenic protein 17) (Sperm protein 17)	SPA17 SP17	Homo sapiens (Human)	reviewed	151
SPACA3	A0A080YUZ7	Lysozyme C (Sperm acrosome associated 3, isoform CRA_a)	LYZC SPACA3 hCG_28136	Homo sapiens (Human)	unreviewed	215
SPACA3	E9PF91	Sperm acrosome membrane-associated protein 3	SPACA3	Homo sapiens (Human)	unreviewed	112
SPACA3	Q05C28	SPACA3 protein	SPACA3	Homo sapiens (Human)	unreviewed	123
SPACA3	Q8IXA5	Sperm acrosome membrane-associated protein 3 (Cancer/testis antigen 54) (CT54) (Lysozyme-like acrosomal sperm-specific secretory protein ALLP-17) (Lysozyme-like protein 3) (Sperm lysozyme-like protein 1) (Sperm protein reactive with antisperm antibodies) (Sperm protein reactive with ASA) [Cleaved into: Sperm acrosome membrane-associated protein 3, membrane form; Sperm acrosome membrane-associated…	SPACA3 LYC3 LYZL3 SLLP1 SPRASA UNQ424/PRO862	Homo sapiens (Human)	reviewed	215
SPAG1	A0A024R9D8	Sperm associated antigen 1, isoform CRA_b	SPAG1 hCG_15689	Homo sapiens (Human)	unreviewed	926
SPAG1	A0A024R9G1	Sperm associated antigen 1, isoform CRA_d	SPAG1 hCG_15689	Homo sapiens (Human)	unreviewed	668
SPAG1	Q07617	Sperm-associated antigen 1 (HSD-3.8) (Infertility-related sperm protein Spag-1)	SPAG1	Homo sapiens (Human)	reviewed	926
SPAG17	A7LBF9	Sperm associated antigen 17 (Fragment)	SPAG17	Homo sapiens (Human)	unreviewed	22
SPAG17	E0ZS55	Sperm associated antigen 17 (Fragment)	SPAG17	Homo sapiens (Human)	unreviewed	115
SPAG17	Q5TDG6	Sperm-associated antigen 17 (Fragment)	SPAG17	Homo sapiens (Human)	unreviewed	660
SPAG17	Q6Q759	Sperm-associated antigen 17 (Projection protein PF6 homolog)	SPAG17	Homo sapiens (Human)	reviewed	2223
SPAG4	C9JJZ6	Sperm-associated antigen 4 protein (Fragment)	SPAG4	Homo sapiens (Human)	unreviewed	214
SPAG4	Q5JX49	Sperm-associated antigen 4 protein (Fragment)	SPAG4	Homo sapiens (Human)	unreviewed	141
SPAG4	Q9NPE6	Sperm-associated antigen 4 protein (Outer dense fiber-associated protein SPAG4) (SUN domain-containing protein 4)	SPAG4 SUN4	Homo sapiens (Human)	reviewed	437
SPAG6	A0A0A0MRT8	Sperm-associated antigen 6	SPAG6	Homo sapiens (Human)	unreviewed	484
SPAG6	A0A0A0MSY0	Sperm-associated antigen 6 (Fragment)	SPAG6	Homo sapiens (Human)	unreviewed	246
SPAG6	A0A0A0MT17	Sperm-associated antigen 6 (Fragment)	SPAG6	Homo sapiens (Human)	unreviewed	191
SPAG6	E0ZS56	Sperm associated antigen 6 (Fragment)	SPAG6	Homo sapiens (Human)	unreviewed	235
SPAG6	O75602	Sperm-associated antigen 6 (Protein PF16 homolog) (Repro-SA-1) (Sperm flagellar protein)	SPAG6 PF16	Homo sapiens (Human)	reviewed	509
SPAG8	C9JAA8	Sperm-associated antigen 8	SPAG8	Homo sapiens (Human)	unreviewed	477
SPAG8	F2Z302	Sperm-associated antigen 8	SPAG8	Homo sapiens (Human)	unreviewed	69
SPAG8	F8WBP3	Sperm-associated antigen 8	SPAG8	Homo sapiens (Human)	unreviewed	96
SPAG8	H7C4J6	Sperm-associated antigen 8 (Fragment)	SPAG8	Homo sapiens (Human)	unreviewed	483
SPAG8	Q99932	Sperm-associated antigen 8 (HSD-1) (Sperm membrane protein 1) (SMP-1) (Sperm membrane protein BS-84)	SPAG8	Homo sapiens (Human)	reviewed	485
SPAG9	A0A060L980	Sperm associated antigen 9 variant 5	SPAG9	Homo sapiens (Human)	unreviewed	274
SPAG9	A0A087X2D8	C-Jun-amino-terminal kinase-interacting protein 4	SPAG9	Homo sapiens (Human)	unreviewed	1312
SPAG9	D6RHI8	C-Jun-amino-terminal kinase-interacting protein 4 (Fragment)	SPAG9	Homo sapiens (Human)	unreviewed	156
SPAG9	H0Y981	C-Jun-amino-terminal kinase-interacting protein 4 (Fragment)	SPAG9	Homo sapiens (Human)	unreviewed	152
SPAG9	H0YBE9	C-Jun-amino-terminal kinase-interacting protein 4 (Fragment)	SPAG9	Homo sapiens (Human)	unreviewed	174
SPAG9	H0YBS5	C-Jun-amino-terminal kinase-interacting protein 4 (Fragment)	SPAG9	Homo sapiens (Human)	unreviewed	250
SPAG9	O60271	C-Jun-amino-terminal kinase-interacting protein 4 (JIP-4) (JNK-interacting protein 4) (Cancer/testis antigen 89) (CT89) (Human lung cancer oncogene 6 protein) (HLC-6) (JNK-associated leucine-zipper protein) (JLP) (Mitogen-activated protein kinase 8-interacting protein 4) (Proliferation-inducing protein 6) (Protein highly expressed in testis) (PHET) (Sperm surface protein) (Sperm-associated antige…	SPAG9 HSS KIAA0516 MAPK8IP4 SYD1 HLC6	Homo sapiens (Human)	reviewed	1321
SPANXA2	Q4KRP2	SPANX-A2	SPANXA2	Homo sapiens (Human)	unreviewed	97
SPANXA2	Q4KRP5	SPANX-A2	SPANXA2	Homo sapiens (Human)	unreviewed	97
SPANXA2	Q4KRP8	HCG1756726 (SPANX-A2)	SPANXA2 hCG_1756726	Homo sapiens (Human)	unreviewed	97
SPANXA1,SPANXA2	Q9NS26	Sperm protein associated with the nucleus on the X chromosome A (Cancer/testis antigen 11.1) (CT11.1) (Nuclear-associated protein SPAN-Xa) (SPAN-X) (SPANX-A) (SPANX family member A)	SPANXA1 SPANXA; SPANXA2	Homo sapiens (Human)	reviewed	97
SPANXB1,SPANXB2	Q9NS25	Sperm protein associated with the nucleus on the X chromosome B1 (Cancer/testis antigen 11.2) (CT11.2) (Nuclear-associated protein SPAN-Xb) (SPANX-B) (SPANX family member B1) (SPANX family member F1)	SPANXB1 SPANXB SPANXB2 SPANXF1	Homo sapiens (Human)	reviewed	103
SPANXC	A0FGV1	SPANX-C	SPANXC	Homo sapiens (Human)	unreviewed	97
SPANXC	A0FGV4	SPANX-C	SPANXC	Homo sapiens (Human)	unreviewed	97
SPANXC	A0FGW6	SPANX-C	SPANXC	Homo sapiens (Human)	unreviewed	97
SPANXC	A0FGX0	SPANX-C	SPANXC	Homo sapiens (Human)	unreviewed	97
SPANXC	Q32WM2	SPANX-C	SPANXC	Homo sapiens (Human)	unreviewed	97
SPANXC	Q9NY87	Sperm protein associated with the nucleus on the X chromosome C (Cancer/testis antigen 11.3) (CT11.3) (Cancer/testis-associated protein CTp11) (Nuclear-associated protein SPAN-Xc) (SPANX-C) (SPANX family member C)	SPANXC	Homo sapiens (Human)	reviewed	97
SPANXD	Q4KRI2	SPANX-D	SPANXD	Homo sapiens (Human)	unreviewed	97
SPANXD	Q4KRK2	SPANX-D	SPANXD	Homo sapiens (Human)	unreviewed	97
SPANXD	Q4KRM8	SPANX-D	SPANXD	Homo sapiens (Human)	unreviewed	97
SPANXD	Q4KRN4	SPANX-D	SPANXD	Homo sapiens (Human)	unreviewed	97
SPANXD,SPANXE	Q9BXN6	Sperm protein associated with the nucleus on the X chromosome D (Cancer/testis antigen 11.4) (CT11.4) (Nuclear-associated protein SPAN-Xd) (SPANX-D) (SPANX family member D)	SPANXD SPANXE	Homo sapiens (Human)	reviewed	97
SPANXN1	Q5VSR9	Sperm protein associated with the nucleus on the X chromosome N1 (Nuclear-associated protein SPAN-Xn1) (SPANX-N1) (SPANX family member N1)	SPANXN1	Homo sapiens (Human)	reviewed	72
SPANXN2	Q5MJ10	Sperm protein associated with the nucleus on the X chromosome N2 (Nuclear-associated protein SPAN-Xn2) (SPANX-N2) (SPANX family member N2)	SPANXN2	Homo sapiens (Human)	reviewed	180
SPANXN3	Q5MJ09	Sperm protein associated with the nucleus on the X chromosome N3 (Nuclear-associated protein SPAN-Xn3) (SPANX-N3) (SPANX family member N3)	SPANXN3	Homo sapiens (Human)	reviewed	141
SPANXN4	Q5MJ08	Sperm protein associated with the nucleus on the X chromosome N4 (Nuclear-associated protein SPAN-Xn4) (SPANX-N4) (SPANX family member N4)	SPANXN4	Homo sapiens (Human)	reviewed	99
SPANXN4	X6R7N2	Sperm protein-associated with the nucleus on the X chromosome N4	SPANXN4	Homo sapiens (Human)	unreviewed	156
SPANXN5	Q5MJ07	Sperm protein associated with the nucleus on the X chromosome N5 (Nuclear-associated protein SPAN-Xn5) (SPANX-N5) (SPANX family member N5)	SPANXN5	Homo sapiens (Human)	reviewed	72
SPATA19	A0A140VKB6	Spermatogenesis associated 19, isoform CRA_a (Testis secretory sperm-binding protein Li 243mP)	SPATA19 hCG_2033187	Homo sapiens (Human)	unreviewed	167
SPATA19	Q7Z5L4	Spermatogenesis-associated protein 19, mitochondrial (Spermatogenic cell-specific gene 1 protein) (Spergen-1)	SPATA19 SPERGEN1	Homo sapiens (Human)	reviewed	167
SPEF2	A0A1B0GWC1	Sperm flagellar protein 2 (Fragment)	SPEF2	Homo sapiens (Human)	unreviewed	174
SPEF2	A0A1B0GWD8	Sperm flagellar protein 2	SPEF2	Homo sapiens (Human)	unreviewed	2169
SPEF2	D6REZ4	Sperm flagellar protein 2	SPEF2	Homo sapiens (Human)	unreviewed	943
SPEF2	D6RGZ5	Sperm flagellar protein 2 (Fragment)	SPEF2	Homo sapiens (Human)	unreviewed	240
SPEF2	H0Y8H6	Sperm flagellar protein 2 (Fragment)	SPEF2	Homo sapiens (Human)	unreviewed	115
SPEF2	H0Y989	Sperm flagellar protein 2 (Fragment)	SPEF2	Homo sapiens (Human)	unreviewed	115
SPEF2	H0YAC0	Sperm flagellar protein 2 (Fragment)	SPEF2	Homo sapiens (Human)	unreviewed	151
SPEF2	Q9C093	Sperm flagellar protein 2 (Protein KPL2)	SPEF2 KIAA1770 KPL2	Homo sapiens (Human)	reviewed	1822
SPINLW1	A0A384NYB9	Epididymis secretory sperm binding protein (Serine peptidase inhibitor-like, with Kunitz and WAP domains 1 (Eppin), isoform CRA_b)	SPINLW1 hCG_2018622	Homo sapiens (Human)	unreviewed	133
SPINLW1	A0JLN4	SPINLW1 protein (Fragment)	SPINLW1	Homo sapiens (Human)	unreviewed	58
SPINLW1	O95925	Eppin (Cancer/testis antigen 71) (CT71) (Epididymal protease inhibitor) (Protease inhibitor WAP7) (Serine protease inhibitor-like with Kunitz and WAP domains 1) (WAP four-disulfide core domain protein 7)	EPPIN SPINLW1 WAP7 WFDC7	Homo sapiens (Human)	reviewed	133
SPO11	H0YCK9	Meiotic recombination protein SPO11 (Fragment)	SPO11	Homo sapiens (Human)	unreviewed	123
SPO11	Q5TCH6	Meiotic recombination protein SPO11 (Fragment)	SPO11	Homo sapiens (Human)	unreviewed	270
SPO11	Q5TCH7	Meiotic recombination protein SPO11	SPO11	Homo sapiens (Human)	unreviewed	354
SPO11	Q9Y5K1	Meiotic recombination protein SPO11 (EC 5.6.2.2) (Cancer/testis antigen 35) (CT35)	SPO11	Homo sapiens (Human)	reviewed	396
SSX1	Q16384	Protein SSX1 (Cancer/testis antigen 5.1) (CT5.1) (Synovial sarcoma, X breakpoint 1)	SSX1	Homo sapiens (Human)	reviewed	188
SSX2	Q8WWZ9	BA564H18.1 (Synovial sarcoma, X breakpoint 2) (Fragment)	SSX2	Homo sapiens (Human)	unreviewed	64
SSX2	Q9NZK4	SSX2 (Fragment)	SSX2	Homo sapiens (Human)	unreviewed	113
SSX2,SSX2b	Q16385	Protein SSX2 (Cancer/testis antigen 5.2) (CT5.2) (Synovial sarcoma, X breakpoint 2) (Tumor antigen HOM-MEL-40)	SSX2 SSX2A; SSX2B	Homo sapiens (Human)	reviewed	188
SSX3	A0A024R1B1	Synovial sarcoma, X breakpoint 3, isoform CRA_a	SSX3 hCG_1981620	Homo sapiens (Human)	unreviewed	170
SSX3	A0A087WWQ6	Protein SSX3	SSX3	Homo sapiens (Human)	unreviewed	202
SSX3	Q99909	Protein SSX3 (Cancer/testis antigen 5.3) (CT5.3)	SSX3	Homo sapiens (Human)	reviewed	188
SSX4,SSX4B	O60224	Protein SSX4 (Cancer/testis antigen 5.4) (CT5.4)	SSX4 SSX4A; SSX4B	Homo sapiens (Human)	reviewed	188
SSX5	H7BYZ5	Protein SSX5 (Synovial sarcoma, X breakpoint 5) (Fragment)	SSX5 RP11-38O23.8-003	Homo sapiens (Human)	unreviewed	128
SSX5	O60225	Protein SSX5	SSX5	Homo sapiens (Human)	reviewed	188
SSX6	Q7RTT6	Putative protein SSX6	SSX6P SSX6	Homo sapiens (Human)	reviewed	188
SSX7	A0A024R019	Synovial sarcoma, X breakpoint 7, isoform CRA_a	SSX7 hCG_1818309	Homo sapiens (Human)	unreviewed	188
SSX7	Q7RTT5	Protein SSX7	SSX7	Homo sapiens (Human)	reviewed	188
SSX9	Q7RTT3	Putative protein SSX9	SSX9P SSX9	Homo sapiens (Human)	reviewed	188
SYCE1	A0A0A0MT28	Synaptonemal complex central element protein 1	SYCE1	Homo sapiens (Human)	unreviewed	124
SYCE1	A0A0B4J1R9	Synaptonemal complex central element protein 1	SYCE1	Homo sapiens (Human)	unreviewed	318
SYCE1	Q8N0S2	Synaptonemal complex central element protein 1 (Cancer/testis antigen 76) (CT76)	SYCE1 C10orf94	Homo sapiens (Human)	reviewed	351
SYCP1	A0A024R0I2	Synaptonemal complex protein 1, isoform CRA_b (Testicular tissue protein Li 191)	SYCP1 hCG_38460	Homo sapiens (Human)	unreviewed	976
SYCP1	A0A087WZC3	Synaptonemal complex protein 1	SYCP1	Homo sapiens (Human)	unreviewed	951
SYCP1	B7ZLS9	Synaptonemal complex protein 1	SYCP1	Homo sapiens (Human)	unreviewed	976
SYCP1	Q15431	Synaptonemal complex protein 1 (SCP-1) (Cancer/testis antigen 8) (CT8)	SYCP1 SCP1	Homo sapiens (Human)	reviewed	976
SYCP1	Q3MHC4	SYCP1 protein	SYCP1	Homo sapiens (Human)	unreviewed	109
SYCP1	Q5VXJ5	Synaptonemal complex protein 1 (Fragment)	SYCP1	Homo sapiens (Human)	unreviewed	792
TAF7L	A0A024RCI3	TAF7-like RNA polymerase II, TATA box binding protein (TBP)-associated factor, 50kDa, isoform CRA_a	TAF7L hCG_1783300	Homo sapiens (Human)	unreviewed	302
TAF7L	L8E974	Alternative protein TAF7L	TAF7L	Homo sapiens (Human)	unreviewed	72
TAF7L	Q5H9L4	Transcription initiation factor TFIID subunit 7-like (Cancer/testis antigen 40) (CT40) (RNA polymerase II TBP-associated factor subunit Q) (TATA box-binding protein-associated factor 50 kDa) (Transcription initiation factor TFIID 50 kDa subunit)	TAF7L TAF2Q	Homo sapiens (Human)	reviewed	462
TDRD1	H9KV62	Tudor domain-containing protein 1	TDRD1	Homo sapiens (Human)	unreviewed	1104
TDRD1	H9KV63	Tudor domain-containing protein 1	TDRD1	Homo sapiens (Human)	unreviewed	1113
TDRD1	Q9BXT4	Tudor domain-containing protein 1 (Cancer/testis antigen 41.1) (CT41.1)	TDRD1	Homo sapiens (Human)	reviewed	1180
TDRD4	Q9BXT8	RING finger protein 17 (Tudor domain-containing protein 4)	RNF17 TDRD4	Homo sapiens (Human)	reviewed	1623
TDRD6	A2IB45	Tudor domain containing 6	TDRD6	Homo sapiens (Human)	unreviewed	925
TDRD6	H0Y590	Tudor domain-containing protein 6 (Fragment)	TDRD6	Homo sapiens (Human)	unreviewed	175
TDRD6	O60522	Tudor domain-containing protein 6 (Antigen NY-CO-45) (Cancer/testis antigen 41.2) (CT41.2)	TDRD6	Homo sapiens (Human)	reviewed	2096
TEKT5	I3L1F7	Tektin-5 (Fragment)	TEKT5	Homo sapiens (Human)	unreviewed	186
TEKT5	Q96M29	Tektin-5	TEKT5	Homo sapiens (Human)	reviewed	485
TEX101	A0A024R0T7	Testis expressed sequence 101, isoform CRA_a	TEX101 hCG_20442	Homo sapiens (Human)	unreviewed	267
TEX101	Q9BY14	Testis-expressed protein 101 (Cell surface receptor NYD-SP8) (Scleroderma-associated autoantigen) (Spermatogenesis-related gene protein)	TEX101 SGRG UNQ867/PRO1884	Homo sapiens (Human)	reviewed	249
TEX14	J3QKU8	Inactive serine/threonine-protein kinase TEX14 (Fragment)	TEX14	Homo sapiens (Human)	unreviewed	152
TEX14	J3QLK3	Inactive serine/threonine-protein kinase TEX14	TEX14	Homo sapiens (Human)	unreviewed	66
TEX14	Q8IWB6	Inactive serine/threonine-protein kinase TEX14 (Protein kinase-like protein SgK307) (Sugen kinase 307) (Testis-expressed sequence 14) (Testis-expressed sequence 14 protein)	TEX14 SGK307	Homo sapiens (Human)	reviewed	1497
TEX15	A0A1W2PS94	Testis-expressed protein 15	TEX15	Homo sapiens (Human)	unreviewed	3176
TEX15	A0A2R8Y358	Testis-expressed protein 15	TEX15	Homo sapiens (Human)	unreviewed	3172
TEX15	A5D8W7	TEX15 protein (Fragment)	TEX15	Homo sapiens (Human)	unreviewed	102
TEX15	B2RU27	Testis expressed 15	TEX15	Homo sapiens (Human)	unreviewed	2789
TEX15	D3DSV6	Testis expressed sequence 15, isoform CRA_a	TEX15 hCG_1647194	Homo sapiens (Human)	unreviewed	3069
TEX15	Q9BXT5	Testis-expressed protein 15 (Cancer/testis antigen 42) (CT42)	TEX15	Homo sapiens (Human)	reviewed	2789
TFDP3	Q5H9I0	Transcription factor Dp family member 3 (Cancer/testis antigen 30) (CT30) (Hepatocellular carcinoma-associated antigen 661)	TFDP3 DP4 HCA661	Homo sapiens (Human)	reviewed	405
THEG	Q9P2T0	Testicular haploid expressed gene protein (Cancer/testis antigen 56) (CT56)	THEG	Homo sapiens (Human)	reviewed	379
THEG	U3KQD4	Testicular haploid-expressed gene protein (Theg homolog (Mouse), isoform CRA_a)	THEG hCG_18529	Homo sapiens (Human)	unreviewed	137
TMEFF1	Q8IYR6	Tomoregulin-1 (TR-1) (H7365) (Transmembrane protein with EGF-like and one follistatin-like domain)	TMEFF1 C9orf2	Homo sapiens (Human)	reviewed	380
TMEFF2	L8E8R4	Alternative protein TMEFF2	TMEFF2	Homo sapiens (Human)	unreviewed	157
TMEFF2	Q9UIK5	Tomoregulin-2 (TR-2) (Hyperplastic polyposis protein 1) (Transmembrane protein with EGF-like and two follistatin-like domains)	TMEFF2 HPP1 TENB2 TPEF UNQ178/PRO204	Homo sapiens (Human)	reviewed	374
TMEM108	B3KT64	Transmembrane protein 108 (cDNA FLJ37731 fis, clone BRHIP2020743, moderately similar to Transmembrane protein 108)	TMEM108	Homo sapiens (Human)	unreviewed	105
TMEM108	D6R911	Transmembrane protein 108 (Fragment)	TMEM108	Homo sapiens (Human)	unreviewed	71
TMEM108	D6R9I6	Transmembrane protein 108 (Fragment)	TMEM108	Homo sapiens (Human)	unreviewed	89
TMEM108	D6RFH6	Transmembrane protein 108 (Fragment)	TMEM108	Homo sapiens (Human)	unreviewed	153
TMEM108	D6RGJ9	Transmembrane protein 108 (Fragment)	TMEM108	Homo sapiens (Human)	unreviewed	148
TMEM108	D6RIE1	Transmembrane protein 108 (Fragment)	TMEM108	Homo sapiens (Human)	unreviewed	121
TMEM108	E9PB58	Transmembrane protein 108	TMEM108	Homo sapiens (Human)	unreviewed	488
TMEM108	Q6UXF1	Transmembrane protein 108 (Retrolinkin)	TMEM108 KIAA1690 RTLN UNQ1875/PRO4318	Homo sapiens (Human)	reviewed	575
TMPRSS12	F8WBX2	Transmembrane protease serine 12	TMPRSS12	Homo sapiens (Human)	unreviewed	320
TMPRSS12	Q86WS5	Transmembrane protease serine 12 (EC 3.4.21.-)	TMPRSS12	Homo sapiens (Human)	reviewed	348
TPPP2	D6R9S2	Tubulin polymerization-promoting protein family member 2 (Fragment)	TPPP2	Homo sapiens (Human)	unreviewed	137
TPPP2	D6RIC1	Tubulin polymerization-promoting protein family member 2	TPPP2	Homo sapiens (Human)	unreviewed	137
TPPP2	H0Y8L2	Tubulin polymerization-promoting protein family member 2 (Fragment)	TPPP2	Homo sapiens (Human)	unreviewed	119
TPPP2	H0YEZ3	Tubulin polymerization-promoting protein family member 2 (Fragment)	TPPP2	Homo sapiens (Human)	unreviewed	110
TPPP2	H0YJP6	Tubulin polymerization-promoting protein family member 2 (Fragment)	TPPP2	Homo sapiens (Human)	unreviewed	63
TPPP2	P59282	Tubulin polymerization-promoting protein family member 2 (Protein p25-beta) (TPPP/p18)	TPPP2 C14orf8	Homo sapiens (Human)	reviewed	170
TPTE	A0A087X1C4	Putative tyrosine-protein phosphatase TPTE (Fragment)	TPTE	Homo sapiens (Human)	unreviewed	140
TPTE	P56180	Putative tyrosine-protein phosphatase TPTE (EC 3.1.3.48) (Cancer/testis antigen 44) (CT44) (Transmembrane phosphatase with tensin homology) (Tumor antigen BJ-HCC-5)	TPTE	Homo sapiens (Human)	reviewed	551
TSGA10	A0A218MIY9	Testis-specific 10 protein transcript variant 1 (Testis-specific 10 protein transcript variant 2) (Testis-specific 10 protein transcript variant 3) (Testis-specific 10 protein transcript variant 4)	TSGA10	Homo sapiens (Human)	unreviewed	698
TSGA10	B8ZZZ9	Testis-specific gene 10 protein (Fragment)	TSGA10	Homo sapiens (Human)	unreviewed	620
TSGA10	F8WA32	Testis-specific gene 10 protein (Fragment)	TSGA10	Homo sapiens (Human)	unreviewed	690
TSGA10	Q9BZW7	Testis-specific gene 10 protein (Testis development protein NYD-SP7)	TSGA10 CEP4L	Homo sapiens (Human)	reviewed	698
TSP50	A0A140VJY3	Testes-specific protease 50 (Testicular tissue protein Li 210)	TSP50 hCG_15328	Homo sapiens (Human)	unreviewed	385
PRSS50,TSP50	Q9UI38	Probable threonine protease PRSS50 (EC 3.4.25.-) (Cancer/testis antigen 20) (Serine protease 50) (Testis-specific protease-like protein 50)	PRSS50 CT20 TSP50	Homo sapiens (Human)	reviewed	385
TSPY1	Q01534	Testis-specific Y-encoded protein 1 (Cancer/testis antigen 78) (CT78)	TSPY1 TSPY	Homo sapiens (Human)	reviewed	308
TSPY2	A6NGT6	Testis-specific Y-encoded protein 2	TSPY2	Homo sapiens (Human)	unreviewed	294
TSPY2	A6NKD2	Testis-specific Y-encoded protein 2 (Testis-specific Y-encoded protein Q1)	TSPY2 TSPYQ1	Homo sapiens (Human)	reviewed	308
TSPY2	C9JPU3	Testis-specific Y-encoded protein 2	TSPY2	Homo sapiens (Human)	unreviewed	221
TSPY3	A0A087WSY7	Testis-specific Y-encoded protein 3	TSPY3	Homo sapiens (Human)	unreviewed	138
TSPY3	F2Z2I4	Testis-specific Y-encoded protein 10 (Testis-specific Y-encoded protein 3)	TSPY10 TSPY3	Homo sapiens (Human)	unreviewed	294
TSPY3	P0CV98	Testis-specific Y-encoded protein 3	TSPY3	Homo sapiens (Human)	reviewed	308
TSPY3	Q6B019	Testis specific protein, Y-linked 3	TSPY3	Homo sapiens (Human)	unreviewed	308
TSSK6	A0A024R7Q5	Testis secretory sperm-binding protein Li 205a (Testis-specific serine kinase 6, isoform CRA_a)	TSSK6 hCG_1640387	Homo sapiens (Human)	unreviewed	273
TSSK6	Q9BXA6	Testis-specific serine/threonine-protein kinase 6 (TSK-6) (TSSK-6) (Testis-specific kinase 6) (EC 2.7.11.1) (Cancer/testis antigen 72) (CT72) (Serine/threonine-protein kinase SSTK) (Small serine/threonine kinase)	TSSK6 SSTK FKSG82	Homo sapiens (Human)	reviewed	273
TSSK6	R4GMZ2	Testis-specific serine/threonine-protein kinase 6 (Fragment)	TSSK6	Homo sapiens (Human)	unreviewed	109
TTK	D6REX1	Dual-specificity protein kinase TTK (Fragment)	TTK	Homo sapiens (Human)	unreviewed	150
TTK	D6RF82	Dual-specificity protein kinase TTK (Fragment)	TTK	Homo sapiens (Human)	unreviewed	139
TTK	D6RFY1	Dual-specificity protein kinase TTK	TTK	Homo sapiens (Human)	unreviewed	79
TTK	D6RIC6	Dual-specificity protein kinase TTK (Fragment)	TTK	Homo sapiens (Human)	unreviewed	175
TTK	P33981	Dual specificity protein kinase TTK (EC 2.7.12.1) (Phosphotyrosine picked threonine-protein kinase) (PYT)	TTK MPS1 MPS1L1	Homo sapiens (Human)	reviewed	857
TULP2	E5RH05	Tubby-related protein 2 (Fragment)	TULP2	Homo sapiens (Human)	unreviewed	210
TULP2	E5RHR0	Tubby-related protein 2 (Fragment)	TULP2	Homo sapiens (Human)	unreviewed	187
TULP2	E5RIF7	Tubby-related protein 2 (Fragment)	TULP2	Homo sapiens (Human)	unreviewed	230
TULP2	H0YBB5	Tubby-related protein 2 (Fragment)	TULP2	Homo sapiens (Human)	unreviewed	80
TULP2	O00295	Tubby-related protein 2 (Cancer/testis antigen 65) (CT65) (Tubby-like protein 2)	TULP2 TUBL2	Homo sapiens (Human)	reviewed	520
VENTXP1	P0C5K6	Putative tumor antigen NA88-A (Cancer/testis antigen 18) (CT18)	VENTXP1	Homo sapiens (Human)	reviewed	33
XAGE1A,XAGE1E	Q9HD64	X antigen family member 1 (XAGE-1) (Cancer/testis antigen 12.1) (CT12.1) (G antigen family D member 2)	XAGE1A GAGED2 XAGE1; XAGE1B; XAGE1C; XAGE1D; XAGE1E	Homo sapiens (Human)	reviewed	81
XAGE2	A0A024R2A6	X antigen family, member 2, isoform CRA_a	XAGE2 hCG_1651416	Homo sapiens (Human)	unreviewed	111
XAGE2,XAGE2B	Q96GT9	X antigen family member 2 (XAGE-2) (Cancer/testis antigen 12.2) (CT12.2) (G antigen family D member 3)	XAGE2 GAGED3 XAGE2B	Homo sapiens (Human)	reviewed	111
XAGE3	D3DXJ9	X antigen family, member 3, isoform CRA_a	XAGE3 hCG_2004157	Homo sapiens (Human)	unreviewed	82
XAGE3	Q8WTP9	X antigen family member 3 (XAGE-3) (Cancer/testis antigen 12.3) (CT12.3) (G antigen family D member 4) (Placenta-specific gene 6 protein)	XAGE3 GAGED4 PLAC6 PP9012	Homo sapiens (Human)	reviewed	111
XAGE-4	Q8WWM0	XAGE-4 protein (Fragment)	XAGE-4	Homo sapiens (Human)	unreviewed	69
XAGE5	Q3SY49	X antigen family member 5 (XAGE5 protein)	XAGE5	Homo sapiens (Human)	unreviewed	75
XAGE5	Q8WWM1	X antigen family member 5 (XAGE-5) (Cancer/testis antigen 12.5) (CT12.5) (G antigen family D member 5)	XAGE5 GAGED5	Homo sapiens (Human)	reviewed	108
ZNF165	P49910	Zinc finger protein 165 (Cancer/testis antigen 53) (CT53) (LD65) (Zinc finger and SCAN domain-containing protein 7)	ZNF165 ZPF165 ZSCAN7	Homo sapiens (Human)	reviewed	485
ZNF165	Q53Z40	HCG1 protein (Zinc finger protein 165)	ZNF165 hCG_31427	Homo sapiens (Human)	unreviewed	485
ZNF165	Q8IY56	ZNF165 protein	ZNF165	Homo sapiens (Human)	unreviewed	485
ZNF645	Q8N7E2	E3 ubiquitin-protein ligase CBLL2 (EC 2.3.2.27) (Cbl proto-oncogene-like protein 2) (RING-type E3 ubiquitin transferase ZNF645) (Zinc finger protein 645) (c-Cbl-like protein 2)	CBLL2 ZNF645	Homo sapiens (Human)	reviewed	425

## Sheet: Unqiue Gene name
Gene Symbol
ACRBP
ACTL8
ADAM2
ADAM29
AKAP3
AKAP4
ANKRD30BP2
ANKRD45
ARMC3
ARX
ATAD2
BAGE
BAGE2
BAGE3
BAGE4
BAGE5
BRDT
C15orf60
C21orf99
CABYR
CAGE1
CALR3
CASC5
CCDC110
CCDC33
CCDC36
CCDC62
CCDC83
CDCA1
CEP290
CEP55
COX6B2
CPXCR1
CRISP2
CSAG1
CSAG2
CSAG3B
CT16.2
CT45A1
CT45A2
CT45A3
CT45A4
CT45A5
CT45A6
CT47A1
CT47A10
CT47A11
CT47A2
CT47A3
CT47A4
CT47A5
CT47A6
CT47A7
CT47A8
CT47A9
CT47B1
CT66
CT69
CT70
CTAG1A
CTAG1B
CTAG2
CTAGE1
CTAGE-2
CTAGE5
CTCFL
CTNNA2
CXorf48
Cxorf61
cyclinA1
DCAF12
DDX43
DDX53
DKKL1
DMRT1
DNAJB8
DPPA2
DSCR8
EDAG
ELOVL4
FAM133A
FAM46D
FATE1
FBXO39
FMR1NB
FTHL17
GAGE1
GAGE12B
GAGE12C
GAGE12D
GAGE12E
GAGE12F
GAGE12G
GAGE12H
GAGE12I
GAGE12J
GAGE13
GAGE2A
GAGE3
GAGE4
GAGE5
GAGE6
GAGE7
GAGE8
GOLGAGL2FA
GPAT2
GPATCH2
HIWI
HORMAD1
HORMAD2
HSPB9
IGF2BP3
IGSF11
IL13RA2
IMP-3
JARID1B
KIAA0100
LAGE-1b
LDHC
LEMD1
LIPI
LOC130576
LOC196993
LOC348120
LOC440934
LOC647107
LOC728137
LUZP4
LY6K
LYPD6B
MAEL
MAGE11
MAGE12
MAGEA1
MAGEA10
MAGEA11
MAGEA12
MAGEA2
MAGEA2B
MAGEA3
MAGEA4
MAGEA5
MAGEA6
MAGEA8
MAGEA9
MAGEA9B
MAGEB1
MAGEB2
MAGEB3
MAGEB4
MAGEB5
MAGEB6
MAGEC1
MAGEC2
MAGEC3
MCAK
MMA1b
MORC1
MPHOSPH1
NLRP4
NOL4
NR6A1
NUF2
NXF2
NXF2B
ODF1
ODF2
ODF3
ODF4
OIP5
OTOA
PAGE1
PAGE2
PAGE2B
PAGE3
PAGE4
PAGE5
PASD1
PBK
PEPP2
PIWIL2
PLAC1
POTEA
POTEB
POTEC
POTED
POTEE
POTEG
POTEH
PRAME
PRM1
PRM2
PRSS50
PRSS54
PRSS55
PTPN20A
RBM46
RGS22
ROPN1
RQCD1
SAGE1
SEMG1
SLCO6A1
SPA17
SPACA3
SPAG1
SPAG17
SPAG4
SPAG6
SPAG8
SPAG9
SPANXA1
SPANXA2
SPANXB1
SPANXB2
SPANXC
SPANXD
SPANXE
SPANXN1
SPANXN2
SPANXN3
SPANXN4
SPANXN5
SPATA19
SPEF2
SPINLW1
SPO11
SSX1
SSX2
SSX2b
SSX3
SSX4
SSX4B
SSX5
SSX6
SSX7
SSX9
SYCE1
SYCP1
TAF7L
TAG
TDRD1
TDRD4
TDRD6
TEKT5
TEX101
TEX14
TEX15
TFDP3
THEG
TMEFF1
TMEFF2
TMEM108
TMPRSS12
TPPP2
TPTE
TSGA10
TSP50
TSPY1
TSPY1D
TSPY1E
TSPY1F
TSPY1G
TSPY1H
TSPY1I
TSPY2
TSPY3
TSSK6
TTK
TULP2
VENTXP1
XAGE1
XAGE1A
XAGE1B
XAGE1C
XAGE1D
XAGE1E
XAGE2
XAGE2B
XAGE3
XAGE-3b
XAGE-4
XAGE5
ZNF165
ZNF645
