# Supplementary material for: Proteogenomic Analysis Unveils the HLA Class I-Presented Immunopeptidome in Melanoma and EGFR-Mutant Lung Adenocarcinoma
Source: Mol Cell Proteomics. 2021 Aug 13;20:100136. doi: 10.1016/j.mcpro.2021.100136 (PMC8724932; doi:10.1016/j.mcpro.2021.100136)
Supplement: Supplemental Table S5 [file mmc6.xlsx]

## Sheet: Identified CTA-derived peptides
Sample ID	Peptide	Gene name	Novel Y/N	Validated with synthetic peptides (Y/N/NA*)
H1975	NPVDILTY	LDHC	Y	NA
H1975	LEDLPTVEA	CA9	Y	N
H1975	SNPVDILTY	LDHC	Y	N
H1975	MTEGSTVNTEY	TEX15	Y	NA
PC9	LAPAVIHA	ATAD2	Y	NA
PC9	LYPEVFEKF	ATAD2	N	NA
PC9	IHSSIVSTL	ATAD2	N	NA
PC9	AYAIIKEEL	ATAD2	N	NA
PC9	KYLTVKDYL	ATAD2	N	NA
PC9	VYVPHIHVW	ATAD2	N	NA
PC9	QGSHLAPAVI	ATAD2	N	NA
PC9	NRLDSIDPAL	ATAD2	N	NA
NCI-RA007	DQTPDENDQVVVK	IGF2BP3	Y	Y
NCI-3784Mel	KVLEYVIKV	MAGEA1	N	Y
NCI-3784Mel	KMAELVHFL	MAGEA12	N	N
NCI-3784Mel	KILDLETQL	ODF2	N	Y
NCI-3784Mel	SLLQHLIGL	PRAME	N	NA
NCI-3784Mel	KIQEILTQV	IGF2BP3	N	N
NCI-3784Mel	ALLSAVTRL	CTNNA2	N	Y
NCI-3784Mel	RLDQLLRHV	PRAME	N	N
NCI-3784Mel	FLETNVPLL	CTNNA2	N	Y
NCI-3784Mel	RLMDEAKILK	PBK	N	NA
NCI-3784Mel	VTPVEVHIGT	SPAG17	Y	NA
NCI-3784Mel	RSYVPLAH	PMEL	N	NA
NCI-3784Mel	FGDSSGTL	PMEL	N	NA
NCI-3784Mel	YLAEADLS	PMEL	N	NA
NCI-3784Mel	ALNFPGSQK	PMEL	N	Y
NCI-3784Mel	GTATLRLVK	PMEL	N	N
NCI-3784Mel	KTWGQYWQV	PMEL	N	N
NCI-3784Mel	RYGSFSVTL	PMEL	N	NA
NCI-3784Mel	HTMEVTVYH	PMEL	N	NA
NCI-3784Mel	ITDQVPFSV	PMEL	N	Y
NCI-3784Mel	LVLKRCLLH	PMEL	N	NA
NCI-3784Mel	KQDFSVPQL	PMEL	N	Y
NCI-3784Mel	ALDGGNKHFL	PMEL	N	NA
NCI-3784Mel	AMLGTHTMEV	PMEL	N	NA
NCI-3784Mel	YTWDFGDSSGT	PMEL	N	NA
NCI-3784Mel	YTWDFGDSSGTL	PMEL	N	NA
NCI-3795Mel	SLLQHLIGL	PRAME	N	NA
NCI-3795Mel	ALLSAVTRL	CTNNA2	N	Y
NCI-3795Mel	RLLEPLVTQV	CTNNA2	N	N
NCI-3795Mel	EVDPIGHLY	MAGA3	N	NA
* NA: Synthetic peptides was not made for validation
