# Supplementary material for: Proteogenomic Analysis Unveils the HLA Class I-Presented Immunopeptidome in Melanoma and EGFR-Mutant Lung Adenocarcinoma
Source: Mol Cell Proteomics. 2021 Aug 13;20:100136. doi: 10.1016/j.mcpro.2021.100136 (PMC8724932; doi:10.1016/j.mcpro.2021.100136)
Supplement: Supplemental Table S6 [file mmc7.xlsx]

## Sheet: H1975 transcriptome 
Gene	Rank	1_H1975_DMSO	2_H1975_DMSO	3_H1975_DMSO	Mean RPKM	Log10 (Mean RPKM)
ACTB	1	3970.27	3864.56	3642.55	3825.79	3.58272
TMSB10	2	3713.8	3799.37	3613.74	3708.97	3.56925
TMSB4X	3	3580.8	3618.72	3661.67	3620.4	3.55876
RPS2	4	3343.18	3273.94	3114.2	3243.77	3.51105
EEF1A1	5	3054.81	3026.67	3051.38	3044.29	3.48349
RPS18	6	2793.87	2819.13	2769.77	2794.26	3.44627
TUBA1B	7	2443.97	2370.05	2357.92	2390.64	3.37851
FTH1	8	2650.5	2588.3	2457.37	2565.39	3.40915
RPL18A	9	2420.61	2371.33	2295.64	2362.53	3.37338
RPLP1	10	2191.03	2194.82	2045.62	2143.82	3.33119
RPL7A	11	2053.26	2003.82	1965.79	2007.62	3.30268
RPS27	12	1873.76	1941.07	1886.09	1900.31	3.27882
RPL37A	13	1869.86	1824.2	1875.84	1856.63	3.26873
EEF2	14	1957.55	1948.15	1793.79	1899.83	3.27871
FTL	15	1984.39	2042.22	1764.81	1930.48	3.28566
LGALS1	16	1689.29	1696.82	1634.96	1673.69	3.22367
RPS4X	17	1675.66	1561.06	1638.23	1624.98	3.21085
S100A6	18	1873.61	1933.74	1863.36	1890.23	3.27652
RPS28	19	1550.06	1644.16	1478.55	1557.59	3.19245
EEF1G	20	1442.62	1437.05	1389.12	1422.93	3.15318
RPL39	21	1539.51	1518.28	1600.44	1552.75	3.1911
RPL8	22	1321.86	1320.33	1202.9	1281.69	3.10778
PTMA	23	1327.8	1330.6	1288.14	1315.51	3.1191
RPS5	24	1526.82	1525.92	1433.37	1495.37	3.17475
PFN1	25	1110.25	1070.78	1015.1	1065.38	3.0275
RPLP0	26	1288.88	1267.78	1272.16	1276.27	3.10594
RPS15	27	1326.5	1327.02	1220.18	1291.23	3.111
RPSA	28	1266.38	1232.58	1255.01	1251.32	3.09737
RPL12	29	1197.35	1198.39	1209.49	1201.74	3.07981
RPL35	30	1165.25	1148.88	1106.5	1140.21	3.05698
RPS10	31	1116.38	1080.31	1073.69	1090.12	3.03748
CFL1	32	1054.06	1061.54	1066.13	1060.58	3.02554
TAGLN2	33	1187.81	1207.31	1155.53	1183.55	3.07319
VIM	34	1192.38	1181.77	1101.76	1158.63	3.06395
S100A11	35	1053.52	1106.1	1126.25	1095.29	3.03953
MT2A	36	1365.94	1393.64	1285.47	1348.35	3.1298
CALR	37	1036.84	1015.32	993.389	1015.19	3.00655
RPS12	38	1013.76	1019.03	1033.35	1022.05	3.00947
HSPA8	39	976.099	939.777	991.474	969.117	2.98638
RPL41	40	1087.89	1072.5	1124.87	1095.09	3.03945
RPS8	41	979.723	974.3	976.501	976.842	2.98982
RPS25	42	953.442	943.691	980.96	959.364	2.98198
EIF4A1	43	865.4	860.66	874.766	866.942	2.93799
RPL4	44	939.657	931.787	934.579	935.341	2.97097
RPL3	45	992.089	998.471	976.481	989.014	2.9952
RPLP2	46	958.532	938.543	895.026	930.7	2.96881
GAPDH	47	906.005	899.125	887.329	897.487	2.95303
RPL23	48	833.93	816.105	885.736	845.257	2.92699
ACTG1	49	789.57	785.675	744.588	773.278	2.88834
RPL29	50	899.136	905.897	879.265	894.766	2.95171
RPS13	51	790.798	782.531	785.25	786.193	2.89553
RPL10A	52	820.658	806.469	810.262	812.463	2.9098
RPL27	53	804.273	767.819	822.112	798.068	2.90204
HSPB1	54	867.579	838.518	764.745	823.614	2.91572
RPL37	55	785.13	794.767	814.666	798.188	2.90211
RPS7	56	835.646	859.057	801.225	831.976	2.92011
ENO1	57	771.971	748.447	739.997	753.472	2.87707
RPS21	58	796.597	764.498	776.099	779.064	2.89157
HSP90AA1	59	805.062	777.471	833.365	805.299	2.90596
RPL26	60	739.458	732.891	761.755	744.702	2.87198
RPL24	61	845.489	862.766	852.899	853.718	2.93131
TUBA1C	62	761.186	735.742	753.11	750.013	2.87507
CHCHD2	63	767.511	717.727	684.423	723.22	2.85927
RPL30	64	755.819	724.096	784.293	754.736	2.87779
RPL19	65	743.104	739.395	700.203	727.567	2.86187
RPL11	66	747.678	737.389	746.74	743.936	2.87154
RPS11	67	736.258	731.227	756.409	741.298	2.86999
TGFBI	68	957.817	949.299	951.272	952.796	2.979
RPS15A	69	847.327	814.486	838.943	833.586	2.92095
MIF	70	849.566	771.525	654.783	758.625	2.88003
RPL36	71	800.185	796.185	764.806	787.059	2.89601
ANXA2	72	705.026	708.387	717.2	710.204	2.85138
FAU	73	662.153	656.774	600.191	639.706	2.80598
RPL5	74	654.604	627.919	641.915	641.479	2.80718
ALDOA	75	741.252	760.757	701.96	734.656	2.86608
TUBB4B	76	633.729	619.231	589.577	614.179	2.7883
HLA-B	77	584.545	591.222	565.954	580.574	2.76386
RPS3A	78	628.349	614.906	640.691	627.982	2.79795
UBB	79	622.641	621.879	585.005	609.841	2.78522
RPS6	80	632.862	624.919	624.53	627.437	2.79757
IFITM3	81	750.042	802.371	703.074	751.829	2.87612
GSTP1	82	534.886	530.232	489.617	518.245	2.71454
RPL38	83	615.22	624.881	645.214	628.438	2.79826
PKM	84	585.144	587.517	577.622	583.428	2.76599
KRT18	85	734.736	740.12	674.424	716.427	2.85517
HSP90AB1	86	500.773	497.645	506.776	501.731	2.70047
NCL	87	523.593	511.24	525.171	520.001	2.716
OAZ1	88	582.662	590.104	561.528	578.098	2.762
ANXA1	89	631.915	630.154	646.821	636.296	2.80366
RPL7	90	524.74	517.299	543.537	528.525	2.72307
CTSD	91	829.442	855.001	738.097	807.513	2.90715
FLNA	92	569.866	575.093	539.355	561.438	2.7493
MYL6	93	606.004	593.17	602.031	600.401	2.77844
SLC25A5	94	504.153	491.467	491.635	495.752	2.69526
RPL10	95	520.312	528.808	500.453	516.524	2.71309
KRT8	96	652.043	654.907	593.244	633.398	2.80168
PGAM1	97	446.697	442.091	442.202	443.663	2.64705
RPL13A	98	501.805	490.425	468.947	487.059	2.68758
RPL35A	99	531.038	531.99	553.699	538.909	2.73152
PGK1	100	453.136	453.212	465.484	457.277	2.66018
LDHA	101	441.328	453.859	458.405	451.197	2.65437
SNRPB	102	439.194	419.744	398.657	419.198	2.62242
RPS27A	103	455.91	469.22	460.273	461.801	2.66445
NPM1	104	475.349	475.514	474.409	475.091	2.67678
RPL14	105	487.526	493.943	508.001	496.49	2.69591
RPL21	106	429.402	419.088	446.382	431.624	2.63511
PSAP	107	547.079	558.708	544.585	550.124	2.74046
HSPD1	108	383.661	379.42	402.856	388.646	2.58955
PSMB4	109	412.714	394.699	403.167	403.527	2.60587
B2M	110	453.724	467.159	464.131	461.672	2.66433
RPL23A	111	415.598	407.083	431.842	418.174	2.62136
RPS14	112	463.206	449.756	462.779	458.58	2.66142
TPM4	113	412.698	402.811	409.227	408.245	2.61092
ACTN1	114	391.72	384.257	367.349	381.108	2.58105
COTL1	115	380.962	366.898	365.734	371.198	2.56961
PTMS	116	403.305	407.661	382.157	397.708	2.59956
COX8A	117	377.103	370.799	360.243	369.382	2.56748
MSN	118	367.205	370.481	374.202	370.629	2.56894
PRDX2	119	377.504	383.075	363.19	374.589	2.57356
SLC25A6	120	369.255	378.08	328.629	358.655	2.55468
AKR1B1	121	442.932	447.378	434.876	441.729	2.64516
RPL6	122	337.023	330.485	343.948	337.152	2.52783
RPS19	123	322.142	326.308	298.072	315.507	2.49901
RPL17	124	343.291	348.439	352.841	348.191	2.54182
TPI1	125	334.295	326.341	322.439	327.692	2.51547
MYH9	126	379.972	376.516	361.974	372.821	2.5715
NDUFA13	127	388.659	377.831	349.75	372.08	2.57064
EIF3G	128	332.975	323.762	305.804	320.847	2.5063
PPIA	129	331.391	325.857	338.082	331.777	2.52085
FN1	130	406.538	421.112	440.946	422.865	2.6262
CDC37	131	312.4	311.371	290.308	304.693	2.48386
S100A10	132	328.41	332.915	331.797	331.041	2.51988
PPIB	133	327.562	337.132	331.767	332.154	2.52134
PLP2	134	293.253	293.953	291.968	293.058	2.46695
CDC20	135	270.879	256.532	258.869	262.093	2.41846
CCT5	136	255.867	250.435	254.949	253.75	2.40441
HSPA1A	137	357.993	351.827	321.679	343.833	2.53635
AP2M1	138	363.397	363.925	352.228	359.85	2.55612
LGALS3BP	139	380.986	387.529	352.793	373.769	2.5726
LY6E	140	413.245	413.515	386.565	404.442	2.60686
EIF1	141	300.003	310.878	291.765	300.882	2.4784
CALM2	142	311.233	308.788	330.973	316.998	2.50106
C1QBP	143	255.42	237.515	250.088	247.674	2.39388
HDGF	144	277.531	271.658	271.949	273.712	2.43729
EIF4G2	145	275.015	269.244	277.771	274.01	2.43777
LDHB	146	264.507	259.339	263.775	262.541	2.4192
RPL18	147	269.711	274.827	260.293	268.277	2.42858
UBC	148	309.085	312.461	290.44	303.995	2.48287
CLIC1	149	268.87	262.308	257.453	262.877	2.41975
UBE2S	150	301.218	276.536	279.435	285.73	2.45596
RPL32	151	283.399	277.509	290.978	283.962	2.45326
BTF3	152	300.171	300.304	292.141	297.539	2.47354
YBX1	153	243.539	241.987	247.031	244.186	2.38772
COX7C	154	316.541	327.867	325.365	323.258	2.50955
PPDPF	155	267.57	269.361	209.36	248.764	2.39579
P4HB	156	287.786	285.655	269.561	281	2.44871
RPL31	157	269.958	263.971	272.012	268.647	2.42918
PPP1CA	158	236.973	239.228	228.143	234.781	2.37066
XRCC6	159	247.133	245.706	249.881	247.573	2.3937
EEF1B2	160	259.672	264.187	260.365	261.408	2.41732
GABARAP	161	259.687	270.804	261.121	263.871	2.42139
RPS26	162	262.721	254.936	270.556	262.738	2.41952
YWHAQ	163	279.687	279.899	289.637	283.074	2.4519
RPL36AL	164	263.062	258.04	265.245	262.116	2.41849
ERH	165	254.943	247.306	262.254	254.834	2.40626
KPNA2	166	272.419	265.99	278.245	272.218	2.43492
TRIM28	167	287.607	285.791	268.711	280.703	2.44825
SSR2	168	246.806	251.643	250.35	249.6	2.39724
HSP90B1	169	249.511	253.862	256.501	253.291	2.40362
PRDX1	170	245.493	242.137	256.579	248.07	2.39457
ANXA5	171	251.674	250.187	254.171	252.011	2.40142
PSMA7	172	232.246	226.356	221.421	226.674	2.3554
RHOA	173	256.48	258.859	258.933	258.091	2.41177
EIF4H	174	240.903	231.699	234.073	235.559	2.3721
NONO	175	213.191	206.83	214.586	211.535	2.32538
SH3BGRL3	176	269.185	274.794	262.736	268.905	2.4296
EIF5A	177	222.3	211.758	219.338	217.799	2.33806
GANAB	178	228.09	236.392	233.986	232.823	2.36702
COX4I1	179	235.722	230.762	236.038	234.174	2.36954
RPS17	180	244.066	242.646	236.978	241.23	2.38243
MRPS24	181	253.628	242.871	230.362	242.287	2.38433
HMGN2	182	246.456	239.222	248.739	244.806	2.38882
HSPA5	183	242.552	249.265	252.953	248.257	2.3949
COX7B	184	241.217	233.86	257.104	244.06	2.3875
ARF1	185	222.372	226.83	216.711	221.971	2.3463
KRT19	186	404.816	414.15	357.645	392.204	2.59351
CKS2	187	235.625	236.797	248.694	240.372	2.38088
AHSA1	188	222.783	212.184	224.303	219.757	2.34194
RPS16	189	219.534	219.268	214.394	217.732	2.33792
RPS23	190	264.042	266.937	280.407	270.462	2.43211
FSCN1	191	240.603	235.183	214.423	230.069	2.36186
NDUFB7	192	264.62	261.97	227.061	251.217	2.40005
NDUFV1	193	225.76	220.813	201.495	216.023	2.3345
TOMM7	194	251.536	250.373	248.87	250.26	2.39839
GADD45GIP1	195	223.843	212.871	181.331	206.015	2.3139
RPL13	196	225.984	220.617	202.947	216.516	2.33549
CCT6A	197	193.001	187.332	194.65	191.661	2.28253
RPS20	198	222.596	222.17	216.353	220.373	2.34316
UBL5	199	233.394	231.331	220.958	228.561	2.359
COX5B	200	233.477	229.984	223.453	228.971	2.35978
RPS3	201	217.432	214.652	217.34	216.475	2.33541
OST4	202	256.798	253.814	265.457	258.689	2.41278
BST2	203	255.245	271.356	257.662	261.421	2.41734
SERPINH1	204	216.221	219.837	202.212	212.757	2.32788
PSMC1	205	208.79	201.232	208.537	206.186	2.31426
ANP32B	206	195.909	199.658	192.842	196.137	2.29256
RPS29	207	222.473	218.479	229.502	223.485	2.34925
ROMO1	208	217.295	213.289	200.944	210.51	2.32327
SNHG5	209	198.632	199.208	207.118	201.653	2.3046
DYNLL1	210	212.23	212.509	223.119	215.953	2.33436
EIF3I	211	195.419	186.432	190.345	190.732	2.28042
ILF2	212	197.519	187.945	197.673	194.379	2.28865
HMGA1	213	187.036	175.625	167.027	176.563	2.2469
PPP1R14B	214	210.579	203.156	199.647	204.46	2.31061
WDR83OS	215	215.737	217.949	220.118	217.935	2.33833
RPN2	216	193.438	196.888	194.746	195.024	2.29009
CCT3	217	183.334	176.431	177.455	179.073	2.25303
NEDD8	218	201.235	195.668	206.081	200.995	2.30319
PSMB6	219	205.1	201.024	201.038	202.387	2.30618
PSMD2	220	217.947	209.548	219.455	215.65	2.33375
COPE	221	238.947	238.988	217.002	231.645	2.36482
COX6A1	222	210.31	200.503	207.79	206.201	2.31429
PSMB7	223	186.658	187.895	198.724	191.093	2.28124
LMNA	224	220.835	222.367	201.477	214.893	2.33222
HSPA1B	225	214.151	217.571	190.586	207.436	2.31688
YWHAE	226	167.859	167.374	172.341	169.191	2.22838
SET	227	176.144	176.219	182.403	178.255	2.25104
C3	228	225.017	238.138	227.054	230.07	2.36186
TUBB	229	185.73	182.734	182.48	183.648	2.26399
HSPE1	230	177.318	172.961	190.541	180.273	2.25593
CAV1	231	225.417	227.873	221.404	224.898	2.35199
CD151	232	205.01	200.97	201.038	202.339	2.30608
EEF1A2	233	144.931	148.602	131.279	141.604	2.15108
IMPDH2	234	187.407	189.67	189.476	188.851	2.27612
YWHAH	235	190.907	186.187	192.884	189.993	2.27874
RRBP1	236	190.978	188.613	185.757	188.449	2.27519
APP	237	192.337	193.541	194.359	193.412	2.28648
PABPC1	238	176.74	175.256	175.166	175.721	2.24482
HNRNPA1	239	182.078	181.151	181.366	181.531	2.25895
PDLIM1	240	201.707	200.253	195.635	199.198	2.29929
NDUFS5	241	166.643	165.275	192.302	174.74	2.24239
DSTN	242	187.645	190.567	196.844	191.685	2.28259
ERGIC3	243	176.827	182.693	170.917	176.813	2.24751
RPL27A	244	186.159	181.931	184.989	184.36	2.26567
BASP1	245	162.216	164.164	152.816	159.732	2.20339
H2AFZ	246	158.026	166.286	158.11	160.807	2.20631
CD320	247	179.581	166.08	150.428	165.363	2.21844
RPL36A	248	177.643	183.388	189.898	183.643	2.26397
TUFM	249	193.306	192.655	180.834	188.932	2.2763
FARSA	250	164.075	160.93	146.031	157.012	2.19593
PSMB1	251	177.043	172.959	176.72	175.574	2.24446
MYL9	252	150.61	143.046	140.983	144.88	2.16101
TXNDC5	253	157.705	155.108	162.246	158.353	2.19963
TMED9	254	205.19	197.842	189.429	197.487	2.29554
ASNA1	255	190.998	181.505	177.476	183.326	2.26322
NDUFS6	256	172.397	171.772	169.137	171.102	2.23326
RAC1	257	169.503	168.163	175.613	171.093	2.23323
EIF3C	258	199.347	195.324	184.81	193.16	2.28592
GRN	259	219.22	222.569	207.432	216.407	2.33527
ARL6IP1	260	191.325	192.682	200.266	194.758	2.28949
CANX	261	176.911	178.227	189.263	181.467	2.2588
LOXL2	262	191.044	201.705	187.849	193.533	2.28675
FKBP1A	263	166.124	163.996	169.262	166.461	2.22131
NOP10	264	159.91	152.231	161.631	157.924	2.19845
SEC61A1	265	188.976	195.501	187.985	190.821	2.28063
MORF4L2	266	155.548	155.785	163.847	158.393	2.19974
SOD1	267	161.897	158.74	157.864	159.501	2.20276
RCN1	268	177.644	182.003	181.587	180.412	2.25626
SRM	269	153.366	153.58	136.344	147.763	2.16957
RPL15	270	169.66	169.788	170.441	169.963	2.23035
IFITM2	271	213.243	223.166	208.836	215.082	2.3326
EIF3F	272	156.287	157.492	146.298	153.359	2.18571
MYC	273	191.05	182.636	171.977	181.888	2.2598
TUBB3	274	190.246	191.966	173.304	185.172	2.26757
IFI30	275	169	165.402	157.231	163.878	2.21452
AHCY	276	152.055	146.894	141.855	146.935	2.16712
PCBP2	277	169.778	168.61	167.638	168.676	2.22705
DAD1	278	164.768	170.927	173.83	169.842	2.23004
PRPF8	279	134.448	137.623	143.829	138.633	2.14187
RHOC	280	167.105	162.007	156.086	161.732	2.2088
NDUFB2	281	160.344	158.526	154.514	157.795	2.19809
RAB1B	282	149.138	146.475	134.176	143.263	2.15613
PRDX6	283	156.214	157.965	157.971	157.383	2.19696
ELOF1	284	158.056	163.055	147.731	156.281	2.19391
SPARC	285	255.253	258.907	254.697	256.286	2.40872
MAP2K2	286	157.409	153.607	134.069	148.362	2.17132
EIF3D	287	156.928	148.062	152.198	152.396	2.18297
PDIA3	288	154.653	157.447	157.691	156.597	2.19478
PCNA	289	146.143	137.866	137.846	140.618	2.14804
TUBA1A	290	158.467	161.895	155.734	158.699	2.20057
DNAJA1	291	143.614	145.155	143.821	144.197	2.15896
ARF4	292	165.05	170.844	172.099	169.331	2.22874
GDI2	293	143.532	140.48	149.128	144.38	2.15951
ISG15	294	214.017	216.163	191.815	207.332	2.31667
CYBA	295	150.662	153.833	129.976	144.824	2.16084
TMA7	296	156.952	146.477	150.185	151.205	2.17956
EIF3E	297	143.878	139.211	142.025	141.705	2.15138
CCNB1	298	157.239	153.52	162.377	157.712	2.19786
MYL12B	299	151.475	149.008	150.789	150.424	2.17732
TXN	300	147.565	148.059	151.792	149.139	2.17359
TMEM258	301	150.737	149.172	149.021	149.643	2.17506
EIF3M	302	140.867	140.443	138.004	139.772	2.14542
UBA1	303	132.8	133.245	126.753	130.933	2.11705
KARS	304	131.224	129.163	132.703	131.03	2.11737
SMS	305	122.36	117.773	123.057	121.063	2.08301
TAX1BP3	306	153.361	156.958	140.384	150.234	2.17677
SLC25A3	307	141.874	140.124	141.797	141.265	2.15003
PFDN5	308	178.352	166.464	177.678	174.164	2.24096
UQCRC1	309	147.867	148.058	138.922	144.949	2.16122
MRPL51	310	142.921	139.568	143.99	142.16	2.15278
PSMC3	311	133.018	126.907	122.944	127.623	2.10593
MTHFD1	312	129.71	126.266	131.665	129.214	2.11131
GNB2	313	139.39	138.855	125.61	134.618	2.1291
THBS1	314	144.419	135.351	146.204	141.991	2.15226
H3F3A	315	144.292	143.849	142.303	143.481	2.1568
NME1	316	141.246	130.184	137.429	136.287	2.13445
ASS1	317	185.878	185.965	177.589	183.144	2.26279
LRRC75A-AS1	318	127.538	125.269	128.572	127.126	2.10424
NDUFA1	319	152.477	158.042	176.767	162.429	2.21066
PCBP1	320	135.941	134.984	131.974	134.3	2.12808
PEBP1	321	125.399	122.704	115.607	121.236	2.08363
YWHAZ	322	131.007	134.98	140.593	135.526	2.13202
SUMO2	323	143.745	148.461	147.803	146.67	2.16634
LSM7	324	152.728	147.649	131.564	143.981	2.1583
BANF1	325	131.647	128.585	128.898	129.71	2.11297
RPN1	326	163.816	160.687	159.487	161.33	2.20772
NME1-NME2	327	142.272	137.386	129.633	136.43	2.13491
KRT7	328	187.441	171.181	166.208	174.943	2.2429
TMBIM6	329	159.862	157.756	160.129	159.249	2.20208
LMNB2	330	137.573	134.466	126.567	132.869	2.12342
SLC7A5	331	111.976	108.795	104.225	108.332	2.03476
H3F3AP4	332	146.577	150.223	145.544	147.448	2.16864
C19orf53	333	149.053	138.396	131.617	139.689	2.14516
VCP	334	126.982	125.321	131.551	127.951	2.10704
PPA1	335	135.613	135.006	139.616	136.745	2.13591
COL1A1	336	95.1562	98.0017	90.9041	94.6874	1.97629
APLP2	337	145.039	143.279	145.824	144.714	2.16051
TAGLN	338	126.02	116.106	113.542	118.556	2.07392
ATP6V0E1	339	162.401	156.545	164.991	161.312	2.20767
RTCB	340	131.821	129.391	136.803	132.672	2.12278
MYBL2	341	119.676	113.585	109.244	114.168	2.05754
LRRC59	342	126.472	122.008	121.743	123.408	2.09134
EIF6	343	118.342	113.253	110.803	114.133	2.05741
PA2G4	344	132.621	128.397	132.217	131.079	2.11753
PFDN2	345	117.198	109.746	125.911	117.618	2.07048
PPP2R1A	346	136.102	132	131.461	133.188	2.12446
HMGN1	347	123.92	119.025	122.986	121.977	2.08628
ARPC2	348	131.17	128.949	130.389	130.169	2.11451
PPM1G	349	134.833	133.042	126.929	131.601	2.11926
HSPA9	350	145.712	144.242	148.271	146.075	2.16458
ITGB1	351	145.116	146.707	153.291	148.371	2.17135
PES1	352	124.846	124.317	117.859	122.341	2.08757
CCNI	353	118.875	125.545	125.558	123.326	2.09105
CCDC124	354	135.789	131.721	120.385	129.299	2.11159
CAPN2	355	126.59	123.955	120.366	123.637	2.09215
DDOST	356	136.361	133.009	133.085	134.152	2.1276
NNMT	357	159.914	163.949	162.64	162.167	2.20996
COX6B1	358	148.392	145.805	143.891	146.029	2.16444
GPX4	359	160.682	161.27	147.164	156.372	2.19416
RPL9	360	129.746	126.795	129.503	128.682	2.10952
KDELR1	361	117.8	126.956	112.671	119.142	2.07607
MMP14	362	127.505	129.037	118.673	125.072	2.09716
UBA52	363	131.814	130.839	129.48	130.711	2.11631
S100A16	364	135.392	131.629	127.787	131.603	2.11926
PSMD4	365	124.433	124.301	126.239	124.991	2.09688
SEC61G	366	130.988	132.722	140.81	134.84	2.12982
ZYX	367	122.774	119.831	112.22	118.275	2.07289
TOMM6	368	117.526	118.629	118.673	118.276	2.0729
CCT4	369	107.992	104.734	111.594	108.106	2.03385
GOT2	370	111.557	113.214	116.643	113.805	2.05616
HNRNPAB	371	136.236	133.488	134.216	134.647	2.1292
NACC1	372	124.931	122.706	113.525	120.387	2.08058
APRT	373	131.669	133.466	119.917	128.351	2.1084
ARPC3	374	124.608	121.694	125.173	123.825	2.09281
DDB1	375	117.679	120.785	122.234	120.233	2.08002
PRDX3	376	129.929	129.901	135.422	131.751	2.11975
CD81	377	119.869	121.374	113.933	118.392	2.07332
PLOD1	378	133.503	134.715	126.9	131.706	2.11961
EBNA1BP2	379	113.491	107.866	105.485	108.947	2.03722
HDLBP	380	124.872	125.349	124.412	124.878	2.09648
PLK1	381	128.307	124.616	120.99	124.638	2.09565
SF3B5	382	123.076	118.853	115.71	119.213	2.07632
PRPF19	383	122.905	117.181	115.61	118.565	2.07396
VTI1B	384	121.043	117.232	120.486	119.587	2.07768
SSRP1	385	105.161	106.701	106.345	106.069	2.02559
STIP1	386	104.008	103.08	106.57	104.552	2.01933
YWHAB	387	111.375	111.94	110.589	111.301	2.0465
PSMA2	388	118.161	118.11	115.752	117.341	2.06945
CDK4	389	129.724	129.131	124.822	127.892	2.10684
ATP1A1	390	129.106	129.116	127.628	128.617	2.1093
TCP1	391	96.1103	95.7418	99.3014	97.0512	1.987
KRTCAP2	392	119.515	123.301	118.345	120.387	2.08058
LAPTM4B	393	106.916	102.407	111.069	106.797	2.02856
HSD17B10	394	108.873	109.639	104.419	107.644	2.03199
H3F3B	395	133.46	137.443	136.397	135.767	2.13279
MT1X	396	123.427	144.37	138.358	135.385	2.13157
COLGALT1	397	139.677	136.851	134.106	136.878	2.13633
TIMP1	398	127.759	134.517	134.817	132.364	2.12177
CYB5R3	399	118.36	118.074	107.059	114.498	2.0588
TMEM109	400	105.281	104.963	100.231	103.492	2.0149
EIF2S3	401	105.752	105.68	110.973	107.468	2.03128
VAT1	402	114.828	115.474	109.078	113.127	2.05357
LAMTOR1	403	111.615	104.517	105.153	107.095	2.02977
FIS1	404	119.014	121.975	120.698	120.562	2.08121
WDR1	405	103.222	98.3809	95.7796	99.1275	1.99619
PRDX5	406	118.618	125.62	121.248	121.829	2.08575
ANLN	407	113.252	112.141	117.507	114.3	2.05805
PRELID1	408	120.134	113.24	112.258	115.21	2.06149
TNFRSF12A	409	141.459	136.782	125.102	134.448	2.12855
ANPEP	410	155.848	159.065	151.138	155.35	2.19131
TNC	411	102.531	103.965	107.384	104.627	2.01964
USP22	412	106.619	104.855	109.575	107.016	2.02945
KPNB1	413	91.9647	92.1427	96.8673	93.6583	1.97155
PARK7	414	111.161	112.34	115.883	113.128	2.05357
SEC61B	415	111.501	114.198	113.911	113.204	2.05386
CS	416	115.694	113.27	116.238	115.067	2.06095
RAB11B	417	119.135	119.488	102.435	113.686	2.05571
GLO1	418	99.3712	97.4777	100.054	98.9676	1.99549
ECHS1	419	114.166	116.085	111.762	114.004	2.05692
EIF3B	420	106.259	104.108	101.673	104.013	2.01709
MBOAT7	421	135.501	137.277	120.214	130.998	2.11726
ATP6V1F	422	113.853	110.277	106.952	110.361	2.04281
NDUFA3	423	123.102	119.231	117.124	119.819	2.07852
ADRM1	424	101.461	103.659	87.6713	97.5971	1.98944
FABP5	425	109.744	108.836	116.388	111.656	2.04788
RPL22	426	104.154	105.037	109.097	106.096	2.0257
SND1	427	112.208	113.543	110.83	112.194	2.04997
LAPTM4A	428	123.432	125.309	125.622	124.787	2.09617
H2AFX	429	106.255	102.454	90.9039	99.8708	1.99944
RAB7A	430	121.221	119.958	120.914	120.698	2.0817
TFRC	431	111.393	109.599	117.018	112.67	2.05181
GPX1	432	113.338	114.773	102.366	110.159	2.04202
PYGL	433	108.654	105.644	108.022	107.44	2.03117
CTSB	434	124.807	124.962	122.885	124.218	2.09418
GHITM	435	115.162	113.157	117.145	115.154	2.06128
HIGD2A	436	124.593	129.89	121.893	125.459	2.0985
XRCC5	437	95.2465	92.6281	98.6318	95.5021	1.98001
NQO1	438	124.736	124.465	124.988	124.73	2.09597
EMP3	439	102.502	111.282	105.288	106.357	2.02677
CSNK2B	440	101.56	104.41	98.9407	101.637	2.00705
RNASEH2A	441	109.561	106.584	100.982	105.709	2.02411
CYC1	442	100.266	91.5746	88.6582	93.4994	1.97081
FSTL1	443	90.6209	91.222	91.9789	91.2739	1.96035
HNRNPC	444	99.3817	97.6996	99.2689	98.7834	1.99468
HNRNPK	445	103.061	102.144	106.577	103.927	2.01673
CDC25B	446	106.261	108.55	101.897	105.57	2.02354
SF3B2	447	98.9629	95.9881	92.5214	95.8241	1.98147
CTSZ	448	97.0326	101.607	98.0975	98.9122	1.99525
BSG	449	117.531	120.556	108.644	115.577	2.06287
CSDE1	450	95.75	94.4729	99.984	96.7356	1.98559
PFKP	451	99.9004	97.6425	89.3252	95.6227	1.98056
RAMP1	452	125.318	122.874	110.039	119.41	2.07704
GARS	453	105.31	102.249	108.496	105.352	2.02264
TRAP1	454	112.895	105.723	102.829	107.149	2.02999
TSPO	455	103.932	100.139	86.5212	96.8641	1.98616
YWHAG	456	109.855	110.716	109.651	110.074	2.04168
SRSF9	457	93.8908	94.3567	93.4134	93.887	1.97261
PSMD7	458	97.6416	100.859	98.5127	99.0044	1.99565
DHRS2	459	134.784	136.382	129.611	133.592	2.12578
RPL28	460	120.966	126.504	116.369	121.28	2.08379
DRAP1	461	100.648	98.85	95.5495	98.3491	1.99277
SFN	462	120.214	115.643	106.558	114.138	2.05743
CHMP4B	463	99.6244	100.728	94.0992	98.1505	1.99189
SQSTM1	464	131.593	133.792	126.936	130.774	2.11652
PRDX4	465	99.5272	96.5554	94.6228	96.9018	1.98633
ARPC1B	466	125.593	123.885	111.212	120.23	2.08001
SNRPG	467	99.51	95.2795	103.231	99.3401	1.99712
CD63	468	111.69	112.032	113.114	112.279	2.0503
CD44	469	109.241	110.297	109.235	109.591	2.03977
TPX2	470	94.374	92.7644	95.5688	94.2357	1.97422
LSM4	471	93.8039	89.4392	85.9422	89.7285	1.95293
HNRNPA2B1	472	93.2815	93.509	94.4236	93.738	1.97192
CYP1B1	473	108.635	110.52	111.137	110.097	2.04178
NHP2	474	120.103	115.288	112.124	115.838	2.06385
MT1E	475	112.86	115.981	115.498	114.78	2.05987
PYGB	476	110.857	113.089	105.264	109.737	2.04035
PSMD3	477	94.4731	91.742	91.0932	92.4361	1.96584
MRPL24	478	100.636	102.252	99.1113	100.666	2.00288
EIF3A	479	94.6904	94.96	94.0816	94.5773	1.97579
EIF3L	480	99.5685	94.9701	96.2515	96.93	1.98646
ADSL	481	88.7147	85.1624	87.7957	87.2243	1.94064
EIF3H	482	95.5773	95.8493	99.4465	96.9577	1.98658
FLII	483	95.8239	94.5907	91.625	94.0132	1.97319
MAPRE1	484	87.919	87.9098	90.4315	88.7534	1.94819
PARP1	485	90.0781	88.3285	87.5531	88.6533	1.94769
MRPL36	486	84.9038	85.7352	90.6476	87.0955	1.94
AIP	487	90.7952	91.9929	89.8925	90.8935	1.95853
NDUFB10	488	98.5129	99.8084	97.4688	98.5967	1.99386
CORO1B	489	90.8446	94.1272	83.0031	89.325	1.95097
BCAP31	490	89.5178	89.575	87.223	88.7719	1.94828
ARF5	491	99.9954	102.641	95.1136	99.2499	1.99673
C6orf48	492	78.3738	80.6289	76.6671	78.5566	1.89518
NOP56	493	85.4296	83.2431	84.6792	84.4507	1.9266
PLIN3	494	115.515	116.399	106.138	112.684	2.05186
CCT2	495	80.9389	77.03	80.7482	79.5724	1.90076
DNM2	496	94.8082	90.8258	85.7445	90.4595	1.95645
AARS	497	88.5976	89.5211	88.743	88.9539	1.94916
HIST1H2BK	498	101.641	107.374	95.5393	101.518	2.00654
CALM3	499	93.7835	93.6063	92.3138	93.2345	1.96958
SIVA1	500	119.897	102.003	98.1521	106.684	2.0281
COPS6	501	91.6274	90.1915	91.4622	91.0937	1.95949
RAD23A	502	103.807	104.021	98.917	102.248	2.00966
HNRNPU	503	90.0151	87.9886	91.4899	89.8312	1.95343
IMP4	504	87.5998	86.632	81.8707	85.3675	1.93129
COL5A1	505	112.352	115.556	103.764	110.557	2.04359
ATP6V0D1	506	91.2799	90.9586	85.308	89.1822	1.95028
C19orf33	507	144.005	143.147	129.645	138.932	2.1428
HNRNPH1	508	93.0989	93.2127	94.4665	93.5927	1.97124
DHCR24	509	98.383	93.9513	94.0512	95.4618	1.97983
EDF1	510	93.2079	88.2537	87.3799	89.6138	1.95238
DDRGK1	511	79.9538	81.6574	79.3579	80.3231	1.90484
PSMA4	512	78.1869	84.4432	86.9842	83.2048	1.92015
IRAK1	513	80.059	74.9395	74.2658	76.4214	1.88322
LDOC1	514	92.2104	96.3507	86.3196	91.6269	1.96202
HNRNPF	515	93.5995	92.7358	93.3889	93.2414	1.96961
TALDO1	516	97.7518	94.6995	91.2064	94.5526	1.97567
ARPC1A	517	97.32	99.0879	98.3426	98.2502	1.99233
MDH2	518	92.8734	92.6407	89.4003	91.6382	1.96208
OXA1L	519	92.2458	95.7934	89.3241	92.4544	1.96593
BZW1	520	84.0371	84.7214	87.5794	85.4459	1.93169
CTSA	521	118.443	122.332	112.564	117.78	2.07107
COPG1	522	108.981	109.579	111.371	109.977	2.0413
POLD2	523	93.7215	90.6226	87.3408	90.5616	1.95694
CKS1B	524	84.6679	78.7666	88.9772	84.1373	1.92499
EFEMP1	525	94.3113	94.787	97.4794	95.5259	1.98012
MYL12A	526	90.7489	94.0183	95.6938	93.487	1.97075
TMEM256	527	91.3795	95.6843	88.7369	91.9336	1.96347
SGTA	528	87.8098	84.9287	80.0924	84.277	1.92571
HTRA1	529	90.499	91.7401	92.7777	91.6723	1.96224
PSMB5	530	82.1797	82.3548	79.0697	81.2014	1.90956
TOMM22	531	87.9495	85.1757	85.01	86.0451	1.93473
LAMB3	532	125.327	124.858	116.252	122.146	2.08688
NUCB1	533	97.2081	96.4163	92.8264	95.4836	1.97993
ATP1B3	534	98.2866	93.4902	99.52	97.0989	1.98721
ACTN4	535	118.235	117.545	109.679	115.153	2.06128
ODC1	536	88.2572	85.1715	89.917	87.7819	1.9434
AP1B1	537	89.4372	89.2043	84.3005	87.6474	1.94274
SLC38A2	538	98.0612	102.627	103.19	101.293	2.00558
ATOX1	539	102.154	99.0634	100.923	100.713	2.00309
MRPL3	540	94.6795	92.8928	94.8454	94.1392	1.97377
PHB	541	85.4485	82.1748	82.7055	83.4429	1.92139
DDX24	542	94.7039	91.787	91.2226	92.5712	1.96648
CCT7	543	78.9697	77.6452	78.4888	78.3679	1.89414
PSMC5	544	101.956	97.9694	104.19	101.372	2.00592
DRG1	545	87.0765	83.4326	85.731	85.4134	1.93153
DNMT1	546	80.7006	80.1488	80.7631	80.5375	1.906
PSMA3	547	87.4599	83.0454	87.1859	85.8971	1.93398
SLC16A3	548	87.71	86.0726	77.4708	83.7511	1.92299
WDR34	549	94.0429	89.6203	83.3825	89.0152	1.94946
PROCR	550	79.4576	76.1197	75.4131	76.9968	1.88647
SH3GL1	551	87.1698	84.5875	75.3755	82.3776	1.91581
PDIA4	552	99.0095	98.0364	95.941	97.6623	1.98973
NDUFS8	553	87.2128	89.7636	78.0964	85.0243	1.92954
HIST1H2AC	554	98.3268	103.871	106.137	102.778	2.0119
NUDC	555	80.2072	84.8605	81.6403	82.236	1.91506
ATP6V0C	556	94.4578	91.5147	79.9475	88.64	1.94763
POLR2L	557	86.4522	84.0033	82.9498	84.4684	1.92669
GPS2	558	80.7853	78.4868	79.442	79.5714	1.90076
HAX1	559	84.626	82.7719	83.2182	83.5387	1.92189
SLC25A39	560	94.4249	91.2499	82.8526	89.5091	1.95187
ITGA5	561	108.157	110.727	107.488	108.791	2.03659
SF3A2	562	83.04	78.77	72.0669	77.959	1.89187
COX5A	563	83.2862	81.5869	82.9544	82.6092	1.91703
PRNP	564	92.3017	91.5904	92.2623	92.0515	1.96403
PSMA1	565	76.8396	75.9184	71.9614	74.9064	1.87452
TUBB2A	566	82.9236	86.0524	76.4959	81.824	1.91288
ATP6AP2	567	84.8486	87.3152	87.505	86.5562	1.9373
RAVER1	568	85.7743	82.3365	69.3303	79.1471	1.89843
PRR13	569	86.3023	82.9708	84.6564	84.6431	1.92759
EZR	570	97.3746	99.0823	90.8408	95.7659	1.98121
STT3A	571	84.2903	87.3769	90.4356	87.3676	1.94135
CLPP	572	85.2939	81.852	74.0488	80.3982	1.90525
COA4	573	75.9927	79.4375	80.1119	78.514	1.89495
NCAPD2	574	78.5173	79.8988	82.5428	80.3196	1.90482
DDX3X	575	84.2363	83.6417	87.6359	85.1713	1.93029
U2AF2	576	98.7543	96.2211	88.7852	94.5868	1.97583
CENPB	577	83.9868	80.5953	77.1462	80.5761	1.90621
NUDT5	578	80.5803	80.3726	85.2546	82.0692	1.91418
JTB	579	86.2025	82.762	81.4356	83.4667	1.92151
PLS3	580	85.9439	88.4751	90.2667	88.2286	1.94561
PDIA6	581	98.7519	96.2691	97.7055	97.5755	1.98934
SUPT16H	582	74.8414	73.7245	81.4427	76.6696	1.88462
CLNS1A	583	81.8284	79.894	81.8748	81.199	1.90955
RPL34	584	84.4442	82.7178	85.9686	84.3768	1.92622
BRK1	585	82.4603	88.4441	89.5777	86.8274	1.93866
NAA10	586	77.9564	74.4795	73.4965	75.3108	1.87686
GAS5	587	67.7184	73.3599	69.6211	70.2332	1.84654
RPS24	588	83.8134	83.4122	85.6667	84.2974	1.92581
ACTR1A	589	83.3779	82.8587	83.1278	83.1214	1.91971
UQCR11	590	83.4182	85.2931	83.9576	84.223	1.92543
POLR2G	591	73.699	73.8904	77.2273	74.9389	1.87471
RUVBL2	592	77.7039	80.2712	73.2049	77.06	1.88683
HNRNPL	593	86.8522	86.8174	87.8508	87.1735	1.94038
SMARCA4	594	78.3703	78.5547	76.3084	77.7445	1.89067
AAMP	595	79.5055	79.1998	76.7705	78.492	1.89483
JUNB	596	95.2967	90.7468	80.2122	88.7519	1.94818
EIF2S2	597	73.2323	70.3051	74.9257	72.821	1.86226
ID3	598	95.6642	93.7385	79.2776	89.5601	1.95211
ATP6AP1	599	85.5622	87.0186	79.6019	84.0609	1.92459
NPC2	600	99.4947	95.6509	103.321	99.489	1.99777
NPM3	601	78.395	69.0692	72.2341	73.2328	1.86471
KHSRP	602	79.9164	80.1794	73.8473	77.981	1.89199
TRAPPC1	603	83.1321	81.5517	78.2645	80.9827	1.90839
PSMD14	604	72.9404	68.5565	76.4897	72.6622	1.86131
XAGE1B	605	79.0269	86.8078	69.384	78.4062	1.89435
RAC2	606	97.1813	100.109	92.6078	96.6328	1.98512
EIF3CL	607	84.2466	85.992	87.654	85.9642	1.93432
FAM50A	608	76.9196	75.5502	71.3795	74.6164	1.87283
TUBA4A	609	80.5036	75.216	74.9293	76.883	1.88583
CCT8	610	74.519	70.76	75.8843	73.7211	1.86759
CNN2	611	72.6892	69.1528	65.6104	69.1508	1.8398
TMED10	612	88.9809	86.3006	93.1743	89.4853	1.95175
RPL7L1	613	71.5429	68.5972	72.4593	70.8665	1.85044
CAPNS1	614	91.8623	95.711	89.4008	92.3247	1.96532
COPA	615	79.0164	81.5022	82.2993	80.9393	1.90816
STARD7	616	74.9715	73.9609	76.0102	74.9809	1.87495
PSMD8	617	90.5597	85.2781	85.9573	87.2651	1.94084
EHD2	618	69.7885	73.8419	65.3037	69.6447	1.84289
SLIRP	619	72.0885	73.2587	80.0033	75.1168	1.87574
FAM83D	620	76.3883	75.6688	75.1336	75.7302	1.87927
HSPA4	621	84.9329	82.7945	86.7567	84.8281	1.92854
FKBP4	622	69.8516	65.943	69.6519	68.4822	1.83558
EIF4G1	623	79.0938	79.3306	78.3258	78.9167	1.89717
CDC42EP1	624	72.882	72.5264	63.5662	69.6582	1.84297
TYMS	625	73.9827	69.6715	72.1677	71.9406	1.85697
THOP1	626	77.5041	74.0245	64.6177	72.0488	1.85763
STOML2	627	75.3035	70.5722	68.7944	71.5567	1.85465
SNRPD2	628	77.6258	80.6882	79.2842	79.1994	1.89872
GTF2F1	629	81.742	77.9697	74.462	78.0579	1.89242
HNRNPM	630	74.6167	73.5961	71.4148	73.2092	1.86457
FAM32A	631	86.1858	82.2903	84.3065	84.2608	1.92563
MCM7	632	72.9117	70.7666	66.3062	69.9949	1.84507
SSSCA1	633	74.7414	77.6863	68.7781	73.7353	1.86768
SNHG6	634	73.0663	79.5348	83.201	78.6007	1.89543
HIF1A	635	83.2982	85.4016	88.5997	85.7665	1.93332
OS9	636	95.6153	95.5252	94.1705	95.1037	1.9782
MANBAL	637	67.7958	64.6117	69.0282	67.1452	1.82702
C20orf27	638	69.9276	71.6463	67.1029	69.5589	1.84235
SNRNP200	639	74.4481	75.0419	77.383	75.6244	1.87866
GOLM1	640	86.9656	87.5914	87.9407	87.4992	1.942
C19orf70	641	96.3413	96.6672	85.4638	92.8241	1.96766
FKBP8	642	86.123	86.7258	77.3269	83.3919	1.92112
TMED2	643	70.3638	71.2766	74.1574	71.9326	1.85693
RBBP7	644	68.7244	69.5465	68.5246	68.9318	1.83842
NOC2L	645	67.0906	63.1019	60.0024	63.3983	1.80208
NDUFB11	646	78.5664	75.4462	73.9291	75.9806	1.8807
PDAP1	647	77.0414	75.6743	74.1104	75.6087	1.87857
FAM129B	648	80.9051	79.9683	72.8036	77.8923	1.89149
LMAN2	649	98.1517	95.6038	87.0742	93.6099	1.97132
IDH3B	650	72.8483	69.9093	69.9787	70.9121	1.85072
KDELR2	651	82.6231	84.0572	83.1778	83.286	1.92057
CPNE1	652	64.8584	67.445	64.4367	65.58	1.81677
HLA-E	653	82.6058	85.1945	77.9147	81.905	1.91331
NDUFS3	654	78.4999	72.4924	75.5534	75.5152	1.87803
ST13	655	75.2834	76.5707	77.7023	76.5188	1.88377
ARCN1	656	75.5604	75.6067	77.8642	76.3438	1.88277
DAG1	657	93.0454	93.8391	90.2638	92.3828	1.96559
HMG20B	658	88.8974	91.3568	78.4483	86.2342	1.93568
EIF4A2	659	89.3854	91.3242	95.2135	91.9744	1.96367
SBDS	660	76.3695	74.1469	73.4975	74.6713	1.87315
APEX1	661	66.7501	66.7874	65.8729	66.4701	1.82263
SF3B6	662	79.4891	80.9859	85.3873	81.9541	1.91357
TTYH3	663	58.4701	58.2354	52.5305	56.412	1.75137
HINT1	664	82.1952	84.6635	83.9698	83.6095	1.92226
SDHA	665	71.5406	72.5791	70.1046	71.4081	1.85375
CAP1	666	68.5922	68.1535	69.6427	68.7962	1.83756
MMADHC	667	64.2757	66.6464	69.415	66.7791	1.82464
PLOD3	668	71.3588	70.4604	64.2562	68.6918	1.8369
MORF4L1	669	70.3579	69.2	73.6072	71.055	1.85159
RDH11	670	68.7187	67.873	71.0769	69.2229	1.84025
RNH1	671	74.7831	78.2075	69.0057	73.9988	1.86922
DDX21	672	67.1195	64.7219	66.7857	66.209	1.82092
CTDNEP1	673	70.5125	69.1972	64.1428	67.9508	1.83219
TTLL12	674	78.7825	76.9377	74.7196	76.8133	1.88544
ATP6V1E1	675	80.5084	79.5876	76.4529	78.8496	1.8968
CAPG	676	89.7831	88.8585	84.2611	87.6342	1.94267
SNRPF	677	74.0894	69.9131	73.4996	72.5007	1.86034
NAP1L4	678	72.241	72.7584	71.3586	72.1193	1.85805
SRP9	679	69.1997	70.7151	73.9384	71.2844	1.85299
EMD	680	67.0121	65.6078	64.223	65.6143	1.817
U2AF1	681	69.4897	68.0988	69.5398	69.0427	1.83912
TRMT112	682	77.3134	75.6721	73.8599	75.6151	1.87861
STMN1	683	72.4996	72.1304	72.8957	72.5086	1.86039
TMED4	684	77.7525	74.9173	77.5522	76.7407	1.88503
EIF4EBP1	685	69.3281	66.6154	63.3475	66.4303	1.82237
HLA-C	686	81.6718	79.1566	75.2828	78.7037	1.896
IFI16	687	89.5354	93.6642	94.0549	92.4181	1.96576
CCDC85B	688	76.187	67.9317	56.2672	66.7953	1.82475
FDPS	689	74.3812	72.581	73.5981	73.5201	1.86641
DCTPP1	690	74.9704	67.5084	71.7697	71.4161	1.8538
MRPL54	691	83.4633	81.5689	77.4519	80.828	1.90756
GNG5	692	71.6262	73.8904	68.2243	71.2469	1.85277
CERS2	693	71.5978	72.2493	70.1254	71.3242	1.85324
SSR4	694	73.0539	74.0337	73.2605	73.4494	1.86599
MRPS26	695	69.9786	64.6689	61.0174	65.2217	1.81439
UQCRC2	696	82.3273	82.886	84.99	83.4011	1.92117
RRM1	697	63.9547	61.9595	65.9355	63.9499	1.80584
ATF4	698	66.8904	64.2294	62.2862	64.4687	1.80935
HADHA	699	88.2263	90.1307	91.6483	90.0018	1.95425
SLC39A7	700	74.0551	73.011	72.1622	73.0761	1.86378
OAT	701	73.171	72.2562	74.2457	73.2243	1.86466
LAMP1	702	61.6595	59.5196	60.2639	60.481	1.78162
CD68	703	85.2062	85.5488	80.8426	83.8659	1.92359
TPP1	704	82.2178	85.4014	84.7992	84.1395	1.925
MRPL12	705	64.5164	63.5652	56.2942	61.4586	1.78858
ACTR2	706	64.1782	66.4096	70.3355	66.9744	1.82591
PSME1	707	80.5519	81.0661	75.8064	79.1415	1.8984
RAB5C	708	68.8322	69.4848	64.2294	67.5155	1.8294
BABAM1	709	72.4111	72.2311	68.3941	71.0121	1.85133
MRPL28	710	70.538	73.8594	67.0864	70.4946	1.84816
TOMM40	711	61.663	56.1788	55.775	57.8723	1.76247
CNBP	712	81.8232	81.9237	81.2245	81.6571	1.91199
IER2	713	82.1944	82.9864	73.6372	79.606	1.90095
PPAN	714	69.9312	66.5736	60.935	65.8132	1.81831
HMGB2	715	79.9498	78.3966	75.0639	77.8034	1.891
CHPF	716	104.347	98.0058	87.8176	96.7235	1.98553
ANP32A	717	64.8505	65.8185	67.3172	65.9954	1.81951
TRIP6	718	80.7675	83.796	73.271	79.2782	1.89915
NDUFS2	719	69.0023	70.0803	68.2427	69.1085	1.83953
CAPRIN1	720	67.9953	68.519	70.3065	68.9403	1.83847
ARL2	721	72.4683	71.2026	66.6409	70.104	1.84574
GPC1	722	83.3868	80.1649	71.0789	78.2102	1.89326
AP1M1	723	73.0856	71.3008	67.2164	70.5342	1.8484
MCM5	724	70.314	64.5255	62.2717	65.7037	1.81759
SDF4	725	73.1419	71.5405	65.9911	70.2245	1.84649
PLTP	726	85.6763	87.4946	80.4703	84.5471	1.9271
SERBP1	727	62.4222	61.4647	60.7321	61.5397	1.78916
TOP2A	728	69.2738	69.4408	72.3858	70.3668	1.84737
TAF10	729	68.8139	64.5821	75.0479	69.4813	1.84187
DEK	730	60.774	60.9258	61.4313	61.0437	1.78564
COL1A2	731	101.698	104.867	100.759	102.441	2.01047
MRPS15	732	67.1472	63.0344	63.7162	64.6326	1.81045
FBXO7	733	73.471	73.8214	75.5218	74.2714	1.87082
MRPL4	734	67.0042	64.0815	60.6025	63.8961	1.80547
HNRNPA0	735	80.8711	77.846	74.0372	77.5848	1.88978
TPT1	736	68.7582	70.0281	69.0144	69.2669	1.84053
UBE2M	737	76.2846	72.4225	72.975	73.894	1.86861
EPRS	738	67.0757	65.9835	68.8757	67.3116	1.82809
NIPSNAP1	739	77.4599	80.8196	77.5091	78.5962	1.8954
UQCR10	740	68.626	69.4489	70.0326	69.3692	1.84117
COPB1	741	63.8361	63.9864	65.0354	64.286	1.80812
ALKBH5	742	63.8801	63.6103	60.9902	62.8269	1.79815
DAP	743	69.3401	69.7105	68.0953	69.0486	1.83916
MRPL41	744	72.9915	66.0156	61.0631	66.6901	1.82406
SSNA1	745	69.8043	69.1499	64.6305	67.8616	1.83162
CCDC86	746	57.9123	56.5019	53.6261	56.0134	1.74829
TBRG4	747	65.8394	60.3514	59.3701	61.8536	1.79137
GLUD1	748	77.7935	78.3771	81.645	79.2719	1.89912
GOLPH3	749	66.5474	62.5024	66.6812	65.2436	1.81454
NANS	750	70.5835	68.5693	71.2114	70.1214	1.84585
FH	751	69.2464	64.548	68.3996	67.398	1.82865
CDC42	752	63.4636	62.7243	64.982	63.7233	1.8043
QTRT1	753	71.9607	73.8032	70.2296	71.9979	1.85732
ESYT1	754	74.9257	74.263	72.3705	73.8531	1.86837
CLIC4	755	77.0174	79.6607	79.4811	78.7197	1.89608
IER3	756	61.18	65.954	58.2544	61.7961	1.79096
PSMD13	757	63.2494	59.5133	62.6781	61.8136	1.79108
HK1	758	66.9089	66.9429	66.744	66.8653	1.8252
TARS	759	56.2395	57.2048	57.8342	57.0929	1.75658
STRAP	760	58.0668	58.5179	57.2401	57.9416	1.76299
AKT1	761	65.9359	64.7762	61.6968	64.1363	1.8071
IARS2	762	69.9883	71.7255	69.1785	70.2975	1.84694
VCAN	763	78.9948	81.1064	88.7081	82.9364	1.91875
ACADVL	764	66.7983	69.223	63.1122	66.3778	1.82202
TMEM123	765	61.9965	61.9264	64.0102	62.6444	1.79688
PUF60	766	65.8288	62.1671	61.1714	63.0558	1.79972
IPO7	767	63.29	66.7036	69.1389	66.3775	1.82202
DANCR	768	53.4868	53.4821	59.3234	55.4308	1.74375
NDUFA6	769	69.5539	63.6278	67.9903	67.0573	1.82645
HPRT1	770	64.9833	64.0325	69.7545	66.2568	1.82123
SCAMP4	771	64.3426	63.8201	59.0644	62.4091	1.79525
IFRD2	772	68.5286	62.3708	62.3632	64.4208	1.80903
KEAP1	773	68.8162	67.2341	65.1058	67.052	1.82641
FBL	774	60.1909	62.1385	60.0446	60.7913	1.78384
MRPL16	775	66.3252	68.1137	69.6008	68.0133	1.83259
MAT2A	776	68.1716	70.1896	68.3246	68.8953	1.83819
RNF167	777	61.3628	61.0885	58.65	60.3671	1.7808
QSOX1	778	78.0701	78.2737	72.8467	76.3968	1.88308
TUBG1	779	62.6458	61.2121	59.4729	61.1103	1.78611
VCL	780	66.8676	66.1591	66.5289	66.5186	1.82294
G6PD	781	79.3408	79.529	75.339	78.0696	1.89248
TM4SF1	782	96.4014	96.7775	96.1146	96.4312	1.98422
FEN1	783	61.3212	55.9238	55.2446	57.4965	1.75964
CALM1	784	61.8315	60.3748	63.9307	62.0456	1.79271
VPS35	785	64.3034	63.8282	65.6919	64.6078	1.81029
H1FX	786	88.6064	85.8108	74.5813	82.9995	1.91908
TAPBP	787	74.8697	76.3142	70.1184	73.7675	1.86786
MYO1C	788	63.4915	63.5083	60.0864	62.3621	1.79492
AURKB	789	57.5686	57.2788	56.9907	57.2794	1.758
IFI6	790	121.804	120.278	109.935	117.339	2.06944
SMARCB1	791	65.4026	65.3222	64.5683	65.0977	1.81357
VKORC1	792	70.3667	70.6864	68.5496	69.8675	1.84428
SCARB1	793	64.9294	65.6699	60.4938	63.6977	1.80412
DBNL	794	67.8996	67.4037	61.8818	65.7284	1.81775
TGM2	795	90.8424	88.8561	90.0257	89.9081	1.9538
SDHB	796	65.488	64.1613	62.1113	63.9202	1.80564
AES	797	68.1188	68.5396	62.4214	66.3599	1.82191
TECR	798	72.4604	76.1373	69.296	72.6312	1.86112
EBP	799	62.2271	62.6563	59.543	61.4754	1.7887
CLPTM1	800	64.4256	62.801	58.6397	61.9554	1.79208
APMAP	801	69.1473	67.709	67.3114	68.0559	1.83287
NDUFA4	802	72.7739	70.676	72.4027	71.9509	1.85704
NOP58	803	60.5909	60.746	61.7547	61.0305	1.78555
POLR2E	804	63.7975	62.0401	58.5162	61.4513	1.78853
ZNF207	805	66.2699	63.7158	64.7742	64.92	1.81238
DNAJC8	806	60.5155	57.6484	60.8813	59.6817	1.77584
RANGAP1	807	64.3658	63.3719	60.1946	62.6441	1.79688
TIMM10	808	58.4873	60.4811	65.6371	61.5352	1.78912
SRP14	809	62.4947	59.5007	64.0124	62.0026	1.79241
YKT6	810	61.9126	60.447	61.6213	61.327	1.78765
NDUFAB1	811	76.0252	69.8285	73.9184	73.2573	1.86485
CLTA	812	60.9211	58.1468	58.1999	59.0892	1.77151
H1F0	813	81.8084	83.9997	81.2171	82.3417	1.91562
CDC123	814	58.8489	55.6436	57.7372	57.4099	1.75899
IGFBP7	815	52.7252	52.3831	50.6379	51.9154	1.7153
SCD	816	50.3837	51.3243	53.0171	51.575	1.71244
MLF2	817	59.2023	57.7094	53.1802	56.6973	1.75356
RAD23B	818	59.6459	58.6526	62.0532	60.1172	1.779
TRPC4AP	819	64.3094	61.1119	62.6566	62.6926	1.79722
LSM3	820	64.0898	64.1527	66.0454	64.7626	1.81132
TNFRSF1A	821	70.0577	70.9644	67.6917	69.5712	1.84243
SF3B4	822	60.4881	59.5158	56.349	58.7843	1.76926
TKT	823	74.8792	76.7368	69.8814	73.8325	1.86825
CLTC	824	67.0602	68.0211	71.8628	68.9814	1.83873
MRPL34	825	67.5897	65.3496	59.0009	63.98	1.80604
CARM1	826	61.6796	61.9273	59.2154	60.9408	1.78491
ZNHIT1	827	64.5888	63.5379	64.0877	64.0715	1.80666
GPRC5A	828	67.747	70.8365	73.5306	70.7047	1.84945
SLC1A5	829	52.7144	52.2919	49.4267	51.4777	1.71162
MALSU1	830	69.2542	64.9577	61.9598	65.3906	1.81552
ZMAT2	831	76.0106	77.2343	72.7049	75.3166	1.87689
CSTB	832	69.6895	69.4491	65.8682	68.3356	1.83465
VAMP8	833	72.9634	67.7822	74.1248	71.6235	1.85506
HYOU1	834	58.1651	57.7934	58.1622	58.0402	1.76373
MRPL38	835	64.3015	62.477	61.3231	62.7005	1.79727
IGFBP6	836	109.036	108.418	99.0609	105.505	2.02327
TAF7	837	71.6902	70.6072	70.8216	71.0396	1.8515
SERPINE1	838	101.911	87.8556	101.51	97.0923	1.98718
ABCF1	839	57.1439	54.9947	56.4222	56.187	1.74964
FLNB	840	63.3075	63.5546	64.0732	63.6451	1.80376
XRN2	841	57.6781	57.052	56.6204	57.1168	1.75676
SNRPC	842	58.3644	57.6758	58.2848	58.1083	1.76424
CKAP5	843	56.9464	57.4805	60.7182	58.3817	1.76628
RNASEK	844	59.9016	60.0141	56.6464	58.854	1.76978
ILF3	845	59.9855	59.8675	57.2144	59.0225	1.77102
CREB3L1	846	53.2292	54.7254	50.9871	52.9806	1.72412
REXO2	847	60.4815	62.5135	62.0126	61.6692	1.79007
MRPS17	848	61.4208	59.2767	61.0531	60.5835	1.78235
ETFB	849	71.6868	72.3343	70.1392	71.3868	1.85362
CLPTM1L	850	55.0786	55.3506	55.2511	55.2268	1.74215
CORO1C	851	58.8992	57.3396	58.9856	58.4081	1.76647
ETFA	852	61.465	60.513	65.3333	62.4371	1.79544
PSMA6	853	60.8442	60.6575	61.7114	61.071	1.78584
MTA2	854	53.7537	52.1352	51.4797	52.4562	1.7198
ELAC2	855	54.927	53.8335	52.7034	53.8213	1.73095
SPCS1	856	68.0968	72.0635	67.0031	69.0545	1.83919
PVT1	857	58.3846	55.9755	55.9575	56.7725	1.75414
DYNC1H1	858	60.4278	63.335	70.9492	64.904	1.81227
RRP36	859	54.4506	52.703	54.3289	53.8275	1.731
NRBP1	860	63.5654	64.2501	65.2214	64.3457	1.80852
AIDA	861	57.6379	58.3868	62.5765	59.5337	1.77476
NCLN	862	60.2668	57.5528	51.7646	56.5281	1.75226
TSR3	863	66.6629	64.1908	60.5902	63.8147	1.80492
GSS	864	59.7143	60.1128	55.5583	58.4618	1.76687
TIMP2	865	71.6793	74.02	72.7528	72.8174	1.86224
LAMC1	866	64.7905	66.4803	70.0119	67.0942	1.82669
GIPC1	867	63.9002	60.9031	54.7716	59.8583	1.77712
PSAT1	868	51.3373	49.6011	53.0266	51.3217	1.7103
BRIX1	869	51.3015	52.2568	52.0974	51.8852	1.71504
LAGE3	870	60.2244	58.2864	52.96	57.1569	1.75707
ALYREF	871	53.838	51.3578	49.0894	51.4284	1.7112
DCTN2	872	66.2668	65.8604	63.8045	65.3106	1.81498
CSNK2A1	873	53.6085	54.1602	56.0996	54.6227	1.73737
CCNB2	874	58.4436	59.26	59.5565	59.0867	1.77149
TOMM20	875	60.4898	60.3904	60.4677	60.4493	1.78139
RPA1	876	53.5559	52.7376	56.3516	54.215	1.73412
BUB3	877	60.0145	56.6222	59.7339	58.7902	1.76931
EIF2S1	878	52.0935	53.045	53.4934	52.8773	1.72327
AURKAIP1	879	58.4927	58.7644	52.1828	56.48	1.75189
YME1L1	880	54.9823	54.0754	55.9008	54.9862	1.74025
MAF1	881	60.7922	59.8639	59.0523	59.9028	1.77745
UQCRFS1	882	68.6472	66.1054	66.8214	67.1913	1.82731
LPCAT1	883	49.2819	50.4993	50.2714	50.0176	1.69912
L1CAM	884	20.5913	21.5142	19.6083	20.5712	1.31326
DDX56	885	55.4602	54.2343	54.0128	54.5691	1.73695
GPAA1	886	64.6748	61.5449	53.5068	59.9088	1.77749
HDAC1	887	58.2363	53.9209	58.5589	56.9054	1.75515
DDIT4	888	54.6398	57.8413	52.2741	54.9184	1.73972
DDX39B	889	50.3763	54.5969	53.2877	52.7536	1.72225
MARCKSL1	890	54.7597	51.9733	52.8835	53.2055	1.72596
UCP2	891	50.1935	50.7425	46.7879	49.2413	1.69233
TRUB2	892	61.5461	60.5955	59.9213	60.6876	1.7831
MYOF	893	66.5593	69.3279	70.9923	68.9598	1.8386
MTPN	894	55.7066	57.9025	59.706	57.7717	1.76172
NOMO1	895	65.0029	67.5688	66.827	66.4662	1.8226
PPP2CA	896	64.0485	62.5901	65.6425	64.0937	1.80682
CKAP4	897	53.1084	50.662	51.0321	51.6008	1.71266
CTNNBL1	898	58.7573	57.552	57.0675	57.7923	1.76187
IQGAP1	899	59.2203	60.0007	63.0762	60.7657	1.78366
MTCH1	900	56.2976	54.3948	53.38	54.6908	1.73791
CRIP1	901	90.9616	102.953	85.484	93.133	1.9691
NUP188	902	50.6152	48.5337	52.0028	50.3839	1.70229
CCZ1	903	58.7616	60.6112	61.1745	60.1824	1.77947
TAX1BP1	904	63.7833	64.8281	66.9404	65.1839	1.81414
CBX3	905	56.4642	58.8307	60.0628	58.4526	1.7668
GNAS	906	57.6985	57.9553	59.223	58.2923	1.76561
EIF2AK1	907	62.8573	62.4332	62.2452	62.5119	1.79596
NDUFB8	908	58.2199	57.0247	55.0113	56.752	1.75398
ZFAS1	909	50.7147	51.0623	53.8323	51.8698	1.71491
SNHG1	910	33.9973	37.6	35.6576	35.7516	1.5533
IK	911	65.2261	63.9874	67.2772	65.4969	1.81622
AK6	912	58.9846	57.8992	59.4163	58.7667	1.76913
TUBB6	913	55.5097	52.5895	50.7156	52.9382	1.72377
RCC2	914	54.128	55.2832	53.2684	54.2265	1.73421
DDX39A	915	58.4411	55.7798	56.8203	57.0137	1.75598
AP1S1	916	58.32	58.8692	57.4255	58.2049	1.76496
TLN1	917	56.0869	57.3797	57.9644	57.1437	1.75697
PTBP1	918	55.2648	54.4759	52.1731	53.9713	1.73216
CST3	919	70.3527	70.9314	64.3039	68.5293	1.83588
PRPS1	920	55.0638	52.0134	56.9624	54.6799	1.73783
MRPS30	921	47.6359	48.2352	46.0297	47.3003	1.67486
TMEM43	922	64.1503	66.4964	65.3865	65.3444	1.81521
DHX15	923	50.2187	51.2933	53.2714	51.5945	1.7126
CSE1L	924	46.3596	46.0156	48.5088	46.9613	1.67174
POLR2C	925	55.1835	53.7756	53.495	54.1514	1.73361
ATIC	926	54.0194	51.0218	53.4438	52.8283	1.72287
ACO2	927	66.6159	67.2083	68.0242	67.2828	1.8279
ICAM1	928	50.956	52.7471	51.3137	51.6723	1.71326
PTTG1	929	66.251	61.912	67.3852	65.1827	1.81413
CSNK1A1	930	62.031	62.347	65.3721	63.25	1.80106
POLR2A	931	53.0737	55.0497	55.0473	54.3903	1.73552
GNG12	932	47.8696	48.3162	51.7298	49.3052	1.69289
ILK	933	52.4434	50.3499	49.5005	50.7646	1.70556
RNF26	934	60.1038	57.5476	54.8161	57.4892	1.75959
ACAA2	935	61.746	57.3328	61.3362	60.1384	1.77915
NELFB	936	54.3839	51.3453	50.7723	52.1672	1.7174
FASN	937	45.6614	47.1078	42.646	45.1384	1.65455
PGD	938	52.9317	54.5507	53.8175	53.7666	1.73051
MYBBP1A	939	50.0029	48.0241	44.6961	47.5744	1.67737
HNRNPH2	940	52.5622	51.6842	56.1196	53.4553	1.72799
C9orf78	941	54.1963	51.7516	51.2436	52.3971	1.71931
DYNLRB1	942	53.9694	53.0513	55.4512	54.1573	1.73366
VMP1	943	65.3769	68.0334	69.2471	67.5525	1.82964
LAMTOR2	944	61.6059	60.42	57.3858	59.8039	1.77673
NDUFB9	945	49.6153	46.88	50.0987	48.8647	1.68899
SUMO3	946	56.4744	54.6061	54.7895	55.29	1.74265
CETN2	947	63.1658	58.6005	59.7627	60.5097	1.78182
SENP3	948	43.5062	47.6147	44.5771	45.2327	1.65545
TARDBP	949	51.7353	51.3811	52.0232	51.7132	1.7136
UQCRQ	950	66.6457	62.4369	62.8758	63.9861	1.80609
RRM2	951	59.4211	56.8568	58.9745	58.4175	1.76654
SPTAN1	952	53.9647	54.1435	56.398	54.8354	1.73906
PEG10	953	55.5715	56.9447	59.2571	57.2578	1.75783
PABPN1	954	53.01	52.4866	50.5624	52.0197	1.71617
POR	955	64.574	64.0437	58.9585	62.5254	1.79606
SUCLG1	956	54.0508	49.9881	51.0538	51.6975	1.71347
PRCP	957	48.9349	51.0311	53.7026	51.2228	1.70946
ASF1B	958	54.4811	54.9162	53.7363	54.3779	1.73542
PHB2	959	53.2215	52.7628	50.4722	52.1522	1.71727
NUTF2	960	50.719	47.7783	47.7771	48.7581	1.68805
CPE	961	46.9867	47.4676	49.5653	48.0065	1.6813
DDX17	962	52.1423	53.7796	54.894	53.6053	1.72921
C9orf16	963	55.5998	55.2691	45.8986	52.2558	1.71813
SAMD1	964	56.5879	56.5581	54.9097	56.0186	1.74833
SOD2	965	49.3633	51.1106	51.1664	50.5468	1.70369
MATR3	966	55.1681	54.8082	57.2147	55.7303	1.74609
LSM2	967	44.6949	47.4317	50.3807	47.5024	1.67672
GLRX5	968	59.1095	57.2335	56.3828	57.5753	1.76024
KIF20A	969	57.8624	57.9395	60.6451	58.8157	1.76949
NOLC1	970	49.6432	48.4371	49.8098	49.2967	1.69282
VPS4A	971	45.7573	45.4333	43.8382	45.0096	1.65331
LAMTOR4	972	53.2249	54.8911	53.354	53.8233	1.73097
PRPF6	973	53.201	53.6239	51.4925	52.7725	1.72241
IARS	974	50.3229	48.894	52.3388	50.5186	1.70345
RPS19BP1	975	48.134	50.1061	41.2811	46.507	1.66752
SLC3A2	976	46.4431	45.4413	43.5345	45.1396	1.65456
SNRPA	977	50.7718	51.0116	50.7662	50.8499	1.70629
SUB1	978	47.5852	47.5228	49.8454	48.3178	1.68411
KIF5B	979	47.754	47.7415	50.2586	48.5847	1.6865
ATP6V1D	980	51.5532	49.4792	53.1832	51.4052	1.71101
RAN	981	50.7249	48.8413	50.5352	50.0338	1.69926
POP7	982	53.2164	51.4302	50.1328	51.5931	1.71259
DPP3	983	52.7388	53.9063	50.735	52.46	1.71983
VDAC1	984	57.8602	57.042	59.1967	58.0329	1.76367
GDI1	985	46.5203	49.0694	46.5231	47.371	1.67551
IMMT	986	51.6787	50.5328	52.5074	51.5729	1.71242
ENG	987	51.507	50.6703	47.711	49.9628	1.69865
PMVK	988	56.7932	52.6395	53.6225	54.3517	1.73521
MLEC	989	51.8273	52.6185	54.1483	52.8647	1.72317
EIF3K	990	62.0556	58.2251	57.8829	59.3879	1.7737
GUK1	991	51.9425	49.8094	45.8207	49.1909	1.69188
BTBD2	992	57.62	60.492	51.2137	56.4419	1.7516
ALDH9A1	993	50.2157	50.3933	52.6096	51.0728	1.70819
FITM2	994	50.7052	50.3444	49.9192	50.3229	1.70177
DDX1	995	53.2466	54.6288	55.5658	54.4804	1.73624
UFC1	996	50.068	50.2266	52.2348	50.8431	1.70623
NDRG1	997	58.6259	62.9493	59.361	60.3121	1.7804
PGRMC1	998	51.7375	52.2993	50.5631	51.5333	1.71209
PRCC	999	51.7527	50.562	48.4853	50.2666	1.70128
PSME2	1000	52.5446	51.4573	51.8377	51.9465	1.71556
ERP29	1001	51.4854	53.8781	51.2315	52.1983	1.71766
HUWE1	1002	45.1218	45.3153	52.7206	47.7192	1.67869
MAGED1	1003	61.2294	63.186	59.0497	61.1551	1.78643
DAP3	1004	48.4498	45.1835	45.3723	46.3352	1.66591
LASP1	1005	52.3145	53.4735	50.7241	52.1707	1.71743
SLC4A2	1006	46.9885	46.0179	44.2376	45.748	1.66037
WBP11	1007	48.4811	49.5253	48.3108	48.7724	1.68817
MRPS6	1008	49.3513	46.5019	46.356	47.4031	1.67581
WBP2	1009	58.2506	63.1914	59.1778	60.2066	1.77964
YBX3	1010	49.9426	48.0653	47.5703	48.5261	1.68598
PSMB9	1011	60.345	60.4303	63.5477	61.441	1.78846
IFITM1	1012	98.1452	106.894	100.042	101.694	2.00729
GSTO1	1013	59.1939	55.6015	54.2727	56.356	1.75094
MBTPS1	1014	55.4636	57.6412	56.523	56.5426	1.75238
OGDH	1015	55.3652	55.407	53.6596	54.8106	1.73886
MRPL27	1016	49.6895	47.7888	55.1143	50.8642	1.70641
FKBP10	1017	49.0222	50.7696	47.4319	49.0746	1.69086
XPOT	1018	47.7968	45.6842	49.5051	47.662	1.67817
COX7A2L	1019	56.5377	55.71	58.8951	57.0476	1.75624
EFTUD2	1020	48.5385	46.7468	47.8548	47.7134	1.67864
SF3B3	1021	46.3673	47.1579	48.8856	47.4703	1.67642
COX6C	1022	54.9619	52.6893	58.2531	55.3014	1.74274
AHR	1023	55.631	57.6302	59.7931	57.6848	1.76106
FKBP9	1024	57.7993	57.9267	58.908	58.2113	1.76501
SF3A1	1025	48.9458	48.2915	49.0899	48.7757	1.6882
NDUFA7	1026	57.0321	53.1673	53.5191	54.5728	1.73698
CFDP1	1027	47.0485	48.9853	52.7428	49.5922	1.69541
SKP1	1028	56.0215	57.5839	58.6932	57.4328	1.75916
EID1	1029	50.3838	52.7443	51.499	51.5423	1.71216
YARS	1030	49.3887	49.9442	49.6294	49.6541	1.69595
RAD21	1031	49.9888	49.0359	52.0934	50.3727	1.7022
MSRB1	1032	60.9905	60.8817	58.8185	60.2302	1.77981
SLC9A3R1	1033	60.0898	61.1036	53.6845	58.2926	1.76561
ANXA7	1034	54.2958	53.059	54.5432	53.966	1.73212
TSR1	1035	45.0382	44.2323	46.2533	45.1746	1.65489
HLA-A	1036	51.7152	51.7678	48.698	50.727	1.70524
CAPZA1	1037	45.2696	45.53	44.531	45.1102	1.65427
TYK2	1038	52.1738	51.5254	47.3699	50.3564	1.70205
CHMP2A	1039	65.6466	64.7049	61.5531	63.9682	1.80596
AP3D1	1040	50.3676	50.8548	50.5759	50.5995	1.70415
GNA11	1041	52.2909	50.0426	47.4666	49.9334	1.69839
ATN1	1042	46.9165	48.5236	43.3962	46.2788	1.66538
PTGES3	1043	49.7588	49.4074	51.1065	50.0909	1.69976
PPP4C	1044	51.6342	52.9982	50.627	51.7531	1.71394
OAF	1045	62.4437	63.4646	60.0089	61.9724	1.7922
ERAL1	1046	47.0724	46.091	46.8062	46.6565	1.66891
SLC35A4	1047	53.407	54.5994	52.9352	53.6472	1.72955
SUMO1	1048	49.9158	49.1784	51.7752	50.2898	1.70148
IDH3G	1049	50.3743	49.9962	47.2699	49.2135	1.69208
PINK1	1050	59.3411	57.5609	54.0178	56.9733	1.75567
ARHGAP1	1051	50.7747	51.146	50.1455	50.6887	1.70491
TAF1D	1052	43.8832	47.2841	46.0404	45.7359	1.66026
PSMD12	1053	51.664	50.704	52.6666	51.6782	1.71331
EIF4A3	1054	47.1079	45.8923	46.4798	46.4934	1.66739
DPM2	1055	46.885	49.0859	46.6623	47.5444	1.6771
ADAR	1056	51.1965	51.6001	53.3716	52.0561	1.71647
ARPC4	1057	49.5657	50.2195	50.0792	49.9548	1.69858
PRMT1	1058	43.6981	43.6969	41.6492	43.0147	1.63362
PSMC2	1059	49.1225	49.6081	48.3453	49.0253	1.69042
TMEM230	1060	46.4464	47.5647	49.0245	47.6785	1.67832
MDH1	1061	46.7894	47.8236	49.8811	48.1647	1.68273
SMG5	1062	43.3097	42.0088	40.8811	42.0665	1.62394
GPX3	1063	66.5753	66.5545	62.6688	65.2662	1.81469
AP2A1	1064	49.4364	49.2767	44.2037	47.6389	1.67796
ID1	1065	56.2764	54.4375	49.8986	53.5375	1.72866
PGLS	1066	59.8678	62.7155	56.6624	59.7486	1.77633
SLC20A1	1067	59.2913	60.5568	61.1065	60.3182	1.78045
PFAS	1068	41.9483	41.7342	40.8959	41.5261	1.61832
CLUH	1069	45.0521	44.5952	40.0801	43.2425	1.63591
XBP1	1070	53.1653	52.9789	52.7625	52.9689	1.72402
VDAC2	1071	47.034	46.0344	47.331	46.7998	1.67024
RAB8A	1072	50.7627	50.3004	52.5314	51.1982	1.70925
GJA1	1073	52.3794	50.6445	55.0091	52.6777	1.72163
TIMM44	1074	46.4201	46.8513	41.9462	45.0725	1.65391
MBD3	1075	46.3661	46.9832	39.8273	44.3922	1.64731
GMPS	1076	49.2151	49.0457	51.0774	49.7794	1.69705
MRPS16	1077	46.0959	48.4578	45.1085	46.5541	1.66796
PCYT1A	1078	56.0373	55.1468	58.5043	56.5628	1.75253
UBE2A	1079	41.3685	45.4471	40.4412	42.4189	1.62756
PQBP1	1080	42.664	42.3197	41.9096	42.2978	1.62632
PWP1	1081	44.3225	42.9222	45.3254	44.19	1.64532
APOBEC3C	1082	48.3464	48.7418	48.4382	48.5088	1.68582
SDC1	1083	66.6965	67.4223	63.4917	65.8702	1.81869
EWSR1	1084	47.0796	47.8221	44.2919	46.3979	1.6665
EPN1	1085	58.7526	57.7207	48.9394	55.1376	1.74145
ACLY	1086	43.8884	41.5566	41.9906	42.4785	1.62817
PRKACA	1087	51.7995	51.3082	48.6161	50.5746	1.70393
SEC24C	1088	49.9672	48.6903	50.0558	49.5711	1.69523
SEC23A	1089	46.8342	46.0897	47.5546	46.8262	1.67049
SSR3	1090	51.3791	50.2379	53.5216	51.7129	1.7136
DHRS7	1091	47.9953	48.1423	48.1722	48.1033	1.68217
EIF5B	1092	40.7916	40.7905	43.7424	41.7748	1.62091
HSPB6	1093	76.8181	76.467	72.7433	75.3428	1.87704
NDUFA9	1094	46.6245	45.8068	46.498	46.3098	1.66567
TRAPPC5	1095	55.4134	50.3768	47.0886	50.9596	1.70723
PRPS2	1096	45.2255	43.4152	44.1618	44.2675	1.64609
ZC3H15	1097	42.1307	41.7427	45.3122	43.0619	1.63409
USP5	1098	47.4836	47.8337	46.4286	47.2486	1.67439
MARS	1099	46.5122	47.5654	45.4006	46.4928	1.66739
TRAPPC4	1100	45.9505	46.4519	43.3608	45.2544	1.65566
SNF8	1101	48.2131	46.6115	46.9877	47.2708	1.67459
EIF5	1102	46.7602	45.057	46.4642	46.0938	1.66364
SDC3	1103	59.1177	61.8676	58.4847	59.8233	1.77687
CTNND1	1104	48.6857	50.3787	51.7234	50.2626	1.70125
DHX9	1105	42.3479	42.4093	45.0097	43.2556	1.63604
FXYD5	1106	48.7035	49.8986	43.8103	47.4708	1.67643
MGAT4B	1107	51.3895	53.4168	48.957	51.2545	1.70973
UBXN1	1108	46.0696	44.6511	40.625	43.7819	1.64129
YY1	1109	52.1801	49.8442	52.2815	51.4353	1.71126
TRIM16	1110	43.1611	43.1353	41.723	42.6731	1.63015
TOP1	1111	43.6807	45.1223	44.3458	44.3829	1.64722
PPIL1	1112	44.8518	44.6897	46.0695	45.2037	1.65517
FKBP3	1113	44.5694	43.6968	45.203	44.4897	1.64826
PPP1CC	1114	42.433	42.1819	42.7392	42.4514	1.62789
MCM3	1115	43.679	42.7464	41.155	42.5268	1.62866
TMEM147	1116	53.2032	49.1216	53.1127	51.8125	1.71443
NDUFB1	1117	48.4634	48.5794	55.396	50.8129	1.70597
SAR1A	1118	46.9307	44.3931	48.3813	46.5684	1.66809
KRT17	1119	22.2509	22.0605	20.8196	21.7103	1.33667
ACAT1	1120	46.1523	45.8138	46.6259	46.1974	1.66462
NRSN2	1121	41.2326	42.4472	39.7613	41.147	1.61434
TSR2	1122	41.4572	39.1211	40.3471	40.3085	1.6054
SCRN1	1123	44.913	43.0665	45.8591	44.6129	1.64946
MANF	1124	46.4776	48.246	47.0625	47.262	1.67451
PFDN1	1125	52.8521	49.7129	51.701	51.422	1.71115
MED10	1126	33.7209	37.9209	37.5506	36.3975	1.56107
INTS1	1127	51.14	50.4899	44.3496	48.6598	1.68717
NUP155	1128	39.3398	38.0223	40.2924	39.2182	1.59349
PODXL2	1129	54.0994	55.5531	52.23	53.9609	1.73208
MAP1LC3B	1130	43.185	43.9015	44.4927	43.8597	1.64207
DBN1	1131	44.8343	43.6476	38.735	42.4056	1.62742
CYR61	1132	47.8313	43.8972	42.3416	44.69	1.65021
CHCHD3	1133	45.6004	46.4708	45.9686	46.0133	1.66288
WARS	1134	55.0091	55.9633	55.9734	55.6486	1.74545
SLC25A11	1135	43.0939	42.7986	40.7349	42.2091	1.62541
CD164	1136	53.0033	52.8035	54.8934	53.5667	1.7289
ARL6IP5	1137	52.295	53.8405	56.5529	54.2295	1.73424
SLC43A3	1138	37.8495	38.6919	38.2866	38.276	1.58293
UAP1	1139	45.6216	43.7659	45.0611	44.8162	1.65144
EIF4B	1140	53.1021	51.6589	55.9072	53.5561	1.72881
KIF1C	1141	43.6774	43.3347	41.1089	42.707	1.6305
GRHPR	1142	43.9995	43.6866	44.7783	44.1548	1.64498
UBE2C	1143	43.067	40.5315	43.524	42.3742	1.6271
DNASE2	1144	57.7884	60.795	55.8403	58.1413	1.76448
GLA	1145	45.0066	42.1792	43.7655	43.6504	1.63999
GRPEL1	1146	42.9058	41.4032	41.7712	42.0267	1.62353
C20orf24	1147	43.5774	42.2085	41.5222	42.436	1.62773
IL32	1148	15.8229	14.5686	14.0389	14.8102	1.17056
RUVBL1	1149	48.1911	45.3802	48.025	47.1987	1.67393
VAMP3	1150	45.1277	43.7075	46.1064	44.9805	1.65302
IMP3	1151	45.5658	38.0603	40.929	41.5184	1.61824
CMSS1	1152	48.1716	49.0148	49.6872	48.9579	1.68982
DNAJB6	1153	45.4563	45.1943	46.3501	45.6669	1.6596
PTPRF	1154	45.9878	45.2919	45.5901	45.6233	1.65919
GSTK1	1155	51.5506	49.2964	47.915	49.5873	1.69537
NEU1	1156	47.833	47.6415	46.0216	47.1654	1.67362
RBM25	1157	44.6689	46.9631	46.0086	45.8802	1.66163
TMEM14C	1158	43.0143	41.6862	43.7649	42.8218	1.63166
ASCC2	1159	48.3803	45.1875	46.3044	46.6241	1.66861
CTSL	1160	51.8105	52.7581	52.6937	52.4208	1.7195
HSD17B12	1161	40.5482	41.2185	41.513	41.0932	1.61377
RANBP1	1162	42.6199	39.8634	39.9249	40.8027	1.61069
ADH5	1163	39.4309	39.9872	42.1529	40.5237	1.60771
TIMM13	1164	42.1559	39.3697	37.2339	39.5865	1.59755
PPP6R1	1165	54.138	56.1015	50.5816	53.607	1.72922
PNMA1	1166	48.478	48.0359	44.7019	47.0719	1.67276
AIMP2	1167	39.9763	38.1332	38.0269	38.7121	1.58785
NDUFB6	1168	44.5973	46.2121	45.6108	45.4734	1.65776
LGMN	1169	50.5836	51.0931	50.6639	50.7802	1.70569
TK1	1170	42.8828	42.1542	41.8676	42.3015	1.62636
FUS	1171	43.2477	42.5341	40.6149	42.1322	1.62461
NUCKS1	1172	39.8796	41.5347	43.5955	41.6699	1.61982
E2F4	1173	41.3526	41.5096	40.9498	41.2707	1.61564
LAMTOR5	1174	45.2784	43.8159	47.4937	45.5294	1.65829
BZW2	1175	43.8304	43.309	42.5873	43.2422	1.63591
SURF4	1176	44.1059	44.5676	43.2182	43.9639	1.6431
RAB13	1177	41.9686	43.7932	42.3553	42.7057	1.63049
KXD1	1178	44.5565	43.5167	42.1462	43.4064	1.63755
SAMM50	1179	44.9233	43.9887	45.3806	44.7642	1.65093
COPB2	1180	51.5181	51.5193	53.0697	52.0357	1.7163
RHEB	1181	46.2592	45.6076	47.6851	46.5173	1.66761
POLR2B	1182	40.5991	39.6937	40.0404	40.1111	1.60326
MAGT1	1183	44.1109	43.3256	44.8883	44.1083	1.64452
DDX27	1184	39.4728	40.6116	39.3968	39.8271	1.60018
ARPC5	1185	42.4045	41.9667	45.6062	43.3258	1.63675
EMC4	1186	43.9249	43.8131	44.3389	44.0257	1.64371
BNIP3	1187	40.8059	38.8141	36.4247	38.6816	1.5875
SF3A3	1188	39.4924	37.1178	39.4686	38.693	1.58763
CFB	1189	66.0461	68.9645	64.6878	66.5661	1.82325
SNHG16	1190	42.8246	42.2006	42.9986	42.6746	1.63017
MPLKIP	1191	41.5614	40.6605	38.6361	40.286	1.60515
HM13	1192	44.164	43.664	41.8788	43.2356	1.63584
ZNF593	1193	42.0149	34.5041	35.6286	37.3825	1.57267
GTF3C6	1194	40.3252	42.7311	43.3996	42.152	1.62482
MGP	1195	65.2606	64.8229	64.2511	64.7782	1.81143
BLVRA	1196	44.8963	46.6785	47.6935	46.4227	1.66673
MCL1	1197	42.7988	42.9869	44.1451	43.3103	1.63659
KRI1	1198	43.0643	42.5457	40.251	41.9537	1.62277
SPC24	1199	41.1356	42.2281	39.5008	40.9548	1.61231
CBX1	1200	35.6569	36.0938	37.2058	36.3188	1.56013
NAMPT	1201	46.911	47.6305	49.9146	48.152	1.68261
MVP	1202	57.0169	59.9807	52.8881	56.6286	1.75304
SRSF3	1203	40.6598	38.9843	41.4062	40.3501	1.60584
ZNF622	1204	42.4199	41.3656	40.6029	41.4628	1.61766
WDR18	1205	44.8722	43.7313	38.4108	42.3381	1.62673
RARS	1206	46.1963	45.0717	49.7135	46.9938	1.67204
NME2	1207	43.4651	43.5326	44.5681	43.8553	1.64202
VPS25	1208	46.6202	45.267	44.2632	45.3835	1.6569
TST	1209	46.0529	45.3099	43.9825	45.1151	1.65432
RABAC1	1210	47.1409	45.1519	42.2691	44.854	1.6518
THOC6	1211	50.1257	46.9196	44.5603	47.2019	1.67396
RNF145	1212	50.2658	52.5197	55.2088	52.6648	1.72152
SLC2A1	1213	37.7579	38.5812	37.5429	37.9607	1.57933
PELP1	1214	40.7364	40.6068	37.0619	39.4683	1.59625
UBQLN4	1215	38.7233	39.7489	36.8202	38.4308	1.58468
TBL3	1216	48.6389	48.7109	41.7339	46.3612	1.66615
SHMT2	1217	45.5494	44.7601	43.1115	44.4736	1.6481
CENPV	1218	42.2963	36.7828	38.3216	39.1336	1.59255
MCM6	1219	37.5302	36.874	39.3476	37.9173	1.57884
PAPSS2	1220	48.4627	47.7951	48.3073	48.1884	1.68294
NARS	1221	38.1695	38.7723	40.7748	39.2389	1.59372
NES	1222	36.4463	37.5646	36.0675	36.6928	1.56458
IDH1	1223	44.2506	44.2642	44.4077	44.3075	1.64648
PKN1	1224	49.2183	49.6957	44.2709	47.7283	1.67878
SARAF	1225	45.5629	46.8555	46.5702	46.3296	1.66586
DSG2	1226	45.6295	47.1384	47.9776	46.9152	1.67131
TIMMDC1	1227	47.9789	47.7873	44.5419	46.7694	1.66996
SNX5	1228	42.1749	42.0156	43.2358	42.4754	1.62814
DCBLD2	1229	53.2609	52.8405	57.2388	54.4467	1.73597
CCND1	1230	53.0299	53.8307	53.1474	53.336	1.72702
ITM2C	1231	37.9728	40.9777	39.0428	39.3311	1.59474
MRPS33	1232	42.3753	39.2514	43.3306	41.6525	1.61964
GNG11	1233	40.4827	42.1518	40.5635	41.066	1.61348
NDUFA8	1234	44.2693	42.5563	42.1287	42.9847	1.63331
RHOG	1235	39.9536	41.8065	39.113	40.291	1.60521
APH1A	1236	42.5687	42.7601	41.0575	42.1288	1.62458
FAM120A	1237	42.2721	42.8274	42.37	42.4898	1.62828
KANK2	1238	41.7434	41.5121	39.2049	40.8201	1.61087
ANXA3	1239	43.2933	41.6317	42.8603	42.5951	1.62936
VSTM2L	1240	50.3424	49.1071	47.7505	49.0667	1.69079
CNPY2	1241	45.5033	45.1502	44.0985	44.9173	1.65241
RBX1	1242	45.7929	43.4088	44.7564	44.6527	1.64985
POLE4	1243	41.9521	44.7345	42.4893	43.0587	1.63406
VDAC3	1244	35.9399	36.684	39.124	37.2493	1.57112
ZC3H7B	1245	42.6956	43.2415	39.9493	41.9621	1.62286
PNN	1246	38.1815	37.1368	37.3348	37.5511	1.57462
USE1	1247	47.6095	46.482	45.4307	46.5074	1.66752
TAF13	1248	36.432	39.5514	41.5649	39.1828	1.5931
COA3	1249	41.7473	42.0784	42.1264	41.984	1.62308
OIP5-AS1	1250	45.8067	47.5146	50.3121	47.8778	1.68013
C17orf49	1251	42.4088	44.1756	39.9879	42.1908	1.62522
DDX18	1252	38.4459	37.0895	38.8923	38.1426	1.58141
SCYL1	1253	37.2889	36.1908	34.4086	35.9628	1.55585
PAICS	1254	34.9133	34.6101	35.5511	35.0248	1.54438
PRKDC	1255	39.5109	40.2645	46.5476	42.1077	1.62436
RNF5	1256	42.7613	45.5949	40.7128	43.023	1.6337
PTGR1	1257	45.6088	46.4811	47.6771	46.589	1.66828
CDK2AP2	1258	38.9706	40.1882	37.9608	39.0399	1.59151
PRAF2	1259	38.9721	37.2946	34.3975	36.888	1.56689
HSBP1	1260	38.2308	39.8807	44.9645	41.0253	1.61305
FUCA2	1261	40.721	38.47	38.7161	39.3024	1.59442
YIPF3	1262	45.2473	47.3061	42.7303	45.0946	1.65412
PAFAH1B1	1263	36.3161	36.4784	38.8904	37.2283	1.57087
BUB1	1264	36.8538	36.5392	38.0688	37.1539	1.57
RAB32	1265	38.0513	38.7867	38.2834	38.3738	1.58403
RBM42	1266	46.4909	43.3749	38.8469	42.9042	1.6325
SLC16A1	1267	42.8248	42.7526	45.6087	43.7287	1.64077
TRAF7	1268	46.7614	44.5019	43.9174	45.0602	1.65379
HMGN4	1269	39.2285	38.39	38.1907	38.6031	1.58662
RSL1D1	1270	41.7432	40.8084	43.4781	42.0099	1.62335
PTGES2	1271	37.3903	37.609	34.5816	36.527	1.56261
RAB10	1272	42.9864	44.2677	45.3892	44.2144	1.64556
METRN	1273	52.46	50.8867	47.3373	50.228	1.70095
EPAS1	1274	41.1991	42.7306	42.9659	42.2985	1.62633
AP3S1	1275	53.2794	52.7313	52.4954	52.8354	1.72292
SOGA1	1276	35.4457	36.22	37.6711	36.4456	1.56165
H2AFV	1277	42.6403	41.2373	43.6453	42.5076	1.62847
UBE2L6	1278	49.4623	49.3198	48.5421	49.1081	1.69115
GNL3	1279	40.8666	38.4508	38.5531	39.2901	1.59428
RACGAP1	1280	43.4204	42.3799	46.5673	44.1226	1.64466
SRRT	1281	37.9308	36.3901	36.1124	36.8111	1.56598
CD59	1282	49.1698	47.7675	48.5981	48.5118	1.68585
POLE3	1283	37.0952	36.849	36.6164	36.8535	1.56648
BRMS1	1284	38.3761	37.3657	35.2387	36.9935	1.56813
UBQLN1	1285	37.1697	36.4869	38.5304	37.3957	1.57282
CNN3	1286	34.1585	34.2887	34.8346	34.4273	1.5369
LAMB2	1287	47.4278	48.5806	44.9924	47.0003	1.6721
NCKAP1	1288	37.7314	36.8524	39.1497	37.9112	1.57877
DDX49	1289	40.9003	40.4396	38.5409	39.9603	1.60163
MRPL37	1290	40.0873	38.3594	36.7148	38.3872	1.58419
NUP88	1291	37.6672	36.2051	36.3711	36.7478	1.56523
GRINA	1292	37.7284	37.223	33.6193	36.1902	1.55859
FBLN2	1293	56.8845	58.4981	52.182	55.8548	1.74706
TIMM17B	1294	38.8265	40.7989	39.4359	39.6871	1.59865
C11orf58	1295	36.5366	35.0006	36.8154	36.1175	1.55772
CTTN	1296	38.7023	38.8293	37.613	38.3815	1.58412
HIST1H1C	1297	56.828	61.136	52.1476	56.7039	1.75361
KIF4A	1298	37.6587	36.7826	37.238	37.2264	1.57085
MKI67	1299	38.85	37.5806	42.7181	39.7162	1.59897
HTATSF1	1300	38.3213	39.475	39.9594	39.2519	1.59386
DEGS1	1301	36.9841	37.8134	39.096	37.9645	1.57938
MRFAP1	1302	37.9727	38.2841	38.0861	38.1143	1.58109
IFI27L2	1303	47.1071	46.506	43.8873	45.8335	1.66118
RAB6A	1304	37.7621	38.3656	39.1443	38.424	1.5846
CYCS	1305	38.3434	38.3437	39.5362	38.7411	1.58817
CCNA2	1306	35.2113	33.5313	37.0003	35.2476	1.54713
TRMT1	1307	40.1963	37.5337	35.6029	37.7776	1.57723
SART1	1308	38.4937	38.5902	35.2639	37.4493	1.57344
PLSCR3	1309	32.7778	34.1503	31.0309	32.653	1.51392
SLC39A1	1310	33.271	32.4762	31.709	32.4854	1.51169
TMEM141	1311	37.3979	35.7938	38.0305	37.0741	1.56907
SNRNP25	1312	43.3035	39.3047	40.6979	41.102	1.61386
RBMX	1313	37.621	37.7569	37.7972	37.7251	1.57663
PDCD6	1314	37.2913	37.7096	38.4094	37.8034	1.57753
EPHB4	1315	44.7999	44.6219	41.1208	43.5142	1.63863
DDX5	1316	41.9267	42.6199	42.1649	42.2372	1.62569
OVCA2	1317	32.9737	41.3601	32.5961	35.6433	1.55198
COL12A1	1318	39.5123	41.5562	45.2156	42.0947	1.62423
MVB12A	1319	45.6557	48.4638	39.084	44.4012	1.64739
ARL2BP	1320	39.6384	39.2473	39.1526	39.3461	1.5949
NDUFAF2	1321	46.7912	44.8374	42.7249	44.7845	1.65113
EMC7	1322	40.2259	39.4404	43.0608	40.909	1.61182
ATP6V1G1	1323	39.1181	37.4158	39.9161	38.8167	1.58902
COPS3	1324	35.4551	33.9416	34.9016	34.7661	1.54116
TM9SF4	1325	40.847	41.5215	41.1193	41.1626	1.6145
ATRAID	1326	43.9106	45.4549	46.7669	45.3775	1.65684
C6orf106	1327	38.604	38.2054	39.6253	38.8116	1.58896
MOB1A	1328	36.8849	37.216	39.8303	37.977	1.57952
PNPLA6	1329	45.0253	45.3056	42.5925	44.3078	1.64648
CDK16	1330	34.3623	35.3219	34.1259	34.6034	1.53912
DNAJB1	1331	41.7389	41.6934	42.2269	41.8864	1.62207
DAZAP2	1332	47.2934	47.0341	46.6013	46.9763	1.67188
MCM4	1333	38.2109	35.5599	37.4888	37.0865	1.56922
PPT1	1334	39.5111	39.4299	39.9207	39.6206	1.59792
MCFD2	1335	40.8079	41.5982	41.6206	41.3422	1.61639
MRPL33	1336	39.4447	46.4117	44.7708	43.5424	1.63891
HADHB	1337	45.8754	48.2271	48.0148	47.3725	1.67553
APEH	1338	41.9376	43.4887	42.5947	42.6737	1.63016
ANAPC5	1339	36.2646	37.0756	35.5433	36.2945	1.55984
ENSA	1340	37.7331	38.5894	37.1754	37.8326	1.57787
MAPKAP1	1341	38.8785	35.9998	37.6044	37.4942	1.57396
ZPR1	1342	38.5684	36.7643	37.6179	37.6502	1.57577
USP11	1343	36.7991	38.3272	37.0227	37.383	1.57267
VPS9D1-AS1	1344	31.6515	29.2429	27.5551	29.4832	1.46957
RBM3	1345	38.1551	37.0492	38.0409	37.7484	1.5769
NOMO2	1346	47.4338	47.6526	44.4443	46.5102	1.66755
MAP2K3	1347	36.4644	36.6297	35.1496	36.0812	1.55728
IGFBP4	1348	51.4983	49.1721	48.5012	49.7239	1.69657
MTX1	1349	42.5624	38.8198	39.8464	40.4095	1.60648
JUND	1350	46.3442	45.1197	38.9889	43.4843	1.63833
EXT2	1351	39.9653	39.4976	41.0856	40.1828	1.60404
EIF1AX	1352	33.6407	31.7079	34.5272	33.292	1.52234
PIN1	1353	39.2557	36.5906	35.598	37.1481	1.56994
COL6A1	1354	30.1702	30.9525	27.4393	29.5206	1.47013
NME4	1355	42.1173	42.3906	38.0993	40.8691	1.61139
MGST3	1356	42.5321	42.155	44.0884	42.9252	1.63271
ACTL6A	1357	42.8317	45.7934	46.8342	45.1531	1.65469
HNRNPH3	1358	36.3831	35.9116	38.675	36.9899	1.56808
ELOVL1	1359	38.877	38.8259	38.5695	38.7575	1.58836
RABL6	1360	37.6845	37.1394	34.1912	36.3384	1.56037
SIRPA	1361	34.8586	35.322	35.1452	35.1086	1.54541
CSNK1E	1362	37.3152	35.3233	32.3469	34.9951	1.54401
SNRPE	1363	36.98	34.8227	38.2766	36.6931	1.56458
CAPZA2	1364	42.4995	40.4741	40.2111	41.0616	1.61344
NUDCD3	1365	39.3176	40.3222	41.158	40.2659	1.60494
CRTAP	1366	42.1371	41.9402	41.6979	41.9251	1.62247
SMARCC1	1367	37.3248	38.0566	39.1692	38.1835	1.58188
RSL24D1	1368	38.4685	37.4654	37.2987	37.7442	1.57685
DGCR6L	1369	44.1156	44.8661	37.85	42.2772	1.62611
GLOD4	1370	33.5835	34.8548	36.7463	35.0615	1.54483
RPL39L	1371	41.2815	43.2054	41.5226	42.0032	1.62328
C12orf10	1372	42.7894	43.6014	40.4363	42.2757	1.62609
SNRPB2	1373	34.6411	34.6823	36.8094	35.3776	1.54873
VBP1	1374	33.469	32.1042	33.3628	32.9787	1.51823
PNP	1375	37.5952	36.0759	38.3027	37.3246	1.572
UQCC2	1376	35.4078	33.8905	36.4202	35.2395	1.54703
COPZ1	1377	42.0933	40.0804	41.2092	41.1276	1.61413
SDC4	1378	49.0516	49.2692	49.146	49.1556	1.69157
SERINC1	1379	41.4445	42.6355	44.7965	42.9589	1.63305
CCNB1IP1	1380	29.4174	30.4427	28.5912	29.4838	1.46958
LIMA1	1381	48.162	47.235	47.5491	47.6487	1.67805
ECI1	1382	41.4717	44.3089	38.833	41.5378	1.61844
KLHDC3	1383	34.1307	32.9117	32.3655	33.136	1.5203
TRIM27	1384	36.5389	36.8323	36.173	36.5147	1.56247
RNF181	1385	38.0476	38.4346	37.9955	38.1592	1.5816
DNAJB11	1386	44.1261	42.8345	41.9668	42.9758	1.63322
PPP2R5D	1387	33.5102	34.3077	32.3402	33.386	1.52356
MAN2B1	1388	37.2577	39.9258	34.9815	37.3883	1.57274
CTNNAL1	1389	40.972	38.9802	40.0156	39.9893	1.60194
LIMK1	1390	37.5101	36.9328	35.6075	36.6835	1.56447
DDX47	1391	34.2004	35.6773	35.1319	35.0032	1.54411
AKAP2	1392	36.515	37.9367	37.8071	37.4196	1.5731
CAT	1393	38.9934	41.9944	42.0003	40.996	1.61274
BRD4	1394	36.2373	35.3156	34.6276	35.3935	1.54892
GNB1	1395	34.145	33.9638	34.191	34.0999	1.53275
PPP4R2	1396	36.6884	38.0633	37.6398	37.4638	1.57361
ISOC2	1397	48.0367	46.3823	42.7884	45.7358	1.66026
ABCE1	1398	30.9577	31.9622	32.9252	31.9484	1.50445
GSPT1	1399	38.5591	37.785	39.6513	38.6651	1.58732
RRP9	1400	37.7845	34.1065	32.4639	34.7849	1.54139
GRWD1	1401	34.6347	32.902	32.2324	33.2564	1.52187
GNS	1402	38.0638	40.0197	39.9117	39.3317	1.59474
EIF3J	1403	33.4969	32.784	33.9728	33.4179	1.52398
IGF2R	1404	37.8526	38.3591	42.0414	39.4177	1.59569
LMAN1	1405	41.0414	40.5235	42.024	41.1963	1.61486
MAD2L1	1406	32.2034	33.6871	32.7579	32.8828	1.51697
B4GALT5	1407	37.5523	37.9865	38.2259	37.9216	1.57889
ZDHHC5	1408	36.6455	36.8744	37.2769	36.9323	1.56741
CENPF	1409	36.1548	36.7784	40.8285	37.9206	1.57887
BCL9L	1410	37.9292	39.652	35.9951	37.8588	1.57817
MRPS23	1411	39.0212	38.0687	40.314	39.1346	1.59256
SEC13	1412	40.5556	39.5811	39.2455	39.794	1.59982
NASP	1413	32.6845	32.5616	32.1676	32.4712	1.5115
UBAP2L	1414	37.5354	37.074	37.0406	37.2166	1.57074
ARHGDIA	1415	33.8091	32.5988	29.0253	31.8111	1.50258
NINJ1	1416	39.9194	37.4474	32.7093	36.692	1.56457
NDUFS1	1417	35.4495	34.3597	36.7608	35.5233	1.55051
MRPL53	1418	39.9154	35.0766	35.9587	36.9836	1.56801
DENR	1419	31.4184	32.4268	32.9941	32.2798	1.50893
PRKCSH	1420	38.4166	38.3468	35.9279	37.5637	1.57477
DIAPH1	1421	43.0236	44.4553	43.8459	43.7749	1.64123
PLEK2	1422	43.4074	43.8131	42.7682	43.3296	1.63678
PLRG1	1423	32.2585	31.2281	34.6632	32.7166	1.51477
IL13RA1	1424	42.1318	43.055	45.3554	43.514	1.63863
PLXNB2	1425	44.2303	44.7172	41.8047	43.5841	1.63933
MRPS27	1426	39.5231	38.4254	38.5822	38.8436	1.58932
SLC25A23	1427	44.453	44.7869	43.1437	44.1279	1.64471
TMBIM1	1428	36.8424	37.0983	35.6525	36.5311	1.56266
C1R	1429	51.8106	54.129	50.0341	51.9912	1.71593
HNRNPUL2-BSCL2	1430	33.7808	36.4671	37.4871	35.9117	1.55524
AP2B1	1431	37.6686	38.6882	41.0487	39.1352	1.59257
FIBP	1432	38.6474	40.1614	35.8425	38.2171	1.58226
PITPNM1	1433	32.4165	33.9522	29.5195	31.9627	1.50464
PHLDA2	1434	40.8677	39.7905	31.8325	37.4969	1.574
IPO5	1435	27.1402	26.172	28.8884	27.4002	1.43775
UBXN6	1436	41.8257	43.2573	39.7791	41.6207	1.61931
TMX2	1437	36.292	35.6674	36.3506	36.1033	1.55755
DNAJA2	1438	33.7984	34.653	35.0474	34.4996	1.53781
CSRP1	1439	41.5234	42.6101	39.7339	41.2891	1.61584
PCNP	1440	37.7729	37.4738	38.1086	37.7851	1.57732
OSMR	1441	36.8393	37.6455	39.8269	38.1039	1.58097
SRP72	1442	33.2318	33.8661	34.3153	33.8044	1.52897
THOC5	1443	36.0328	35.328	35.4401	35.6003	1.55145
MPV17	1444	35.6991	35.4017	36.197	35.7659	1.55347
PPIC	1445	40.8802	41.971	40.8884	41.2465	1.61539
HMOX1	1446	42.3461	40.2043	39.5719	40.7074	1.60967
WDR82	1447	36.9249	37.0619	37.3338	37.1069	1.56945
MRPS7	1448	38.2712	38.2087	37.5338	38.0046	1.57984
ARAF	1449	37.7363	37.4414	34.3374	36.505	1.56235
PFDN6	1450	35.2668	34.9213	37.4506	35.8796	1.55485
TEX261	1451	31.6258	33.6627	31.5992	32.2959	1.50915
CDCA8	1452	32.0697	31.2365	32.1829	31.8297	1.50283
ZDHHC12	1453	37.8383	39.2781	34.3847	37.167	1.57016
PAK2	1454	41.5539	40.2489	42.576	41.4596	1.61763
BLVRB	1455	43.2483	42.3195	40.7983	42.122	1.62451
COQ9	1456	36.9959	36.5166	35.9796	36.4974	1.56226
BAP1	1457	38.4623	37.238	38.8162	38.1722	1.58175
EMC6	1458	34.4752	34.0149	30.2627	32.9176	1.51743
YIF1A	1459	39.8064	37.4684	35.775	37.6833	1.57615
FLOT2	1460	32.1111	32.7356	31.573	32.1399	1.50704
SPAG5	1461	35.1209	34.6199	34.8154	34.8521	1.54223
TXNDC17	1462	34.7437	34.1947	35.6158	34.8514	1.54222
SMC3	1463	31.8397	33.5435	32.7279	32.7037	1.5146
MAP7D1	1464	32.8049	29.9311	29.3763	30.7041	1.4872
NFE2L2	1465	34.7382	35.536	35.4483	35.2408	1.54705
FAM162A	1466	36.4873	38.7831	39.3081	38.1929	1.58198
SYPL1	1467	37.5831	38.2964	39.9745	38.618	1.58679
CKLF	1468	33.2594	32.5998	35.6672	33.8421	1.52946
UQCRH	1469	35.1292	35.2113	34.4772	34.9392	1.54331
FAM98A	1470	36.5092	37.35	37.8021	37.2204	1.57078
SHCBP1	1471	35.0977	34.1683	36.3407	35.2022	1.54657
TMX4	1472	40.3322	39.5519	39.967	39.9504	1.60152
C11orf24	1473	34.4126	33.4129	32.6941	33.5065	1.52513
EXT1	1474	40.24	41.2581	40.4587	40.6523	1.60908
OXCT1	1475	30.1975	30.7061	31.7634	30.889	1.4898
GALNT2	1476	37.5701	38.0954	37.5136	37.7264	1.57664
WNT9A	1477	31.0022	31.8823	33.0956	31.9934	1.50506
SRRM2	1478	35.2193	36.3944	37.4294	36.3477	1.56048
LMNB1	1479	36.5445	35.7398	37.2439	36.5094	1.5624
R3HDM4	1480	34.3206	35.1729	33.0383	34.1773	1.53374
CDKN3	1481	32.0573	32.0751	34.2027	32.7783	1.51559
SSB	1482	30.9449	31.6134	31.6521	31.4035	1.49698
NAA38	1483	36.9805	38.0466	34.9915	36.6728	1.56434
LARS	1484	37.9534	37.2923	38.2376	37.8277	1.57781
MRPS2	1485	32.8754	34.0648	31.0896	32.6766	1.51424
OSTC	1486	36.8553	37.018	38.2641	37.3791	1.57263
MAZ	1487	38.9866	38.4438	37.2268	38.2191	1.58228
ANXA6	1488	37.6326	37.8934	36.7743	37.4334	1.57326
NDUFA11	1489	38.3824	37.3456	32.9849	36.2376	1.55916
CTDSP2	1490	41.4223	44.2622	43.2788	42.9878	1.63334
NIFK	1491	30.7364	31.728	32.7384	31.7342	1.50153
LLGL1	1492	35.9156	35.561	31.4726	34.3164	1.5355
MRPL15	1493	33.8972	33.1539	34.3629	33.8047	1.52898
LRRC41	1494	32.5313	32.7624	31.1874	32.1604	1.50732
LIPA	1495	45.8017	46.1396	46.5659	46.1691	1.66435
HNRNPUL2	1496	35.0214	33.6655	34.8373	34.5081	1.53792
NOL11	1497	37.9046	37.5959	38.936	38.1455	1.58144
DDX41	1498	41.0758	41.3708	38.8846	40.4437	1.60685
GTPBP4	1499	29.5431	28.3389	29.1997	29.0273	1.46281
TMEM106C	1500	36.8627	37.2097	35.6342	36.5688	1.56311
DNPH1	1501	39.1216	36.5728	34.2365	36.6436	1.564
FOXM1	1502	31.4645	30.8227	30.3076	30.8649	1.48947
POLDIP2	1503	35.7018	34.8763	35.9427	35.5069	1.55031
FADD	1504	32.8027	32.8528	31.9104	32.5219	1.51218
BLCAP	1505	35.9862	35.4607	35.5499	35.6656	1.55225
PSMB8	1506	40.0977	39.2856	37.8734	39.0855	1.59202
C7orf50	1507	33.9828	33.5199	30.7784	32.7604	1.51535
TIMM9	1508	34.9574	34.0155	36.1612	35.0447	1.54462
C6orf62	1509	32.7403	33.0426	34.0933	33.2921	1.52234
VPS16	1510	35.1863	34.8768	33.1095	34.3909	1.53644
NPLOC4	1511	33.8213	32.7943	32.9113	33.1756	1.52082
NAE1	1512	29.0578	27.5303	30.3375	28.9752	1.46203
HNRNPD	1513	30.9395	29.7816	31.3363	30.6858	1.48694
PSMC6	1514	29.3853	29.7552	31.3988	30.1797	1.47972
ITM2B	1515	35.6524	38.0111	36.6374	36.767	1.56546
CHP1	1516	34.7263	34.9481	36.7982	35.4908	1.55012
TM9SF2	1517	35.0482	34.309	34.8219	34.7263	1.54066
THAP4	1518	32.1407	30.9403	31.5369	31.5393	1.49885
SLC2A4RG	1519	33.9668	32.2748	30.4446	32.2287	1.50824
NUP62	1520	31.4636	31.7605	29.6802	30.9681	1.49091
IMPDH1	1521	35.776	34.0161	31.6767	33.8229	1.52921
ELOVL6	1522	37.0497	36.8325	37.9205	37.2676	1.57133
TIMM17A	1523	32.6286	32.9837	31.8498	32.4874	1.51171
SFT2D1	1524	33.3157	33.6402	33.3939	33.45	1.5244
COPS8	1525	36.0251	34.9498	36.3349	35.7699	1.55352
LSM10	1526	31.6325	29.5433	26.8101	29.3286	1.46729
DHCR7	1527	31.1129	28.6142	27.6455	29.1242	1.46425
MRPS10	1528	32.2471	31.7671	33.2365	32.4169	1.51077
SLC27A4	1529	31.1069	30.6061	29.7172	30.4768	1.48397
MRPL17	1530	34.8439	35.05	36.6085	35.5008	1.55024
DPYSL2	1531	37.942	40.3936	38.2326	38.8561	1.58946
ATXN10	1532	32.5911	30.6229	31.8929	31.7023	1.50109
FERMT2	1533	29.7658	28.6016	29.3872	29.2515	1.46615
LARP1	1534	36.0147	36.3799	37.4875	36.6274	1.56381
ABCF2	1535	32.1651	30.9987	31.8881	31.684	1.50084
STAU1	1536	31.7309	32.9652	31.9413	32.2124	1.50802
QARS	1537	36.3606	37.4841	34.743	36.1959	1.55866
CDA	1538	39.6741	39.8116	39.4142	39.6333	1.59806
DLGAP5	1539	31.4144	31.3148	32.9094	31.8795	1.50351
CCNK	1540	36.7829	36.0252	35.1231	35.977	1.55603
POLR2J	1541	35.062	34.5714	32.3155	33.983	1.53126
DYNC1LI2	1542	34.4595	33.7125	33.7111	33.961	1.53098
NR2F6	1543	34.465	33.9929	31.8057	33.4212	1.52402
SUN1	1544	39.0579	39.3569	38.431	38.9486	1.59049
SEPHS2	1545	38.3743	36.5186	36.1308	37.0079	1.56829
DPY19L1	1546	34.4198	35.7999	37.8948	36.0381	1.55676
GTF3C4	1547	32.9773	32.4828	34.149	33.203	1.52118
NUMA1	1548	36.5208	37.2073	35.2841	36.3374	1.56035
RETSAT	1549	38.1466	37.4345	37.0107	37.5306	1.57439
QPRT	1550	26.7612	27.5249	24.8002	26.3621	1.42098
PMP22	1551	30.4565	33.3825	31.0271	31.622	1.49999
ACTR10	1552	34.7058	35.4878	32.7889	34.3275	1.53564
EMG1	1553	32.0172	30.3095	31.2332	31.1866	1.49397
BCL3	1554	33.2333	34.1635	32.3203	33.2391	1.52165
TM9SF1	1555	32.1531	32.9389	32.5496	32.5472	1.51251
SLC30A1	1556	38.1218	36.3648	39.2283	37.905	1.5787
ANKRD52	1557	33.0648	32.6225	33.9932	33.2268	1.52149
EGFR	1558	36.6374	36.405	38.8236	37.2887	1.57158
GALNT10	1559	44.7633	42.5111	44.3818	43.8854	1.64232
POLR3K	1560	33.5923	32.5717	33.5044	33.2228	1.52144
NR1H2	1561	38.7648	38.6638	34.7224	37.3837	1.57268
TACC3	1562	32.413	31.5555	30.4444	31.471	1.49791
IPO4	1563	30.5988	29.9339	28.2643	29.599	1.47128
PPP2CB	1564	31.9895	32.1907	33.3453	32.5085	1.512
NAA20	1565	33.9587	32.7086	33.6811	33.4494	1.52439
MFSD12	1566	34.4371	33.9845	30.8949	33.1055	1.5199
C16orf58	1567	39.5921	42.7891	37.1993	39.8602	1.60054
MAP4K4	1568	34.7922	35.3165	36.0168	35.3752	1.5487
NDUFA12	1569	32.9259	34.0898	37.0854	34.7004	1.54033
CAD	1570	33.1926	32.5999	32.9948	32.9291	1.51758
MCM2	1571	34.5882	32.5583	31.3558	32.8341	1.51633
ZNF511	1572	28.9415	32.4482	30.0521	30.4806	1.48402
NGRN	1573	30.9021	29.9211	31.0797	30.6343	1.48621
CPA4	1574	36.2702	35.8382	34.3598	35.4894	1.5501
GLRX3	1575	32.0275	30.3865	31.5954	31.3365	1.49605
GOT1	1576	34.6638	34.1223	37.4651	35.4171	1.54921
DCXR	1577	31.7032	29.9832	27.7	29.7955	1.47415
XPO1	1578	31.5084	31.5792	32.6092	31.8989	1.50378
ECSIT	1579	35.8647	34.6263	32.6932	34.3947	1.53649
CLCN7	1580	40.1476	39.8527	35.9307	38.6437	1.58708
RNF187	1581	33.1935	32.4266	33.883	33.1677	1.52072
PET100	1582	36.1743	37.2466	44.9052	39.442	1.59596
BAG3	1583	34.006	35.663	32.148	33.939	1.5307
ACSL4	1584	34.1523	35.515	37.5858	35.751	1.55329
EXOSC5	1585	32.2364	32.0486	30.3278	31.5376	1.49883
FTSJ3	1586	36.7453	35.3942	35.8066	35.9821	1.55609
SPIN1	1587	31.4674	31.0072	32.8261	31.7669	1.50197
NFKBIA	1588	32.3321	30.0205	29.421	30.5912	1.4856
PRKAR1B	1589	33.4324	33.0632	32.7636	33.0864	1.51965
MRPL50	1590	33.7344	32.7799	32.193	32.9024	1.51723
LOX	1591	45.7655	46.5462	46.7767	46.3628	1.66617
RAB1A	1592	32.5424	33.3914	34.7134	33.5491	1.52568
MLLT11	1593	21.044	20.4781	21.0021	20.8414	1.31893
SDF2L1	1594	33.5606	32.9059	31.7041	32.7235	1.51486
ATG101	1595	36.4202	37.8509	34.4392	36.2368	1.55915
ACOT7	1596	32.7647	32.746	30.1424	31.8844	1.50358
DNTTIP1	1597	32.1777	34.1321	33.1831	33.1643	1.52067
SERINC3	1598	36.5809	37.7436	39.1689	37.8311	1.57785
PRMT5	1599	30.0233	29.407	28.912	29.4474	1.46905
SMC1A	1600	30.6949	30.5237	31.2813	30.8333	1.48902
ABHD17A	1601	34.8282	32.3622	27.8249	31.6718	1.50067
USF1	1602	30.9529	31.9035	28.4797	30.4454	1.48352
NT5DC2	1603	29.2241	28.261	27.4995	28.3282	1.45222
NDUFB3	1604	33.2093	33.2955	34.2064	33.5704	1.52596
AGRN	1605	40.4476	40.0176	33.7712	38.0788	1.58068
DPH1	1606	32.9364	30.5369	30.3628	31.2787	1.49525
FHOD1	1607	34.987	37.166	32.7224	34.9585	1.54355
MRPL23	1608	36.1157	32.6518	33.7012	34.1562	1.53347
RAB34	1609	29.3105	30.1186	28.2185	29.2159	1.46562
RGS10	1610	32.7614	32.5325	32.2749	32.523	1.51219
NABP2	1611	31.0445	33.3212	32.6231	32.3296	1.5096
UBE3C	1612	32.4925	30.7887	33.5828	32.288	1.50904
FGFRL1	1613	32.1847	32.0049	29.1495	31.113	1.49294
E2F1	1614	27.9	27.6977	25.2675	26.9551	1.43064
PPP1CB	1615	34.0762	34.461	34.8978	34.4783	1.53755
COPS5	1616	29.678	27.7002	28.8585	28.7456	1.45857
FBRS	1617	34.6559	35.8694	30.9151	33.8135	1.52909
DHPS	1618	33.202	32.6734	31.3105	32.3953	1.51048
MPST	1619	28.522	27.8663	24.5394	26.9759	1.43098
TTC1	1620	37.3226	36.1084	38.2684	37.2331	1.57093
STUB1	1621	37.1062	34.0244	32.0349	34.3885	1.53641
IMPA2	1622	37.0112	36.7057	37.3619	37.0263	1.56851
UBL4A	1623	30.4306	29.5434	28.9216	29.6318	1.47176
SOX12	1624	32.2871	33.1298	30.7695	32.0621	1.50599
SCAND1	1625	33.2389	31.632	27.45	30.7736	1.48818
OGFR	1626	35.4621	33.6193	30.8562	33.3125	1.52261
TSPAN3	1627	32.9455	32.4908	33.1349	32.8571	1.51663
GINS2	1628	29.6408	24.0851	26.4786	26.7348	1.42708
P4HA1	1629	32.1636	34.3006	34.3218	33.5954	1.52628
CMTM6	1630	35.1737	36.1175	36.3917	35.8943	1.55503
CHD3	1631	29.1112	29.7803	29.1367	29.3428	1.4675
SF3B1	1632	32.32	31.6161	32.6886	32.2082	1.50797
SNRNP40	1633	28.0502	26.3026	28.6825	27.6784	1.44214
CHERP	1634	32.1541	33.7839	29.7138	31.8839	1.50357
KIF3B	1635	31.9657	30.9053	32.7534	31.8748	1.50345
PRKAR1A	1636	37.9072	38.5367	40.8113	39.0851	1.59201
PEA15	1637	27.8767	26.4422	27.6425	27.3204	1.43649
SHISA5	1638	35.58	35.0778	34.5591	35.0723	1.54496
FKBP11	1639	32.9995	30.4758	29.8287	31.1014	1.49278
NSUN2	1640	25.7885	24.7797	25.5985	25.3889	1.40464
TMEM205	1641	34.4049	35.4447	32.4752	34.1083	1.53286
STC2	1642	27.6569	27.2231	26.4134	27.0978	1.43293
RHOBTB3	1643	37.8921	38.9326	39.303	38.7092	1.58781
SUN2	1644	36.175	36.6677	33.9847	35.6091	1.55156
RPL26L1	1645	34.8567	35.3089	37.0666	35.7441	1.5532
NUDT21	1646	29.8501	29.694	30.7224	30.0888	1.47841
FKBP2	1647	31.3288	32.3205	30.5862	31.4118	1.49709
ALDH18A1	1648	31.9088	31.6224	32.0067	31.846	1.50305
GABARAPL2	1649	31.8903	33.5284	32.0406	32.4864	1.5117
SMARCD2	1650	34.7778	35.2766	34.678	34.9108	1.54296
SNHG15	1651	29.2778	27.7332	28.4388	28.4832	1.45459
CIZ1	1652	29.9563	30.249	27.5472	29.2508	1.46614
RRP12	1653	30.8641	30.6368	29.2163	30.2391	1.48057
DROSHA	1654	27.8539	28.2492	28.5642	28.2225	1.45059
MAPKAPK3	1655	36.9191	37.1179	36.6141	36.8837	1.56683
PIGS	1656	33.3047	33.7961	32.3099	33.1369	1.52031
CAPN1	1657	31.0014	31.5145	28.1879	30.2346	1.4805
AURKA	1658	27.1268	27.4667	29.4143	28.0026	1.4472
PTPRA	1659	31.9762	32.3875	31.1768	31.8468	1.50307
HGS	1660	32.4704	31.9305	28.5515	30.9841	1.49114
SPTBN1	1661	30.1817	30.7169	31.74	30.8795	1.48967
TBC1D9B	1662	34.5558	35.175	33.8355	34.5221	1.5381
UBE2Z	1663	32.2442	32.8113	32.2014	32.4189	1.5108
SNAI1	1664	28.8655	30.6287	28.7096	29.4013	1.46837
RRAS2	1665	28.7478	29.5266	29.4909	29.2551	1.4662
S100A13	1666	35.5425	36.7942	37.2348	36.5239	1.56258
RRS1	1667	30.7137	29.1659	28.7041	29.5279	1.47023
KIAA0930	1668	32.4055	31.4784	31.3883	31.7574	1.50184
NOB1	1669	31.463	30.3943	28.6327	30.1634	1.47948
SRPRB	1670	36.1174	35.2359	36.4805	35.9446	1.55563
TFG	1671	35.2547	35.8624	36.3571	35.8247	1.55418
CDCA5	1672	26.9718	25.7325	26.1591	26.2878	1.41975
CYP51A1	1673	31.1283	30.1487	31.8342	31.0371	1.49188
GTF3A	1674	29.4197	28.3201	27.8135	28.5178	1.45512
TMEM248	1675	32.6758	33.2618	34.6742	33.5373	1.52553
GET4	1676	30.5688	30.0871	28.5548	29.7369	1.4733
GRB2	1677	33.575	32.0134	31.2495	32.2793	1.50892
CTDSP1	1678	33.3395	33.7936	31.8443	32.9925	1.51841
TNFAIP2	1679	37.4068	39.0985	36.585	37.6968	1.5763
FADS3	1680	29.4217	26.2839	25.233	26.9795	1.43103
PEPD	1681	37.7871	35.4754	34.7496	36.004	1.55635
COX16	1682	32.2512	33.4012	34.252	33.3015	1.52246
NUF2	1683	32.3846	29.9108	31.5048	31.2667	1.49508
EXOSC4	1684	27.671	28.7076	23.8532	26.744	1.42723
TOMM5	1685	30.3597	31.7549	30.5395	30.8847	1.48974
CILP2	1686	31.604	33.2257	28.2393	31.023	1.49168
TIMM22	1687	29.7685	28.0615	28.2691	28.6997	1.45788
FAM96B	1688	30.392	30.9939	28.9262	30.104	1.47862
CYB561	1689	37.6023	37.902	35.5424	37.0156	1.56838
EIF2B1	1690	28.9955	27.6331	27.1384	27.9223	1.44595
PSMF1	1691	30.2259	30.5927	29.415	30.0778	1.47825
TSG101	1692	30.0263	31.4679	30.9023	30.7988	1.48853
CCDC94	1693	33.3716	31.4875	30.7099	31.8563	1.5032
PACS1	1694	29.4207	29.3793	27.7857	28.8619	1.46032
GAS2L1	1695	35.3116	34.4079	30.6303	33.45	1.5244
EIF2B2	1696	30.8588	29.8653	32.583	31.1023	1.49279
STYXL1	1697	31.7625	31.035	31.0401	31.2792	1.49526
C5orf15	1698	36.2982	38.2715	37.7842	37.4513	1.57347
CIB1	1699	34.4464	35.0502	32.8801	34.1256	1.53308
ALDH1B1	1700	30.7623	30.8674	29.6919	30.4405	1.48345
SMC4	1701	31.3467	32.9427	32.8517	32.3804	1.51028
PYCR2	1702	33.2726	31.1972	31.4839	31.9845	1.50494
TFE3	1703	27.6595	28.7956	26.6605	27.7052	1.44256
INCENP	1704	29.2401	29.0795	26.5681	28.2959	1.45172
TMEM115	1705	30.7588	29.6578	27.3714	29.2627	1.46631
POLA2	1706	26.5004	24.7627	26.2308	25.8313	1.41215
PHF5A	1707	27.5	28.996	30.0555	28.8505	1.46015
PLOD2	1708	38.9199	41.4973	44.1209	41.5127	1.61818
LLPH	1709	26.0176	25.9252	30.0247	27.3225	1.43652
NUP205	1710	28.397	27.1234	30.6437	28.7213	1.4582
TRIM25	1711	36.1892	37.0941	37.7857	37.023	1.56847
METAP2	1712	29.0424	28.0198	28.3671	28.4764	1.45449
ZFP91	1713	30.6147	30.065	30.9015	30.5271	1.48469
OSBP	1714	32.3416	31.2444	33.0372	32.2077	1.50796
PAIP1	1715	27.7044	27.1122	26.8613	27.226	1.43498
M6PR	1716	29.513	28.1529	28.4034	28.6898	1.45773
PSMB2	1717	28.5541	27.9052	29.7292	28.7295	1.45833
CALD1	1718	30.0373	30.1408	30.383	30.187	1.47982
PPP5C	1719	26.8805	27.4998	27.3763	27.2522	1.4354
APEX2	1720	27.1679	27.8028	24.6365	26.5357	1.42383
OGFOD1	1721	28.591	28.4784	29.6254	28.8983	1.46087
ILVBL	1722	34.812	33.7821	31.7143	33.4361	1.52422
NOC4L	1723	28.7569	28.279	24.2094	27.0818	1.43268
CHCHD1	1724	30.7516	30.4067	32.4914	31.2166	1.49438
ATAD3A	1725	27.7883	26.7569	24.0045	26.1832	1.41802
NOL7	1726	27.8869	25.3753	26.6123	26.6248	1.42529
MRPL40	1727	34.3091	32.1671	34.3521	33.6094	1.52646
DNPEP	1728	28.2108	29.8567	27.9086	28.6587	1.45726
AXL	1729	32.8457	30.1932	30.8376	31.2921	1.49544
SFXN3	1730	35.5606	34.7466	34.4317	34.913	1.54299
PYGO2	1731	29.2649	28.7326	28.1541	28.7172	1.45814
NREP	1732	31.3616	32.8474	34.1575	32.7888	1.51573
CUL1	1733	30.3558	29.9448	30.516	30.2722	1.48104
LRRC47	1734	27.8604	27.0402	27.1349	27.3452	1.43688
C4B	1735	40.3519	41.7066	38.0854	40.0479	1.60258
DDX23	1736	29.6589	28.5459	29.3045	29.1697	1.46493
FOXRED2	1737	29.8029	30.599	29.9953	30.1324	1.47903
RFC2	1738	28.5729	28.6353	27.4363	28.2148	1.45048
HDAC3	1739	31.8494	32.5758	33.5766	32.6673	1.51411
TM9SF3	1740	31.1024	30.3838	32.5631	31.3498	1.49623
HMGB1	1741	25.9798	26.6236	26.932	26.5118	1.42344
ADAM9	1742	31.0631	32.1218	32.9144	32.0331	1.5056
MGAT2	1743	30.7376	30.5212	32.114	31.1242	1.4931
PTGES	1744	51.352	52.0438	52.718	52.0379	1.71632
CFAP20	1745	25.8674	28.3338	27.6961	27.2991	1.43615
S100A4	1746	47.6242	45.9943	48.0506	47.223	1.67415
TNFRSF21	1747	34.2409	35.2323	34.4996	34.6576	1.5398
ECE1	1748	33.1315	32.9348	31.0588	32.3751	1.51021
TXN2	1749	30.1942	27.9954	28.2146	28.8014	1.45941
SRSF7	1750	29.448	28.5263	29.6458	29.2067	1.46548
RTN4	1751	29.5905	29.0588	28.9192	29.1895	1.46523
PDLIM7	1752	35.0891	33.2286	31.1632	33.1603	1.52062
TRA2B	1753	29.2838	27.868	28.6093	28.587	1.45617
BCAS2	1754	27.5379	26.3815	30.4454	28.1216	1.44904
POLR1A	1755	27.4058	26.6097	29.694	27.9032	1.44565
TPD52L2	1756	27.2311	26.833	26.6019	26.8886	1.42957
SNW1	1757	29.2839	28.3007	29.268	28.9509	1.46166
TBC1D10B	1758	33.2642	33.5298	29.8883	32.2274	1.50823
RRAD	1759	29.4452	28.9249	25.9026	28.0909	1.44857
JAG1	1760	31.2812	30.8486	32.2542	31.4613	1.49778
TMEM161A	1761	28.5714	28.7335	26.6685	27.9911	1.44702
BYSL	1762	25.1245	26.3251	25.6879	25.7125	1.41014
GPI	1763	30.8768	30.4029	29.7174	30.3324	1.48191
SH3BP4	1764	28.4593	27.6543	27.9385	28.0174	1.44743
BHLHE40	1765	33.0206	31.8524	33.3243	32.7324	1.51498
RPP21	1766	27.7034	28.4664	27.7611	27.9769	1.4468
CHAF1A	1767	25.0196	26.8114	25.2665	25.6992	1.40992
PSMD10	1768	27.5595	27.8141	29.9586	28.444	1.45399
ZNF358	1769	29.5269	29.8161	26.4792	28.6074	1.45648
BCKDK	1770	31.7695	31.6575	28.3893	30.6054	1.4858
NDUFB4	1771	33.3492	34.0947	33.4748	33.6396	1.52685
TRAM1	1772	28.2038	28.0667	30.0586	28.7764	1.45904
AKT1S1	1773	28.229	27.0726	23.4891	26.2635	1.41935
BRD7	1774	27.9859	29.0853	28.6528	28.5747	1.45598
GNL2	1775	27.3093	26.8251	25.7371	26.6238	1.42527
SARS	1776	27.825	26.7843	26.4594	27.0229	1.43173
RNF40	1777	31.6677	33.0184	30.7139	31.8	1.50243
NDUFV2	1778	29.426	28.0785	29.6854	29.0633	1.46335
FSTL3	1779	31.5752	29.7487	28.0827	29.8022	1.47425
FAM3C	1780	33.9805	34.7489	34.0307	34.2534	1.5347
SAP18	1781	27.0401	26.9333	28.6939	27.5558	1.44021
PITPNA	1782	26.295	27.6312	27.3429	27.0897	1.4328
PIAS3	1783	29.3663	30.4637	27.5717	29.1339	1.4644
OSGEP	1784	28.279	27.174	25.1028	26.8519	1.42898
C19orf24	1785	35.2341	28.5498	29.5745	31.1195	1.49303
CLIC3	1786	38.1224	36.9277	30.703	35.2511	1.54717
COQ4	1787	30.058	27.5335	25.7759	27.7891	1.44387
BCCIP	1788	26.2762	26.0056	26.9175	26.3997	1.4216
SMARCE1	1789	28.1822	26.5972	26.9154	27.2316	1.43507
MAGOH	1790	26.395	30.5234	27.9318	28.2834	1.45153
NDUFB5	1791	33.0066	34.4263	34.2289	33.8873	1.53004
CCDC47	1792	34.1852	33.8501	35.9958	34.677	1.54004
SUMF2	1793	30.8731	30.7505	30.4549	30.6928	1.48704
PTPRS	1794	33.1473	32.5801	31.1983	32.3086	1.50932
CD74	1795	53.0659	53.7072	50.157	52.31	1.71859
ASL	1796	33.3725	33.3594	29.4981	32.0766	1.50619
MINK1	1797	30.6248	30.6434	28.3199	29.8627	1.47513
MRPL18	1798	26.5365	25.1944	28.8275	26.8528	1.42899
LAP3	1799	28.2527	27.7135	29.6886	28.5516	1.45563
ADAM10	1800	33.2611	34.4998	35.353	34.3713	1.5362
NUDT1	1801	29.232	29.2312	29.0439	29.169	1.46492
CALU	1802	31.2758	31.2372	32.3069	31.6067	1.49978
CRK	1803	27.0171	26.4063	27.7611	27.0615	1.43235
ZFP36L1	1804	30.8021	30.7553	28.802	30.1198	1.47885
SPNS1	1805	31.9029	32.3836	28.8452	31.0439	1.49198
PEMT	1806	27.7513	26.9855	24.2679	26.3349	1.42053
PPID	1807	22.7638	21.8534	24.088	22.9017	1.35987
POFUT1	1808	29.4419	29.3662	29.0228	29.277	1.46653
PLEC	1809	33.2902	33.4107	31.8188	32.8399	1.5164
GBA	1810	29.7491	29.5998	29.2285	29.5258	1.4702
NETO2	1811	30.3739	29.5666	31.3937	30.4447	1.48351
COX7A2	1812	29.5112	27.5685	31.1844	29.4214	1.46866
PIAS4	1813	29.5003	28.7919	25.0013	27.7645	1.44349
KHDRBS1	1814	26.9795	27.8298	27.1919	27.3338	1.4367
SRCAP	1815	29.4614	30.0773	30.3005	29.9464	1.47634
WDR77	1816	24.9754	21.9851	25.4176	24.126	1.38249
NSA2	1817	31.7572	30.5443	33.7188	32.0067	1.50524
STX10	1818	27.7582	27.3463	25.0692	26.7246	1.42691
CHPF2	1819	32.0759	32.7159	30.7783	31.8567	1.5032
SCARB2	1820	32.6073	34.0576	33.229	33.2979	1.52242
NSMF	1821	23.9847	23.645	20.6064	22.7453	1.35689
IFNGR1	1822	29.7071	31.2037	31.4987	30.8032	1.4886
SEPHS1	1823	25.9439	26.3111	26.4461	26.2337	1.41886
LUC7L2	1824	26.3532	25.7546	26.4905	26.1995	1.41829
FADS2	1825	24.3884	25.0617	23.9471	24.4657	1.38856
CLSTN1	1826	28.9896	29.5927	28.6383	29.0735	1.4635
UBE2N	1827	25.53	25.0489	24.8421	25.1403	1.40037
RPUSD1	1828	27.8361	28.6791	23.5145	26.6766	1.42613
PCCB	1829	29.9372	32.4577	31.1026	31.1658	1.49368
SNHG17	1830	24.1587	22.6704	23.5274	23.4522	1.37018
UXT	1831	27.7434	26.5618	27.8229	27.376	1.43737
DUSP23	1832	32.051	26.6111	27.6018	28.7546	1.45871
PGM1	1833	29.9919	29.7344	29.3407	29.689	1.4726
MCRS1	1834	31.2007	30.881	29.7232	30.6016	1.48574
UCK2	1835	27.3836	27.837	27.5288	27.5831	1.44064
DPF2	1836	25.8507	25.2815	25.5904	25.5742	1.4078
ADK	1837	28.4229	28.9751	30.9039	29.434	1.46885
WDR74	1838	25.6927	25.9882	25.7338	25.8049	1.4117
CASP4	1839	30.5157	31.667	31.5696	31.2508	1.49486
PTPN1	1840	28.4757	29.2055	28.4065	28.6959	1.45782
LRPPRC	1841	29.4845	29.5596	30.7853	29.9431	1.4763
ADSS	1842	27.8923	28.6196	28.6786	28.3968	1.45327
BOLA2B	1843	32.8053	35.0188	30.4611	32.7617	1.51537
CD99L2	1844	26.759	26.2467	25.9228	26.3095	1.42011
TIMM8B	1845	29.3219	27.4354	27.0704	27.9426	1.44627
XPO6	1846	30.3035	29.3589	29.5448	29.7357	1.47328
WDR61	1847	30.0927	31.5256	28.401	30.0064	1.47721
NDUFS4	1848	33.4405	31.4611	34.2651	33.0556	1.51924
TPM3	1849	25.6848	24.6129	26.2031	25.5002	1.40654
PSENEN	1850	29.4602	29.7776	29.3767	29.5382	1.47038
PARP2	1851	24.7357	23.0044	24.9202	24.2201	1.38418
PITRM1	1852	27.9339	28.2733	28.4161	28.2078	1.45037
CNPPD1	1853	24.3664	25.0272	23.537	24.3102	1.38579
HCFC1R1	1854	31.7044	31.8209	32.211	31.9121	1.50396
LGALS3	1855	42.2512	42.2577	37.6128	40.7072	1.60967
SRSF2	1856	27.9146	26.23	26.087	26.7439	1.42722
KTN1	1857	27.3085	26.7756	27.5779	27.2207	1.4349
DTYMK	1858	26.506	24.1577	23.0791	24.5809	1.3906
UBE2E3	1859	28.7332	27.5606	29.7117	28.6685	1.45741
EDC4	1860	25.868	26.0164	23.5309	25.1384	1.40034
NSDHL	1861	29.2604	26.5662	26.1011	27.3092	1.43631
PSMD6	1862	30.1309	27.8664	28.167	28.7214	1.45821
POMP	1863	24.5923	24.9231	25.0638	24.8597	1.3955
CDC42BPB	1864	31.3552	31.9069	31.6352	31.6324	1.50013
MAPK1	1865	26.8885	27.2605	27.6608	27.2699	1.43568
GLS	1866	32.0342	32.4219	33.6347	32.6969	1.51451
HEXB	1867	31.669	32.8392	33.4602	32.6562	1.51397
PABPC4	1868	26.0408	26.2962	26.1382	26.1584	1.41761
PIGT	1869	29.6191	30.8457	29.242	29.9023	1.4757
DPP7	1870	26.3109	25.8353	21.456	24.5341	1.38977
ARF6	1871	28.6467	29.4205	28.0657	28.711	1.45805
CDCA7L	1872	27.3714	27.4611	27.4924	27.4416	1.43841
SPCS2	1873	27.444	26.6601	29.1608	27.755	1.44334
MRPL47	1874	29.8672	28.0243	29.9785	29.29	1.46672
SERP1	1875	30.936	29.1126	30.7003	30.2496	1.48072
RAB14	1876	27.2277	27.592	28.8642	27.8946	1.44552
TRIP13	1877	21.955	20.98	22.4032	21.7794	1.33805
ASNSD1	1878	25.9042	23.9573	25.0072	24.9563	1.39718
AGPAT2	1879	26.6425	27.8954	24.1034	26.2138	1.41853
ERLIN1	1880	29.5069	28.7124	29.8766	29.3653	1.46783
SCO2	1881	29.9095	27.6792	26.1731	27.9206	1.44592
ABCF3	1882	30.5671	30.8574	30.9644	30.7963	1.4885
UBE2T	1883	23.0043	24.5262	25.1502	24.2269	1.3843
DNAJC11	1884	25.2112	26.1782	24.8171	25.4022	1.40487
LYPLA2	1885	27.1958	27.2984	24.9228	26.4723	1.42279
TACO1	1886	30.9493	29.7132	29.3023	29.9883	1.47695
MRPL49	1887	23.4036	23.9542	22.3786	23.2455	1.36634
GTF3C1	1888	29.0734	28.4024	28.9492	28.8083	1.45952
USP7	1889	24.4433	24.1744	25.9382	24.852	1.39536
CAND1	1890	25.3656	25.6967	25.8605	25.6409	1.40893
KDELR3	1891	33.2285	33.2528	34.0995	33.527	1.52539
NOSIP	1892	25.4031	26.412	24.5603	25.4585	1.40583
KCTD5	1893	32.1183	31.6202	28.4474	30.7286	1.48754
TIMELESS	1894	29.8157	29.6715	28.8992	29.4621	1.46926
BUB1B	1895	25.0437	23.7763	25.4761	24.7654	1.39384
CDIPT	1896	30.7477	30.6303	28.7563	30.0448	1.47777
STT3B	1897	26.8723	27.4635	28.7422	27.6927	1.44237
TSC22D4	1898	28.1798	28.5935	25.7218	27.4984	1.43931
RPS27L	1899	31.1999	29.8182	31.3797	30.7993	1.48854
BACE1	1900	25.6909	25.6607	25.513	25.6215	1.40861
GNPTG	1901	37.0471	37.9552	30.3917	35.1313	1.54569
MCAM	1902	22.6838	22.4035	23.0563	22.7146	1.3563
CAB39	1903	27.6617	28.7375	29.5798	28.6597	1.45727
CHTF8	1904	26.3693	27.0771	26.1311	26.5258	1.42367
UBE2H	1905	28.1395	29.0338	29.6868	28.9534	1.4617
PHGDH	1906	19.4753	19.7041	19.4893	19.5562	1.29128
HEG1	1907	32.2959	32.9429	34.5086	33.2491	1.52178
MET	1908	31.6287	31.1609	32.905	31.8982	1.50377
ITGB5	1909	35.5024	34.6811	34.866	35.0165	1.54427
WBP1	1910	30.0729	30.7418	26.3816	29.0655	1.46338
FADS1	1911	22.0356	22.7792	22.3381	22.3843	1.34994
OTUB1	1912	25.3626	25.0832	24.0069	24.8176	1.39476
SNX17	1913	29.2979	28.2286	28.0355	28.5207	1.45516
RNF114	1914	26.7699	28.7662	26.434	27.3234	1.43653
MPP1	1915	29.5367	29.118	28.8184	29.1577	1.46475
DCTN1	1916	25.3043	25.8253	24.7059	25.2785	1.40275
UROD	1917	26.9601	26.7289	24.4797	26.0562	1.41591
ARMC6	1918	28.6663	27.1586	25.6962	27.1737	1.43415
RRAS	1919	27.5787	28.0057	28.3344	27.9729	1.44674
PMF1	1920	26.6322	26.1215	24.3523	25.702	1.40997
OLA1	1921	23.129	23.7582	26.2451	24.3774	1.38699
CBR1	1922	27.3536	27.0885	25.4004	26.6141	1.42511
CCDC3	1923	19.16	19.4451	19.6439	19.4164	1.28817
CAPZB	1924	25.8045	25.2163	25.2259	25.4156	1.4051
GMPPA	1925	25.2174	24.9451	22.9727	24.3784	1.38701
SLBP	1926	23.6511	23.3609	21.9349	22.9823	1.36139
FASTK	1927	31.432	31.1868	27.9718	30.1969	1.47996
ITFG1	1928	30.7576	32.6923	31.3077	31.5858	1.49949
PDCD5	1929	28.5242	26.0457	27.4213	27.3304	1.43665
BTBD6	1930	27.5519	29.459	27.1111	28.0407	1.44779
SNRNP70	1931	26.0483	24.1653	21.7151	23.9762	1.37978
ELP5	1932	24.9942	23.2314	23.3871	23.8709	1.37787
TMEM184B	1933	29.0066	27.5124	26.8793	27.7994	1.44404
NUDCD2	1934	29.1595	29.3977	30.2372	29.5981	1.47126
STXBP2	1935	30.7892	31.8086	27.5645	30.0541	1.4779
H2AFY	1936	27.1677	26.9557	26.8785	27.0006	1.43137
IFI27	1937	45.5585	47.439	47.0345	46.6773	1.66911
POP5	1938	25.5296	27.7486	25.3716	26.2166	1.41858
FARSB	1939	22.94	23.1619	25.0563	23.7194	1.3751
PDCL3	1940	24.5963	26.8271	26.1717	25.865	1.41271
PYCR1	1941	25.7024	25.7531	24.2088	25.2214	1.40177
BUD31	1942	26.3278	25.111	27.3312	26.2567	1.41924
GPKOW	1943	25.4793	25.6552	24.4894	25.208	1.40154
VPS26B	1944	25.2039	24.5988	24.4736	24.7588	1.39373
TCF25	1945	27.0379	26.4944	24.2032	25.9118	1.4135
MRPL32	1946	25.3386	26.7048	27.2385	26.4273	1.42205
WDR12	1947	24.8504	24.4065	25.1226	24.7931	1.39433
LRP10	1948	31.2615	31.0147	29.11	30.4621	1.48376
PREB	1949	26.53	27.003	25.4605	26.3311	1.42047
RNPS1	1950	27.9381	26.3552	25.8441	26.7125	1.42671
CUTA	1951	23.2412	24.9863	21.195	23.1408	1.36438
DUXAP8	1952	22.0274	23.0655	24.7592	23.284	1.36706
SSBP1	1953	26.208	25.2952	27.1309	26.2114	1.41849
LAMP2	1954	30.0989	30.9516	31.4862	30.8456	1.48919
BRI3BP	1955	25.3657	23.3102	24.0752	24.2504	1.38472
NTHL1	1956	28.0558	28.9567	25.6555	27.556	1.44022
ALG3	1957	30.9947	29.1896	29.1002	29.7615	1.47365
TMEM30A	1958	27.2973	29.3681	29.5543	28.7399	1.45849
FAM83G	1959	26.0575	24.7701	22.6632	24.4969	1.38911
C1QTNF6	1960	32.1269	33.7544	30.6287	32.17	1.50745
WSB2	1961	23.4964	21.0924	22.5686	22.3858	1.34997
TMEM203	1962	26.4885	26.4537	25.6517	26.198	1.41827
GADD45B	1963	27.2149	26.0681	26.5454	26.6095	1.42504
LONP1	1964	30.7795	31.1427	28.9275	30.2832	1.4812
FUNDC2	1965	26.8005	26.3947	25.6257	26.2737	1.41952
GNAI2	1966	28.2119	28.7361	27.2452	28.0644	1.44816
MPDU1	1967	24.1761	23.3609	23.8665	23.8012	1.3766
SDCCAG3	1968	22.3938	21.9041	21.4753	21.9244	1.34093
SLC35E1	1969	29.8696	29.4673	28.554	29.297	1.46682
POLR1C	1970	25.7645	25.2759	26.216	25.7521	1.41081
L3MBTL2	1971	26.2767	26.3968	25.8153	26.1629	1.41769
POLRMT	1972	25.2656	26.5703	22.0635	24.6332	1.39152
IDH2	1973	25.0537	25.2732	23.8972	24.7414	1.39342
HIST2H2AA3	1974	34.4354	31.0188	28.7114	31.3885	1.49677
UQCC1	1975	25.0929	23.8849	23.1524	24.0434	1.381
TMEM126B	1976	25.2586	22.1387	25.2466	24.2146	1.38408
GORASP2	1977	26.1588	25.9663	25.4167	25.8473	1.41241
CHD4	1978	24.7056	24.7303	25.5554	24.9971	1.39789
ABL1	1979	26.2198	26.2564	25.2774	25.9179	1.4136
SIL1	1980	32.0027	32.7459	30.5366	31.7617	1.5019
SH3KBP1	1981	25.8959	25.4629	26.4868	25.9485	1.41411
MAGED2	1982	27.6601	28.7377	27.0499	27.8159	1.44429
REEP5	1983	29.5592	29.672	32.0247	30.4187	1.48314
TGFB1	1984	26.9442	26.7846	25.6913	26.4734	1.42281
GPATCH4	1985	24.9069	22.3127	23.7619	23.6605	1.37402
KIF11	1986	25.6432	25.269	26.5593	25.8239	1.41202
BCAT2	1987	27.8192	27.9799	26.0924	27.2972	1.43612
BAD	1988	23.7792	22.7157	19.9563	22.1504	1.34538
GAA	1989	31.0068	31.2262	27.839	30.024	1.47747
TNS3	1990	26.8416	27.8856	27.5561	27.4278	1.43819
RAB31	1991	31.2566	33.5716	33.6002	32.8095	1.516
DVL2	1992	24.6086	24.0021	22.9924	23.8677	1.37781
DDX42	1993	28.1992	28.2924	29.1246	28.5387	1.45543
GBF1	1994	26.5659	26.9619	27.9143	27.1474	1.43373
CRKL	1995	26.1981	24.9572	25.8657	25.6737	1.40949
STEAP3	1996	28.4622	28.1151	27.5388	28.0387	1.44776
TRIP10	1997	24.8002	23.9763	23.4133	24.0633	1.38135
G3BP1	1998	27.8095	27.6911	29.5028	28.3344	1.45231
ZFPL1	1999	30.9833	27.7988	23.5744	27.4522	1.43858
[truncated: 11,893 more rows]

## Sheet: H1975 proteome
Protein IDs	Majority protein IDs	Protein names	Gene names	Rank	Intensity	Intensity H1975_BioRep1	Intensity H1975_BioRep2	Intensity H1975_BioRep3	Mean intensity	Log10 (Mean intensity)	Number of proteins	Peptides	Razor + unique peptides	Unique peptides	Peptide counts (all)	Peptide counts (razor+unique)	Peptide counts (unique)	Peptides H1975_BioRep1	Peptides H1975_BioRep2	Peptides H1975_BioRep3	Razor + unique peptides H1975_BioRep1	Razor + unique peptides H1975_BioRep2	Razor + unique peptides H1975_BioRep3	Unique peptides H1975_BioRep1	Unique peptides H1975_BioRep2	Unique peptides H1975_BioRep3	Sequence coverage [%]	Unique + razor sequence coverage [%]	Unique sequence coverage [%]	Mol. weight [kDa]	Sequence length	Sequence lengths	Fraction average	Fraction 1	Fraction 2	Fraction 3	Fraction 4	Fraction 5	Fraction 6	Fraction 7	Fraction 8	Fraction 9	Fraction 10	Fraction 11	Fraction 12	Q-value	Score	Sequence coverage H1975_BioRep1 [%]	Sequence coverage H1975_BioRep2 [%]
P60709;E7EVS6;G5E9R0;C9JZR7;C9JTX5;C9JUM1;A5A3E0;F8WCH0	P60709	Actin, cytoplasmic 1;Actin, cytoplasmic 1, N-terminally processed	ACTB	1	39839000000	14379000000	11917000000	13543000000	1.32797e+10	10.1232	8	31	31	2	31;12;11;10;8;8;8;3	31;12;11;10;8;8;8;3	2;2;2;2;2;0;0;0	26	28	29	26	28	29	2	2	2	89.3	89.3	4.8	41.736	375	375;163;125;102;80;99;1075;52	6.9	85	74	64	60	82	118	105	77	55	65	101	141	0	323.31	75.5	85.1
P08670;B0YJC4;B0YJC5;A0A1B0GUA0;Q5JVS8;A0A1B0GTT5;A0A1B0GVG8;H7C5W5;P17661;P41219;U3KPR1;B4DIR1;K7ELP4;K7EKH9;CON__Q8N1N4-2;CON__Q7RTT2;E7EMV2;E7ESP9;Q16352;Q8N1N4;P07197;K7EKH6;F8W835;P07196;P12036	P08670;B0YJC4;B0YJC5	Vimentin	VIM	2	31144000000	11263000000	10020000000	9860200000	1.03811e+10	10.0162	25	55	55	51	55;52;29;19;18;13;7;4;4;4;2;2;2;2;2;2;2;2;2;2;2;1;1;1;1	55;52;29;19;18;13;7;4;4;4;2;2;2;2;2;2;2;2;2;2;2;1;1;1;1	51;48;27;17;18;11;7;3;3;3;0;0;0;0;0;0;2;2;2;0;2;0;1;1;1	48	50	50	48	50	50	46	47	47	85	85	79.6	53.651	466	466;431;228;176;173;149;109;200;470;470;143;179;189;261;521;521;698;877;499;520;916;191;207;543;1026	6.85	57	41	56	56	53	72	54	58	66	72	74	61	0	323.31	82.8	83.3
P07900;G3V2J8;Q14568;Q58FG0	P07900	Heat shock protein HSP 90-alpha	HSP90AA1	3	17349000000	6452600000	5583200000	5313300000	5.78303e+09	9.76216	4	52	52	34	52;12;7;5	52;12;7;5	34;5;2;3	43	47	46	43	47	46	28	30	31	68.3	68.3	45.8	84.659	732	732;174;343;334	6.58	47	50	37	47	50	50	72	65	35	51	51	45	0	323.31	63.8	62.6
P04406;E7EUT5;O14556	P04406;E7EUT5	Glyceraldehyde-3-phosphate dehydrogenase	GAPDH	4	15757000000	5187000000	5270700000	5299600000	5.25243e+09	9.72036	3	24	24	24	24;19;1	24;19;1	24;19;1	22	22	24	22	22	24	22	22	24	79.4	79.4	79.4	36.053	335	335;260;408	6.82	29	44	40	43	38	40	35	37	44	79	38	39	0	323.31	77	77
P06733;K7EM90	P06733	Alpha-enolase	ENO1	5	13467000000	4649100000	4928600000	3889300000	4489000000	9.65215	2	27	27	24	27;10	27;10	24;8	25	25	27	25	25	27	22	22	24	73	73	64.5	47.168	434	434;195	6.6	34	67	53	54	65	48	57	57	64	62	68	36	0	323.31	73	71.2
P14618;B4DNK4	P14618;B4DNK4	Pyruvate kinase PKM;Pyruvate kinase	PKM	6	13422000000	5012800000	4583500000	3825700000	4474000000	9.6507	2	42	42	5	42;36	42;36	5;5	40	39	41	40	39	41	5	5	5	73.8	73.8	9.4	57.936	531	531;457	6.71	32	49	47	62	64	58	47	54	47	66	56	49	0	323.31	73.8	72.7
P13639;M0R0I6	P13639	Elongation factor 2	EEF2	7	13001000000	4534400000	3937900000	4529200000	4.33383e+09	9.63687	2	65	65	64	65;1	65;1	64;1	61	57	62	61	57	62	60	56	61	74.4	74.4	73.2	95.337	858	858;85	6.58	60	52	80	61	56	55	68	76	67	64	66	61	0	323.31	72.4	67.6
P68371	P68371	Tubulin beta-4B chain	TUBB4B	8	12679000000	4372600000	5328800000	2977900000	4.22643e+09	9.62597	1	31	31	1	31	31	1	28	29	30	28	29	30	1	1	1	75.1	75.1	2.7	49.83	445	445	6.62	24	40	52	79	64	48	46	44	59	72	45	35	0	323.31	75.1	74.4
P07355;H0YM50;H0YN42;H0YMD0;H0YMU9;A6NMY6;H0YNP5;H0YN28;H0YL33;H0YKS4;H0YMM1;H0YNA0;H0YKZ7;H0YLV6;H0YMT9;H0YKX9;H0YKL9;H0YMW4;H0YKV8;H0YN52;H0YMD9;H0YLE2;H0YNB8;H0YKN4	P07355;H0YM50;H0YN42;H0YMD0;H0YMU9;A6NMY6	Annexin A2;Annexin;Putative annexin A2-like protein	ANXA2;ANXA2P2	9	12519000000	4594600000	4554900000	3369900000	4.17313e+09	9.62046	24	36	36	36	36;26;24;22;22;20;16;15;15;15;12;9;9;9;9;9;8;8;7;6;5;4;4;4	36;26;24;22;22;20;16;15;15;15;12;9;9;9;9;9;8;8;7;6;5;4;4;4	36;26;24;22;22;20;16;15;15;15;12;9;9;9;9;9;8;8;7;6;5;4;4;4	35	34	35	35	34	35	35	34	35	79.9	79.9	79.9	38.604	339	339;248;256;227;230;339;175;139;142;176;149;79;119;132;133;134;110;146;81;59;65;45;47;69	6.28	39	29	25	25	25	30	42	42	34	25	19	23	0	323.31	77.3	75.8
P00338;F5GXY2;F5GYU2;F5GXH2;F5H5J4;F5H6W8;F5GZQ4;F5H8H6;F5GXC7;F5GWW2;A0A087WUM2;Q6ZMR3;F5GXU1;F5H5G7;F5H155;G3XAP5;F5H245;P07864	P00338	L-lactate dehydrogenase A chain	LDHA	10	12417000000	4548800000	4262900000	3605700000	4.13913e+09	9.61691	18	22	22	21	22;9;8;7;5;5;3;2;2;2;2;2;1;1;1;1;1;1	22;9;8;7;5;5;3;2;2;2;2;2;1;1;1;1;1;1	21;9;8;7;5;5;3;2;2;2;1;1;1;0;0;0;0;0	20	20	22	20	20	22	19	19	21	77.7	77.7	77.7	36.688	332	332;156;144;114;89;94;72;42;45;45;233;332;46;183;225;241;318;332	6.69	20	22	22	32	34	32	23	43	31	28	19	29	0	323.31	72.9	72.9
P05783;F8VZY9;CON__H-INV:HIT000015463;CON__Q92764;C4AM86;CON__Q497I4;Q92764	P05783;F8VZY9	Keratin, type I cytoskeletal 18	KRT18	11	11790000000	3966200000	3807000000	4016400000	3.92987e+09	9.59438	7	43	43	29	43;41;3;2;2;2;2	43;41;3;2;2;2;2	29;27;2;1;1;1;1	39	39	40	39	39	40	25	25	27	78.1	78.1	66.5	48.057	430	430;391;295;425;425;455;455	6.23	46	53	64	53	40	44	46	54	48	47	36	41	0	323.31	75.6	75.8
P02545;H0YAB0;A0A0C4DGC5	P02545	Prelamin-A/C;Lamin-A/C	LMNA	12	11747000000	3829200000	4095200000	3822800000	3.91573e+09	9.59281	3	57	57	4	57;20;12	57;20;12	4;0;3	51	49	53	51	49	53	4	4	4	70	70	14.2	74.139	664	664;182;260	6.8	26	30	55	50	40	38	33	33	35	49	51	48	0	323.31	69.7	67.5
P35579;Q5BKV1;B1AH99;A0A0C4DFM8;REV__S4R3H4;REV__E7EQT4;REV__Q9UKV3;A0A087X0T3;P12883;P13535;Q9UKX3;P13533;P12882;P11055;Q9UKX2;A7E2Y1	P35579	Myosin-9	MYH9	13	11155000000	3164400000	3608000000	4382600000	3.71833e+09	9.57035	16	141	141	120	141;19;11;3;1;1;1;1;1;1;1;1;1;1;1;1	141;19;11;3;1;1;1;1;1;1;1;1;1;1;1;1	120;16;9;0;1;1;1;0;0;0;0;0;0;0;0;0	108	122	131	108	122	131	94	105	111	61.4	61.4	53.6	226.53	1960	1960;218;103;508;1283;1301;1341;1982;1935;1937;1938;1939;1939;1940;1941;1941	6.48	77	73	86	100	84	86	83	86	79	77	79	84	0	323.31	54.4	57.9
Q60FE5;P21333;Q5HY54;A0A087WWY3;F8WE98;H0Y5C6;H0Y5F3;H7C2E7	Q60FE5;P21333;Q5HY54;A0A087WWY3	Filamin-A	FLNA	14	10608000000	3698600000	3376800000	3532200000	3.53587e+09	9.5485	8	139	130	128	139;139;137;123;29;12;8;2	130;130;128;114;20;12;8;2	128;128;126;113;20;11;8;2	116	118	126	110	114	120	108	113	119	68.4	66.3	64.9	278.22	2620	2620;2647;2607;2315;604;281;232;90	6.71	66	78	60	75	83	93	90	61	60	78	100	85	0	323.31	59.8	62.7
P62805	P62805	Histone H4	HIST1H4A	15	10478000000	3875500000	3983200000	2619500000	3.49273e+09	9.54317	1	15	15	15	15	15	15	13	14	14	13	14	14	13	14	14	68	68	68	11.367	103	103	6.73	16	22	12	23	16	28	24	20	13	23	16	28	0	251.64	64.1	64.1
P68104;Q5VTE0;A0A087WVQ9;A0A087WV01;Q5JR01;A6PW80	P68104;Q5VTE0;A0A087WVQ9;A0A087WV01	Elongation factor 1-alpha 1;Putative elongation factor 1-alpha-like 3;Elongation factor 1-alpha	EEF1A1;EEF1A1P5	16	9770200000	3889900000	3008500000	2871800000	3.25673e+09	9.51278	6	26	26	16	26;24;23;19;5;4	26;24;23;19;5;4	16;15;15;11;2;2	24	26	24	24	26	24	14	16	15	68	68	43.3	50.14	462	462;462;441;426;145;106	6.67	42	43	50	47	45	62	61	70	57	35	44	58	0	323.31	66.9	68
P04083;Q5T3N1;Q5T3N0	P04083	Annexin A1	ANXA1	17	9576300000	3832400000	3681600000	2062200000	3.19207e+09	9.50407	3	26	26	26	26;11;8	26;11;8	26;11;8	26	25	23	26	25	23	26	25	23	72.5	72.5	72.5	38.714	346	346;204;115	6.5	22	27	23	31	31	39	32	31	21	25	26	27	0	323.31	72.5	72.5
P09382;F8WEI7	P09382	Galectin-1	LGALS1	18	9181100000	3179500000	2901800000	3099800000	3.06037e+09	9.48577	2	13	13	13	13;2	13;2	13;2	11	12	13	11	12	13	11	12	13	86.7	86.7	86.7	14.716	135	135;38	6.42	22	18	22	24	18	40	45	21	20	21	19	18	0	323.31	86.7	79.3
P10809;E7ESH4;E7EXB4;C9JL25;C9JL19;C9JCQ4;C9J0S9	P10809	60 kDa heat shock protein, mitochondrial	HSPD1	19	8535200000	2992000000	2663300000	2879900000	2.84507e+09	9.45409	7	46	46	46	46;17;15;3;2;2;1	46;17;15;3;2;2;1	46;17;15;3;2;2;1	43	43	44	43	43	44	43	43	44	75.7	75.7	75.7	61.054	573	573;234;221;175;83;94;58	6.73	56	62	51	46	65	64	66	54	57	69	82	56	0	323.31	75.6	71.9
Q09666;E9PJZ0;E9PKR9;E9PJC6;E9PLK4;E9PQE3;P48552	Q09666	Neuroblast differentiation-associated protein AHNAK	AHNAK	20	8529700000	3520600000	2742900000	2266200000	2.84323e+09	9.45381	7	277	277	277	277;4;4;4;4;3;1	277;4;4;4;4;3;1	277;4;4;4;4;3;1	223	228	231	223	228	231	223	228	231	70.4	70.4	70.4	629.09	5890	5890;121;123;131;144;85;1158	6.63	85	93	110	122	101	85	88	98	121	129	111	88	0	323.31	63.2	63.2
U3KQK0;Q99880;Q99879;Q99877;Q93079;Q5QNW6;P62807;P58876;P57053;O60814;Q96A08	U3KQK0;Q99880;Q99879;Q99877;Q93079;Q5QNW6;P62807;P58876;P57053;O60814;Q96A08	Histone H2B;Histone H2B type 1-L;Histone H2B type 1-M;Histone H2B type 1-N;Histone H2B type 1-H;Histone H2B type 2-F;Histone H2B type 1-C/E/F/G/I;Histone H2B type 1-D;Histone H2B type F-S;Histone H2B type 1-K;Histone H2B type 1-A	HIST1H2BN;HIST1H2BL;HIST1H2BM;HIST1H2BH;HIST2H2BF;HIST1H2BC;HIST1H2BD;H2BFS;HIST1H2BK;HIST1H2BA	21	8521100000	3082900000	2855600000	2582600000	2.84037e+09	9.45337	11	7	7	2	7;7;7;7;7;7;7;7;7;7;4	7;7;7;7;7;7;7;7;7;7;4	2;2;2;2;2;2;2;2;2;2;0	6	7	6	6	7	6	2	2	2	36.1	36.1	6	18.804	166	166;126;126;126;126;126;126;126;126;126;127	5.67	19	14	12	13	8	9	15	11	9	9	7	7	0	323.31	31.3	36.1
P62937;F8WE65;C9J5S7;E5RIZ5;P0DN26;A0A0H2UH34;A0A0B4J2A2;A0A075B767;A0A075B759;Q9Y536;F5H284;P0DN37	P62937;F8WE65;C9J5S7	Peptidyl-prolyl cis-trans isomerase A;Peptidyl-prolyl cis-trans isomerase A, N-terminally processed;Peptidyl-prolyl cis-trans isomerase	PPIA	22	7944900000	3207700000	2479000000	2258200000	2648300000	9.42297	12	13	13	13	13;8;8;2;2;2;2;2;2;2;2;1	13;8;8;2;2;2;2;2;2;2;2;1	13;8;8;2;2;2;2;2;2;2;2;1	11	13	13	11	13	13	11	13	13	71.5	71.5	71.5	18.012	165	165;120;121;58;164;164;164;164;164;164;164;164	6.84	8	17	23	27	22	11	10	20	22	25	25	17	0	323.31	66.1	71.5
P68363;F8VVB9;F8VS66;C9JDS9;F8VRZ4;F8VX09;F8VWV9;C9K0S6;F8VRK0;F8W0F6;F8VXZ7;Q9H853	P68363	Tubulin alpha-1B chain	TUBA1B	23	7797900000	2785500000	2615800000	2396600000	2599300000	9.41486	12	31	31	0	31;12;7;7;6;4;4;2;2;2;1;1	31;12;7;7;6;4;4;2;2;2;1;1	0;0;0;0;0;0;0;0;0;0;0;0	31	27	30	31	27	30	0	0	0	82.5	82.5	0	50.151	451	451;246;130;156;112;75;81;47;49;231;26;241	7.02	33	29	35	50	38	48	40	46	40	76	41	50	0	323.31	82.5	80.5
P00558	P00558	Phosphoglycerate kinase 1	PGK1	24	7670800000	2975800000	2607500000	2087600000	2.55697e+09	9.40773	1	24	24	20	24	24	20	23	22	23	23	22	23	19	19	20	72.2	72.2	60.4	44.614	417	417	6.06	34	31	39	34	41	32	25	20	24	20	23	35	0	323.31	69.8	68.1
P06703;R4GN98	P06703;R4GN98	Protein S100-A6;Protein S100	S100A6	25	7261900000	2282300000	3310500000	1669100000	2.42063e+09	9.38393	2	9	9	9	9;5	9;5	9;5	7	9	6	7	9	6	7	9	6	74.4	74.4	74.4	10.18	90	90;85	6.55	10	9	12	6	6	3	11	10	17	5	11	7	0	323.31	66.7	74.4
P11142;E9PKE3;E9PNE6;E9PN89;A8K7Q2;E9PLF4;E9PQQ4;E9PQK7;E9PK54;E9PPY6;E9PN25;E9PI65;E9PS65;E9PM13	P11142;E9PKE3;E9PNE6;E9PN89	Heat shock cognate 71 kDa protein	HSPA8	26	7074100000	2504000000	2168800000	2401300000	2.35803e+09	9.37255	14	31	28	20	31;30;21;19;15;13;12;12;12;10;9;9;6;3	28;27;19;18;15;10;10;10;10;8;7;6;6;3	20;19;15;11;11;9;9;9;9;7;6;5;5;2	29	28	29	26	25	27	19	19	20	63.6	60.5	45.4	70.897	646	646;627;500;312;410;187;171;178;183;137;132;168;223;150	6.82	29	19	18	25	29	44	21	24	24	30	33	33	0	323.31	58.8	57.3
P04075;J3KPS3;H3BQN4;H3BPS8;H3BUH7;H3BR04;H3BMQ8;H3BR68;H3BU78;A0A087WXX2;P05062	P04075;J3KPS3;H3BQN4;H3BPS8	Fructose-bisphosphate aldolase A;Fructose-bisphosphate aldolase	ALDOA	27	7042300000	2427900000	2025300000	2589100000	2.34743e+09	9.37059	11	31	31	27	31;29;28;16;14;14;13;11;11;1;1	31;29;28;16;14;14;13;11;11;1;1	27;27;24;13;14;14;13;10;11;0;0	28	25	29	28	25	29	24	21	25	86.8	86.8	77.2	39.42	364	364;368;361;278;155;162;140;130;204;316;364	6.01	57	37	55	29	25	63	52	36	32	24	26	40	0	323.31	85.4	81
P62258;B4DJF2;I3L3T1;K7EIT4;K7EM20;I3L0W5	P62258	14-3-3 protein epsilon	YWHAE	28	5776800000	1798500000	1942000000	2036300000	1925600000	9.28457	6	23	23	21	23;11;11;8;6;2	23;11;11;8;6;2	21;10;10;7;5;2	22	21	21	22	21	21	21	19	19	77.6	77.6	74.5	29.174	255	255;94;107;109;115;38	6.46	23	12	20	25	27	20	21	26	17	16	25	17	0	323.31	77.6	77.6
P37802;X6RJP6;C9J5W6;Q9UI15	P37802;X6RJP6	Transgelin-2	TAGLN2	29	5748000000	1557600000	2071900000	2118400000	1.91597e+09	9.28239	4	20	20	20	20;19;1;1	20;19;1;1	20;19;1;1	19	19	19	19	19	19	19	19	19	87.4	87.4	87.4	22.391	199	199;187;115;199	6.49	22	22	22	29	17	19	19	21	17	25	22	24	0	323.31	78.4	87.4
P08238;Q58FF7;Q58FG1	P08238	Heat shock protein HSP 90-beta	HSP90AB1	30	5337900000	2000700000	1797100000	1540100000	1779300000	9.25025	3	46	28	26	46;17;1	28;6;0	26;6;0	40	44	42	25	27	27	23	25	25	66	43.2	40.2	83.263	724	724;597;418	6.52	22	27	22	31	34	26	32	29	24	27	28	23	0	323.31	64.5	64.1
P62328	P62328	Thymosin beta-4;Hematopoietic system regulatory peptide	TMSB4X	31	5155300000	1617900000	1849900000	1687400000	1718400000	9.23512	1	4	4	3	4	4	3	3	4	4	3	4	4	2	3	3	61.4	61.4	61.4	5.0526	44	44	6.33	12	2			2	4	21	11	2		1	6	0	200.96	47.7	61.4
Q16777;Q6FI13	Q16777;Q6FI13	Histone H2A type 2-C;Histone H2A type 2-A	HIST2H2AC;HIST2H2AA3	32	5120200000	1371400000	2111300000	1637600000	1.70677e+09	9.23217	2	6	6	1	6;6	6;6	1;1	4	6	5	4	6	5	0	1	1	55.8	55.8	22.5	13.988	129	129;130	6.77	9	6	4	8	9	11	9	8	9	7	7	11	0	272.31	32.6	55.8
P23528;G3V1A4;E9PK25;E9PP50;E9PQB7;E9PLJ3;E9PS23	P23528;G3V1A4;E9PK25;E9PP50;E9PQB7	Cofilin-1	CFL1	33	4916500000	1595400000	1894400000	1426600000	1638800000	9.21453	7	19	19	14	19;18;18;17;13;9;9	19;18;18;17;13;9;9	14;13;13;12;8;8;9	16	18	19	16	18	19	12	13	14	73.5	73.5	50.6	18.502	166	166;149;204;159;122;79;90	5.86	24	21	23	22	17	14	17	20	13	16	11	15	0	323.31	69.3	73.5
P15121;E9PCX2;E9PEF9	P15121;E9PCX2	Aldose reductase	AKR1B1	34	4901300000	1864200000	1545600000	1491400000	1.63373e+09	9.21318	3	24	24	23	24;18;6	24;18;6	23;18;6	23	21	18	23	21	18	22	20	17	82.6	82.6	82.6	35.853	316	316;263;102	6.52	20	27	19	18	29	24	13	18	16	14	32	25	0	323.31	71.5	80.1
P12814;H9KV75;G3V2N5;H7C5W8;G3V2W4;H0YJW3;P35609;Q08043;H0YJ11;G3V2X9;A0A087WSZ2;G3V5M4;F6THM6;G3V2E8;G3V380	P12814;H9KV75	Alpha-actinin-1	ACTN1	35	4637700000	1852800000	1399500000	1385500000	1.54593e+09	9.18919	15	61	61	41	61;54;18;18;16;15;12;10;9;8;8;5;5;3;1	61;54;18;18;16;15;12;10;9;8;8;5;5;3;1	41;37;10;14;9;10;1;0;6;4;0;2;0;1;1	49	52	52	49	52	52	31	37	36	81.7	81.7	62.2	103.06	892	892;822;260;297;238;251;894;901;207;144;944;126;686;85;72	6.44	39	30	34	32	46	38	39	45	30	38	42	23	0	323.31	70.3	78.7
Q15149;H0YDN1;E9PKG0;E9PIA2;E9PQ28	Q15149	Plectin	PLEC	36	4621500000	1740300000	1479600000	1401700000	1.54053e+09	9.18767	5	261	261	219	261;15;10;5;2	261;15;10;5;2	219;15;0;0;0	202	198	209	202	198	209	174	169	178	58.7	58.7	49.1	531.78	4684	4684;199;190;174;83	6.23	92	113	96	74	92	87	96	108	91	64	79	75	0	323.31	51	49.5
O75369;E7EN95;A0A0A0MT44;H7C5L4;A0A0C4DGA1	O75369;E7EN95	Filamin-B	FLNB	37	4506000000	1520800000	1461200000	1524000000	1502000000	9.17667	5	142	142	129	142;128;7;6;3	142;128;7;6;3	129;125;7;6;3	112	113	125	112	113	125	104	105	115	73.4	73.4	68.9	278.16	2602	2602;2409;195;135;72	6.54	73	58	56	66	54	77	62	59	70	75	56	67	0	323.31	61.4	63.5
P07737;K7EJ44;I3L3D5	P07737;K7EJ44	Profilin-1	PFN1	38	4483200000	1817300000	1544900000	1120900000	1.49437e+09	9.17446	3	11	11	6	11;8;4	11;8;4	6;5;3	11	10	11	11	10	11	6	6	6	85.7	85.7	46.4	15.054	140	140;104;165	7.09	12	10	8	16	13	18	14	11	13	14	22	19	0	323.31	85.7	85
P29401;A0A0B4J1R6;E9PFF2;F8W888;F8WAX4	P29401;A0A0B4J1R6	Transketolase	TKT	39	4115500000	1536800000	1275300000	1303300000	1371800000	9.13729	5	37	37	37	37;29;17;7;1	37;29;17;7;1	37;29;17;7;1	30	29	34	30	29	34	30	29	34	81.2	81.2	81.2	67.877	623	623;457;334;153;81	6.48	26	22	25	40	34	29	30	26	29	24	29	27	0	323.31	73.8	71.1
P60842;J3KT12;J3QS69;J3QL43;J3KTB5;J3KSZ0;J3QR64;J3QLN6;J3KS25;J3KTN0;J3QKZ9;J3KT04;J3QQP0;J3QL52;J3KS93	P60842;J3KT12;J3QS69;J3QL43;J3KTB5	Eukaryotic initiation factor 4A-I	EIF4A1	40	4086400000	1728100000	1155400000	1202900000	1.36213e+09	9.13422	15	33	33	18	33;25;22;20;19;15;14;12;12;11;11;5;5;4;4	33;25;22;20;19;15;14;12;12;11;11;5;5;4;4	18;13;11;8;10;7;7;5;6;5;5;2;3;1;1	30	27	30	30	27	30	17	16	16	74.6	74.6	48.3	46.153	406	406;341;300;271;257;230;214;163;187;117;134;85;95;68;85	6.21	21	38	32	26	31	44	23	31	19	24	24	25	0	323.31	72.7	71.7
P11021	P11021	78 kDa glucose-regulated protein	HSPA5	41	3976700000	1706600000	1130500000	1139600000	1.32557e+09	9.1224	1	35	35	34	35	35	34	32	32	33	32	32	33	31	31	32	51.5	51.5	51.5	72.332	654	654	6.06	40	39	38	38	29	22	41	39	43	31	24	18	0	323.31	49.1	47.9
A0A0G2JIW1;P0DMV9;P0DMV8;V9GZ37	A0A0G2JIW1;P0DMV9;P0DMV8;V9GZ37	Heat shock 70 kDa protein 1B;Heat shock 70 kDa protein 1A	HSPA1B;HSPA1A	42	3944100000	1737500000	1286300000	920210000	1314670000	9.11882	4	32	32	19	32;32;32;21	32;32;32;21	19;19;19;13	31	29	27	31	29	27	18	17	15	65.4	65.4	45	70.108	642	642;641;641;476	6.17	28	29	23	14	14	23	40	27	25	11	15	21	0	323.31	65.3	59.7
P60174;U3KPZ0;U3KQF3;U3KPS5	P60174;U3KPZ0	Triosephosphate isomerase	TPI1	43	3894700000	1136200000	1479300000	1279200000	1.29823e+09	9.11335	4	21	21	21	21;11;10;4	21;11;10;4	21;11;10;4	18	19	19	18	19	19	18	19	19	75.2	75.2	75.2	30.791	286	286;113;98;38	6.82	19	12	16	9	9	38	32	27	17	10	11	29	0	323.31	75.2	70.6
P09211;A8MX94;A0A087X2E9;A0A087X243	P09211;A8MX94	Glutathione S-transferase P	GSTP1	44	3891800000	1512700000	1233900000	1145200000	1.29727e+09	9.11303	4	15	15	15	15;11;4;2	15;11;4;2	15;11;4;2	13	15	14	13	15	14	13	15	14	71	71	71	23.356	210	210;174;79;69	6.84	15	17	8	10	15	14	22	17	13	17	23	13	0	323.31	66.7	71
P50454;E9PPV6;E9PR70;E9PKH2;E9PK86;E9PMI5;E9PNX1;E9PJH8;E9PIG2;E9PRS3;E9PQ34;H0YEP8;E9PLA6	P50454;E9PPV6;E9PR70;E9PKH2;E9PK86;E9PMI5	Serpin H1	SERPINH1	45	3874200000	1576700000	1239300000	1058200000	1291400000	9.11106	13	25	25	25	25;19;17;13;13;13;8;5;5;5;4;2;2	25;19;17;13;13;13;8;5;5;5;4;2;2	25;19;17;13;13;13;8;5;5;5;4;2;2	25	22	21	25	22	21	25	22	21	64.1	64.1	64.1	46.44	418	418;324;295;201;247;249;203;150;165;166;142;56;85	6.21	23	24	21	40	25	19	18	18	18	38	20	13	0	323.31	64.1	64.1
P04792;F8WE04;C9J3N8	P04792	Heat shock protein beta-1	HSPB1	46	3815800000	1264400000	1295500000	1255900000	1.27193e+09	9.10446	3	15	15	15	15;7;1	15;7;1	15;7;1	12	12	13	12	12	13	12	12	13	82.4	82.4	82.4	22.782	205	205;186;37	6.34	10	13	18	25	16	8	11	9	20	16	12	11	0	323.31	75.1	75.1
P22626;A0A087WUI2	P22626;A0A087WUI2	Heterogeneous nuclear ribonucleoproteins A2/B1	HNRNPA2B1	47	3509700000	1392500000	1125900000	991320000	1.16991e+09	9.06815	2	27	27	26	27;21	27;21	26;20	25	26	23	25	26	23	24	26	23	63.2	63.2	63.2	37.429	353	353;261	6.29	35	26	23	24	14	23	28	22	23	17	17	33	0	323.31	63.2	63.2
Q06830;A0A0A0MSI0;A0A0A0MRQ5	Q06830;A0A0A0MSI0	Peroxiredoxin-1	PRDX1	48	3463700000	1531400000	1129700000	802500000	1.15453e+09	9.06241	3	19	19	16	19;17;7	19;17;7	16;14;4	14	16	17	14	16	17	12	13	14	73.9	73.9	60.8	22.11	199	199;171;97	6.68	8	6	20	24	14	9	10	11	16	20	13	12	0	296.03	65.8	69.3
P26038;V9GZ54;E9PNP4	P26038	Moesin	MSN	49	3446500000	1075900000	1275200000	1095500000	1.14887e+09	9.06027	3	39	39	27	39;7;1	39;7;1	27;5;0	31	33	36	31	33	36	22	23	25	63.6	63.6	47	67.819	577	577;103;52	6.63	20	16	33	32	21	24	21	22	28	24	24	28	0	323.31	56.2	56
P19338;H7BY16;C9JYW2;C9JLB1;C9J1H7;C9JWL1	P19338;H7BY16	Nucleolin	NCL	50	3354600000	1300000000	1037300000	1017300000	1118200000	9.04852	6	21	21	21	21;12;1;1;1;1	21;12;1;1;1;1	21;12;1;1;1;1	18	19	18	18	19	18	18	19	18	29.9	29.9	29.9	76.613	710	710;296;141;151;166;170	6.09	15	24	25	19	16	6	10	22	20	14	20	8	0	323.31	27.3	28.7
Q32Q12;J3KPD9;P22392;E7ERL0;O60361;F6XY72	Q32Q12;J3KPD9;P22392;E7ERL0;O60361	Nucleoside diphosphate kinase;Nucleoside diphosphate kinase B;Putative nucleoside diphosphate kinase	NME1-NME2;NME2;NME1;NME2P1	51	3223400000	1267500000	1079800000	876090000	1.07446e+09	9.03119	6	12	12	4	12;9;9;8;6;3	12;9;9;8;6;3	4;1;4;0;3;1	12	10	12	12	10	12	4	2	4	63	63	18.2	32.642	292	292;197;152;139;137;82	7.25	3	4	8	15	21	9	4	9	12	18	19	7	0	323.31	63	54.5
P63104;E7EX29;B0AZS6;E7ESK7;B7Z2E6;H0YB80;E5RIR4;E9PD24;E7EVZ2;E5RGE1	P63104;E7EX29;B0AZS6;E7ESK7	14-3-3 protein zeta/delta	YWHAZ	52	3165500000	973800000	1030600000	1161100000	1.05517e+09	9.02332	10	20	18	18	20;15;12;11;9;9;8;8;8;6	18;13;11;10;8;8;7;7;7;5	18;13;11;10;8;8;7;7;7;5	16	20	18	15	18	16	15	18	16	71	66.9	66.9	27.745	245	245;246;168;137;125;130;75;92;98;51	5.86	20	26	13	14	7	13	20	14	16	7	8	15	0	323.31	61.2	71
P27348;E9PG15	P27348;E9PG15	14-3-3 protein theta	YWHAQ	53	2973400000	894800000	1170300000	908230000	991110000	8.99612	2	16	14	14	16;9	14;8	14;8	14	15	16	13	13	14	13	13	14	59.2	55.1	55.1	27.764	245	245;149	6.57	7	13	13	11	7	11	12	18	11	7	11	11	0	323.31	55.1	49.8
P06748;E5RGW4;E5RI98	P06748	Nucleophosmin	NPM1	54	2927800000	1121200000	1087600000	719050000	975950000	8.98943	3	9	9	9	9;1;1	9;1;1	9;1;1	9	8	9	9	8	9	9	8	9	39.1	39.1	39.1	32.575	294	294;59;111	7.47	9	5	5	16	16	31	15	3	1	11	16	37	0	323.31	39.1	38.8
P30101	P30101	Protein disulfide-isomerase A3	PDIA3	55	2778400000	1171000000	815710000	791670000	9.26127e+08	8.96667	1	31	30	25	31	30	25	29	30	30	28	29	29	23	24	24	62.4	59.4	52.1	56.782	505	505	6.77	15	18	19	21	18	24	15	25	19	21	23	21	0	323.31	62.2	62.4
A0A087WVQ6;Q00610;J3KS13;K7EJJ5;J3KRF5;J3KSQ2;J3QL20;F5H5N6	A0A087WVQ6;Q00610	Clathrin heavy chain;Clathrin heavy chain 1	CLTC	56	2574100000	1068700000	812300000	693080000	8.58027e+08	8.9335	8	88	88	74	88;88;30;13;8;7;5;1	88;88;30;13;8;7;5;1	74;74;29;13;8;6;5;0	72	76	74	72	76	74	61	62	61	61.4	61.4	53.9	192.06	1679	1679;1675;612;222;131;122;97;169	6.29	39	46	48	54	45	37	43	42	46	45	35	34	0	323.31	57.1	56
P14174	P14174	Macrophage migration inhibitory factor	MIF	57	2557700000	1055800000	827170000	674770000	852580000	8.93074	1	5	5	5	5	5	5	5	5	5	5	5	5	5	5	5	40.9	40.9	40.9	12.476	115	115	5.95	11	8	9	6	5	6	10	10	7	5	4	6	0	167.48	40.9	40.9
P06576;H0YH81;F8W079;F8W0P7;H0YI37	P06576;H0YH81;F8W079	ATP synthase subunit beta, mitochondrial;ATP synthase subunit beta	ATP5B	58	2527300000	981930000	746650000	798720000	8.42433e+08	8.92554	5	30	30	30	30;24;16;12;7	30;24;16;12;7	30;24;16;12;7	29	28	28	29	28	28	29	28	28	77.3	77.3	77.3	56.559	529	529;362;284;270;133	6.7	16	30	18	34	32	26	26	36	23	37	26	23	0	323.31	77.3	71.8
P61978;S4R457;S4R359	P61978	Heterogeneous nuclear ribonucleoprotein K	HNRNPK	59	2505100000	983240000	734050000	787830000	835040000	8.92171	3	28	28	7	28;5;4	28;5;4	7;0;3	23	27	27	23	27	27	6	6	7	65.2	65.2	19	50.976	463	463;77;100	6.5	20	17	18	15	22	27	18	14	13	17	14	27	0	323.31	63.3	65.2
Q5JP53;P07437;Q5ST81	Q5JP53;P07437;Q5ST81	Tubulin beta chain	TUBB	60	2483800000	911250000	769470000	803040000	827920000	8.91799	3	30	7	6	30;30;26	7;7;3	6;6;3	28	27	29	7	6	7	6	5	6	73.9	20.4	16.9	47.766	426	426;444;372	7.26	8	2	2	9	18	13	17	10	8	9	14	13	0	323.31	73.9	73.2
P63313;CON__P21752	P63313	Thymosin beta-10	TMSB10	61	2424300000	1022900000	726790000	674550000	808080000	8.90745	2	3	2	2	3;1	2;0	2;0	2	2	3	1	1	2	1	1	2	47.7	31.8	31.8	5.0256	44	44;42	5.25	1	2	2	2				3	1		1		0	30.764	47.7	47.7
P68032;P63267;P68133;P62736;A6NL76;F8WB63;B8ZZJ2;C9JFL5;F6UVQ4;F6QUT6	P68032;P63267;P68133;P62736;A6NL76	Actin, alpha cardiac muscle 1;Actin, gamma-enteric smooth muscle;Actin, alpha skeletal muscle;Actin, aortic smooth muscle	ACTC1;ACTG2;ACTA1;ACTA2	62	2397100000	1024800000	1026000000	346300000	7.99033e+08	8.90256	10	15	2	2	15;14;14;14;11;7;7;7;7;7	2;2;1;2;1;1;1;1;1;1	2;2;1;2;1;1;1;1;1;1	14	14	15	1	1	2	1	1	2	39	9.8	9.8	42.019	377	377;376;377;377;254;105;119;144;151;151	6.58	1		3	3	8	4	4	2	1	2	2	3	0	144.74	33.4	33.4
Q00839;Q5RI18	Q00839	Heterogeneous nuclear ribonucleoprotein U	HNRNPU	63	2329000000	768430000	805240000	755300000	7.76323e+08	8.89004	2	31	31	31	31;8	31;8	31;8	23	29	30	23	29	30	23	29	30	42.5	42.5	42.5	90.583	825	825;241	6.18	16	20	24	30	22	21	16	22	25	21	12	13	0	323.31	33	40.4
Q14204;H0YJ21	Q14204	Cytoplasmic dynein 1 heavy chain 1	DYNC1H1	64	2300600000	910110000	811240000	579230000	766860000	8.88472	2	211	211	211	211;10	211;10	211;10	167	166	165	167	166	165	167	166	165	58	58	58	532.4	4646	4646;180	6.6	58	55	48	90	78	80	58	45	41	86	68	71	0	323.31	49.5	47.6
P38646;D6RJI2;H0YBG6;H0Y8S0;D6RA73	P38646	Stress-70 protein, mitochondrial	HSPA9	65	2295900000	831360000	628520000	836010000	7.65297e+08	8.88383	5	37	37	37	37;6;6;5;4	37;6;6;5;4	37;6;6;5;4	33	30	30	33	30	30	33	30	30	54.6	54.6	54.6	73.68	679	679;95;163;102;62	6.29	21	28	19	23	21	19	18	25	19	18	23	17	0	323.31	53.6	48.6
P25705;K7EK77;K7ERX7;K7EJP1;K7ENJ4;K7EQH4;K7ESA0	P25705;K7EK77	ATP synthase subunit alpha, mitochondrial	ATP5A1	66	2238500000	916540000	756950000	564980000	7.46157e+08	8.87283	7	29	29	29	29;15;12;10;10;8;2	29;15;12;10;10;8;2	29;15;12;10;10;8;2	24	25	26	24	25	26	24	25	26	60.6	60.6	60.6	59.75	553	553;207;205;144;199;111;77	6.39	23	20	15	19	17	13	25	30	16	19	22	11	0	323.31	58.8	58.4
O00299	O00299	Chloride intracellular channel protein 1	CLIC1	67	2237800000	970540000	624670000	642640000	745950000	8.87271	1	18	18	18	18	18	18	18	17	17	18	17	17	18	17	17	81.7	81.7	81.7	26.922	241	241	6.25	10	9	18	20	14	16	16	11	13	13	9	10	0	323.31	81.7	80.9
P27797;K7EJB9;K7EL50	P27797;K7EJB9	Calreticulin	CALR	68	2234500000	1182200000	440370000	611950000	744840000	8.87206	3	18	18	18	18;11;3	18;11;3	18;11;3	16	14	18	16	14	18	16	14	18	59	59	59	48.141	417	417;247;163	6.94	11	14	13	11	18	30	13	9	11	19	17	24	0	323.31	53.2	51.6
Q14764;H3BQK6;H3BRL2;H3BUK7;H3BNF6;H3BP76;H3BPZ2;H3BNF2;H3BUP3;I3L155;H3BQE7	Q14764	Major vault protein	MVP	69	2231100000	940470000	728490000	562110000	743690000	8.87139	11	55	55	55	55;14;10;7;7;6;2;2;2;2;2	55;14;10;7;7;6;2;2;2;2;2	55;14;10;7;7;6;2;2;2;2;2	51	47	50	51	47	50	51	47	50	70.7	70.7	70.7	99.326	893	893;220;148;107;144;94;39;42;57;61;81	6.64	23	29	23	28	36	31	16	25	23	33	30	31	0	323.31	67.1	67.1
P40926;G3XAL0	P40926;G3XAL0	Malate dehydrogenase, mitochondrial;Malate dehydrogenase	MDH2	70	2202100000	803760000	663070000	735280000	7.34037e+08	8.86572	2	16	16	16	16;12	16;12	16;12	16	14	16	16	14	16	16	14	16	59.5	59.5	59.5	35.503	338	338;231	6.41	20	19	13	10	11	15	22	20	15	12	13	17	0	323.31	59.5	54.1
P07195;A8MW50;C9J7H8;F5H793	P07195;A8MW50;C9J7H8	L-lactate dehydrogenase B chain;L-lactate dehydrogenase	LDHB	71	2163500000	709730000	814870000	638930000	7.21177e+08	8.85804	4	15	14	14	15;10;8;7	14;9;8;7	14;9;8;7	15	14	14	14	13	13	14	13	13	50.9	50.9	50.9	36.638	334	334;232;136;102	6.25	8	11	13	26	14	8	14	12	13	14	15	3	0	252.32	50.9	50.3
P22314;Q5JRR6;Q5JRR9;Q5JRS0;Q5JRS1;Q5JRS3;Q5JRS2	P22314	Ubiquitin-like modifier-activating enzyme 1	UBA1	72	2131100000	882070000	684810000	564230000	710370000	8.85148	7	49	49	49	49;18;11;11;9;9;9	49;18;11;11;9;9;9	49;18;11;11;9;9;9	42	46	42	42	46	42	42	46	42	68.8	68.8	68.8	117.85	1058	1058;506;270;284;173;195;234	6.15	33	34	30	31	24	21	29	33	30	28	16	25	0	323.31	56.5	67
P13667;C9JMN9	P13667	Protein disulfide-isomerase A4	PDIA4	73	2078600000	875360000	605120000	598080000	6.92853e+08	8.84064	2	47	47	46	47;2	47;2	46;2	33	36	43	33	36	43	32	35	42	65.3	65.3	62.9	72.932	645	645;163	6.93	29	10	13	20	15	17	31	12	21	22	28	27	0	323.31	53.2	58.4
P67936;K7EMU5;K7EPB9	P67936	Tropomyosin alpha-4 chain	TPM4	74	2072400000	716360000	758630000	597410000	690800000	8.83935	3	19	12	7	19;7;6	12;6;5	7;1;3	13	18	15	8	12	10	5	7	6	66.5	44.8	32.7	28.521	248	248;102;110	6.28	11	7	6	2	6	12	13	9	5	3	6	8	0	323.31	53.6	62.1
O95243	O95243	Methyl-CpG-binding domain protein 4	MBD4	75	2058200000	800130000	521900000	736140000	6.86057e+08	8.83636	1	2	2	2	2	2	2	1	2	1	1	2	1	1	2	1	3.1	3.1	3.1	66.05	580	580	6.5		1					1	1	1				0.0045249	3.6892	1.7	3.1
P14625;Q96GW1;H0YIV0;Q58FF3;F8W026	P14625	Endoplasmin	HSP90B1	76	2042800000	742040000	623750000	676980000	6.80923e+08	8.8331	5	42	41	41	42;16;6;5;2	41;15;6;5;1	41;15;6;5;1	34	37	41	33	36	40	33	36	40	52.2	50.7	50.7	92.468	803	803;315;147;399;48	6.47	19	18	28	20	11	25	25	23	25	28	13	16	0	323.31	44.8	46.6
P60660;F8W1R7;J3KND3;G3V1V0;B7Z6Z4;G3V1Y7;F8VPF3	P60660;F8W1R7;J3KND3;G3V1V0;B7Z6Z4;G3V1Y7;F8VPF3	Myosin light polypeptide 6	MYL6	77	2035900000	698120000	724990000	612750000	678620000	8.83163	7	11	11	2	11;10;10;10;9;8;7	11;10;10;10;9;8;7	2;1;1;1;0;2;0	9	8	10	9	8	10	1	1	2	79.5	79.5	25.8	16.93	151	151;145;152;161;238;115;130	7.1	2	4	7	8	12	10	4	5	8	7	10	9	0	323.31	60.3	57.6
Q5HYB6;A0A087WWU8;Q5VU61;D6R904;D6RFM2	Q5HYB6;A0A087WWU8;Q5VU61;D6R904		DKFZp686J1372;TPM3	78	1954500000	790790000	601850000	561900000	6.51513e+08	8.81392	5	22	22	7	22;20;14;12;3	22;20;14;12;3	7;7;3;7;3	17	19	18	17	19	18	6	7	7	72	72	18.1	27.175	232	232;227;223;95;49	6.5	12	9	7	12	18	15	11	13	3	7	15	13	0	323.31	56.9	63.4
P16403	P16403	Histone H1.2	HIST1H1C	79	1938400000	706360000	736690000	495330000	6.46127e+08	8.81032	1	7	7	1	7	7	1	6	6	7	6	6	7	1	1	1	23.9	23.9	7.5	21.364	213	213	6.97	7	2	3	4	4	2	3	8	10	7	5	3	0	36.684	23.9	23.9
Q02878;F8VZ45;U3KQR5;F8VR69;F8VZA3;F8VWR1;F8VU16	Q02878	60S ribosomal protein L6	RPL6	80	1890800000	479400000	604570000	806790000	6.30253e+08	8.79952	7	14	14	14	14;4;4;3;1;1;1	14;4;4;3;1;1;1	14;4;4;3;1;1;1	13	12	13	13	12	13	13	12	13	45.8	45.8	45.8	32.728	288	288;159;160;63;105;118;120	6.22	14	14	12	9	14	7	16	18	10	14	8	8	0	323.31	42.7	42
P11586;F5H2F4;V9GYY3;V9GY75	P11586;F5H2F4	C-1-tetrahydrofolate synthase, cytoplasmic;Methylenetetrahydrofolate dehydrogenase;Methenyltetrahydrofolate cyclohydrolase;Formyltetrahydrofolate synthetase;C-1-tetrahydrofolate synthase, cytoplasmic, N-terminally processed	MTHFD1	81	1889500000	725010000	714400000	450140000	629850000	8.79924	4	51	51	51	51;50;3;1	51;50;3;1	51;50;3;1	44	42	47	44	42	47	44	42	47	66.6	66.6	66.6	101.56	935	935;1020;107;68	6.62	14	23	19	34	31	28	19	21	15	24	32	22	0	323.31	59	62.1
P80723	P80723	Brain acid soluble protein 1	BASP1	82	1886600000	780310000	513490000	592750000	628850000	8.79855	1	9	9	9	9	9	9	9	8	8	9	8	8	9	8	8	57.3	57.3	57.3	22.693	227	227	6.68	10	1	1	5	16	14	2	1	2	9	7	9	0	323.31	57.3	57.3
P07237;H7BZ94;H0Y3Z3;I3L312;I3L398;I3L4M2;I3L0S0;I3NI03;I3L3P5;I3L3U6;I3L514;I3L1Y5	P07237;H7BZ94;H0Y3Z3	Protein disulfide-isomerase	P4HB	83	1881400000	679530000	736640000	465210000	6.27127e+08	8.79736	12	32	32	32	32;27;17;13;12;7;7;7;6;5;2;1	32;27;17;13;12;7;7;7;6;5;2;1	32;27;17;13;12;7;7;7;6;5;2;1	23	26	27	23	26	27	23	26	27	68.1	68.1	68.1	57.116	508	508;464;274;208;200;117;148;166;156;188;106;54	6.41	4	10	20	27	31	10	6	11	12	18	20	7	0	323.31	51	60.4
P52272;A0A087X0X3;M0R019;M0R2T0;M0R0N3;M0QYQ7;M0R2I7;M0R0Y6;M0QY96;M0QYL3	P52272;A0A087X0X3;M0R019	Heterogeneous nuclear ribonucleoprotein M	HNRNPM	84	1836200000	657690000	652670000	525840000	6.12067e+08	8.7868	10	38	38	22	38;36;19;17;15;12;11;9;5;4	38;36;19;17;15;12;11;9;5;4	22;20;15;15;12;10;3;9;3;1	32	31	31	32	31	31	17	17	18	67.1	67.1	34	77.515	730	730;730;352;357;275;219;214;99;116;99	5.83	30	27	27	23	22	23	25	25	17	15	17	15	0	323.31	64.9	64
P05387;H0YDD8	P05387	60S acidic ribosomal protein P2	RPLP2	85	1826100000	590990000	645590000	589480000	6.08687e+08	8.78439	2	7	7	7	7;3	7;3	7;3	6	5	5	6	5	5	6	5	5	78.3	78.3	78.3	11.665	115	115;92	5.98	4	10	8	2	1		4	7	9	8	1	1	0	323.31	77.4	76.5
P17066;P48741	P17066;P48741	Heat shock 70 kDa protein 6;Putative heat shock 70 kDa protein 7	HSPA6;HSPA7	86	1799600000	626550000	599840000	573180000	5.99857e+08	8.77805	2	10	2	2	10;6	2;1	2;1	9	8	10	1	1	2	1	1	2	16.2	3.6	3.6	71.027	643	643;367	7.42		3	1	1	3	2	1	2	3	2	4	2	0	86.378	14.3	13.2
P31949	P31949	Protein S100-A11;Protein S100-A11, N-terminally processed	S100A11	87	1756300000	562420000	690380000	503490000	585430000	8.76747	1	6	6	6	6	6	6	6	6	5	6	6	5	6	6	5	80	80	80	11.74	105	105	6.96	11	4	8	7	4	5	7	4	19	11	12	5	0	323.31	80	80
P08758;D6RBL5;E9PHT9;D6RBE9;D6RCN3	P08758;D6RBL5;E9PHT9;D6RBE9	Annexin A5;Annexin	ANXA5	88	1715700000	561350000	715070000	439290000	5.71903e+08	8.75732	5	22	22	22	22;15;13;12;3	22;15;13;12;3	22;15;13;12;3	21	19	19	21	19	19	21	19	19	74.4	74.4	74.4	35.936	320	320;260;163;220;35	6.4	19	12	9	11	6	17	14	13	13	12	8	15	0	323.31	73.4	71.6
P63241;I3L397;I3L504;Q6IS14;F8WCJ1;C9J7B5;C9J4W5;Q9GZV4	P63241;I3L397;I3L504;Q6IS14	Eukaryotic translation initiation factor 5A-1;Eukaryotic translation initiation factor 5A;Eukaryotic translation initiation factor 5A-1-like	EIF5A;EIF5AL1	89	1712400000	595530000	568270000	548610000	5.70803e+08	8.75649	8	12	12	12	12;10;10;8;5;5;5;5	12;10;10;8;5;5;5;5	12;10;10;8;5;5;5;5	12	11	12	12	11	12	12	11	12	88.3	88.3	88.3	16.832	154	154;146;186;154;105;109;115;153	6.11	25	15	11	6	3	7	21	18	19	14	10	5	0	323.31	88.3	88.3
H0Y7A7;P62158;E7ETZ0;E7EMB3;M0QZ52;Q96HY3;F8WBR5;G3V479;G3V361;G3V226;P27482;C9J7T9;P02585	H0Y7A7;P62158;E7ETZ0;E7EMB3;M0QZ52;Q96HY3	Calmodulin	CALM2;CALM1;CALM3	90	1705200000	675160000	544550000	485470000	5.68393e+08	8.75465	13	9	9	9	9;9;8;8;5;5;4;4;4;3;2;1;1	9;9;8;8;5;5;4;4;4;3;2;1;1	9;9;8;8;5;5;4;4;4;3;2;1;1	7	9	8	7	9	8	7	9	8	65.8	65.8	65.8	20.762	187	187;149;150;196;83;113;65;83;98;76;149;145;160	6.88	5	6	4	2	3	9	15	9	2	3	4	10	0	323.31	57.2	65.8
P18206;Q5JQ13;A0A096LPE1	P18206;Q5JQ13	Vinculin	VCL	91	1699400000	651440000	529760000	518230000	5.66477e+08	8.75318	3	57	57	57	57;39;2	57;39;2	57;39;2	44	44	50	44	44	50	44	44	50	56.5	56.5	56.5	123.8	1134	1134;806;57	6.54	26	22	10	29	24	37	26	15	10	26	22	30	0	323.31	44.3	46.2
P23526	P23526	Adenosylhomocysteinase	AHCY	92	1691700000	566630000	439590000	685460000	5.63893e+08	8.7512	1	22	22	22	22	22	22	22	20	19	22	20	19	22	20	19	58.1	58.1	58.1	47.716	432	432	6.85	12	7	8	11	8	14	11	13	18	10	12	11	0	323.31	58.1	56
Q71DI3	Q71DI3	Histone H3.2	HIST2H3A	93	1668600000	194170000	373360000	1101100000	556210000	8.74524	1	7	7	2	7	7	2	4	4	7	4	4	7	2	1	2	44.9	44.9	24.3	15.388	136	136	6.45	6	8	7	3		2	9	9	7	2	4	7	0	323.31	34.6	36.8
P43490;A0A0C4DFS8;C9JG65;C9JF35	P43490;A0A0C4DFS8	Nicotinamide phosphoribosyltransferase	NAMPT	94	1641800000	763230000	452420000	426160000	547270000	8.7382	4	28	28	28	28;18;4;2	28;18;4;2	28;18;4;2	27	25	25	27	25	25	27	25	25	70.3	70.3	70.3	55.52	491	491;368;88;60	6.56	11	15	16	24	17	22	15	12	12	21	19	14	0	323.31	70.1	68.6
P26641	P26641	Elongation factor 1-gamma	EEF1G	95	1639900000	697700000	478190000	463970000	546620000	8.73769	1	30	30	30	30	30	30	25	26	28	25	26	28	25	26	28	73.9	73.9	73.9	50.118	437	437	6.39	12	21	17	17	16	18	19	25	15	17	13	13	0	323.31	65.7	68.6
Q04917;A2IDB2;F8WEB6;A2IDB1	Q04917;A2IDB2	14-3-3 protein eta	YWHAH	96	1639600000	622000000	532580000	485030000	5.46537e+08	8.73762	4	16	14	14	16;8;3;3	14;7;3;3	14;7;3;3	15	13	15	14	11	13	14	11	13	61	56.9	56.9	28.218	246	246;162;39;72	6.88	2		6	13	14	16	4	3	3	5	10	9	0	323.31	56.9	54.1
O60664;K7ERZ3;K7EL96;K7ER39	O60664;K7ERZ3	Perilipin-3	PLIN3	97	1637000000	500170000	572280000	564540000	5.45663e+08	8.73692	4	22	22	22	22;15;9;7	22;15;9;7	22;15;9;7	20	19	20	20	19	20	20	19	20	66.4	66.4	66.4	47.074	434	434;292;172;168	7.12	13	8	9	8	13	25	12	11	9	11	14	26	0	323.31	66.4	60.6
P61981	P61981	14-3-3 protein gamma;14-3-3 protein gamma, N-terminally processed	YWHAG	98	1621900000	686720000	553870000	381350000	5.40647e+08	8.73291	1	14	12	10	14	12	10	12	13	13	11	11	11	9	9	9	62.3	58.3	58.3	28.302	247	247	7.01	2	2	6	17	10	3		6	6	14	9	5	0	323.31	47.8	61.9
P09651;F8W6I7;F8VZ49;Q32P51;F8VTQ5;F8VYN5;H0YH80;F8W646	P09651;F8W6I7;F8VZ49;Q32P51;F8VTQ5	Heterogeneous nuclear ribonucleoprotein A1;Heterogeneous nuclear ribonucleoprotein A1, N-terminally processed;Heterogeneous nuclear ribonucleoprotein A1-like 2	HNRNPA1;HNRNPA1L2	99	1589800000	600790000	627980000	361060000	5.29943e+08	8.72423	8	22	21	21	22;21;17;15;11;10;9;7	21;20;16;14;10;9;9;7	21;20;16;14;10;9;9;7	16	18	17	15	18	17	15	18	17	53.5	53.5	53.5	38.746	372	372;307;231;320;145;113;191;156	6.02	18	9	14	21	18	13	12	8	8	6	13	15	0	323.31	40.6	48.4
P49411;H3BNU3	P49411	Elongation factor Tu, mitochondrial	TUFM	100	1580200000	540070000	530050000	510100000	526740000	8.7216	2	29	29	29	29;2	29;2	29;2	22	25	22	22	25	22	22	25	22	68.6	68.6	68.6	49.541	452	452;101	6.77	12	13	17	21	20	16	7	18	17	26	22	12	0	323.31	60.2	61.1
P61247;D6RAT0;D6RG13;D6RB09;H0Y8L7;E9PFI5;H0Y9Y4;D6R9B6;D6RAS7;D6RED7;D6RI02;D6RGE0	P61247;D6RAT0;D6RG13;D6RB09;H0Y8L7;E9PFI5;H0Y9Y4;D6R9B6	40S ribosomal protein S3a	RPS3A	101	1550000000	409510000	415370000	725120000	5.16667e+08	8.71321	12	17	17	17	17;15;14;12;11;11;11;9;8;7;6;5	17;15;14;12;11;11;11;9;8;7;6;5	17;15;14;12;11;11;11;9;8;7;6;5	13	15	17	13	15	17	13	15	17	49.6	49.6	49.6	29.945	264	264;227;223;193;190;205;208;145;125;101;95;65	6.14	16	8	15	11	8	14	13	9	13	7	6	13	0	112.43	43.2	49.6
Q01650;A0A0C4DGL4	Q01650	Large neutral amino acids transporter small subunit 1	SLC7A5	102	1529700000	11482000	673670000	844550000	5.09901e+08	8.70749	2	3	3	3	3;1	3;1	3;1	2	2	3	2	2	3	2	2	3	9.9	9.9	9.9	55.01	507	507;241	7.9				2	2	1				1	3	1	0	9.7281	5.3	8.1
K7ELL7;P14314;K7EPW7;K7EKX1;K7EJ70;A0A0C4DGP4;K7EIP3;K7EL27	K7ELL7;P14314	Glucosidase 2 subunit beta	PRKCSH	103	1504000000	720350000	350920000	432750000	501340000	8.70013	8	22	22	22	22;21;10;7;7;6;3;1	22;21;10;7;7;6;3;1	22;21;10;7;7;6;3;1	19	18	21	19	18	21	19	18	21	51.4	51.4	51.4	60.192	535	535;528;168;140;144;200;62;132	6.74	21	8	5	14	15	10	19	17	6	18	23	10	0	323.31	46.5	47.9
G8JLB6;P31943;E9PCY7;D6RIU0;D6RBM0;H0YB39;E5RGV0;D6RFM3;H0YBD7;D6RIT2;E5RGH4;E7EQJ0;D6RAM1;D6R9T0;D6RDU3;D6RJ04;D6RIH9;E7EN40;H0YBG7;D6RDL0;D6R9D3;D6RF17;E5RJ94;H0YAQ2	G8JLB6;P31943;E9PCY7;D6RIU0;D6RBM0;H0YB39	Heterogeneous nuclear ribonucleoprotein H;Heterogeneous nuclear ribonucleoprotein H, N-terminally processed	HNRNPH1	104	1500900000	521000000	406060000	573790000	5.00283e+08	8.69922	24	19	19	14	19;19;18;10;10;10;9;9;8;7;6;6;6;6;6;6;6;5;5;4;3;3;2;2	19;19;18;10;10;10;9;9;8;7;6;6;6;6;6;6;6;5;5;4;3;3;2;2	14;14;13;8;8;6;7;8;5;6;4;5;5;5;5;5;5;4;2;4;3;3;2;1	14	13	18	14	13	18	9	8	13	54.2	54.2	38.8	51.229	472	472;449;429;168;212;277;155;163;194;164;100;115;130;161;171;172;184;166;185;84;40;49;28;131	5.68	17	13	8	19	11	5	11	11	4	8	9	8	0	323.31	47.5	47.2
P29692;E9PQZ1;E9PK01;E9PPR1;E9PL12;E9PQ49;E9PI39;E9PMW7;E9PIZ1;E9PK06;E9PK72;E9PKK3;E9PNW6;E9PJD0	P29692;E9PQZ1;E9PK01;E9PPR1;E9PL12;E9PQ49;E9PI39	Elongation factor 1-delta	EEF1D	105	1478600000	539450000	473110000	466070000	4.92877e+08	8.69274	14	18	18	0	18;14;14;9;9;9;9;8;7;6;5;4;2;2	18;14;14;9;9;9;9;8;7;6;5;4;2;2	0;0;0;0;0;0;0;0;0;0;0;0;0;0	14	13	15	14	13	15	0	0	0	64.8	64.8	0	31.121	281	281;238;261;166;168;198;204;130;137;139;63;39;35;99	6.7	12	6	8	9	9	16	15	8	9	8	7	16	0	323.31	56.2	59.8
Q16658;C9JFC0;A0A0A0MSB2;C9JPH9	Q16658	Fascin	FSCN1	106	1460400000	625140000	420360000	414910000	4.86803e+08	8.68735	4	30	30	30	30;7;7;6	30;7;7;6	30;7;7;6	21	23	27	21	23	27	21	23	27	68.6	68.6	68.6	54.529	493	493;132;137;120	6.99	10	12	8	16	17	18	13	10	9	19	24	14	0	323.31	53.5	59.2
C9J9K3;A0A0C4DG17;P08865;F8WD59	C9J9K3;A0A0C4DG17;P08865;F8WD59	40S ribosomal protein SA	RPSA	107	1454300000	633570000	421630000	399110000	484770000	8.68554	4	18	18	18	18;18;18;10	18;18;18;10	18;18;18;10	16	16	18	16	16	18	16	16	18	71.9	71.9	71.9	29.404	263	263;300;295;116	6.61	16	12	7	6	13	10	12	12	4	8	12	19	0	323.31	71.9	71.9
P39023;G5E9G0;B5MCW2;H7C422;H7C3M2;F8WCR1;Q92901	P39023;G5E9G0;B5MCW2;H7C422;H7C3M2	60S ribosomal protein L3	RPL3	108	1452500000	476050000	511130000	465350000	4.84177e+08	8.685	7	17	17	17	17;15;11;11;9;5;1	17;15;11;11;9;5;1	17;15;11;11;9;5;1	15	16	16	15	16	16	15	16	16	46.9	46.9	46.9	46.108	403	403;351;272;305;261;180;407	6.33	14	17	13	12	9	11	13	11	15	15	12	10	0	323.31	44.9	45.2
P55060	P55060	Exportin-2	CSE1L	109	1446000000	984440000	248390000	213180000	4.82003e+08	8.68305	1	37	37	37	37	37	37	28	27	33	28	27	33	28	27	33	48.1	48.1	48.1	110.42	971	971	6.44	20	11	5	10	11	20	13	14	9	9	11	16	0	323.31	35.4	35.4
Q15365;C9K0A2;F8WC71;C9IZV9;C9J7A9;C9JSA6;C9J5V4;C9JTY5;C9JZY3;C9J0A4;F6TJN8;P57723	Q15365	Poly(rC)-binding protein 1	PCBP1	110	1436300000	433060000	520410000	482790000	4.78753e+08	8.68011	12	17	17	13	17;1;1;1;1;1;1;1;1;1;1;1	17;1;1;1;1;1;1;1;1;1;1;1	13;0;0;0;0;0;0;0;0;0;0;0	13	13	16	13	13	16	10	11	12	80.1	80.1	69.1	37.497	356	356;46;57;74;86;91;106;124;168;323;378;403	6.66	7	9	15	16	10	11	7	9	11	14	12	12	0	323.31	67.7	68.3
P06744;A0A0A0MTS2;K7EQ48;A0A0J9YXP8;A0A0J9YYH3;A0A0J9YX90;K7EPY4;K7EP41;K7ENA0;K7ERC6;CON__Q3ZBD7;K7ELR7;K7ERK8;K7EIL4	P06744;A0A0A0MTS2;K7EQ48;A0A0J9YXP8;A0A0J9YYH3;A0A0J9YX90	Glucose-6-phosphate isomerase	GPI	111	1418800000	422000000	490530000	506250000	4.72927e+08	8.67479	14	23	23	20	23;22;20;14;13;12;9;8;6;5;5;4;3;2	23;22;20;14;13;12;9;8;6;5;5;4;3;2	20;19;17;14;13;12;9;8;6;5;5;4;3;2	17	21	23	17	21	23	16	18	20	58.1	58.1	49.5	63.146	558	558;573;474;268;283;279;166;159;162;161;557;146;133;110	6.27	19	12	13	7	10	12	18	10	11	8	14	12	0	323.31	41.8	52.5
G3V4W0;B4DY08;B2R5W2;G3V4C1;G3V251;G3V2D6;G3V5X6;G3V3K6;B4DSU6;G3V5V7;A0A0G2JPF8;A0A0G2JNQ3;P0DMR1;O60812;B7ZW38;B2RXH8;G3V4M8;G3V2H6	G3V4W0;B4DY08;B2R5W2;G3V4C1;G3V251;G3V2D6;G3V5X6;G3V3K6		HNRNPC	112	1409900000	581110000	427420000	401360000	4.69963e+08	8.67206	18	16	16	4	16;16;16;16;10;10;8;8;6;6;6;6;6;6;6;6;5;4	16;16;16;16;10;10;8;8;6;6;6;6;6;6;6;6;5;4	4;4;4;4;4;4;2;2;0;0;0;0;0;0;0;0;0;0	12	15	15	12	15	15	2	4	4	46.9	46.9	9.2	28.916	262	262;288;290;292;126;214;117;121;147;180;293;293;293;293;293;293;66;54	6.32	9	7	12	14	15	14	6	6	11	12	10	7	0	147.22	42.7	46.6
P49327;A0A0U1RQF0;A0A0U1RRG3;A0A1B0GTR5;J3KTF0	P49327;A0A0U1RQF0	Fatty acid synthase;[Acyl-carrier-protein] S-acetyltransferase;[Acyl-carrier-protein] S-malonyltransferase;3-oxoacyl-[acyl-carrier-protein] synthase;3-oxoacyl-[acyl-carrier-protein] reductase;3-hydroxyacyl-[acyl-carrier-protein] dehydratase;Enoyl-[acyl-carrier-protein] reductase;Oleoyl-[acyl-carrier-protein] hydrolase	FASN	113	1404300000	503030000	428740000	472500000	468090000	8.67033	5	96	96	96	96;95;4;1;1	96;95;4;1;1	96;95;4;1;1	68	76	87	68	76	87	68	76	87	55.6	55.6	55.6	273.42	2511	2511;2509;150;18;78	6.46	33	39	32	33	41	36	31	22	29	34	44	32	0	323.31	40.7	46.8
O43707;F5GXS2;H7C144;K7EJH8;K7EP19	O43707;F5GXS2	Alpha-actinin-4	ACTN4	114	1388800000	461130000	513990000	413650000	4.62923e+08	8.66551	5	58	38	37	58;29;20;11;3	38;22;15;7;1	37;22;15;7;1	45	42	48	27	27	32	26	26	31	70.8	52.9	51.7	104.85	911	911;521;342;182;105	6.6	9	13	21	21	22	15	7	13	20	18	19	13	0	323.31	59.6	59.7
P42704;A0A0C4DG06;B8ZZ38;C9JCA9;H7C3W8	P42704	Leucine-rich PPR motif-containing protein, mitochondrial	LRPPRC	115	1383100000	514730000	449700000	418650000	4.61027e+08	8.66373	5	82	82	82	82;25;24;19;4	82;25;24;19;4	82;25;24;19;4	59	66	68	59	66	68	59	66	68	69.4	69.4	69.4	157.9	1394	1394;531;504;359;77	6.32	28	27	32	31	26	39	33	20	26	22	24	30	0	323.31	61.3	59.8
P63244;J3KPE3;D6RAC2;D6REE5;H0YAF8;D6RHH4;H0Y8W2;H0YAM7;D6R9Z1;D6R9L0;D6RFX4;D6RAU2;E9PD14;D6RBD0;D6RFZ9;D6RF23;H0Y8R5;D6RGK8;D6R909;D6RHJ5;H0Y9P0;D6RDI0	P63244;J3KPE3;D6RAC2;D6REE5;H0YAF8;D6RHH4;H0Y8W2;H0YAM7;D6R9Z1;D6R9L0	Guanine nucleotide-binding protein subunit beta-2-like 1;Guanine nucleotide-binding protein subunit beta-2-like 1, N-terminally processed	GNB2L1	116	1371300000	620690000	381900000	368740000	457110000	8.66002	22	23	23	23	23;20;18;16;15;15;15;13;12;12;11;10;10;10;10;8;8;6;6;5;4;3	23;20;18;16;15;15;15;13;12;12;11;10;10;10;10;8;8;6;6;5;4;3	23;20;18;16;15;15;15;13;12;12;11;10;10;10;10;8;8;6;6;5;4;3	21	21	23	21	21	23	21	21	23	79.8	79.8	79.8	35.076	317	317;273;269;321;198;233;274;247;236;300;194;147;153;160;197;101;138;71;116;86;83;39	6.74	8	15	16	10	12	19	13	9	19	17	10	16	0	323.31	76.7	78.9
Q9Y490	Q9Y490	Talin-1	TLN1	117	1332300000	454770000	421730000	455790000	4.44097e+08	8.64748	1	97	97	90	97	97	90	74	75	91	74	75	91	69	70	85	59	59	55.9	269.76	2541	2541	6.59	38	34	28	39	53	30	32	23	27	46	52	32	0	323.31	46.7	48.8
P62241;Q5JR95	P62241;Q5JR95	40S ribosomal protein S8	RPS8	118	1328800000	592620000	404020000	332180000	442940000	8.64634	2	16	16	16	16;14	16;14	16;14	16	12	14	16	12	14	16	12	14	60.1	60.1	60.1	24.205	208	208;188	6.04	4	9	15	14	8	7	9	12	12	4	4	6	0	323.31	60.1	49.5
Q12906;K7EKJ9;K7EQR9;K7ER69;K7ERM6;K7ENK6;K7EM82;K7EJ09;K7EKY0;K7ELV3;K7EQ75;K7EPG3	Q12906	Interleukin enhancer-binding factor 3	ILF3	119	1327300000	489770000	468410000	369110000	442430000	8.64584	12	41	41	36	41;13;11;8;5;5;5;5;4;2;1;1	41;13;11;8;5;5;5;5;4;2;1;1	36;13;11;8;5;5;5;5;4;2;1;1	34	33	38	34	33	38	30	28	34	60.6	60.6	56.7	95.337	894	894;254;180;161;77;79;99;122;158;116;55;73	6.76	14	14	18	25	29	20	16	11	13	24	31	18	0	323.31	48	44.4
P10599	P10599	Thioredoxin	TXN	120	1325000000	589670000	408800000	326530000	4.41667e+08	8.64509	1	8	8	8	8	8	8	8	6	7	8	6	7	8	6	7	86.7	86.7	86.7	11.737	105	105	5.44	7	10	11	8	6	5	5	9	2	5	3	4	0	224	86.7	55.2
P18124;A8MUD9;C9JIJ5;C9JZ88	P18124;A8MUD9	60S ribosomal protein L7	RPL7	121	1325000000	457520000	429930000	437560000	441670000	8.6451	4	18	18	18	18;15;5;4	18;15;5;4	18;15;5;4	14	17	18	14	17	18	14	17	18	53.2	53.2	53.2	29.225	248	248;208;99;88	6.11	15	15	13	20	9	7	9	11	11	16	9	11	0	323.31	48.8	49.2
P62826;B5MDF5;J3KQE5;F5H018;H0YFC6;B4DV51;A0A087X0W0	P62826;B5MDF5;J3KQE5;F5H018;H0YFC6	GTP-binding nuclear protein Ran	RAN	122	1322500000	519620000	427200000	375720000	4.40847e+08	8.64429	7	12	12	12	12;11;11;10;6;4;1	12;11;11;10;6;4;1	12;11;11;10;6;4;1	10	8	10	10	8	10	10	8	10	54.2	54.2	54.2	24.423	216	216;233;234;198;103;128;53	7.32	3	9	6	6	8	7	8	6	9	10	11	12	0	96.459	48.6	36.6
P36578;H3BM89;H3BTP7;H3BU31	P36578;H3BM89	60S ribosomal protein L4	RPL4	123	1316700000	419580000	465620000	431500000	438900000	8.64237	4	25	25	25	25;17;12;9	25;17;12;9	25;17;12;9	19	22	23	19	22	23	19	22	23	46.8	46.8	46.8	47.697	427	427;333;170;171	6.69	8	10	13	17	13	9	8	13	11	12	14	13	0	266.79	42.4	44.5
P50395;Q5SX87;Q5SX91;Q5SX86;V9GYF8;Q5SX90;V9GYJ7	P50395	Rab GDP dissociation inhibitor beta	GDI2	124	1306600000	526660000	396640000	383320000	435540000	8.63903	7	31	31	23	31;15;10;9;7;7;5	31;15;10;9;7;7;5	23;11;4;7;5;5;3	28	29	29	28	29	29	21	21	21	82.2	82.2	63.1	50.663	445	445;263;203;155;130;148;125	6.16	13	33	16	20	16	11	9	23	18	19	13	14	0	323.31	81.6	73.3
P11413;E7EUI8;E7EM57;E9PD92	P11413;E7EUI8;E7EM57;E9PD92	Glucose-6-phosphate 1-dehydrogenase	G6PD	125	1288800000	513950000	475870000	298990000	4.29603e+08	8.63307	4	37	37	37	37;23;21;20	37;23;21;20	37;23;21;20	29	28	28	29	28	28	29	28	28	79.4	79.4	79.4	59.256	515	515;338;320;256	7.02	10	8	17	13	11	24	17	13	18	20	13	19	0	323.31	70.1	63.7
P55072;C9IZA5;C9JUP7	P55072	Transitional endoplasmic reticulum ATPase	VCP	126	1263500000	532780000	390560000	340160000	4.21167e+08	8.62445	3	52	52	52	52;8;7	52;8;7	52;8;7	44	42	45	44	42	45	44	42	45	72	72	72	89.321	806	806;160;115	6.58	24	17	16	16	22	34	21	15	12	19	25	24	0	323.31	64.1	67
Q8IVF2	Q8IVF2	Protein AHNAK2	AHNAK2	127	1248600000	543000000	398780000	306780000	4.16187e+08	8.61929	1	131	131	131	131	131	131	90	87	97	90	87	97	90	87	97	47.2	47.2	47.2	616.62	5795	5795	6.32	41	31	35	37	35	25	32	27	29	40	37	25	0	323.31	36.7	35.9
A0A1B0GVD5;A0A1B0GWE8;P07339;A0A1B0GW44;A0A1B0GV23;A0A1B0GVP3;A0A1B0GU92;A0A1B0GU03;C9JH19;H7C469;F8WD96;H7C1V0;F8W787;A0A1B0GV01;A0A1B0GVF1	A0A1B0GVD5;A0A1B0GWE8;P07339;A0A1B0GW44;A0A1B0GV23;A0A1B0GVP3;A0A1B0GU92;A0A1B0GU03;C9JH19;H7C469;F8WD96	Cathepsin D;Cathepsin D light chain;Cathepsin D heavy chain	CTSD	128	1236300000	531040000	408330000	296910000	4.12093e+08	8.615	15	20	20	20	20;20;20;19;19;18;17;17;14;13;11;8;7;2;1	20;20;20;19;19;18;17;17;14;13;11;8;7;2;1	20;20;20;19;19;18;17;17;14;13;11;8;7;2;1	15	17	16	15	17	16	15	17	16	54.5	54.5	54.5	44.237	409	409;410;412;405;406;405;557;582;299;336;276;189;199;94;73	6.61	10	8	10	12	8	12	10	10	15	14	7	9	0	278.62	47.2	52.6
P11940;A0A087WTT1;E7EQV3;E7ERJ7;H0YAR2;Q9H361;H0YAP2;H0YBN4;E5RJB9;E5RGH3;E5RH24;H0YB86;H0YAS6;H0YB75;H0YAS7;Q4VXU2;E5RHG7;H0YC10;E5RGC4;E5RFD8;E5RJM8;H0YAW6	P11940;A0A087WTT1;E7EQV3;E7ERJ7;H0YAR2;Q9H361	Polyadenylate-binding protein 1;Polyadenylate-binding protein;Polyadenylate-binding protein 3	PABPC1;PABPC3	129	1234800000	519490000	407950000	307390000	411610000	8.61449	22	32	32	20	32;30;30;30;16;16;9;9;8;7;7;7;6;6;5;5;4;3;2;2;1;1	32;30;30;30;16;16;9;9;8;7;7;7;6;6;5;5;4;3;2;2;1;1	20;18;19;20;12;12;9;3;1;1;1;5;5;5;4;1;1;3;1;1;1;1	25	29	31	25	29	31	16	17	20	60.4	60.4	39.5	70.67	636	636;522;591;604;284;631;131;174;129;108;118;165;169;183;136;614;75;42;43;61;38;187	6.25	17	21	20	19	14	13	18	13	17	20	18	11	0	323.31	46.5	54.1
P30041	P30041	Peroxiredoxin-6	PRDX6	130	1234300000	471380000	353800000	409090000	4.11423e+08	8.61429	1	24	24	24	24	24	24	17	19	21	17	19	21	17	19	21	80.8	80.8	80.8	25.035	224	224	6.26	15	14	12	9	13	9	16	11	13	17	6	10	0	245.14	75.4	75.9
Q15233;C9JYS8;H7C367;C9IZL7;C9J4X2	Q15233;C9JYS8;H7C367	Non-POU domain-containing octamer-binding protein	NONO	131	1226700000	405730000	428930000	392020000	4.08893e+08	8.61161	5	25	25	23	25;14;13;12;6	25;14;13;12;6	23;14;11;10;6	18	21	21	18	21	21	16	20	20	54.8	54.8	52.7	54.231	471	471;247;234;207;124	6.65	9	14	20	19	22	12	9	12	19	17	20	14	0	323.31	50.7	52.2
P11216;H0Y4Z6	P11216	Glycogen phosphorylase, brain form	PYGB	132	1222200000	511960000	412890000	297390000	4.07413e+08	8.61004	2	55	55	43	55;13	55;13	43;10	47	44	47	47	44	47	37	34	36	62	62	51.4	96.695	843	843;245	6.62	23	19	25	26	20	29	17	14	22	29	18	32	0	323.31	60.3	55
P49368;B4DUR8;Q5SZX6;E9PRC8;E9PQ35;Q5SZW8;E9PM09;Q5SZX9	P49368;B4DUR8	T-complex protein 1 subunit gamma	CCT3	133	1222000000	465890000	451170000	304970000	4.07343e+08	8.60996	8	31	31	31	31;30;12;11;8;8;6;4	31;30;12;11;8;8;6;4	31;30;12;11;8;8;6;4	25	27	28	25	27	28	25	27	28	64.6	64.6	64.6	60.533	545	545;500;276;234;144;188;154;161	6.5	14	10	13	18	18	19	10	12	9	14	11	19	0	323.31	56	56.1
Q9UQ80;F8VR77;F8W0A3;H0YIN7;F8VZ69	Q9UQ80;F8VR77	Proliferation-associated protein 2G4	PA2G4	134	1215000000	480420000	335750000	398870000	4.05013e+08	8.60747	5	26	26	26	26;16;10;9;3	26;16;10;9;3	26;16;10;9;3	23	19	24	23	19	24	23	19	24	73.6	73.6	73.6	43.786	394	394;284;187;160;64	6.48	18	15	16	9	13	19	19	17	16	9	12	20	0	323.31	71.6	65.5
P32119;A6NIW5	P32119;A6NIW5	Peroxiredoxin-2	PRDX2	135	1202300000	418030000	316960000	467260000	400750000	8.60287	2	14	13	13	14;7	13;7	13;7	12	10	9	11	9	8	11	9	8	66.2	60.6	60.6	21.892	198	198;136	6.74	7	5	6	6	5	8	11	7	4	5	4	12	0	174.32	65.7	62.6
Q15366;F8W0G4;F8VXH9;F8W1G6;H3BSS4;J3QT27;F8VTZ0;H3BND9;H3BSP4	Q15366	Poly(rC)-binding protein 2	PCBP2	136	1197400000	400490000	410620000	386270000	3.99127e+08	8.60111	9	17	13	2	17;8;8;6;5;4;3;3;2	13;4;5;3;5;1;1;2;1	2;0;0;0;2;0;0;0;0	14	11	15	11	9	11	1	2	2	71.5	60.8	6.3	38.58	365	365;158;160;202;184;322;64;112;36	6.18	9	11	9	6	7	11	13	5	6	4	6	11	0	188.51	61.4	51
P50990;H7C4C8;H7C2U0	P50990	T-complex protein 1 subunit theta	CCT8	137	1186200000	472520000	409750000	303900000	395390000	8.59703	3	36	36	36	36;17;6	36;17;6	36;17;6	31	33	33	31	33	33	31	33	33	67.2	67.2	67.2	59.62	548	548;323;107	5.87	21	25	18	15	14	10	23	20	12	12	14	10	0	323.31	55.5	65.5
P46777;Q5T7N0	P46777	60S ribosomal protein L5	RPL5	138	1185800000	429910000	407780000	348070000	3.95253e+08	8.59688	2	14	14	14	14;6	14;6	14;6	12	12	13	12	12	13	12	12	13	55.9	55.9	55.9	34.362	297	297;130	6.48	13	10	6	9	9	11	18	10	9	10	9	10	0	215.87	39.7	48.1
P78371;F5GWF6;F8VQ14	P78371;F5GWF6;F8VQ14	T-complex protein 1 subunit beta	CCT2	139	1179800000	366940000	370010000	442880000	3.93277e+08	8.5947	3	32	32	32	32;29;25	32;29;25	32;29;25	29	28	31	29	28	31	29	28	31	74	74	74	57.488	535	535;530;416	6.18	21	18	24	17	16	14	20	15	29	18	9	14	0	323.31	69.5	67.3
P12236	P12236	ADP/ATP translocase 3;ADP/ATP translocase 3, N-terminally processed	SLC25A6	140	1170500000	493850000	264100000	412560000	390170000	8.59125	1	19	19	5	19	19	5	17	15	17	17	15	17	5	3	5	57.7	57.7	13.1	32.866	298	298	6	10	21	14	20	18	13	14	14	12	13	10	9	0	159.56	52.3	48.3
P31946;Q4VY20;Q4VY19;A0A0J9YWE8;A0A0J9YWZ2	P31946	14-3-3 protein beta/alpha;14-3-3 protein beta/alpha, N-terminally processed	YWHAB	141	1152500000	438780000	396170000	317540000	3.84163e+08	8.58452	5	13	9	9	13;5;5;5;3	9;2;2;2;2	9;2;2;2;2	12	11	13	9	7	9	9	7	9	61	50.4	50.4	28.082	246	246;74;100;149;81	6.52	4	8	5	5	6	7	6	10	4	4	6	6	0	323.31	56.9	52
P21796;C9JI87	P21796;C9JI87	Voltage-dependent anion-selective channel protein 1	VDAC1	142	1128800000	510010000	309440000	309310000	3.76253e+08	8.57548	2	19	19	19	19;13	19;13	19;13	17	18	18	17	18	18	17	18	18	71.4	71.4	71.4	30.772	283	283;183	7.11	9	12	5	6	19	17	15	11	6	9	21	18	0	323.31	68.2	70.7
M0QXS5;P14866;M0QYT0;M0R1W6;M0R076;B4DVF8;M0QYL7	M0QXS5;P14866;M0QYT0	Heterogeneous nuclear ribonucleoprotein L	HNRNPL	143	1127600000	413800000	364270000	349490000	3.75853e+08	8.57502	7	18	18	17	18;18;9;5;4;4;4	18;18;9;5;4;4;4	17;17;8;5;4;4;4	15	11	17	15	11	17	14	11	17	56.8	56.8	55.5	58.362	530	530;589;321;220;114;179;198	7.27	5	7	6	9	9	10	10	10	9	17	10	11	0	323.31	50.2	38.1
P34932;A0A087WYC1;A0A087WTS8	P34932;A0A087WYC1;A0A087WTS8	Heat shock 70 kDa protein 4	HSPA4	144	1124100000	458030000	345470000	320630000	374710000	8.5737	3	49	49	46	49;37;28	49;37;28	46;34;26	41	36	37	41	36	37	39	33	34	64.9	64.9	62.1	94.33	840	840;699;475	6.53	15	12	18	18	15	12	22	16	25	15	15	11	0	323.31	54.9	54.6
P47914	P47914	60S ribosomal protein L29	RPL29	145	1118900000	390450000	452490000	275960000	3.72967e+08	8.57167	1	1	1	1	1	1	1	1	1	1	1	1	1	1	1	1	9.4	9.4	9.4	17.752	159	159	6.33			1	7	1	1				3	1	1	0	84.418	9.4	9.4
Q14697;F5H6X6;E9PKU7;E9PNH1	Q14697;F5H6X6;E9PKU7	Neutral alpha-glucosidase AB	GANAB	146	1115200000	525480000	318680000	271050000	3.71737e+08	8.57024	4	47	47	47	47;44;40;6	47;44;40;6	47;44;40;6	38	32	39	38	32	39	38	32	39	66.4	66.4	66.4	106.87	944	944;847;852;119	6.21	19	11	25	24	27	14	12	15	24	23	15	9	0	323.31	60.3	48.2
P12268;H0Y4R1;E7ETK5	P12268;H0Y4R1	Inosine-5-monophosphate dehydrogenase 2	IMPDH2	147	1112500000	460360000	357750000	294350000	370820000	8.56916	3	29	29	28	29;27;14	29;27;14	28;26;13	24	27	27	24	27	27	24	26	26	65.8	65.8	64.2	55.804	514	514;470;279	7.01	20	7	5	15	22	23	18	16	10	18	21	23	0	323.31	63.8	63.4
P24821;E9PC84	P24821;E9PC84	Tenascin	TNC	148	1109200000	485680000	328990000	294580000	369750000	8.56791	2	65	65	3	65;59	65;59	3;3	56	48	51	56	48	51	2	2	2	40.6	40.6	2.5	240.85	2201	2201;1928	6.63	19	26	14	19	25	24	19	27	21	19	26	21	0	323.31	36.3	32.8
P78527;F5GX40;H0YG84	P78527	DNA-dependent protein kinase catalytic subunit	PRKDC	149	1105500000	442290000	402570000	260630000	3.68497e+08	8.56643	3	135	135	135	135;2;1	135;2;1	135;2;1	97	106	100	97	106	100	97	106	100	44.5	44.5	44.5	469.08	4128	4128;70;90	6.28	33	39	42	35	39	31	50	36	38	22	34	30	0	323.31	34.2	34.4
Q13263;M0R0K9;M0R2I3;M0R3C0	Q13263;M0R0K9	Transcription intermediary factor 1-beta	TRIM28	150	1105400000	429940000	331700000	343800000	368480000	8.56641	4	28	28	28	28;17;4;4	28;17;4;4	28;17;4;4	25	27	28	25	27	28	25	27	28	64.2	64.2	64.2	88.549	835	835;460;162;178	6.19	14	23	28	19	7	11	21	25	28	20	12	6	0	323.31	57.6	64.1
P18669;P15259;Q8N0Y7	P18669	Phosphoglycerate mutase 1	PGAM1	151	1102400000	508730000	232250000	361380000	3.67453e+08	8.5652	3	15	15	15	15;6;5	15;6;5	15;6;5	14	11	14	14	11	14	14	11	14	73.6	73.6	73.6	28.804	254	254;253;254	6.19	12	7	15	10	12	12	8	7	9	10	9	9	0	323.31	69.7	47.6
A0A0C4DFV9;Q01105;A0A087X027;P0DME0	A0A0C4DFV9;Q01105;A0A087X027;P0DME0	Protein SET;Protein SETSIP	SET;SETSIP	152	1093900000	326710000	422500000	344740000	364650000	8.56188	4	9	9	9	9;9;6;6	9;9;6;6	9;9;6;6	7	8	9	7	8	9	7	8	9	42.9	42.9	42.9	31.124	266	266;290;292;302	6.42	6	6	3	5	7	10	9	9	7	4	1	7	0	323.31	39.8	42.9
E9PKZ0;P62917;G3V1A1;E9PKU4;E9PP36	E9PKZ0;P62917;G3V1A1;E9PKU4	60S ribosomal protein L8	RPL8	153	1092600000	622610000	224560000	245380000	3.64183e+08	8.56132	5	13	13	13	13;13;12;11;2	13;13;12;11;2	13;13;12;11;2	10	10	12	10	10	12	10	10	12	50.7	50.7	50.7	22.389	205	205;257;167;235;148	6.02	7	12	10	7	2	13	7	4	5	7	5	8	0	323.31	46.8	46.8
P46940;A0A0J9YXZ5;H0YLE8;H0YKA5;A0A087WWP1;A0A087X225;E9PDT6	P46940;A0A0J9YXZ5;H0YLE8	Ras GTPase-activating-like protein IQGAP1	IQGAP1	154	1092200000	442680000	372830000	276660000	3.64057e+08	8.56117	7	81	81	79	81;63;51;3;3;2;1	81;63;51;3;3;2;1	79;61;49;3;3;2;0	65	63	69	65	63	69	63	61	67	61.1	61.1	60.2	189.25	1657	1657;1191;1085;43;107;48;509	6.67	19	22	26	37	24	20	21	23	19	41	27	23	0	323.31	54.5	53.4
O94925;H7BZD1;C9JIJ6;B7Z509;H7C201	O94925	Glutaminase kidney isoform, mitochondrial	GLS	155	1091700000	409580000	300870000	381280000	363910000	8.56099	5	28	28	25	28;6;5;5;4	28;6;5;5;4	25;6;2;4;2	26	18	23	26	18	23	23	15	20	53.5	53.5	45.3	73.46	669	669;114;164;174;182	6.54	9	12	16	12	16	12	10	9	9	15	16	11	0	323.31	53.4	38.3
P23246;H0Y9K7;H0Y9U2	P23246	Splicing factor, proline- and glutamine-rich	SFPQ	156	1090200000	360120000	344200000	385880000	363400000	8.56038	3	24	22	22	24;5;2	22;5;2	22;5;2	21	22	22	19	21	21	19	21	21	42.9	41.4	41.4	76.149	707	707;223;88	6.4	16	15	10	13	11	15	12	15	13	6	16	14	0	323.31	40	42.6
Q01082;A0A087WUZ3;F8W6C1;O15020;A4QPE4;P11277	Q01082;A0A087WUZ3	Spectrin beta chain, non-erythrocytic 1	SPTBN1	157	1085400000	476890000	304470000	304010000	361790000	8.55846	6	114	114	113	114;110;30;5;4;4	114;110;30;5;4;4	113;109;29;4;3;3	86	86	87	86	86	87	85	85	86	59	59	58.5	274.61	2364	2364;2366;690;2390;934;2137	6.79	26	22	26	48	37	38	27	23	21	41	40	39	0	323.31	48.3	45.4
P17987;E7ERF2;E7EQR6;F5H282;F5GZ03;F5H136;F5GZI8;F5H676;F5H726;F5GYL4;F5H7Y1	P17987;E7ERF2;E7EQR6;F5H282	T-complex protein 1 subunit alpha	TCP1	158	1081700000	377350000	363630000	340720000	3.60567e+08	8.55699	11	32	32	32	32;24;22;19;12;8;6;6;5;3;2	32;24;22;19;12;8;6;6;5;3;2	32;24;22;19;12;8;6;6;5;3;2	24	26	28	24	26	28	24	26	28	75.5	75.5	75.5	60.343	556	556;433;401;332;221;136;100;111;91;65;59	6.79	7	11	13	28	21	14	10	12	15	17	23	13	0	323.31	66	61.2
P13797;A0A0A0MSQ0;H7C4N2;U3KQI3;Q5TBN3;F2Z2Z9	P13797;A0A0A0MSQ0	Plastin-3	PLS3	159	1076200000	428270000	310210000	337740000	358740000	8.55478	6	31	31	25	31;29;8;7;2;1	31;29;8;7;2;1	25;23;6;5;0;1	27	26	27	27	26	27	21	20	21	63	63	51.9	70.81	630	630;617;190;164;246;42	6.61	18	19	9	16	13	19	16	24	12	15	13	22	0	323.31	52.7	55.4
P00367;P49448	P00367;P49448	Glutamate dehydrogenase 1, mitochondrial;Glutamate dehydrogenase 2, mitochondrial	GLUD1;GLUD2	160	1075000000	462550000	273460000	339000000	3.58337e+08	8.55429	2	26	26	26	26;16	26;16	26;16	24	22	23	24	22	23	24	22	23	54.1	54.1	54.1	61.397	558	558;558	6.32	4	17	18	15	13	5	8	9	9	8	20	7	0	323.31	50.5	50.5
P12956;B1AHC9	P12956;B1AHC9	X-ray repair cross-complementing protein 6	XRCC6	161	1071700000	349340000	363110000	359290000	3.57247e+08	8.55297	2	34	34	34	34;30	34;30	34;30	28	30	31	28	30	31	28	30	31	62.9	62.9	62.9	69.842	609	609;559	6.7	17	8	17	13	18	18	15	12	18	19	12	19	0	323.31	55	61.1
P23396;E9PL09;E9PPU1;H0YEU2;F2Z2S8;H0YCJ7;H0YF32;E9PQ96;E9PJH4;E9PK82;E9PSF4;E9PQX2;H0YES8	P23396;E9PL09;E9PPU1;H0YEU2;F2Z2S8;H0YCJ7	40S ribosomal protein S3	RPS3	162	1053400000	411770000	323260000	318360000	351130000	8.54547	13	21	21	20	21;18;15;13;12;12;10;8;8;8;6;3;1	21;18;15;13;12;12;10;8;8;8;6;3;1	20;17;15;12;12;12;10;8;8;8;5;3;1	18	17	20	18	17	20	17	17	19	77	77	73.3	26.688	243	243;231;158;171;117;135;123;91;115;128;103;44;33	6.45	10	16	18	8	8	9	10	13	20	11	9	12	0	323.31	70.8	63
Q13509;A0A0B4J269;G3V2A3;CON__ENSEMBL:ENSBTAP00000025008;Q9H4B7;G3V5W4;G3V2R8;G3V3R4;G3V2N6;G3V542;G3V3J6;G3V3W7	Q13509;A0A0B4J269	Tubulin beta-3 chain	TUBB3	163	1052200000	272110000	389050000	391010000	3.50723e+08	8.54496	12	28	13	10	28;27;12;5;5;3;3;3;3;1;1;1	13;12;6;1;1;2;2;2;2;1;1;1	10;9;6;0;0;2;2;2;2;1;1;1	26	25	25	12	11	11	9	8	8	68.4	47.6	40.9	50.432	450	450;797;189;536;451;97;118;148;164;46;55;87	6.94	9	11	6	15	13	16	10	9	9	16	13	17	0	323.31	61.3	64.4
P48643;B7ZAR1;E9PCA1;E7ENZ3;D6RIZ7;H0Y914	P48643;B7ZAR1;E9PCA1;E7ENZ3	T-complex protein 1 subunit epsilon	CCT5	164	1031400000	367230000	279560000	384570000	3.43787e+08	8.53629	6	35	35	35	35;32;32;31;3;2	35;32;32;31;3;2	35;32;32;31;3;2	25	30	32	25	30	32	25	30	32	71	71	71	59.67	541	541;503;520;486;44;62	5.96	24	25	17	13	9	15	14	20	13	10	15	15	0	323.31	60.6	64.9
P02786;G3V0E5;H7C3V5;F8WBE5	P02786;G3V0E5	Transferrin receptor protein 1;Transferrin receptor protein 1, serum form	TFRC	165	1025900000	388330000	289770000	347840000	341980000	8.534	4	29	29	29	29;27;6;2	29;27;6;2	29;27;6;2	27	22	27	27	22	27	27	22	27	44.7	44.7	44.7	84.87	760	760;679;118;81	6.03	14	15	14	14	15	13	15	11	13	12	12	6	0	323.31	42.1	38.2
A0A0U1RRM4;P26599;A6NLN1;K7EKJ7;A0A0D9SF20;K7EK45;K7ES59;K7ELW5;A0A087WU68;A0A087WUW5;K7EKX4	A0A0U1RRM4;P26599;A6NLN1	Polypyrimidine tract-binding protein 1	PTBP1	166	1024400000	371350000	354830000	298240000	3.41473e+08	8.53336	11	19	19	18	19;19;17;9;8;6;5;4;4;2;1	19;19;17;9;8;6;5;4;4;2;1	18;18;16;8;8;6;4;3;4;2;1	16	15	19	16	15	19	15	14	18	61.2	61.2	59.9	62.463	588	588;531;527;237;197;256;149;105;227;81;56	6.45	7	15	23	19	13	12	11	11	14	17	19	9	0	323.31	56.1	55.3
P07814;V9GYZ6;V9GZ76	P07814;V9GYZ6	Bifunctional glutamate/proline--tRNA ligase;Glutamate--tRNA ligase;Proline--tRNA ligase	EPRS	167	1021900000	397920000	322090000	301940000	340650000	8.53231	3	62	62	62	62;39;6	62;39;6	62;39;6	50	45	52	50	45	52	50	45	52	54.7	54.7	54.7	170.59	1512	1512;968;194	6.36	30	27	18	16	17	32	38	20	22	19	22	22	0	323.31	49.3	41.1
P62701;Q8TD47;C9JEH7;P22090	P62701	40S ribosomal protein S4, X isoform	RPS4X	168	1021800000	317830000	385990000	318020000	3.40613e+08	8.53226	4	21	21	21	21;10;9;9	21;10;9;9	21;10;9;9	13	15	19	13	15	19	13	15	19	62	62	62	29.597	263	263;263;262;263	6.39	7	8	10	11	9	11	12	8	7	5	8	10	0	171.99	47.5	48.3
P63261;I3L3I0;I3L1U9;I3L4N8;I3L3R2;K7EM38;J3KT65	P63261;I3L3I0;I3L1U9;I3L4N8	Actin, cytoplasmic 2;Actin, cytoplasmic 2, N-terminally processed	ACTG1	169	1019500000	349390000	322230000	347920000	3.39847e+08	8.53128	7	31	2	2	31;19;19;18;12;11;11	2;2;2;2;2;2;2	2;2;2;2;2;2;2	26	28	29	2	2	2	2	2	2	89.3	4.8	4.8	41.792	375	375;214;214;241;164;133;198	7.1	2		3	8	3	4	5	6	7	4	4	3	0	323.31	75.5	85.1
P15880;H0YEN5;E9PQD7;I3L404;E9PMM9;E9PPT0;E9PM36;H3BNG3;H0YE27	P15880;H0YEN5;E9PQD7;I3L404;E9PMM9	40S ribosomal protein S2	RPS2	170	1012400000	364950000	326370000	321080000	3.37467e+08	8.52823	9	14	14	14	14;12;11;8;7;6;6;2;1	14;12;11;8;7;6;6;2;1	14;12;11;8;7;6;6;2;1	12	12	14	12	12	14	12	12	14	46.1	46.1	46.1	31.324	293	293;195;235;155;218;197;209;44;63	7.3	5	3	4	12	12	9	6	4	6	13	16	8	0	219.06	43	42.3
P62424;Q5T8U2;Q5T8U3	P62424;Q5T8U2;Q5T8U3	60S ribosomal protein L7a	RPL7A	171	1011900000	367830000	308020000	336050000	337300000	8.52802	3	16	16	16	16;9;9	16;9;9	16;9;9	13	13	15	13	13	15	13	13	15	51.1	51.1	51.1	29.995	266	266;151;191	6.78	8	6	8	12	9	8	5	7	7	10	11	11	0	323.31	47.4	38.7
P16401	P16401	Histone H1.5	HIST1H1B	172	987700000	313360000	343310000	331030000	3.29233e+08	8.5175	1	7	7	7	7	7	7	6	6	7	6	6	7	6	6	7	22.6	22.6	22.6	22.58	226	226	6.71	3	4	5	6	1	3	6	5	6	7	2	4	0	46.096	22.6	22.6
P12004	P12004	Proliferating cell nuclear antigen	PCNA	173	956920000	306830000	301860000	348230000	3.18973e+08	8.50375	1	16	16	16	16	16	16	13	13	16	13	13	16	13	13	16	73.2	73.2	73.2	28.768	261	261	6.73	6	7	4	11	10	12	7	3	5	7	12	9	0	240.8	62.5	62.5
P00505	P00505	Aspartate aminotransferase, mitochondrial	GOT2	174	956450000	421380000	357780000	177290000	3.18817e+08	8.50354	1	24	24	24	24	24	24	21	22	21	21	22	21	21	22	21	60.2	60.2	60.2	47.517	430	430	6.25	11	19	14	11	11	14	10	12	17	9	10	12	0	305.41	60.2	58.6
Q13813;A0A0D9SGF6	Q13813;A0A0D9SGF6	Spectrin alpha chain, non-erythrocytic 1	SPTAN1	175	948310000	364550000	278740000	305030000	3.16107e+08	8.49983	2	106	106	2	106;105	106;105	2;1	63	71	88	63	71	88	1	2	2	55.1	55.1	1.3	284.54	2472	2472;2498	6.96	15	20	34	23	33	27	20	20	39	25	33	34	0	323.31	33.5	40
P41091;Q2VIR3;F8W810;H7BZU1	P41091;Q2VIR3;F8W810	Eukaryotic translation initiation factor 2 subunit 3;Putative eukaryotic translation initiation factor 2 subunit 3-like protein	EIF2S3;EIF2S3L	176	945570000	323420000	280770000	341380000	315190000	8.49857	4	22	22	22	22;17;14;6	22;17;14;6	22;17;14;6	17	20	18	17	20	18	17	20	18	53.8	53.8	53.8	51.109	472	472;472;466;183	6.59	10	10	10	9	11	10	11	16	12	12	10	8	0	260.3	49.6	48.5
P31939;C9JLK0;H7C1S2;F8WEF0	P31939	Bifunctional purine biosynthesis protein PURH;Phosphoribosylaminoimidazolecarboxamide formyltransferase;IMP cyclohydrolase	ATIC	177	945370000	377760000	305240000	262380000	3.15127e+08	8.49849	4	33	33	33	33;9;9;5	33;9;9;5	33;9;9;5	28	26	29	28	26	29	28	26	29	79.2	79.2	79.2	64.615	592	592;170;231;84	6.25	9	26	15	16	15	10	6	13	12	15	13	15	0	323.31	72.5	69.1
Q08211	Q08211	ATP-dependent RNA helicase A	DHX9	178	935830000	369390000	316350000	250100000	3.11947e+08	8.49408	1	47	47	47	47	47	47	40	35	43	40	35	43	40	35	43	47.9	47.9	47.9	140.96	1270	1270	6.5	16	12	15	24	19	28	17	7	12	14	20	20	0	323.31	41.7	36.2
Q01469;I6L8B7;A8MUU1	Q01469;I6L8B7	Fatty acid-binding protein, epidermal	FABP5	179	928160000	412630000	279590000	235940000	3.09387e+08	8.4905	3	8	8	8	8;4;1	8;4;1	8;4;1	7	6	8	7	6	8	7	6	8	65.2	65.2	65.2	15.164	135	135;101;101	6.85	7	4	2	3	8	9	11	3	5	4	7	8	0	88.65	65.2	57
P23284	P23284	Peptidyl-prolyl cis-trans isomerase B	PPIB	180	925600000	382440000	306450000	236710000	3.08533e+08	8.4893	1	15	15	15	15	15	15	13	11	13	13	11	13	13	11	13	57.9	57.9	57.9	23.742	216	216	6.56	4	4	7	9	11	7	5	4	6	8	6	6	0	131.41	54.6	50.5
A0A1C7CYX9;Q16555;E5RFU4	A0A1C7CYX9;Q16555	Dihydropyrimidinase-related protein 2	DPYSL2	181	918570000	436320000	261420000	220830000	306190000	8.48599	3	27	27	23	27;27;4	27;27;4	23;23;2	26	24	27	26	24	27	22	20	23	60.6	60.6	52.3	73.502	677	677;572;170	6.8	17	16	8	9	13	16	16	24	12	11	14	22	0	323.31	58.2	53.3
P25398	P25398	40S ribosomal protein S12	RPS12	182	915210000	332160000	335220000	247840000	3.05073e+08	8.4844	1	9	9	9	9	9	9	7	8	9	7	8	9	7	8	9	71.2	71.2	71.2	14.515	132	132	6.12	5	4	9	15	16	6	4	3	7	9	8	3	0	323.31	63.6	70.5
Q7KZF4;H7C597	Q7KZF4	Staphylococcal nuclease domain-containing protein 1	SND1	183	913200000	310760000	325110000	277330000	304400000	8.48344	2	49	49	49	49;8	49;8	49;8	36	34	42	36	34	42	36	34	42	66.2	66.2	66.2	102	910	910;231	7.3	6	4	17	24	20	22	8	11	18	30	18	22	0	323.31	56.3	50.4
H0YA96;H0Y8G5;Q14103;D6RAF8;D6RF44;D6RBQ9;D6RD83	H0YA96;H0Y8G5;Q14103;D6RAF8;D6RF44;D6RBQ9	Heterogeneous nuclear ribonucleoprotein D0	HNRNPD	184	906780000	360170000	325090000	221530000	3.02263e+08	8.48039	7	11	10	10	11;11;11;8;7;6;5	10;10;10;7;6;5;5	10;10;10;7;6;5;5	8	11	9	8	10	8	8	10	8	47.6	43.8	43.8	23.811	210	210;260;355;221;111;155;92	6.67	5	5	8	6	6	11	5	5	7	8	6	7	0	92.866	37.6	47.6
P05388;F8VWS0;F8VW21;F8VU65;F8VZS0;F8VPE8;G3V210;Q8NHW5;F8VQY6;F8VRK7;F8VWV4;F8VS58;F8W1K8	P05388;F8VWS0;F8VW21;F8VU65;F8VZS0;F8VPE8;G3V210;Q8NHW5;F8VQY6;F8VRK7	60S acidic ribosomal protein P0;60S acidic ribosomal protein P0-like	RPLP0;RPLP0P6	185	904930000	363530000	265290000	276100000	301640000	8.47949	13	15	15	15	15;14;12;12;10;9;9;9;8;8;6;6;5	15;14;12;12;10;9;9;9;8;8;6;6;5	15;14;12;12;10;9;9;9;8;8;6;6;5	11	12	13	11	12	13	11	12	13	54.6	54.6	54.6	34.273	317	317;281;244;247;246;153;166;317;142;156;111;121;107	6.41	7	7	10	10	10	12	7	6	10	8	6	9	0	323.31	52.7	46.4
P51858	P51858	Hepatoma-derived growth factor	HDGF	186	885340000	371660000	313820000	199860000	2.95113e+08	8.46999	1	13	13	13	13	13	13	12	11	12	12	11	12	12	11	12	61.7	61.7	61.7	26.788	240	240	6.64	6	6	8	10	10	5	5	4	5	11	10	7	0	322.61	58.3	48.3
P24752;H0YEL7;E9PRQ6;E9PKF3	P24752	Acetyl-CoA acetyltransferase, mitochondrial	ACAT1	187	866120000	384100000	329870000	152140000	2.88703e+08	8.46045	4	18	18	18	18;7;4;1	18;7;4;1	18;7;4;1	15	18	16	15	18	16	15	18	16	66	66	66	45.199	427	427;136;141;54	6.12	7	11	9	19	15	11	15	10	9	4	11	7	0	323.31	56	66
P31948;F5H783;H0YGI8;F5GXD8	P31948	Stress-induced-phosphoprotein 1	STIP1	188	864610000	327940000	332200000	204470000	2.88203e+08	8.4597	4	28	28	28	28;11;8;6	28;11;8;6	28;11;8;6	21	21	22	21	21	22	21	21	22	51	51	51	62.639	543	543;236;137;138	6.12	11	14	13	9	9	14	10	15	9	6	7	11	0	323.31	42.2	41.1
Q92945;A0A087WTP3;M0R0I5;M0QYH3;M0R0C6;M0R3J3;M0QYG1;M0QXW7;M0R251;M0R263	Q92945;A0A087WTP3;M0R0I5	Far upstream element-binding protein 2	KHSRP	189	861830000	326020000	286740000	249080000	287280000	8.45831	10	25	25	24	25;24;13;7;4;4;3;3;2;2	25;24;13;7;4;4;3;3;2;2	24;23;13;7;3;3;2;3;1;1	23	24	25	23	24	25	22	23	24	46.7	46.7	44.7	73.114	711	711;711;279;169;176;269;114;116;79;143	6.16	19	14	10	10	10	23	26	21	9	7	10	11	0	323.31	43.5	45.7
K7ELC2;P62841;K7EM56;A0A0B4J2B4;K7EJ78;S4R417;K7EQJ5;S4R456	K7ELC2;P62841;K7EM56;A0A0B4J2B4;K7EJ78;S4R417;K7EQJ5;S4R456	40S ribosomal protein S15	RPS15	190	860550000	140490000	292270000	427790000	286850000	8.45765	8	4	4	4	4;4;3;3;3;3;3;2	4;4;3;3;3;3;3;2	4;4;3;3;3;3;3;2	4	3	3	4	3	3	4	3	3	52.6	52.6	52.6	17.723	152	152;145;112;118;129;135;141;68	5.58	8	4	1	4	7	2	6	1	2	1	4	3	0	63.704	52.6	38.2
P15144;H0YLZ8;H0YMC1	P15144	Aminopeptidase N	ANPEP	191	858770000	363990000	310760000	184020000	2.86257e+08	8.45676	3	38	38	38	38;2;2	38;2;2	38;2;2	34	34	28	34	34	28	34	34	28	46.6	46.6	46.6	109.54	967	967;65;122	6.21	13	19	15	20	13	26	21	13	15	18	11	10	0	323.31	42	44.8
P05023;M0R116;A0A0A0MT26;P13637;B1AKY9;P50993;H0Y7C1;Q13733;Q5TC05;P54707;Q5TC01;M0QXF2;E9PRA5;Q5TC02	P05023	Sodium/potassium-transporting ATPase subunit alpha-1	ATP1A1	192	857930000	329620000	274040000	254260000	2.85973e+08	8.45633	14	34	34	31	34;12;12;12;10;10;8;6;3;3;2;2;2;1	34;12;12;12;10;10;8;6;3;3;2;2;2;1	31;9;9;9;7;7;6;4;3;1;2;1;2;1	27	27	29	27	27	29	25	24	27	42.2	42.2	38.8	112.89	1023	1023;983;1226;1013;1009;1020;714;1029;157;1039;144;251;517;106	6.75	14	10	9	15	26	19	13	8	8	17	23	15	0	323.31	37	33.3
A0A0A0MRV0;Q9P2E9;A0A087WVV2;F8W7S5;A0A087WU26;A2A2S5;V9GY78;E9PN67	A0A0A0MRV0;Q9P2E9;A0A087WVV2;F8W7S5	Ribosome-binding protein 1	RRBP1	193	856410000	291520000	247820000	317080000	2.85473e+08	8.45557	8	40	40	39	40;40;35;30;15;5;1;1	40;40;35;30;15;5;1;1	39;39;34;29;15;5;1;0	28	34	32	28	34	32	27	33	31	33.5	33.5	32.9	152.45	1410	1410;1410;934;751;346;300;229;1989	6.1	18	14	15	16	17	13	14	11	9	9	16	13	0	323.31	26.5	31
Q15084	Q15084	Protein disulfide-isomerase A6	PDIA6	194	856050000	293780000	301540000	260730000	285350000	8.45538	1	16	16	16	16	16	16	16	15	15	16	15	15	16	15	15	56.4	56.4	56.4	48.121	440	440	5.86	11	9	9	11	6	4	15	10	8	4	3	7	0	267.89	56.4	56.4
O14950;J3QRS3;P19105;J3KTJ1	O14950;J3QRS3;P19105	Myosin regulatory light chain 12B;Myosin regulatory light chain 12A	MYL12B;MYL12A	195	841640000	273670000	280450000	287520000	2.80547e+08	8.44801	4	16	16	8	16;15;15;7	16;15;15;7	8;7;7;0	14	14	13	14	14	13	8	7	6	83.7	83.7	50.6	19.779	172	172;177;171;114	6.84	4	7	9	8	7	9	7	7	22	7	6	6	0	323.31	73.3	73.3
P26373;J3QSB4;H3BTH3	P26373;J3QSB4	60S ribosomal protein L13	RPL13	196	835170000	316280000	206480000	312410000	278390000	8.44465	3	9	9	9	9;8;3	9;8;3	9;8;3	7	9	7	7	9	7	7	9	7	32.2	32.2	32.2	24.261	211	211;126;63	6.04	7	3	6	10	7	6	8	2	3	4	8	3	0	283.9	32.2	32.2
P26639;D6R9F8;D6RCA5;D6RDJ6;A2RTX5;D6RBR8;B7ZLP8	P26639	Threonine--tRNA ligase, cytoplasmic	TARS	197	831500000	312510000	242500000	276490000	2.77167e+08	8.44274	7	37	37	37	37;5;4;4;2;1;1	37;5;4;4;2;1;1	37;5;4;4;2;1;1	28	31	34	28	31	34	28	31	34	57.1	57.1	57.1	83.434	723	723;129;118;131;802;50;766	6.64	20	13	10	14	15	21	22	13	11	15	22	16	0	323.31	49.4	51
E7EVA0;P27816;H7C456;H7C4C5;B5MEG9;H0Y2V1;F8W9U4;A0A0J9YVV8;A0A0J9YW37	E7EVA0;P27816	Microtubule-associated protein;Microtubule-associated protein 4	MAP4	198	817370000	332710000	266620000	218040000	2.72457e+08	8.4353	9	41	41	41	41;41;11;10;9;8;7;5;5	41;41;11;10;9;8;7;5;5	41;41;11;10;9;8;7;5;5	33	32	32	33	32	32	33	32	32	24.3	24.3	24.3	245.44	2297	2297;1152;283;493;760;463;828;76;140	6.14	16	15	14	22	15	11	16	18	11	18	11	9	0	323.31	20.4	19.6
B8ZZQ6;P06454;B8ZZA1;B8ZZW7;H7C2N1	B8ZZQ6;P06454;B8ZZA1;B8ZZW7;H7C2N1	Prothymosin alpha;Prothymosin alpha, N-terminally processed;Thymosin alpha-1	PTMA	199	816950000	92303000	93087000	631560000	2.72317e+08	8.43507	5	5	5	5	5;5;4;4;4	5;5;4;4;4	5;5;4;4;4	4	2	5	4	2	5	4	2	5	36.4	36.4	36.4	11.758	107	107;111;131;136;148	7.38	3		2	14	1	4			4	23	2	2	0	127.81	36.4	22.4
P30050	P30050	60S ribosomal protein L12	RPL12	200	815630000	301740000	307690000	206210000	271880000	8.43438	1	7	7	7	7	7	7	6	7	7	6	7	7	6	7	7	58.8	58.8	58.8	17.818	165	165	6.01	7	6	8	9	5	6	7	6	5	4	3	7	0	310.91	54.5	58.8
P30153;B3KQV6;C9J9C1;E9PH38;E9PPI5;E9PNM7;E9PHZ6;M0QXG4;M0R0K6	P30153;B3KQV6;C9J9C1	Serine/threonine-protein phosphatase 2A 65 kDa regulatory subunit A alpha isoform	PPP2R1A	201	814240000	281780000	263530000	268920000	271410000	8.43363	9	30	30	24	30;21;17;6;2;2;2;1;1	30;21;17;6;2;2;2;1;1	24;18;14;6;0;0;0;1;1	23	26	26	23	26	26	18	22	20	58.7	58.7	45.5	65.308	589	589;410;395;132;83;119;135;38;66	6.88	11	8	14	11	14	20	12	7	10	12	13	22	0	323.31	50.3	54.7
Q01518;Q5T0R1;Q5T0R7;Q5T0R6;Q5T0R5;Q5T0R4;Q5T0R3;Q5T0R2;Q5T0S3;Q5T0R8	Q01518	Adenylyl cyclase-associated protein 1	CAP1	202	801440000	241960000	281830000	277650000	2.67147e+08	8.42675	10	25	25	15	25;10;9;9;9;9;9;9;4;3	25;10;9;9;9;9;9;9;4;3	15;1;1;1;1;1;1;1;0;0	20	20	23	20	20	23	12	10	13	57.3	57.3	32.6	51.901	475	475;215;174;176;179;201;203;208;145;58	5.81	15	15	18	15	7	5	9	14	19	13	6	4	0	323.31	52.8	54.9
Q99497;K7ELW0;K7EN27	Q99497;K7ELW0;K7EN27	Protein deglycase DJ-1	PARK7	203	798940000	268230000	277700000	253010000	2.66313e+08	8.42539	3	13	13	13	13;11;8	13;11;8	13;11;8	12	11	12	12	11	12	12	11	12	77.8	77.8	77.8	19.891	189	189;169;160	6.45	3	7	12	13	9	4	2	7	17	10	5	4	0	323.31	77.8	73.5
P62979;J3QS39;J3QTR3;F5H6Q2;F5GYU3;F5H2Z3;F5H265;B4DV12;F5H388;F5H747;F5GXK7;J3QKN0;Q5PY61;Q96C32;P62987;P0CG47;P0CG48;M0R1V7;M0R1M6;M0R2S1;J3QSA3;F5GZ39	P62979;J3QS39;J3QTR3;F5H6Q2;F5GYU3;F5H2Z3;F5H265;B4DV12;F5H388;F5H747;F5GXK7;J3QKN0;Q5PY61;Q96C32;P62987;P0CG47;P0CG48	Ubiquitin-40S ribosomal protein S27a;Ubiquitin;40S ribosomal protein S27a;Ubiquitin-60S ribosomal protein L40;Ubiquitin;60S ribosomal protein L40;Polyubiquitin-B;Ubiquitin;Polyubiquitin-C;Ubiquitin	RPS27A;UBB;UBC;UBA52	204	783500000	320480000	237800000	225220000	2.61167e+08	8.41692	22	7	7	7	7;4;4;4;4;4;4;4;4;4;4;4;4;4;4;4;4;3;3;3;2;2	7;4;4;4;4;4;4;4;4;4;4;4;4;4;4;4;4;3;3;3;2;2	7;4;4;4;4;4;4;4;4;4;4;4;4;4;4;4;4;3;3;3;2;2	6	7	7	6	7	7	6	7	7	48.7	48.7	48.7	17.965	156	156;93;106;122;134;136;149;153;155;160;169;206;229;305;128;229;685;63;114;138;43;61	6.59	11	4	2	2	4	6	10	6	4	2	8	7	0	148.33	42.9	48.7
P05198;G3V4T5;H0YJS4	P05198;G3V4T5;H0YJS4	Eukaryotic translation initiation factor 2 subunit 1	EIF2S1	205	780730000	267880000	243350000	269500000	2.60243e+08	8.41538	3	26	26	26	26;20;18	26;20;18	26;20;18	19	23	24	19	23	24	19	23	24	78.1	78.1	78.1	36.112	315	315;273;252	6.54	10	12	11	12	9	10	5	11	9	12	14	10	0	323.31	69.2	67.9
P40939;H0YFD6	P40939	Trifunctional enzyme subunit alpha, mitochondrial;Long-chain enoyl-CoA hydratase;Long chain 3-hydroxyacyl-CoA dehydrogenase	HADHA	206	775600000	313270000	258420000	203910000	2.58533e+08	8.41252	2	36	36	36	36;10	36;10	36;10	30	32	34	30	32	34	30	32	34	58.6	58.6	58.6	82.999	763	763;250	6.59	14	20	18	17	18	24	14	15	16	12	13	29	0	323.31	52	58.5
P62280;M0QZC5;M0R1H5;M0R1H6	P62280;M0QZC5	40S ribosomal protein S11	RPS11	207	773800000	261680000	261830000	250290000	2.57933e+08	8.41151	4	11	11	11	11;10;4;2	11;10;4;2	11;10;4;2	8	9	11	8	9	11	8	9	11	51.3	51.3	51.3	18.431	158	158;118;79;88	6.73	8	4	6	5	6	10	6	3	5	3	8	11	0	261.28	46.2	46.2
E7EQR4;P15311	E7EQR4;P15311	Ezrin	EZR	208	773410000	306670000	184280000	282460000	2.57803e+08	8.41129	2	32	22	21	32;32	22;22	21;21	27	24	27	20	16	18	19	15	17	54.4	40.6	39.4	69.371	586	586;586	5.61	16	14	10	5	1	7	21	11	11	6	1	5	0	323.31	50.5	43.9
X1WI28;P27635;B8A6G2;A6QRI9	X1WI28;P27635	60S ribosomal protein L10	RPL10	209	772450000	183130000	180700000	408630000	2.57487e+08	8.41075	4	8	8	2	8;8;2;2	8;8;2;2	2;2;2;2	6	7	7	6	7	7	2	2	2	49.5	49.5	14.5	22.975	200	200;214;108;181	5.46	9	10	6	3	2	5	6	9	2	2	2	5	0	224.38	39	43.5
P13010;C9JZ81;H7C0H9	P13010	X-ray repair cross-complementing protein 5	XRCC5	210	768270000	293710000	250900000	223650000	2.56087e+08	8.40839	3	44	44	44	44;8;2	44;8;2	44;8;2	36	37	37	36	37	37	36	37	37	70.1	70.1	70.1	82.704	732	732;131;19	6.53	8	21	15	27	24	6	6	16	18	26	20	9	0	323.31	61.6	62.3
P31040;D6RFM5;A0A087X1I3;H0Y8X1	P31040;D6RFM5;A0A087X1I3	Succinate dehydrogenase [ubiquinone] flavoprotein subunit, mitochondrial	SDHA	211	767080000	353120000	223240000	190720000	2.55693e+08	8.40772	4	24	24	24	24;22;19;4	24;22;19;4	24;22;19;4	22	20	19	22	20	19	22	20	19	57.7	57.7	57.7	72.691	664	664;583;519;126	5.88	15	15	16	10	4	12	17	16	16	9	3	7	0	323.31	56.2	50
J3KTA4;P17844;J3QSF1;J3KRZ1;J3QRQ7;J3KRX8;J3QRN5;X6RLV5;J3QR02;J3QLG9;J3QR62	J3KTA4;P17844	Probable ATP-dependent RNA helicase DDX5	DDX5	212	760580000	306770000	248530000	205280000	2.53527e+08	8.40402	11	29	28	22	29;29;12;12;8;4;2;2;2;1;1	28;28;11;11;8;4;2;2;2;1;1	22;22;8;7;7;4;2;2;2;1;1	24	22	22	23	21	22	17	16	17	53.3	53.3	42.8	69.086	614	614;614;153;166;212;120;65;96;99;46;52	6.43	5	9	24	14	12	7	7	8	12	11	11	12	0	164.49	46.6	40.7
P29966	P29966	Myristoylated alanine-rich C-kinase substrate	MARCKS	213	759890000	281840000	244570000	233480000	2.53297e+08	8.40363	1	8	8	8	8	8	8	7	6	6	7	6	6	7	6	6	42.5	42.5	42.5	31.554	332	332	5.02	11	7	2	1		1	12	9	3			1	0	323.31	40.4	37
Q15185;A0A087WYT3;B4DDC6	Q15185;A0A087WYT3;B4DDC6	Prostaglandin E synthase 3	PTGES3	214	758940000	250610000	287910000	220410000	2.52977e+08	8.40308	3	10	10	10	10;9;5	10;9;5	10;9;5	7	7	8	7	7	8	7	7	8	55.6	55.6	55.6	18.697	160	160;164;124	6.37	7	4	2	4	10	7	9	4	1	3	6	6	0	264.62	49.4	37.5
Q01813;B1APP8;B1APP6;H0Y757;Q5VSR5;V9GYV7;H0Y3Y3;V9GY25	Q01813	ATP-dependent 6-phosphofructokinase, platelet type	PFKP	215	752400000	318730000	204190000	229480000	250800000	8.39933	8	31	31	29	31;9;8;7;7;4;4;2	31;9;8;7;7;4;4;2	29;9;8;7;6;4;4;2	26	29	25	26	29	25	24	27	23	53.7	53.7	50.1	85.595	784	784;202;240;103;210;113;166;118	6.77	10	13	11	13	18	12	8	16	14	18	19	9	0	323.31	50.8	51.7
P24534;F2Z2G2;C9JZW3;F8WF65	P24534	Elongation factor 1-beta	EEF1B2	216	751880000	309940000	151340000	290590000	2.50623e+08	8.39902	4	11	9	9	11;2;2;1	9;2;2;1	9;2;2;1	10	8	9	8	6	7	8	6	7	59.1	59.1	59.1	24.763	225	225;68;123;29	5.58	2	7	11	2	3	5	2	12	5	1	1	1	0	323.31	56.4	46.7
P51991;H7C1J8	P51991	Heterogeneous nuclear ribonucleoprotein A3	HNRNPA3	217	748480000	301340000	289210000	157930000	2.49493e+08	8.39706	2	16	16	16	16;1	16;1	16;1	15	15	13	15	15	13	15	15	13	39.4	39.4	39.4	39.594	378	378;115	6.39	8	8	10	9	13	6	9	7	8	4	10	10	0	323.31	39.4	39.4
P50991	P50991	T-complex protein 1 subunit delta	CCT4	218	745390000	274130000	208380000	262880000	2.48463e+08	8.39526	1	28	28	28	28	28	28	26	23	26	26	23	26	26	23	26	64.2	64.2	64.2	57.924	539	539	6.55	13	14	17	12	15	12	13	13	16	18	16	11	0	323.31	60.9	53.4
P62942;Q5W0X3;A0A087WZM5;Q1JUQ5;Q1JUQ3;A0A087WTS4;Q5VVH2;A0A087WV48	P62942;Q5W0X3;A0A087WZM5	Peptidyl-prolyl cis-trans isomerase FKBP1A;Peptidyl-prolyl cis-trans isomerase	FKBP1A	219	742270000	303080000	245740000	193440000	247420000	8.39343	8	5	5	5	5;4;3;2;1;1;1;1	5;4;3;2;1;1;1;1	5;4;3;2;1;1;1;1	5	5	5	5	5	5	5	5	5	71.3	71.3	71.3	11.951	108	108;103;129;92;37;97;108;116	6.96	2	2	5	6	3		3	3	6	12	2	1	0	162.3	71.3	71.3
H7BY10;K7EJV9;K7ERT8;A8MUS3;P62750;K7EMA7	H7BY10;K7EJV9;K7ERT8;A8MUS3;P62750;K7EMA7	60S ribosomal protein L23a	RPL23A	220	730690000	195970000	288320000	246400000	2.43563e+08	8.38661	6	8	8	8	8;8;8;8;8;5	8;8;8;8;8;5	8;8;8;8;8;5	7	8	8	7	8	8	7	8	8	43	43	43	17.692	158	158;170;175;194;156;70	6.82	5	5	3	3	2	7	5	6	7	4	5	5	0	77.769	43	43
Q03135;E9PCT5	Q03135;E9PCT5	Caveolin-1;Caveolin	CAV1	221	728170000	208650000	253280000	266240000	2.42723e+08	8.38511	2	8	8	3	8;6	8;6	3;1	8	6	6	8	6	6	3	2	2	57.9	57.9	19.1	20.471	178	178;167	7.18		4	2	3	3	3	1	9	4	5	4	1	0	141.42	57.9	46.6
Q8NBS9	Q8NBS9	Thioredoxin domain-containing protein 5	TXNDC5	222	722320000	308020000	196360000	217940000	2.40773e+08	8.38161	1	17	17	17	17	17	17	13	14	16	13	14	16	13	14	16	47.9	47.9	47.9	47.628	432	432	6.36	4	5	13	8	9	8	4	6	7	6	5	8	0	323.31	39.6	43.8
Q9Y4L1;A0A087X054;E9PJ21;A0A087WWI4;K7EQK2;J3KTF1;J3QL06;Q9BST8;J3QQH7;J3QLE9;A0A087X214;A0A087WW13;Q9BXT5	Q9Y4L1;A0A087X054;E9PJ21;A0A087WWI4;K7EQK2	Hypoxia up-regulated protein 1	HYOU1	223	715960000	268480000	237110000	210370000	2.38653e+08	8.37777	13	35	35	35	35;34;24;24;24;11;10;7;7;7;4;4;1	35;34;24;24;24;11;10;7;7;7;4;4;1	35;34;24;24;24;11;10;7;7;7;4;4;1	32	29	27	32	29	27	32	29	27	46.1	46.1	46.1	111.33	999	999;937;656;677;678;224;211;147;149;154;92;102;2789	6.36	16	15	6	10	15	19	21	13	10	10	10	14	0	323.31	43.1	37.2
P62269;A0A0G2JQH2;Q5GGW2;J3JS69	P62269	40S ribosomal protein S18	RPS18	224	715160000	149740000	222570000	342850000	2.38387e+08	8.37728	4	8	8	8	8;3;3;2	8;3;3;2	8;3;3;2	6	7	8	6	7	8	6	7	8	43.4	43.4	43.4	17.718	152	152;33;34;82	5.72	9	10	1	2	5	6	8	6		1	3	7	0	223.17	32.2	38.2
Q6NZI2	Q6NZI2	Polymerase I and transcript release factor	PTRF	225	705530000	260660000	277310000	167550000	2.35173e+08	8.37139	1	12	12	12	12	12	12	11	10	11	11	10	11	11	10	11	30.8	30.8	30.8	43.476	390	390	6.53	7	10	4	8	13	15	11	6	4	7	11	9	0	236.16	30.8	30.8
P56537;B7ZBH1;A0A0U1RQV5;F8WD20;A0A0B4J1Y7;F8WDS6	P56537	Eukaryotic translation initiation factor 6	EIF6	226	704280000	281160000	195230000	227900000	2.34763e+08	8.37063	6	9	9	9	9;3;2;1;1;1	9;3;2;1;1;1	9;3;2;1;1;1	8	7	8	8	7	8	8	7	8	60	60	60	26.599	245	245;108;110;59;108;186	6.21	5	6	5	4	7	9	10	6	3	6	4	3	0	323.31	60	56.7
P07602;C9JIZ6;Q5BJH1	P07602;C9JIZ6	Prosaposin;Saposin-A;Saposin-B-Val;Saposin-B;Saposin-C;Saposin-D	PSAP	227	702120000	310220000	220150000	171750000	234040000	8.36929	3	18	18	13	18;17;8	18;17;8	13;12;8	16	17	15	16	17	15	12	13	10	40.3	40.3	30.9	58.112	524	524;527;240	6.52	12	5	4	6	9	6	13	7	6	5	7	10	0	252.89	35.7	39.3
P49588;H3BPK7	P49588	Alanine--tRNA ligase, cytoplasmic	AARS	228	701770000	284580000	200360000	216820000	233920000	8.36907	2	40	40	40	40;10	40;10	40;10	33	28	35	33	28	35	33	28	35	64	64	64	106.81	968	968;280	6.77	6	17	18	18	18	20	14	6	21	15	19	18	0	323.31	54	46.4
P00441;H7BYH4	P00441;H7BYH4	Superoxide dismutase [Cu-Zn]	SOD1	229	700720000	245800000	211570000	243340000	233570000	8.36842	2	7	7	7	7;6	7;6	7;6	7	6	6	7	6	6	7	6	6	63	63	63	15.936	154	154;135	6.95	9	2		4	4	12	8	2		4	6	11	0	323.31	63	41.6
Q9NZM1;H0YD14;O75923	Q9NZM1;H0YD14	Myoferlin	MYOF	230	699530000	294900000	239700000	164930000	2.33177e+08	8.36769	3	87	87	87	87;49;1	87;49;1	87;49;1	58	60	66	58	60	66	58	60	66	55.9	55.9	55.9	234.71	2061	2061;1177;2080	6.58	21	12	20	19	40	21	29	17	14	12	35	19	0	323.31	40.8	40.4
Q13200;H7C1H2;C9JPC0;H7C2Q3;F8WBS8	Q13200	26S proteasome non-ATPase regulatory subunit 2	PSMD2	231	696960000	217450000	269980000	209520000	2.32317e+08	8.36608	5	39	39	39	39;8;8;4;2	39;8;8;4;2	39;8;8;4;2	27	30	30	27	30	30	27	30	30	59.7	59.7	59.7	100.2	908	908;203;217;143;59	6.36	13	9	14	20	15	8	11	11	13	17	14	7	0	289.06	47.5	44.9
O60701;E7ER83;E7ETF4;E7EV97;E7ER95;D6RHF4;E9PBD2	O60701	UDP-glucose 6-dehydrogenase	UGDH	232	693840000	279700000	241950000	172190000	231280000	8.36414	7	31	31	31	31;6;6;6;5;3;3	31;6;6;6;5;3;3	31;6;6;6;5;3;3	24	30	26	24	30	26	24	30	26	77.9	77.9	77.9	55.023	494	494;130;153;181;84;53;55	6.28	16	15	16	19	11	12	16	14	21	11	9	15	0	323.31	72.5	77.7
Q13838;Q5STU3;A0A0G2JJZ9;F6WLT2;A0A140T9X3;A0A0A0MT12;F6TRA5;F6S4E6;A0A140T9X9;A0A140T996;F6UJC5;A0A140TA18;A0A140T973;A0A140T9K1;A0A140T9L4;H0Y400;F6R6M7;F6QYI9;A0A0G2JJL7;A0A0G2JHN7;F6U6E2;F6S2B7;H0YCC6;A0A140T9K2;A0A140T9N3	Q13838;Q5STU3;A0A0G2JJZ9;F6WLT2;A0A140T9X3;A0A0A0MT12;F6TRA5;F6S4E6;A0A140T9X9;A0A140T996;F6UJC5;A0A140TA18	Spliceosome RNA helicase DDX39B	DDX39B	233	692410000	253050000	202920000	236450000	2.30807e+08	8.36325	25	21	21	9	21;20;17;16;16;14;14;13;12;12;12;12;10;10;9;6;6;5;5;4;4;4;4;2;2	21;20;17;16;16;14;14;13;12;12;12;12;10;10;9;6;6;5;5;4;4;4;4;2;2	9;9;8;7;8;6;6;5;7;6;7;7;5;5;4;2;2;1;1;1;1;1;3;1;1	18	16	18	18	16	18	8	7	7	57.2	57.2	30.4	48.991	428	428;425;328;289;325;235;238;231;179;189;245;247;135;138;131;187;197;187;187;95;125;132;141;64;97	6.53	11	12	7	5	12	16	14	17	6	5	10	13	0	243	52.1	47
P13489;E9PMJ3;E9PLZ3;E9PIM9;H0YCR7;E9PIK5;E9PMN0;E9PMA9;E9PR82;E9PMI1	P13489	Ribonuclease inhibitor	RNH1	234	692110000	271320000	238610000	182180000	2.30703e+08	8.36305	10	23	23	23	23;11;11;11;10;9;6;5;2;2	23;11;11;11;10;9;6;5;2;2	23;11;11;11;10;9;6;5;2;2	17	19	21	17	19	21	17	19	21	81.1	81.1	81.1	49.973	461	461;189;194;199;285;181;168;77;35;40	6.41	7	11	8	13	8	11	16	6	12	11	7	7	0	201.32	64.2	65.5
P62081;B5MCP9	P62081;B5MCP9	40S ribosomal protein S7	RPS7	235	688770000	232480000	201560000	254730000	229590000	8.36095	2	13	13	13	13;9	13;9	13;9	9	11	13	9	11	13	9	11	13	58.8	58.8	58.8	22.127	194	194;187	6.72	10	3	8	3	5	10	8	12	9	9	6	6	0	286.09	57.2	58.2
P41252;A0A0A0MSX9;J3KR24;Q5TCD1;Q5TCC6;Q5TCC9	P41252;A0A0A0MSX9;J3KR24	Isoleucine--tRNA ligase, cytoplasmic	IARS	236	683560000	274980000	225770000	182810000	2.27853e+08	8.35766	6	50	50	50	50;48;46;10;4;2	50;48;46;10;4;2	50;48;46;10;4;2	34	36	43	34	36	43	34	36	43	53.5	53.5	53.5	144.5	1262	1262;1242;1152;330;174;72	6.72	7	12	16	28	21	11	10	10	11	23	20	14	0	323.31	39	41.9
P00966;Q5T6L6;Q5T6L5	P00966;Q5T6L6	Argininosuccinate synthase	ASS1	237	679780000	281430000	228470000	169880000	2.26593e+08	8.35525	3	25	25	25	25;13;11	25;13;11	25;13;11	22	20	19	22	20	19	22	20	19	69.4	69.4	69.4	46.53	412	412;198;179	6.5	8	8	15	14	15	13	10	7	9	18	4	14	0	317.92	67.5	64.6
Q99832;F8WAM2;F8WBP8;A0A0D9SG95	Q99832	T-complex protein 1 subunit eta	CCT7	238	670420000	260100000	169450000	240870000	2.23473e+08	8.34923	4	32	32	32	32;5;1;1	32;5;1;1	32;5;1;1	28	25	27	28	25	27	28	25	27	70.9	70.9	70.9	59.366	543	543;98;83;83	6.75	15	11	9	15	15	24	20	15	14	14	11	21	0	323.31	70.7	67.4
P04843;B7Z4L4;F8WF32	P04843;B7Z4L4	Dolichyl-diphosphooligosaccharide--protein glycosyltransferase subunit 1	RPN1	239	669620000	299510000	185120000	184990000	2.23207e+08	8.34871	3	28	28	28	28;20;5	28;20;5	28;20;5	24	24	21	24	24	21	24	24	21	55.7	55.7	55.7	68.569	607	607;435;121	6.61	9	11	8	13	11	13	8	10	5	10	13	13	0	323.31	53.9	48.9
P30048	P30048	Thioredoxin-dependent peroxide reductase, mitochondrial	PRDX3	240	669580000	285950000	183560000	200070000	2.23193e+08	8.34868	1	11	11	11	11	11	11	10	10	10	10	10	10	10	10	10	55.1	55.1	55.1	27.692	256	256	6.38	6	5	4	9	10	6	6	3	5	12	5	3	0	323.31	54.7	54.7
P62879;E7EP32;C9JXA5;C9JIS1;C9JZN1;F5H8J8;F5H100;F5H0S8;E9PCP0;P16520	P62879;E7EP32;C9JXA5;C9JIS1;C9JZN1	Guanine nucleotide-binding protein G(I)/G(S)/G(T) subunit beta-2	GNB2	241	667790000	313160000	202050000	152580000	2.22597e+08	8.34752	10	15	15	7	15;12;11;10;9;2;2;2;2;2	15;12;11;10;9;2;2;2;2;2	7;6;4;3;2;0;0;0;0;0	12	14	13	12	14	13	6	7	7	67.1	67.1	40.9	37.331	340	340;296;251;232;152;232;232;264;339;340	6.1	12	11	7	9	4	7	10	9	10	11	5	5	0	323.31	51.2	65
Q99714;Q5H928	Q99714;Q5H928	3-hydroxyacyl-CoA dehydrogenase type-2	HSD17B10	242	667610000	246630000	236270000	184710000	2.22537e+08	8.3474	2	16	16	16	16;10	16;10	16;10	14	16	14	14	16	14	14	16	14	90	90	90	26.923	261	261;169	6.94	8	9	8	13	19	11	6	8	11	12	16	15	0	323.31	85.1	90
P40227;J3KRI6	P40227	T-complex protein 1 subunit zeta	CCT6A	243	661830000	230590000	226250000	204990000	220610000	8.34363	2	27	27	21	27;1	27;1	21;0	17	24	22	17	24	22	12	18	16	68	68	55	58.024	531	531;128	6.52	15	8	10	17	15	10	11	10	9	14	14	13	0	323.31	47.5	59.9
P52597;A0A1B0GW42	P52597	Heterogeneous nuclear ribonucleoprotein F;Heterogeneous nuclear ribonucleoprotein F, N-terminally processed	HNRNPF	244	657330000	332420000	175170000	149730000	2.19107e+08	8.34066	2	19	17	17	19;7	17;7	17;7	14	15	17	12	13	15	12	13	15	62.4	55.9	55.9	45.671	415	415;98	5.85	15	10	10	6	8	3	8	10	9	9	7	4	0	323.31	58.6	58.1
D3YTB1;F8W727;P62910	D3YTB1;F8W727;P62910	60S ribosomal protein L32	RPL32	245	651740000	253670000	203340000	194730000	2.17247e+08	8.33695	3	5	5	5	5;5;5	5;5;5	5;5;5	4	5	5	4	5	5	4	5	5	34.6	34.6	34.6	15.616	133	133;153;135	6.52	7	8		1	3	6	3	4		2	6	8	0	160.41	28.6	34.6
Q15181;Q5SQT6	Q15181;Q5SQT6	Inorganic pyrophosphatase	PPA1	246	648460000	255840000	181890000	210730000	2.16153e+08	8.33476	2	18	18	18	18;10	18;10	18;10	17	17	17	17	17	17	17	17	17	78.2	78.2	78.2	32.66	289	289;178	6.67	11	6	13	6	10	8	6	13	17	8	11	8	0	246.56	75.8	75.4
P18085;C9JAK5;C9JPM4;U3KQF2;F5H1V1;F5H6T5;F8WDB3	P18085;C9JAK5;C9JPM4;U3KQF2	ADP-ribosylation factor 4	ARF4	247	641820000	253000000	190080000	198740000	213940000	8.33029	7	14	14	9	14;11;9;7;1;1;1	14;11;9;7;1;1;1	9;9;4;7;0;0;0	10	14	13	10	14	13	7	9	8	82.8	82.8	52.8	20.511	180	180;153;127;71;40;50;59	6.85	7	6	6	7	5	9	7	4	8	12	8	7	0	292.4	80.6	82.8
P20700;E9PBF6;A0A0D9SFE5;A0A0D9SFY5	P20700;E9PBF6;A0A0D9SFE5	Lamin-B1	LMNB1	248	637870000	235010000	209080000	193770000	212620000	8.3276	4	37	36	35	37;31;25;11	36;30;25;11	35;30;25;11	30	28	33	29	27	32	28	26	31	59.4	59.4	57.7	66.408	586	586;387;329;166	6.28	14	14	9	20	8	13	12	9	10	19	8	11	0	323.31	52.4	47.8
H3BLZ8;Q92841;A0A0U1RQJ0	H3BLZ8;Q92841	Probable ATP-dependent RNA helicase DDX17	DDX17	249	636710000	286270000	227530000	122910000	2.12237e+08	8.32682	3	28	21	21	28;28;2	21;21;1	21;21;1	24	22	23	17	16	18	17	16	18	43.9	35.2	35.2	80.439	731	731;729;56	7.16	5	7	7	2	11	10	7	9	10	4	10	13	0	323.31	36.4	37.9
P27695;G3V3M6;G3V5Q1;G3V3C7;A0A0C4DGK8;G3V5D9;G3V5M0;G3V359;H7C4A8;G3V3Y6;G3V2D9	P27695;G3V3M6;G3V5Q1;G3V3C7;A0A0C4DGK8	DNA-(apurinic or apyrimidinic site) lyase;DNA-(apurinic or apyrimidinic site) lyase, mitochondrial	APEX1	250	636220000	298150000	174970000	163100000	2.12073e+08	8.32649	11	19	19	19	19;16;15;12;11;8;8;8;7;1;1	19;16;15;12;11;8;8;8;7;1;1	19;16;15;12;11;8;8;8;7;1;1	14	18	15	14	18	15	14	18	15	68.9	68.9	68.9	35.554	318	318;263;242;174;146;107;162;172;150;41;49	5.83	7	6	16	12	4	6	5	2	9	7	3	7	0	323.31	63.8	66
Q15293;E9PP27	Q15293	Reticulocalbin-1	RCN1	251	633880000	243820000	215890000	174170000	2.11293e+08	8.32489	2	15	15	15	15;3	15;3	15;3	13	13	14	13	13	14	13	13	14	58.6	58.6	58.6	38.89	331	331;58	7.02	4	4	5	5	10	9	10	16		5	11	7	0	323.31	56.2	58.6
P60981;F6RFD5	P60981;F6RFD5	Destrin	DSTN	252	631610000	240320000	178840000	212450000	2.10537e+08	8.32333	2	14	13	13	14;10	13;9	13;9	11	11	13	11	10	12	11	10	12	75.2	70.9	70.9	18.506	165	165;135	5.74	8	9	8	5	4	8	10	5	6	2	5	4	0	200.75	70.9	74.5
A0A0R4J2E8;A8MXP9;P43243;D6REM6;D6R991;H0Y8T4;B3KM87;Q68E03;D6RCM3;D6REK4;D6R8Z5;D6RBI2;D6RBK5;D6RE02;D6RIA2;D6RB45;A0A1B0GX04;D6R9F3;D6RAM9;D6RAY2;D6RBS2	A0A0R4J2E8;A8MXP9;P43243;D6REM6;D6R991;H0Y8T4	Matrin-3	MATR3	253	630030000	229000000	184400000	216620000	2.10007e+08	8.32223	21	28	28	28	28;28;28;26;19;14;12;4;3;3;3;3;3;3;3;2;2;2;2;2;2	28;28;28;26;19;14;12;4;3;3;3;3;3;3;3;2;2;2;2;2;2	28;28;28;26;19;14;12;4;3;3;3;3;3;3;3;2;2;2;2;2;2	22	23	25	22	23	25	22	23	25	47.8	47.8	47.8	94.622	847	847;895;847;794;433;334;509;283;99;100;107;109;121;124;172;47;77;78;81;86;87	6.21	8	9	15	23	11	7	9	10	15	15	11	3	0	323.31	42.4	43.9
Q14974;J3KTM9;J3QKQ5;J3QR48;J3QRG4	Q14974;J3KTM9	Importin subunit beta-1	KPNB1	254	628620000	217300000	216840000	194470000	2.09537e+08	8.32126	5	41	41	41	41;32;7;6;2	41;32;7;6;2	41;32;7;6;2	28	31	32	28	31	32	28	31	32	53	53	53	97.169	876	876;690;248;148;60	6.42	13	16	15	19	13	15	18	19	17	13	12	14	0	323.31	43.4	46.7
A0A024R4E5;Q00341;H0Y394;H7C0A4;C9J5E5;C9JIZ1;C9JZI8;C9JHZ8;C9JES8;C9JHS7;H7BZC3;H7C2D1;C9JT62;C9JK79;C9JBS3;C9JEJ8;C9JHN6;C9JMQ6;C9JQ82;C9JHS9;C9J739	A0A024R4E5;Q00341;H0Y394	Vigilin	HDLBP	255	628240000	247220000	199900000	181120000	2.09413e+08	8.321	21	48	48	48	48;47;34;15;12;12;10;9;9;8;8;7;6;6;4;4;4;3;3;1;1	48;47;34;15;12;12;10;9;9;8;8;7;6;6;4;4;4;3;3;1;1	48;47;34;15;12;12;10;9;9;8;8;7;6;6;4;4;4;3;3;1;1	34	38	39	34	38	39	34	38	39	46.9	46.9	46.9	141.44	1268	1268;1268;973;332;221;224;164;141;147;126;267;308;96;128;69;79;81;46;53;17;19	6.57	18	7	17	16	13	20	18	11	18	10	21	13	0	323.31	36.5	38.2
F8VZJ2;H0YHX9;Q13765;E9PAV3;F8W0W4;F8W1N5;F8VNW4;F8VZ58	F8VZJ2;H0YHX9;Q13765;E9PAV3;F8W0W4;F8W1N5;F8VNW4	Nascent polypeptide-associated complex subunit alpha;Nascent polypeptide-associated complex subunit alpha, muscle-specific form	NACA	256	627960000	241790000	197500000	188670000	209320000	8.32081	8	6	6	5	6;6;6;6;5;4;4;1	6;6;6;6;5;4;4;1	5;5;5;5;4;3;3;0	5	6	6	5	6	6	4	5	5	51.5	51.5	41.9	15.016	136	136;213;215;2078;198;71;148;126	6.31	4	4	4	10	1	2	4	3	4	7	2	4	0	323.31	51.5	51.5
P41250;H7C443;F8WCK4	P41250	Glycine--tRNA ligase	GARS	257	625350000	247090000	197160000	181100000	208450000	8.319	3	29	29	29	29;1;1	29;1;1	29;1;1	25	28	25	25	28	25	25	28	25	50.9	50.9	50.9	83.165	739	739;77;79	6.74	13	10	10	12	16	12	14	9	15	10	15	16	0	323.31	48.7	49.9
P67809;H0Y449;C9J5V9	P67809;H0Y449	Nuclease-sensitive element-binding protein 1	YBX1	258	620890000	245000000	197040000	178860000	2.06967e+08	8.3159	3	12	6	6	12;8;5	6;5;3	6;5;3	8	9	10	3	4	5	3	4	5	49.7	37	37	35.924	324	324;374;216	7.68	2		3	2	1	2	3		4	3	4	4	0	323.31	34	41.4
P35998;C9JLS9	P35998	26S protease regulatory subunit 7	PSMC2	259	620520000	186820000	214460000	219240000	206840000	8.31563	2	25	25	25	25;7	25;7	25;7	22	19	22	22	19	22	22	19	22	68.1	68.1	68.1	48.633	433	433;130	6.68	14	2	5	9	13	4	14	4	4	12	15	6	0	323.31	63.3	54.5
P23381;G3V3H8;G3V3Y5;H0YJP3;G3V277;G3V423;G3V5U1;G3V456;G3V4C7;G3V4N8;G3V5W1;G3V3S7;G3V3X0;G3V3P2;G3V227;G3V2Y7;G3V5H5;P78534;G3V4A3;G3V4Q0;G3V2F2;G3V3R3;G3V4S4;G3V313;G3V339;G3V2C0;G3V4N0	P23381	Tryptophan--tRNA ligase, cytoplasmic;T1-TrpRS;T2-TrpRS	WARS	260	620080000	253900000	181610000	184570000	2.06693e+08	8.31533	27	22	22	22	22;10;10;7;7;5;5;5;2;2;2;2;2;2;2;2;1;1;1;1;1;1;1;1;1;1;1	22;10;10;7;7;5;5;5;2;2;2;2;2;2;2;2;1;1;1;1;1;1;1;1;1;1;1	22;10;10;7;7;5;5;5;2;2;2;2;2;2;2;2;1;1;1;1;1;1;1;1;1;1;1	19	18	20	19	18	20	19	18	20	66.5	66.5	66.5	53.165	471	471;223;226;185;212;140;153;154;97;104;107;114;124;150;152;177;25;33;36;40;55;58;63;68;70;86;105	5.82	13	17	14	15	17	8	11	17	7	10	12	5	0	323.31	61.6	53.9
S4R3N1	S4R3N1		HSPE1-MOB4	261	614000000	258640000	191180000	164180000	2.04667e+08	8.31105	1	9	9	0	9	9	0	6	7	7	6	7	7	0	0	0	46.4	46.4	0	29.736	261	261	5.9	4	4	7	4	6	6	3	3	6	3	3	2	0	34.843	30.7	39.1
P27824;H0Y9Q7;D6RDP7;D6RGY2;D6RFL1;D6RAU8;D6RB85;H0Y9H1;D6RAQ8;D6RHJ3;D6RD16	P27824	Calnexin	CANX	262	611650000	224020000	157710000	229920000	2.03883e+08	8.30938	11	18	18	18	18;8;6;6;5;5;5;4;3;1;1	18;8;6;6;5;5;5;4;3;1;1	18;8;6;6;5;5;5;4;3;1;1	15	14	15	15	14	15	15	14	15	40.7	40.7	40.7	67.567	592	592;170;168;308;131;134;144;189;107;78;96	5.86	15	3	9	7	4	5	14	5	5	7	1	8	0	323.31	31.4	30.9
Q16543;K7EQA9;K7EKQ2;K7EL68;K7EIU0	Q16543;K7EQA9;K7EKQ2	Hsp90 co-chaperone Cdc37;Hsp90 co-chaperone Cdc37, N-terminally processed	CDC37	263	609540000	253230000	187470000	168840000	203180000	8.30788	5	14	14	14	14;10;8;6;3	14;10;8;6;3	14;10;8;6;3	9	13	12	9	13	12	9	13	12	43.4	43.4	43.4	44.468	378	378;230;353;184;104	6.98	4		5	5	10	8	4	2	9	8	3	6	0	171.18	29.4	41
Q02790;F5H1U3;H0YFG2;F5H120	Q02790	Peptidyl-prolyl cis-trans isomerase FKBP4;Peptidyl-prolyl cis-trans isomerase FKBP4, N-terminally processed	FKBP4	264	609100000	214180000	181900000	213020000	2.03033e+08	8.30757	4	27	27	27	27;4;3;1	27;4;3;1	27;4;3;1	21	18	23	21	18	23	21	18	23	64.1	64.1	64.1	51.804	459	459;86;84;51	6.29	13	8	13	9	9	12	8	6	14	11	10	7	0	253.34	58.2	52.9
Q8WVC2;P63220;Q9BYK1;Q9BYK2	Q8WVC2;P63220;Q9BYK1	40S ribosomal protein S21	RPS21	265	604340000	214240000	199690000	190410000	2.01447e+08	8.30416	4	8	8	8	8;8;6;2	8;8;6;2	8;8;6;2	7	8	7	7	8	7	7	8	7	66.7	66.7	66.7	8.85	81	81;83;90;66	7.7	3	2	1	5	12	10	8	4	3	3	10	15	0	323.31	61.7	66.7
E9PBS1;P22234;D6RF62	E9PBS1;P22234;D6RF62	Multifunctional protein ADE2;Phosphoribosylaminoimidazole-succinocarboxamide synthase;Phosphoribosylaminoimidazole carboxylase	PAICS	266	603600000	231420000	210430000	161740000	2.01197e+08	8.30362	3	25	25	25	25;25;18	25;25;18	25;25;18	19	19	22	19	19	22	19	19	22	67.3	67.3	67.3	45.651	413	413;425;333	6.41	10	7	6	16	20	8	8	8	5	12	15	6	0	323.31	57.6	52.5
O00151	O00151	PDZ and LIM domain protein 1	PDLIM1	267	601760000	266310000	171800000	163640000	2.00583e+08	8.30229	1	16	16	16	16	16	16	14	16	16	14	16	16	14	16	16	79	79	79	36.071	329	329	6.74	5	10	10	9	13	11	8	10	8	12	14	7	0	323.31	66.3	79
Q9Y230;M0R0Y3;X6R2L4;M0QXI6;M0R0Z0;M0QXZ7	Q9Y230;M0R0Y3	RuvB-like 2	RUVBL2	268	601310000	217150000	220250000	163910000	2.00437e+08	8.30198	6	28	28	28	28;14;10;5;3;2	28;14;10;5;3;2	28;14;10;5;3;2	20	26	22	20	26	22	20	26	22	57.9	57.9	57.9	51.156	463	463;354;259;109;50;39	6.19	10	14	11	12	7	12	16	13	9	7	10	8	0	243.77	47.9	56.8
P13804;H0YLU7;H0YK49;H0YNX6;H0YL12;H0YKF0;H0YL83;H0YM12;J3KN60	P13804;H0YLU7;H0YK49;H0YNX6;H0YL12;H0YKF0	Electron transfer flavoprotein subunit alpha, mitochondrial	ETFA	269	597300000	261770000	186390000	149140000	199100000	8.29907	9	15	15	15	15;13;11;11;10;9;4;1;1	15;13;11;11;10;9;4;1;1	15;13;11;11;10;9;4;1;1	14	14	15	14	14	15	14	14	15	65.2	65.2	65.2	35.079	333	333;303;229;254;239;289;73;39;64	6.61	6	12	7	9	13	12	6	6	3	9	12	12	0	314.6	63.1	63.1
Q03252	Q03252	Lamin-B2	LMNB2	270	596970000	187890000	242720000	166370000	1.98993e+08	8.29884	1	37	35	35	37	35	35	29	27	32	27	25	30	27	25	30	55	53.4	53.4	69.948	620	620	6.48	15	12	7	15	7	10	13	12	14	17	7	11	0	323.31	44	43.2
Q12931;I3L0K7;I3L239;I3L2D5;I3L253	Q12931;I3L0K7	Heat shock protein 75 kDa, mitochondrial	TRAP1	271	594720000	269430000	156700000	168590000	198240000	8.29719	5	29	29	29	29;26;8;2;1	29;26;8;2;1	29;26;8;2;1	22	22	26	22	22	26	22	22	26	42.9	42.9	42.9	80.109	704	704;495;215;108;59	6.49	12	13	7	4	7	16	13	17	2	5	10	14	0	323.31	41.5	38.9
P62829;J3KT29;C9JD32;B9ZVP7;J3KTJ3	P62829;J3KT29;C9JD32;B9ZVP7	60S ribosomal protein L23	RPL23	272	590360000	183080000	254970000	152310000	1.96787e+08	8.294	5	10	10	10	10;8;7;7;3	10;8;7;7;3	10;8;7;7;3	8	6	7	8	6	7	8	6	7	61.4	61.4	61.4	14.865	140	140;122;91;114;81	6.23	3	6	5	4	4	8	8	2	6	4	3	3	0	323.31	49.3	35
Q13347;Q5TFK1	Q13347	Eukaryotic translation initiation factor 3 subunit I	EIF3I	273	587050000	173910000	194950000	218200000	1.95687e+08	8.29156	2	22	22	22	22;8	22;8	22;8	16	18	20	16	18	20	16	18	20	83.1	83.1	83.1	36.501	325	325;125	7.08	7	7	5	12	8	6	9	13	4	13	11	12	0	286.71	62.2	65.8
A0A0A0MR02;P45880;Q5JSD2;Q5JSD1;A2A3S1	A0A0A0MR02;P45880;Q5JSD2;Q5JSD1	Voltage-dependent anion-selective channel protein 2	VDAC2	274	582440000	252330000	184900000	145210000	1.94147e+08	8.28813	5	12	12	12	12;12;7;7;3	12;12;7;7;3	12;12;7;7;3	11	11	11	11	11	11	11	11	11	59.6	59.6	59.6	30.348	282	282;294;194;204;109	6.16	10	7	11	4	6	14	9	6	4	3	7	10	0	323.31	52.1	51.8
P07858;E9PKQ7;E9PNL5;E9PHZ5;E9PLY3;E9PSG5;E9PQM1;R4GMQ5;E9PR54;E9PJ67;E9PCB3;E9PS78	P07858	Cathepsin B;Cathepsin B light chain;Cathepsin B heavy chain	CTSB	275	578900000	241320000	207370000	130220000	192970000	8.28549	12	13	13	13	13;5;5;5;5;5;5;3;3;3;3;2	13;5;5;5;5;5;5;3;3;3;3;2	13;5;5;5;5;5;5;3;3;3;3;2	11	12	10	11	12	10	11	12	10	43.7	43.7	43.7	37.821	339	339;136;143;148;165;170;175;76;98;101;110;92	7.38	8	2		7	8	5	10	6	1	10	13	8	0	323.31	36	39.2
E5RI99;P62888;A0A0B4J213;E5RJH3;A0A0C4DH44	E5RI99;P62888	60S ribosomal protein L30	RPL30	276	578730000	208700000	206570000	163460000	192910000	8.28535	5	7	7	7	7;7;2;2;2	7;7;2;2;2	7;7;2;2;2	6	6	7	6	6	7	6	6	7	58.8	58.8	58.8	12.656	114	114;115;51;56;96	6.75	4	5	7	10	6	9	11	6	6	11	5	7	0	139.36	51.8	51.8
P31947	P31947	14-3-3 protein sigma	SFN	277	576090000	272740000	108540000	194800000	1.92027e+08	8.28336	1	14	12	12	14	12	12	13	12	13	12	10	11	12	10	11	66.9	59.7	59.7	27.774	248	248	6.2	7	9	8	5	2	5	6	7	8	2	3	9	0	323.31	62.9	52.8
O95831;E9PMA0	O95831	Apoptosis-inducing factor 1, mitochondrial	AIFM1	278	575490000	169760000	247940000	157780000	1.91827e+08	8.28291	2	23	23	23	23;9	23;9	23;9	19	17	17	19	17	17	19	17	17	49.8	49.8	49.8	66.9	613	613;274	6.54	7	4	6	7	8	14	18	5	3	4	8	8	0	323.31	43.7	34.7
Q9Y3I0	Q9Y3I0	tRNA-splicing ligase RtcB homolog	RTCB	279	575280000	261870000	205330000	108080000	191760000	8.28276	1	23	23	23	23	23	23	20	19	17	20	19	17	20	19	17	61.6	61.6	61.6	55.21	505	505	6.39	7	4	9	26	16	11	4	4	8	7	10	13	0	323.31	49.5	46.7
O60506;F6UXX1	O60506	Heterogeneous nuclear ribonucleoprotein Q	SYNCRIP	280	574730000	233170000	183490000	158070000	1.91577e+08	8.28234	2	24	24	5	24;9	24;9	5;4	20	24	22	20	24	22	3	5	4	47.7	47.7	14.4	69.602	623	623;185	6.53	7	12	13	11	7	18	13	14	15	9	7	11	0	323.31	42.4	47.7
P62249;M0R210;M0R3H0;A0A087WZ27;M0R1M5;M0QX76;Q6IPX4	P62249;M0R210;M0R3H0;A0A087WZ27;M0R1M5;M0QX76;Q6IPX4	40S ribosomal protein S16	RPS16;ZNF90	281	571120000	164810000	253780000	152540000	1.90377e+08	8.27961	7	8	8	8	8;7;6;6;5;4;4	8;7;6;6;5;4;4	8;7;6;6;5;4;4	7	8	8	7	8	8	7	8	8	52.1	52.1	52.1	16.445	146	146;129;100;129;85;50;152	5.61	6	7	6	7	3	3	6	5	5	2	4	2	0	88.067	47.3	52.1
Q13185;S4R2Y4;C9JMM0;B8ZZ43	Q13185	Chromobox protein homolog 3	CBX3	282	571000000	227970000	167050000	175980000	1.90333e+08	8.27951	4	9	9	7	9;4;3;3	9;4;3;3	7;4;3;3	7	9	7	7	9	7	6	7	5	61.7	61.7	55.2	20.811	183	183;107;62;101	5.94	3	7	7	3	2	3	6	8	5	4	2	1	0	187.35	49.2	61.7
P16989;A0A0D9SEI8	P16989	Y-box-binding protein 3	YBX3	283	568010000	146630000	236760000	184620000	1.89337e+08	8.27723	2	13	13	7	13;4	13;4	7;1	9	10	11	9	10	11	4	5	6	45.2	45.2	34.1	40.089	372	372;92	5.63	5	3	10	13	2	5	2		5	7	1	4	0	258.73	28	32.5
Q15056	Q15056	Eukaryotic translation initiation factor 4H	EIF4H	284	567750000	195800000	197210000	174740000	189250000	8.27704	1	9	9	9	9	9	9	8	8	8	8	8	8	8	8	8	47.6	47.6	47.6	27.385	248	248	6.72	3	4	4	2	3	5	5	2	4	1	4	6	0	114.62	41.9	43.5
P05976;P08590	P05976;P08590	Myosin light chain 1/3, skeletal muscle isoform;Myosin light chain 3	MYL1;MYL3	285	567630000	208090000	200350000	159190000	189210000	8.27694	2	1	1	1	1;1	1;1	1;1	1	1	1	1	1	1	1	1	1	6.2	6.2	6.2	21.145	194	194;195	6.12	1	1				2	2	1				1	0	15.428	6.2	6.2
P26640;A0A140T936;A0A140T954;A2ABF4;A0A0G2JJT9;H0Y426;A0A140T904	P26640;A0A140T936	Valine--tRNA ligase	VARS	286	563660000	229420000	172010000	162230000	1.87887e+08	8.2739	7	44	44	44	44;41;14;7;7;5;4	44;41;14;7;7;5;4	44;41;14;7;7;5;4	35	33	40	35	33	40	35	33	40	54	54	54	140.47	1264	1264;1183;366;174;174;288;95	6.11	10	14	23	27	14	8	18	8	18	24	12	3	0	323.31	44.5	41.8
P05556;E7EQW5;C9JPK5;Q5T3E6;E9PLR6;E7EUI6;H7C4N8;E7ERX5;C9JJP8;Q5T3E5;E9PQJ2;C9JNE0	P05556	Integrin beta-1	ITGB1	287	561120000	197600000	182180000	181340000	187040000	8.27193	12	27	27	27	27;7;5;5;5;5;4;4;3;3;3;1	27;7;5;5;5;5;4;4;3;3;3;1	27;7;5;5;5;5;4;4;3;3;3;1	21	22	23	21	22	23	21	22	23	40.6	40.6	40.6	88.414	798	798;163;98;136;143;152;108;124;31;89;104;14	7.01	12	2	4	10	10	15	14	11	8	10	8	15	0	237.15	35	38.8
P19367;B1AR63;B1AR62;B1AR61	P19367	Hexokinase-1	HK1	288	560860000	208590000	174090000	178180000	1.86953e+08	8.27173	4	35	35	28	35;8;4;4	35;8;4;4	28;7;3;3	30	28	27	30	28	27	25	25	23	45.7	45.7	39.8	102.48	917	917;290;114;139	6.27	14	13	11	17	6	9	15	12	8	19	8	9	0	323.31	38.8	37.2
Q15046;H3BVA8;J3KRL2;H3BPV7;H3BRC9	Q15046	Lysine--tRNA ligase	KARS	289	560220000	236260000	157960000	166000000	186740000	8.27124	5	24	24	24	24;7;4;3;2	24;7;4;3;2	24;7;4;3;2	18	21	23	18	21	23	18	21	23	54.3	54.3	54.3	68.047	597	597;256;102;104;76	6.43	8	8	11	10	6	11	13	10	9	5	5	12	0	224.59	35.3	45.6
P55884;C9JZG1;C9JQN7	P55884	Eukaryotic translation initiation factor 3 subunit B	EIF3B	290	557960000	227610000	154670000	175680000	1.85987e+08	8.26948	3	30	30	30	30;10;7	30;10;7	30;10;7	23	22	27	23	22	27	23	22	27	52	52	52	92.48	814	814;302;153	6.36	14	7	6	20	17	16	13	7	8	11	9	14	0	308.35	46.2	43.9
Q9NY33;G3V1D3;G3V180;E9PQ14;E9PPK9;E9PKK8;E9PNX5;E9PQF2	Q9NY33;G3V1D3;G3V180	Dipeptidyl peptidase 3	DPP3	291	554740000	228670000	164940000	161130000	1.84913e+08	8.26697	8	28	28	28	28;27;27;9;8;6;5;2	28;27;27;9;8;6;5;2	28;27;27;9;8;6;5;2	23	23	25	23	23	25	23	23	25	61.7	61.7	61.7	82.588	737	737;756;757;177;201;170;104;90	6.18	14	9	15	11	12	13	16	13	12	13	9	6	0	323.31	53.7	54.8
Q06323;H0YLU2;H0YKK6	Q06323	Proteasome activator complex subunit 1	PSME1	292	554410000	279100000	145510000	129800000	1.84803e+08	8.26671	3	15	15	15	15;6;5	15;6;5	15;6;5	13	13	15	13	13	15	13	13	15	64.3	64.3	64.3	28.723	249	249;114;90	5.5	12	5	12	12	3	3	8	4	7	8	2	4	0	161.93	61.4	54.2
P61158;B4DXW1;F8WDR7;Q9P1U1;F8WEW2;F8WE84;A0A0A0MTI9;H7C4J1;C9IZN3;Q9C0K3	P61158;B4DXW1	Actin-related protein 3	ACTR3	293	552370000	160420000	200770000	191180000	1.84123e+08	8.26511	10	23	23	23	23;20;7;3;2;2;1;1;1;1	23;20;7;3;2;2;1;1;1;1	23;20;7;3;2;2;1;1;1;1	20	20	22	20	20	22	20	20	22	66.3	66.3	66.3	47.371	418	418;367;84;418;34;41;189;208;222;210	6.67	7	5	9	10	12	5	9	9	10	12	12	3	0	280.73	61.2	61.2
O75083;D6RD66	O75083	WD repeat-containing protein 1	WDR1	294	551350000	166170000	187240000	197940000	1.83783e+08	8.26431	2	24	24	24	24;11	24;11	24;11	16	19	18	16	19	18	16	19	18	67	67	67	66.193	606	606;245	5.83	12	10	10	8	10	7	10	13	9	6	3	6	0	317.43	40.4	53.8
A0A087WXM6;J3QQT2;J3KRX5;A0A0A6YYL6;P18621;J3QLC8;A0A0A0MRF8;J3KRB3;A0A087WWH0;J3QS96;A0A087WY81;J3KSJ0	A0A087WXM6;J3QQT2;J3KRX5;A0A0A6YYL6;P18621;J3QLC8;A0A0A0MRF8;J3KRB3;A0A087WWH0;J3QS96	60S ribosomal protein L17	RPL17;RPL17-C18orf32	295	550930000	229310000	138330000	183290000	1.83643e+08	8.26398	12	7	7	7	7;7;7;7;7;5;5;4;4;4;3;2	7;7;7;7;7;5;5;4;4;4;3;2	7;7;7;7;7;5;5;4;4;4;3;2	7	7	7	7	7	7	7	7	7	42	42	42	19.586	169	169;171;174;228;184;174;190;129;131;138;97;56	6.61	6	8	4	6	7	3	4	2	3	7	13	4	0	228.61	42	42
P52565;J3KTF8;J3QQX2;J3KRE2;J3KRY1;J3KS60	P52565;J3KTF8;J3QQX2;J3KRE2	Rho GDP-dissociation inhibitor 1	ARHGDIA	296	547610000	203970000	203130000	140510000	1.82537e+08	8.26135	6	9	9	9	9;8;8;7;4;3	9;8;8;7;4;3	9;8;8;7;4;3	6	8	8	6	8	8	6	8	8	68.6	68.6	68.6	23.207	204	204;193;235;129;249;92	6.72	7	2		2	4	10	5	3		1	3	9	0	276.83	56.9	68.6
P62277;J3KMX5;E9PS50	P62277;J3KMX5	40S ribosomal protein S13	RPS13	297	546900000	182990000	242320000	121580000	1.82297e+08	8.26078	3	9	9	9	9;7;3	9;7;3	9;7;3	8	8	8	8	8	8	8	8	8	43	43	43	17.222	151	151;148;116	7.15	1		4	9	5	5	2	1	5	8	4	4	0	117.88	42.4	42.4
Q13268;C9JZP6;H0YJG9;H0YJP4	Q13268;C9JZP6;H0YJG9;H0YJP4	Dehydrogenase/reductase SDR family member 2, mitochondrial	DHRS2	298	543840000	221830000	125590000	196430000	1.81283e+08	8.25836	4	13	13	13	13;11;9;8	13;11;9;8	13;11;9;8	11	12	11	11	12	11	11	12	11	71.4	71.4	71.4	29.926	280	280;225;161;180	6.57	5	8	7	13	8	4	7	10	8	17	6	3	0	187.73	55.7	67.9
P62851	P62851	40S ribosomal protein S25	RPS25	299	537570000	192900000	168280000	176390000	179190000	8.25331	1	4	4	4	4	4	4	3	4	3	3	4	3	3	4	3	28	28	28	13.742	125	125	7.48	1	1	2	5	6	6	3	2	3	6	7	4	0	20.492	22.4	28
A0A0D9SFB3;A0A0D9SG12;A0A0D9SF53;O00571;O15523;A0A0J9YVQ7;A0A0J9YYH6;C9J081;B4DLA0;C9J8G5;A0A087WVZ1;A0A087WX09;D6RCM4;Q9NQI0;H0Y960	A0A0D9SFB3;A0A0D9SG12;A0A0D9SF53;O00571;O15523	ATP-dependent RNA helicase DDX3X;ATP-dependent RNA helicase DDX3Y	DDX3X;DDX3Y	300	536060000	177600000	196550000	161910000	1.78687e+08	8.25209	15	36	36	35	36;36;36;36;26;6;5;5;4;4;3;2;2;2;1	36;36;36;36;26;6;5;5;4;4;3;2;2;2;1	35;35;35;35;25;6;5;5;4;4;3;2;2;2;1	27	27	31	27	27	31	26	26	31	58.4	58.4	58.4	70.839	640	640;647;733;662;660;164;164;250;139;224;138;98;518;724;305	6.39	12	9	17	23	13	12	7	11	15	18	15	8	0	323.31	50.6	49.7
P38159;H3BT71;H0Y6E7;Q96E39;H3BUY5;H3BR27;A0A1B0GUK8;O75526;H3BNC1;Q8N7X1	P38159;H3BT71;H0Y6E7;Q96E39	RNA-binding motif protein, X chromosome;RNA-binding motif protein, X chromosome, N-terminally processed;RNA binding motif protein, X-linked-like-1	RBMX;RBMXL1	301	534420000	216290000	118540000	199590000	178140000	8.25076	10	17	17	17	17;13;12;12;8;6;5;4;3;2	17;13;12;12;8;6;5;4;3;2	17;13;12;12;8;6;5;4;3;2	12	11	13	12	11	13	12	11	13	47.6	47.6	47.6	42.331	391	391;296;292;390;263;78;158;392;37;1067	5.51	14	6	5	5	7	5	10	5	5	3	5	3	0	204.46	33	39.4
P39019;M0R2L9;A0A075B6E2;M0QXK4;M0QYF7;M0R140	P39019;M0R2L9;A0A075B6E2;M0QXK4;M0QYF7;M0R140	40S ribosomal protein S19	RPS19	302	527980000	277940000	155030000	95008000	1.75993e+08	8.24549	6	8	8	8	8;4;4;4;4;4	8;4;4;4;4;4	8;4;4;4;4;4	6	6	8	6	6	8	6	6	8	50.3	50.3	50.3	16.06	145	145;71;71;76;100;102	5.86	3	4	5	2	4	3	3	3	2	3	2	2	0	68.716	37.9	37.9
P60866;E5RJX2;G3XAN0;E5RIP1	P60866;E5RJX2;G3XAN0	40S ribosomal protein S20	RPS20	303	527190000	165290000	218790000	143120000	1.75733e+08	8.24485	4	6	6	6	6;3;3;2	6;3;3;2	6;3;3;2	4	6	5	4	6	5	4	6	5	36.1	36.1	36.1	13.373	119	119;61;64;46	5.46	5	9	4	3	2	1	10	9	4	2		1	0	127.11	29.4	36.1
G3V203;J3QQ67;Q07020;H0YHA7;F8VYV2;A0A075B7A0;F8VUA6;F8VXR6	G3V203;J3QQ67;Q07020;H0YHA7;F8VYV2;A0A075B7A0;F8VUA6	60S ribosomal protein L18	RPL18	304	526310000	174830000	151850000	199630000	1.75437e+08	8.24412	8	10	10	10	10;10;10;9;7;7;6;1	10;10;10;9;7;7;6;1	10;10;10;9;7;7;6;1	8	9	10	8	9	10	8	9	10	45.1	45.1	45.1	18.756	164	164;190;188;167;133;138;130;84	7.26	4	4	5	2	4	4	1	7	3	4	9	7	0	323.31	40.9	40.9
P16070;H0YD13;H0Y2P0;H0YE40;H0YDW7;H0YCV9;H0Y5E4;J3KN83;E9PKC6;H0YDX6;H0YD17;Q86UZ1;H0YF08;H0YD90;H0YEV3;H0YEU1	P16070;H0YD13;H0Y2P0;H0YE40	CD44 antigen	CD44	305	525120000	215790000	134760000	174570000	175040000	8.24314	16	12	12	12	12;11;11;7;5;5;5;4;3;3;3;2;1;1;1;1	12;11;11;7;5;5;5;4;3;3;3;2;1;1;1;1	12;11;11;7;5;5;5;4;3;3;3;2;1;1;1;1	10	10	12	10	10	12	10	10	12	17.1	17.1	17.1	81.537	742	742;206;287;82;240;249;294;232;78;181;229;80;186;195;243;249	5.92	11	6	7	5	4	5	9	4	6	2	7	5	0	323.31	13.9	16
P11498;E9PRE7;E9PS68	P11498	Pyruvate carboxylase, mitochondrial	PC	306	521840000	250920000	164250000	106670000	1.73947e+08	8.24042	3	51	51	51	51;20;14	51;20;14	51;20;14	39	38	40	39	38	40	39	38	40	59.1	59.1	59.1	129.63	1178	1178;489;298	6.08	13	22	20	10	13	11	17	24	16	15	9	7	0	323.31	47.5	47.3
P53621	P53621	Coatomer subunit alpha;Xenin;Proxenin	COPA	307	519300000	207770000	189980000	121550000	173100000	8.2383	1	49	49	49	49	49	49	38	38	39	38	38	39	38	38	39	52.9	52.9	52.9	138.34	1224	1224	5.97	15	20	18	25	16	6	13	15	25	20	6	7	0	323.31	44	41.3
P53396;K7ESG8;K7EIE7	P53396	ATP-citrate synthase	ACLY	308	518580000	194110000	166920000	157550000	172860000	8.23769	3	43	43	43	43;4;3	43;4;3	43;4;3	33	32	35	33	32	35	33	32	35	49.3	49.3	49.3	120.84	1101	1101;109;133	6.64	12	10	18	15	15	14	14	8	17	17	15	14	0	323.31	37.4	33.6
Q13162;H7C3T4;A6NG45;A6NJJ0	Q13162;H7C3T4	Peroxiredoxin-4	PRDX4	309	516980000	212200000	184530000	120250000	1.72327e+08	8.23635	4	14	12	12	14;8;5;4	12;6;5;4	12;6;5;4	12	11	12	11	9	10	11	9	10	60.5	55	55	30.54	271	271;161;186;185	6.72	3	6	7	3	3	5	5	9	6	3	6	5	0	281.53	57.6	51.7
E7EPB3;P50914	E7EPB3;P50914	60S ribosomal protein L14	RPL14	310	516690000	248840000	134240000	133600000	1.72227e+08	8.2361	2	6	6	6	6;6	6;6	6;6	6	5	6	6	5	6	6	5	6	43.5	43.5	43.5	14.558	124	124;215	7.11	1	5	4	1	4	6	4	5	2	2	6	6	0	99.415	43.5	37.1
Q12905;B4DY09;A0A0A0MRL0;X6R6Z1	Q12905;B4DY09	Interleukin enhancer-binding factor 2	ILF2	311	510710000	217480000	167500000	125730000	1.70237e+08	8.23105	4	19	19	19	19;17;7;6	19;17;7;6	19;17;7;6	17	17	17	17	17	17	17	17	17	71.3	71.3	71.3	43.062	390	390;352;150;115	6.31	15	9	14	8	7	9	13	8	14	8	8	12	0	196.3	71	71
P61604;B8ZZL8;B8ZZ54	P61604;B8ZZL8	10 kDa heat shock protein, mitochondrial	HSPE1	312	507560000	133600000	134050000	239920000	169190000	8.22837	3	7	3	3	7;6;3	3;2;3	3;2;3	5	5	6	3	2	3	3	2	3	67.6	32.4	32.4	10.932	102	102;101;47	6.76	1	3	1	1	5	3	3	3	2	3	2	2	0	36.65	53.9	48
Q15691	Q15691	Microtubule-associated protein RP/EB family member 1	MAPRE1	313	503260000	162440000	173190000	167630000	1.67753e+08	8.22467	1	19	19	17	19	19	17	15	17	18	15	17	18	13	15	16	84	84	80.2	29.999	268	268	6.94	10	7	8	4	10	7	5	6	10	2	12	16	0	323.31	76.5	80.6
P05455;E7ERC4;E9PGX9;E9PFL9	P05455;E7ERC4	Lupus La protein	SSB	314	500810000	185020000	151820000	163960000	1.66933e+08	8.22254	4	22	22	22	22;12;10;8	22;12;10;8	22;12;10;8	17	19	16	17	19	16	17	19	16	50	50	50	46.836	408	408;184;120;134	6.56	6	5	6	18	13	7	5	8	6	15	8	6	0	172.02	40.7	46.1
H0YN26;P39687;H7BZ09;O43423;O95626	H0YN26;P39687	Acidic leucine-rich nuclear phosphoprotein 32 family member A	ANP32A	315	499850000	166120000	131750000	201980000	1.66617e+08	8.22172	5	9	9	7	9;9;2;2;1	9;9;2;2;1	7;7;2;2;1	9	8	9	9	8	9	7	6	7	63.3	63.3	63.3	19.997	177	177;249;79;234;131	6.39	6	8	5	1	4	3	3	10	6	4	5	4	0	227.9	63.3	58.8
P35232;C9JW96;C9JZ20;E7ESE2;E9PCW0;D6RBK0	P35232;C9JW96;C9JZ20;E7ESE2;E9PCW0	Prohibitin	PHB	316	495500000	196220000	158010000	141270000	1.65167e+08	8.21792	6	18	18	18	18;15;12;12;12;6	18;15;12;12;12;6	18;15;12;12;12;6	17	17	18	17	17	18	17	17	18	78.3	78.3	78.3	29.804	272	272;246;201;202;216;124	6.77	3	8	8	9	14	10	6	8	11	12	10	5	0	190.52	75	75.7
P15531;E5RHP0;C9K028	P15531	Nucleoside diphosphate kinase A	NME1	317	493880000	214580000	114230000	165070000	1.64627e+08	8.2165	3	10	2	2	10;4;2	2;0;0	2;0;0	10	9	9	2	1	1	2	1	1	80.9	25	25	17.149	152	152;82;60	6.41				7	6	3				2	3	1	0	90.746	80.9	65.1
P30044	P30044	Peroxiredoxin-5, mitochondrial	PRDX5	318	491850000	199330000	124100000	168420000	163950000	8.21471	1	13	13	13	13	13	13	9	10	12	9	10	12	9	10	12	56.5	56.5	56.5	22.086	214	214	6.39	9	8	5	3	9	8	14	9	7	4	5	8	0	134.97	52.8	42.1
P35268;K7ERI7;K7EP65;K7EKS7;K7ELC4;K7EMH1;K7EJT5	P35268;K7ERI7;K7EP65;K7EKS7;K7ELC4;K7EMH1	60S ribosomal protein L22	RPL22	319	490070000	168000000	194740000	127330000	1.63357e+08	8.21314	7	5	5	5	5;4;3;3;3;3;2	5;4;3;3;3;3;2	5;4;3;3;3;3;2	4	5	5	4	5	5	4	5	5	51.6	51.6	51.6	14.787	128	128;95;48;53;79;89;47	5.6	4	7	5	3	2	5	6	6	1	2		4	0	110.6	50.8	51.6
P04899	P04899	Guanine nucleotide-binding protein G(i) subunit alpha-2	GNAI2	320	488760000	230690000	163100000	94973000	162921000	8.21198	1	20	20	14	20	20	14	20	17	14	20	17	14	14	12	10	60.6	60.6	42	40.45	355	355	6.28	9	8	6	15	12	11	7	5	4	7	5	14	0	323.31	60.6	56.9
P06737;E9PK47	P06737;E9PK47	Glycogen phosphorylase, liver form;Alpha-1,4 glucan phosphorylase	PYGL	321	485500000	175430000	167070000	143000000	1.61833e+08	8.20907	2	49	41	40	49;46	41;38	40;37	36	39	37	30	33	30	30	32	29	61.6	53.6	52.3	97.147	847	847;819	6.41	11	14	18	10	11	17	8	14	13	11	10	15	0	323.31	52.8	53.1
Q9UGI8;F8W7T0;H7BYK1;F8WDI4	Q9UGI8	Testin	TES	322	484940000	138520000	174200000	172220000	1.61647e+08	8.20857	4	21	21	21	21;5;3;1	21;5;3;1	21;5;3;1	17	15	16	17	15	16	17	15	16	58.9	58.9	58.9	47.996	421	421;79;192;44	6.85	3	3	12	8	6	7	1	5	17	8	6	5	0	193.66	51.8	42.5
P62913;Q5VVC8;Q5VVC9	P62913;Q5VVC8;Q5VVC9	60S ribosomal protein L11	RPL11	323	484510000	178780000	180420000	125310000	1.61503e+08	8.20818	3	7	7	7	7;6;5	7;6;5	7;6;5	7	4	3	7	4	3	7	4	3	52.8	52.8	52.8	20.252	178	178;174;131	6.32	1	2	2	6	5	3	1	1	2	4	3	1	0	60.113	52.8	25.8
F8VY35;F5H4R6;P55209;F8VUX1;F8W0J6;H0YIV4;F8VV59;F8W543;B7Z9C2;F8W020;F8VXI6;F8W118;H0YH88;H0YHC3;F8VVB5;F8VRJ2;B7Z4K9	F8VY35;F5H4R6;P55209;F8VUX1;F8W0J6;H0YIV4;F8VV59;F8W543;B7Z9C2;F8W020;F8VXI6;F8W118	Nucleosome assembly protein 1-like 1	NAP1L1	324	481930000	179020000	151010000	151910000	1.60647e+08	8.20587	17	15	15	13	15;15;15;14;14;14;12;11;11;9;9;8;7;7;6;5;5	15;15;15;14;14;14;12;11;11;9;9;8;7;7;6;5;5	13;13;13;12;12;12;10;9;9;7;7;6;5;5;4;3;5	11	12	13	11	12	13	9	10	11	78.8	78.8	74.6	31.02	264	264;383;391;237;379;385;327;328;349;207;215;209;177;198;161;114;208	5.92	8	11	11	8	7	5	5	12	11	7	5	3	0	323.31	67.4	78
P40121;E7ENU9;B8ZZL6;H7C0X8	P40121;E7ENU9	Macrophage-capping protein	CAPG	325	480520000	189100000	139700000	151710000	160170000	8.20458	4	13	13	13	13;9;5;4	13;9;5;4	13;9;5;4	11	10	11	11	10	11	11	10	11	52.9	52.9	52.9	38.498	348	348;253;218;103	7.44	3	3	6	4	5	7	3	4	2	4	7	13	0	315.16	45.1	47.4
Q14152	Q14152	Eukaryotic translation initiation factor 3 subunit A	EIF3A	326	478300000	178280000	146930000	153080000	159430000	8.20257	1	50	50	50	50	50	50	34	36	34	34	36	34	34	36	34	37.8	37.8	37.8	166.57	1382	1382	6.52	9	9	13	13	25	21	15	8	10	12	15	12	0	323.31	30.3	32.4
Q16666;A0A0A0MRB1;H3BM18;X6RHM1;H3BR88;H3BVE6;X6RHR0;Q6K0P9;H3BR65	Q16666	Gamma-interferon-inducible protein 16	IFI16	327	476460000	243680000	120690000	112100000	1.58823e+08	8.20091	9	26	26	26	26;10;6;6;6;3;3;3;1	26;10;6;6;6;3;3;3;1	26;10;6;6;6;3;3;3;1	20	13	21	20	13	21	20	13	21	41.7	41.7	41.7	88.255	785	785;243;167;180;229;83;150;492;74	7.09	5	10	2	4	6	11	9	10	5	5	9	12	0	181.89	32.6	21
P62854;Q5JNZ5	P62854;Q5JNZ5	40S ribosomal protein S26;Putative 40S ribosomal protein S26-like 1	RPS26;RPS26P11	328	468850000	126020000	186430000	156400000	1.56283e+08	8.19391	2	3	3	3	3;2	3;2	3;2	3	3	3	3	3	3	3	3	3	31.3	31.3	31.3	13.015	115	115;115	6.69	4		2	4	1	2	6	4	1	3	2	3	0	91.534	31.3	31.3
E9PJD9;P46776;E9PLL6;E9PLX7	E9PJD9;P46776;E9PLL6	60S ribosomal protein L27a	RPL27A	329	467260000	168370000	132970000	165920000	1.55753e+08	8.19244	4	5	5	5	5;5;4;2	5;5;4;2	5;5;4;2	3	4	5	3	4	5	3	4	5	48.4	48.4	48.4	10.127	91	91;148;108;113	6.05	6	4	1	2	2	3	7	6	1	3	1	3	0	38.345	37.4	48.4
E7EX73;E9PGM1;E7EUU4;Q04637;C9JF13;C9J6B6;C9K073;C9J2Z7;H7C044;H7C0V6;F8WCF2;C9JHW9	E7EX73;E9PGM1;E7EUU4;Q04637	Eukaryotic translation initiation factor 4 gamma 1	EIF4G1	330	465260000	171600000	128900000	164760000	1.55087e+08	8.19057	12	38	38	35	38;38;38;38;17;15;12;10;8;4;1;1	38;38;38;38;17;15;12;10;8;4;1;1	35;35;35;35;15;15;12;10;7;4;1;1	27	24	34	27	24	34	24	21	31	33.6	33.6	31.1	158.64	1436	1436;1513;1560;1599;903;757;869;833;226;180;50;160	6.46	18	9	8	11	7	17	18	7	10	11	7	17	0	243.21	25.4	22.2
Q9Y265;E7ETR0;H7C4G5;J3QLR1;H7C4I3	Q9Y265;E7ETR0;H7C4G5	RuvB-like 1	RUVBL1	331	462290000	203160000	162900000	96232000	1.54097e+08	8.1878	5	24	24	24	24;17;12;7;5	24;17;12;7;5	24;17;12;7;5	17	23	20	17	23	20	17	23	20	70.6	70.6	70.6	50.227	456	456;315;267;131;222	6.25	16	5	10	16	11	14	12	8	6	13	12	8	0	323.31	57.7	63.6
Q14019;H3BT58	Q14019	Coactosin-like protein	COTL1	332	456170000	152160000	145770000	158230000	1.52053e+08	8.182	2	9	9	9	9;4	9;4	9;4	8	7	6	8	7	6	8	7	6	69	69	69	15.945	142	142;73	6.93	1	3	4	6	8	1		3	4	4	9	2	0	171.26	69	54.9
P14868;H7BZ35;C9J7S3;C9JLC1;H7C278;C9JQM9	P14868	Aspartate--tRNA ligase, cytoplasmic	DARS	333	455380000	183330000	141440000	130610000	1.51793e+08	8.18125	6	33	33	33	33;12;10;10;9;7	33;12;10;10;9;7	33;12;10;10;9;7	24	25	29	24	25	29	24	25	29	68.9	68.9	68.9	57.136	501	501;188;175;182;179;135	6.8	8	5	9	16	16	14	7	10	4	14	18	9	0	212.84	50.3	50.3
Q9UQ35;I3L182;I3L4D8;I3L1I8;I3L1C0;A0A087X1W1;I3L4U6;I3L3Q8	Q9UQ35	Serine/arginine repetitive matrix protein 2	SRRM2	334	454260000	173170000	142760000	138320000	1.51417e+08	8.18017	8	33	33	33	33;5;5;4;3;3;2;1	33;5;5;4;3;3;2;1	33;5;5;4;3;3;2;1	25	23	26	25	23	26	25	23	26	18.1	18.1	18.1	299.61	2752	2752;895;1018;297;94;251;78;184	6.21	11	11	8	11	10	8	17	15	7	8	10	5	0	183.24	14.5	14.1
P35237;A0A024QZX5;A0A087X1N8	P35237;A0A024QZX5;A0A087X1N8	Serpin B6	SERPINB6	335	451090000	184230000	154400000	112460000	1.50363e+08	8.17714	3	22	22	21	22;21;21	22;21;21	21;20;20	19	18	20	19	18	20	18	17	19	76.9	76.9	74.7	42.621	376	376;380;395	6.35	8	11	9	12	8	9	14	13	12	11	7	5	0	323.31	70.5	68.9
E7EQV9;P61313;E7ENU7;E7EX53;E7ERA2	E7EQV9;P61313;E7ENU7;E7EX53	Ribosomal protein L15;60S ribosomal protein L15	RPL15	336	450640000	93517000	172540000	184580000	1.50212e+08	8.17671	5	8	8	8	8;8;7;5;2	8;8;7;5;2	8;8;7;5;2	6	6	7	6	6	7	6	6	7	36.8	36.8	36.8	20.51	174	174;204;175;133;59	6.16	4	3	3	3		4	8	5	1	2		4	0	31.569	31.6	36.2
E7ES33;E7EPK1;Q16181;G3V1Q4;A0A0U1RRE1;A0A0U1RRH9;A0A0U1RQK0;A0A0U1RRD1;A0A0U1RRM2;Q5JXL7;Q6ZU15	E7ES33;E7EPK1;Q16181;G3V1Q4	Septin-7	44081	337	449860000	183630000	143200000	123030000	1.49953e+08	8.17596	11	16	16	16	16;16;16;14;7;5;2;2;2;1;1	16;16;16;14;7;5;2;2;2;1;1	16;16;16;14;7;5;2;2;2;1;1	15	13	15	15	13	15	15	13	15	48.2	48.2	48.2	48.715	417	417;437;437;401;157;147;76;77;111;88;432	6.62	4	5	10	10	10	9	6	5	13	7	4	9	0	193.57	45.1	40
O00410;H0Y8C6;E7ETV3;E7EQT5;C9JZD8;E7EV12;C9JMV5;H0Y3V4;E7EWK4;E7EX05;C9J875;C9JZ53;C9JQT6;E7ESA1;E7ESZ1;E7ETV8;C9JXE0	O00410;H0Y8C6	Importin-5	IPO5	338	449010000	156310000	156050000	136650000	149670000	8.17513	17	41	41	40	41;37;9;7;5;5;5;5;4;4;3;3;3;3;3;3;2	41;37;9;7;5;5;5;5;4;4;3;3;3;3;3;3;2	40;36;9;7;5;5;5;5;4;4;3;3;3;3;3;3;2	27	32	37	27	32	37	27	31	36	64.5	64.5	63.4	123.63	1097	1097;1099;170;126;74;142;165;182;117;119;75;77;88;98;106;128;64	6.42	17	12	11	14	13	14	8	17	10	12	5	21	0	323.31	40.6	48.2
P53999	P53999	Activated RNA polymerase II transcriptional coactivator p15	SUB1	339	448890000	175330000	134510000	139050000	149630000	8.17502	1	6	6	6	6	6	6	6	4	6	6	4	6	6	4	6	42.5	42.5	42.5	14.395	127	127	7.33	1	1	3	3	4		2	1	4	5	4	2	0	73.018	42.5	30.7
D6R9P3;D6RD18;D6RBZ0;Q99729	D6R9P3;D6RD18;D6RBZ0;Q99729	Heterogeneous nuclear ribonucleoprotein A/B	HNRNPAB	340	447140000	174130000	160050000	112960000	1.49047e+08	8.17332	4	10	10	10	10;10;10;8	10;10;10;8	10;10;10;8	8	9	9	8	9	9	8	9	9	30.4	30.4	30.4	30.302	280	280;283;327;332	6.47	5	2	3	9	6	5	4	2	1	6	4	6	0	139.2	29.6	27.5
P54577;A0A0C4DGZ5	P54577;A0A0C4DGZ5	Tyrosine--tRNA ligase, cytoplasmic;Tyrosine--tRNA ligase, cytoplasmic, N-terminally processed;Tyrosine--tRNA ligase	YARS	341	446850000	169130000	128440000	149280000	148950000	8.17304	2	27	27	27	27;17	27;17	27;17	24	23	23	24	23	23	24	23	23	58.7	58.7	58.7	59.143	528	528;388	6.49	8	8	6	21	7	7	9	4	7	18	7	8	0	323.31	53.2	50
P49773;D6REP8;D6RE99;D6RD60;D6RC06	P49773	Histidine triad nucleotide-binding protein 1	HINT1	342	446460000	164060000	151180000	131220000	148820000	8.17266	5	9	9	9	9;4;4;4;2	9;4;4;4;2	9;4;4;4;2	7	8	7	7	8	7	7	8	7	79.4	79.4	79.4	13.802	126	126;78;78;103;65	7.56	2		2	6	4	16	1		1	3	5	12	0	280.97	79.4	79.4
P42677;Q5T4L4	P42677;Q5T4L4	40S ribosomal protein S27	RPS27	343	445360000	186300000	181160000	77900000	1.48453e+08	8.17159	2	6	6	2	6;4	6;4	2;2	5	6	5	5	6	5	1	2	1	42.9	42.9	14.3	9.461	84	84;66	5.69	3	4	4	7	5	2	2	1	3	4	3	1	0	43.815	41.7	42.9
Q16778;P33778;P23527;P06899;Q8N257;Q6DRA6;Q6DN03	Q16778;P33778;P23527;P06899;Q8N257	Histone H2B type 2-E;Histone H2B type 1-B;Histone H2B type 1-O;Histone H2B type 1-J;Histone H2B type 3-B	HIST2H2BE;HIST1H2BB;HIST1H2BO;HIST1H2BJ;HIST3H2BB	344	445320000	193260000	65717000	186340000	148439000	8.17155	7	7	2	2	7;7;7;7;6;2;2	2;2;2;2;2;2;2	2;2;2;2;2;2;2	6	6	6	2	1	2	2	1	2	47.6	7.9	7.9	13.92	126	126;126;126;126;126;164;193	6.5			3	1		1			4	1			0	10.695	41.3	47.6
P48147	P48147	Prolyl endopeptidase	PREP	345	443320000	418460000	11529000	13328000	1.47772e+08	8.16959	1	17	17	17	17	17	17	11	8	10	11	8	10	11	8	10	37.3	37.3	37.3	80.699	710	710	6.24	7	5			1	4	3	4	1		4	5	0	114.3	24.9	17.6
A0A024R4M0;P46781;B5MCT8;C9JM19;F2Z3C0;A8MXK4	A0A024R4M0;P46781;B5MCT8;C9JM19	40S ribosomal protein S9	RPS9	346	442780000	132080000	190760000	119940000	1.47593e+08	8.16907	6	14	14	14	14;14;11;11;3;3	14;14;11;11;3;3	14;14;11;11;3;3	10	12	12	10	12	12	10	12	12	41.2	41.2	41.2	22.591	194	194;194;139;156;77;79	5.65	5	6	7	2	3	5	7	7	5		1	3	0	176.49	31.4	37.1
Q99613;B5ME19;H3BPE4;H3BPE3;H3BTY8	Q99613;B5ME19	Eukaryotic translation initiation factor 3 subunit C;Eukaryotic translation initiation factor 3 subunit C-like protein	EIF3C;EIF3CL	347	441890000	116870000	144420000	180600000	1.47297e+08	8.16819	5	27	27	27	27;26;4;3;2	27;26;4;3;2	27;26;4;3;2	20	22	25	20	22	25	20	22	25	32.4	32.4	32.4	105.34	913	913;914;148;132;79	6.88	10	5	10	5	6	13	11	11	15	9	7	11	0	322.03	29.4	29.6
P61353;K7ELC7;K7EQQ9;K7ERY7	P61353;K7ELC7;K7EQQ9	60S ribosomal protein L27	RPL27	348	441340000	195240000	143620000	102480000	1.47113e+08	8.16765	4	6	6	6	6;5;3;1	6;5;3;1	6;5;3;1	5	5	6	5	5	6	5	5	6	44.9	44.9	44.9	15.798	136	136;144;80;40	6.75	5	2	3	9	3	5	4	4	2	4	3	9	0	29.912	44.9	44.9
P46778;G3V1B3;M0R181	P46778;G3V1B3;M0R181	60S ribosomal protein L21	RPL21	349	439470000	217370000	60893000	161210000	146491000	8.16581	3	6	6	6	6;3;3	6;3;3	6;3;3	5	4	5	5	4	5	5	4	5	36.9	36.9	36.9	18.565	160	160;87;122	6.04	2	7	8	1	3	4	2	3	6	4	3	2	0	91.173	32.5	27.5
E9PKG1;H7C2I1;Q99873;E9PIX6;E9PQ98;H0YDE4;E9PNR9;Q9NR22	E9PKG1;H7C2I1;Q99873;E9PIX6;E9PQ98	Protein arginine N-methyltransferase 1	PRMT1	350	438250000	195250000	137040000	105960000	1.46083e+08	8.1646	8	21	21	9	21;21;21;13;12;10;9;3	21;21;21;13;12;10;9;3	9;9;9;7;6;4;3;1	18	17	16	18	17	16	7	8	7	67.7	67.7	26.8	37.709	325	325;371;361;207;205;238;160;394	6.24	7	10	5	7	11	7	5	8	5	6	9	5	0	218.01	62.2	63.7
P17931;G3V3R6	P17931;G3V3R6	Galectin-3;Galectin	LGALS3	351	436280000	198310000	125490000	112490000	145430000	8.16265	2	9	9	9	9;6	9;6	9;6	9	5	7	9	5	7	9	5	7	35.2	35.2	35.2	26.152	250	250;233	6.18	1	4	11	15	7			2	12	12	3		0	66.884	35.2	25.6
P50502;Q3KNR6;H7C3I1;F6VDH7;Q8NFI4;Q8IZP2;F8WAQ7	P50502;Q3KNR6;H7C3I1;F6VDH7;Q8NFI4	Hsc70-interacting protein;Putative protein FAM10A5	ST13;ST13P5	352	435640000	165120000	136190000	134330000	1.45213e+08	8.16201	7	13	13	13	13;9;8;7;7;6;1	13;9;8;7;7;6;1	13;9;8;7;7;6;1	9	9	12	9	9	12	9	9	12	36.3	36.3	36.3	41.331	369	369;211;146;162;369;240;38	6.89	5	3	2	5	4	11	8	5	3	6	4	7	0	157	25.7	29.3
P62753;A2A3R7;A2A3R5	P62753;A2A3R7;A2A3R5	40S ribosomal protein S6	RPS6	353	435190000	179370000	127510000	128310000	1.45063e+08	8.16156	3	7	7	7	7;4;4	7;4;4	7;4;4	5	6	5	5	6	5	5	6	5	30.9	30.9	30.9	28.68	249	249;91;218	7.08	3	3	3	5	7	2	2	2	4	6	8	4	0	61.604	26.5	27.3
P63010;A0A087X253;A0A087WU93;A0A087WZQ6;A0A087WYD1;K7EN71;K7ERB2;K7EJX1;K7EJ01;A0A087WXS3;K7EKZ5	P63010;A0A087X253;A0A087WU93;A0A087WZQ6;A0A087WYD1	AP-2 complex subunit beta	AP2B1	354	434850000	174160000	131530000	129150000	1.44947e+08	8.16121	11	37	37	21	37;35;26;26;24;9;9;6;5;2;2	37;35;26;26;24;9;9;6;5;2;2	21;21;13;13;13;4;4;3;1;1;1	28	33	32	28	33	32	16	18	17	52.4	52.4	36.5	104.55	937	937;913;663;677;639;132;151;80;164;49;63	6.26	12	10	17	16	8	18	12	15	17	18	5	7	0	323.31	37.1	44.4
P50570;A0A0D9SFB1;A0A0U1RQP1;A0A0D9SFE4;Q05193;A0A1B0GUX5;A0A1B0GU67;K7EPK9	P50570	Dynamin-2	DNM2	355	431310000	165080000	156410000	109810000	1.43767e+08	8.15766	8	31	31	16	31;8;8;8;8;6;5;1	31;8;8;8;8;6;5;1	16;3;3;3;3;2;2;1	26	26	27	26	26	27	14	15	15	45.2	45.2	28.4	98.063	870	870;835;856;864;864;320;356;50	6.74	7	7	16	10	12	14	11	8	12	10	7	17	0	323.31	40.1	40.2
P30084	P30084	Enoyl-CoA hydratase, mitochondrial	ECHS1	356	430250000	180140000	125350000	124760000	1.43417e+08	8.1566	1	15	15	15	15	15	15	12	14	14	12	14	14	12	14	14	65.9	65.9	65.9	31.387	290	290	6.2	12	7	7	7	6	9	9	9	11	7	6	5	0	323.31	59	59.3
Q9UNX3;J3QRI7;J3QQQ9;J3QQV1;E5RIT6;J3QRC4;P61254;J3KTJ8;J3KS10;E5RHH1;J3KSS0	Q9UNX3;J3QRI7;J3QQQ9;J3QQV1;E5RIT6;J3QRC4;P61254;J3KTJ8	60S ribosomal protein L26-like 1;60S ribosomal protein L26	RPL26L1;RPL26	357	429680000	180590000	96678000	152400000	1.43223e+08	8.15601	11	8	8	8	8;7;7;7;7;7;7;6;3;2;2	8;7;7;7;7;7;7;6;3;2;2	8;7;7;7;7;7;7;6;3;2;2	8	6	6	8	6	6	8	6	6	42.1	42.1	42.1	17.256	145	145;107;107;110;128;135;145;96;63;38;63	6.84	4	2	1	7	4	5	2	3	2	6	5	4	0	50.369	42.1	26.9
Q9Y678;H0Y8X7;D6RG17;H0Y8G2	Q9Y678	Coatomer subunit gamma-1	COPG1	358	428750000	152220000	134040000	142490000	1.42917e+08	8.15508	4	40	40	36	40;8;1;1	40;8;1;1	36;8;1;1	30	34	33	30	34	33	26	31	30	63.8	63.8	58.2	97.717	874	874;188;49;76	6.87	11	11	1	14	15	26	16	7	5	12	14	19	0	323.31	51.3	52.5
P08708;H0YN88;A0A075B716;H0YN73	P08708;H0YN88;A0A075B716	40S ribosomal protein S17	RPS17	359	426260000	133990000	149590000	142690000	142090000	8.15256	4	7	7	7	7;6;6;3	7;6;6;3	7;6;6;3	7	6	6	7	6	6	7	6	6	50.4	50.4	50.4	15.55	135	135;136;191;59	6.72	4	6	6	4	5	4	7	5	7	11	7	1	0	323.31	50.4	50.4
P54136;E5RJM9;E5RH09;E5RI24	P54136	Arginine--tRNA ligase, cytoplasmic	RARS	360	423720000	181530000	122080000	120110000	141240000	8.14996	4	37	37	37	37;8;7;1	37;8;7;1	37;8;7;1	30	27	31	30	27	31	30	27	31	61.5	61.5	61.5	75.378	660	660;129;113;58	6.72	6	9	7	15	19	18	10	5	3	13	12	15	0	323.31	52.9	49.8
O43852;H0Y875	O43852;H0Y875	Calumenin	CALU	361	421980000	188200000	97439000	136340000	1.4066e+08	8.14817	2	20	20	20	20;12	20;12	20;12	13	15	17	13	15	17	13	15	17	65.7	65.7	65.7	37.106	315	315;147	5.69	13	6	17	9	1	1	10	9	16	4	4	3	0	323.31	58.7	61.6
P62140;E7ETD8;C9J9S3;C9JP48	P62140;E7ETD8	Serine/threonine-protein phosphatase PP1-beta catalytic subunit;Serine/threonine-protein phosphatase	PPP1CB	362	421400000	166670000	132280000	122450000	1.40467e+08	8.14757	4	18	18	8	18;10;8;8	18;10;8;8	8;2;4;4	16	15	17	16	15	17	6	5	7	68.5	68.5	37.3	37.186	327	327;169;125;138	6.1	13	9	6	3	3	15	14	8	7	4	2	10	0	320.67	67.3	57.2
M0R0F0;P46782;M0R0R2;M0QZN2	M0R0F0;P46782;M0R0R2;M0QZN2	40S ribosomal protein S5;40S ribosomal protein S5, N-terminally processed	RPS5	363	420490000	140570000	134820000	145100000	1.40163e+08	8.14663	4	11	11	11	11;11;10;8	11;11;10;8	11;11;10;8	8	10	10	8	10	10	8	10	10	60	60	60	22.391	200	200;204;225;134	6.36	3	10	9	3	7	3	2	10	5		8	7	0	195.3	42.5	55
P14550;Q5T621;V9GYG2;V9GYP9	P14550	Alcohol dehydrogenase [NADP(+)]	AKR1A1	364	420340000	315780000	53478000	51083000	1.40114e+08	8.14648	4	13	13	13	13;4;3;3	13;4;3;3	13;4;3;3	12	10	12	12	10	12	12	10	12	59.7	59.7	59.7	36.573	325	325;147;119;140	6.85	2	3	1	7	3	6	5	3	3	7	3	3	0	84.353	57.2	46.2
P63000;P60763;J3KSC4;J3QLK0	P63000;P60763	Ras-related C3 botulinum toxin substrate 1;Ras-related C3 botulinum toxin substrate 3	RAC1;RAC3	365	419480000	145660000	153200000	120620000	1.39827e+08	8.14559	4	9	9	5	9;5;3;3	9;5;3;3	5;2;1;1	8	7	8	8	7	8	4	3	4	55.7	55.7	34.4	21.45	192	192;192;130;136	6.63	3	1	6	5	8	7	2	3	2	5	6	4	0	47.894	41.1	36.5
O95336;M0R261;M0R1L2;M0R0U3	O95336;M0R261	6-phosphogluconolactonase	PGLS	366	415510000	192270000	121760000	101480000	1.38503e+08	8.14146	4	16	16	16	16;12;7;7	16;12;7;7	16;12;7;7	15	14	11	15	14	11	15	14	11	88.8	88.8	88.8	27.547	258	258;216;147;179	6.21	7	8	5	7	12	11	11	8	5	9	5	4	0	163.23	88	88.8
P34897;G3V5L0;G3V4W5;H0YIZ0;G3V2Y4;G3V540;G3V2W0;G3V241;G3V3Y8;G3V4T0;G3V4X0;G3V2E4;G3V2D2;G3V2Y1;G3V3C6	P34897;G3V5L0;G3V4W5;H0YIZ0	Serine hydroxymethyltransferase, mitochondrial;Serine hydroxymethyltransferase	SHMT2	367	414970000	155230000	143720000	116020000	1.38323e+08	8.1409	15	26	26	25	26;13;13;13;12;11;9;8;8;8;8;8;2;1;1	26;13;13;13;12;11;9;8;8;8;8;8;2;1;1	25;12;12;13;11;10;9;8;8;8;8;8;1;1;1	19	19	23	19	19	23	18	18	22	59.3	59.3	59.3	55.992	504	504;215;237;264;234;192;160;142;147;149;159;171;52;65;86	5.75	22	10	2	9	10	11	13	6	2	6	13	6	0	190.22	46.8	43.1
P61586;C9JNR4;C9JX21;C9JRM1;P62745	P61586;C9JNR4;C9JX21	Transforming protein RhoA	RHOA	368	414870000	169800000	123360000	121710000	138290000	8.14079	5	10	10	2	10;8;8;4;2	10;8;8;4;2	2;1;1;1;0	9	9	9	9	9	9	2	2	2	65.8	65.8	18.7	21.768	193	193;129;187;90;196	7.07	6	4	7	5	9	7	5	4	5	9	11	9	0	112.55	50.3	57
P35606;D6R997;D6RBT6;H0Y938;D6RBZ7;D6RCL6;D6RBG7;H0YAC7	P35606	Coatomer subunit beta	COPB2	369	412120000	129830000	169100000	113190000	1.37373e+08	8.1379	8	33	33	33	33;5;4;4;3;3;3;3	33;5;4;4;3;3;3;3	33;5;4;4;3;3;3;3	23	27	30	23	27	30	23	27	30	54.2	54.2	54.2	102.49	906	906;152;111;177;77;86;89;118	6.35	15	9	14	4	7	10	14	16	14	3	8	12	0	172	35.3	45.9
Q16891;B9A067	Q16891;B9A067	MICOS complex subunit MIC60	IMMT	370	410510000	125320000	161830000	123360000	1.36837e+08	8.1362	2	33	33	2	33;31	33;31	2;0	24	25	25	24	25	25	2	1	1	54.2	54.2	8.6	83.677	758	758;711	7.18	9	4	4	7	11	11	12	5	10	10	17	8	0	296.2	48.3	40
P61160;F5H6T1;A0A1B0GWD0;A0A1B0GWH0	P61160;F5H6T1	Actin-related protein 2	ACTR2	371	408660000	149030000	146950000	112680000	136220000	8.13424	4	15	15	15	15;12;2;2	15;12;2;2	15;12;2;2	13	13	11	13	13	11	13	13	11	54.1	54.1	54.1	44.76	394	394;339;53;65	7.01	3	4	5	9	7	10	3	6	9	7	5	9	0	175.09	50.3	43.7
P62263;E5RH77;H0YB22	P62263;E5RH77;H0YB22	40S ribosomal protein S14	RPS14	372	408410000	173190000	117330000	117890000	1.36137e+08	8.13398	3	10	10	10	10;6;5	10;6;5	10;6;5	8	8	9	8	8	9	8	8	9	67.5	67.5	67.5	16.273	151	151;134;120	6.04	5	7	6	3	3	3	2	4	5	2	5	4	0	118.56	60.3	40.4
P27708;F8VPD4;H7C2E4;H7BZB3;H7C3Z5	P27708;F8VPD4	CAD protein;Glutamine-dependent carbamoyl-phosphate synthase;Aspartate carbamoyltransferase;Dihydroorotase	CAD	373	405140000	154040000	119850000	131250000	1.35047e+08	8.13048	5	65	65	64	65;64;10;5;4	65;64;10;5;4	64;63;10;5;4	40	43	54	40	43	54	40	42	54	50	50	49.6	242.98	2225	2225;2162;293;279;269	6.48	14	9	23	26	17	12	15	7	20	22	14	15	0	323.31	32.7	32.6
Q04760	Q04760	Lactoylglutathione lyase	GLO1	374	404590000	149610000	109820000	145160000	1.34863e+08	8.12989	1	9	9	9	9	9	9	8	8	9	8	8	9	8	8	9	63	63	63	20.777	184	184	6.8	6	8	3	2	5	8	10	3	8	3	5	10	0	54.581	57.1	58.7
P40261	P40261	Nicotinamide N-methyltransferase	NNMT	375	404570000	171270000	159680000	73612000	134854000	8.12986	1	15	15	15	15	15	15	14	10	12	14	10	12	14	10	12	81.4	81.4	81.4	29.574	264	264	6.5	2	8	6	8	11	10	5	7	4	5	8	6	0	323.31	80.7	53.4
P53618;E9PP73;E9PP63;E9PKQ1	P53618	Coatomer subunit beta	COPB1	376	403880000	164830000	123850000	115200000	1.34627e+08	8.12913	4	37	37	37	37;16;2;2	37;16;2;2	37;16;2;2	29	29	30	29	29	30	29	29	30	49.3	49.3	49.3	107.14	953	953;485;132;137	6.19	11	16	10	10	9	15	13	11	9	11	11	7	0	313.05	39.7	40.8
P30086	P30086	Phosphatidylethanolamine-binding protein 1;Hippocampal cholinergic neurostimulating peptide	PEBP1	377	403020000	175040000	96547000	131430000	134339000	8.1282	1	12	12	12	12	12	12	10	9	11	10	9	11	10	9	11	75.4	75.4	75.4	21.057	187	187	5.46	9	10	10	3	5	6	10	3	6	2	3	5	0	323.31	71.1	66.8
B4DJV2;O75390;A0A0C4DGI3;F8VPA1;H0YH82;F8VPF9;F8W1S4;F8VRP1;F8VX68;H0YIC4;F8VRI6;F8W4S1;F8VZK9;F8VX07;F8VR34;F8VTT8;F8VWQ5;F8W642;F8VU34	B4DJV2;O75390;A0A0C4DGI3	Citrate synthase;Citrate synthase, mitochondrial	CS	378	402550000	134190000	154980000	113380000	1.34183e+08	8.1277	19	20	20	19	20;20;18;9;9;8;8;7;7;7;7;7;5;5;5;5;4;3;2	20;20;18;9;9;8;8;7;7;7;7;7;5;5;5;5;4;3;2	19;19;18;9;9;8;8;7;7;7;7;6;5;5;4;4;3;3;1	16	13	16	16	13	16	16	12	16	55.8	55.8	53.9	50.431	453	453;466;400;144;190;140;157;117;120;123;140;178;80;114;146;149;132;66;142	6.72	5	10	10	5	7	7	11	12	19	5	8	6	0	216.11	50.3	38.2
Q15393;J3QRB2;J3QL37;I3L4G7;J3QKV4;H3BMB0	Q15393	Splicing factor 3B subunit 3	SF3B3	379	400970000	170470000	127630000	102870000	1.33657e+08	8.12599	6	41	41	41	41;2;2;2;2;1	41;2;2;2;2;1	41;2;2;2;2;1	35	32	31	35	32	31	35	32	31	49.1	49.1	49.1	135.58	1217	1217;31;57;72;91;30	6.94	3	11	11	15	18	14	6	12	14	14	14	13	0	273.03	39.6	39
P04181	P04181	Ornithine aminotransferase, mitochondrial;Ornithine aminotransferase, hepatic form;Ornithine aminotransferase, renal form	OAT	380	400170000	156750000	143240000	100180000	133390000	8.12512	1	20	20	20	20	20	20	17	18	17	17	18	17	17	18	17	74	74	74	48.534	439	439	6.72	6	7	8	10	11	7	8	3	11	10	11	7	0	174.14	69	67.9
P49748;G3V1M7;J3QRJ8;J3KSR4;K7EQP4;J3KS89;K7EJW8;J3QKU9;K7EMF8	P49748	Very long-chain specific acyl-CoA dehydrogenase, mitochondrial	ACADVL	381	399710000	126930000	139240000	133540000	1.33237e+08	8.12462	9	31	31	31	31;14;7;7;6;4;3;2;1	31;14;7;7;6;4;3;2;1	31;14;7;7;6;4;3;2;1	25	27	24	25	27	24	25	27	24	58	58	58	70.389	655	655;282;194;204;224;76;157;155;45	6.17	14	7	12	15	12	8	12	13	11	10	9	7	0	323.31	49.8	54.2
P05141;Q9H0C2	P05141	ADP/ATP translocase 2;ADP/ATP translocase 2, N-terminally processed	SLC25A5	382	398670000	169150000	113160000	116360000	132890000	8.12349	2	18	9	9	18;3	9;0	9;0	16	17	16	9	9	8	9	9	8	43.6	20.1	20.1	32.852	298	298;315	6.51	1	6	12	8	3	1	2	11	12	8	3	2	0	57.63	38.3	41.3
P84077;P61204;F5H423;F5H0C7;H0YGG7	P84077;P61204;F5H423	ADP-ribosylation factor 1;ADP-ribosylation factor 3	ARF1;ARF3	383	397820000	166140000	93145000	138540000	1.32608e+08	8.12257	5	14	9	8	14;13;10;6;1	9;8;5;1;1	8;7;4;1;1	10	13	14	7	8	9	6	7	8	77.3	47.5	47.5	20.697	181	181;181;210;102;62	6.8	5	4			6	7	9	1	1	1	6	6	0	77.889	60.2	71.8
P55084;F5GZQ3;B5MD38;C9JEY0;C9JE81;C9K0M0	P55084;F5GZQ3;B5MD38	Trifunctional enzyme subunit beta, mitochondrial;3-ketoacyl-CoA thiolase	HADHB	384	397790000	194080000	134010000	69694000	1.32595e+08	8.12253	6	28	28	28	28;25;17;6;6;3	28;25;17;6;6;3	28;25;17;6;6;3	26	21	22	26	21	22	26	21	22	64.3	64.3	64.3	51.294	474	474;459;351;149;175;84	5.54	10	10	11	13	12	9	10	7	8	7	5	2	0	215.61	62.2	48.3
Q99798;A2A274	Q99798;A2A274	Aconitate hydratase, mitochondrial	ACO2	385	397390000	167260000	119410000	110720000	1.32463e+08	8.1221	2	33	33	33	33;32	33;32	33;32	29	24	24	29	24	24	29	24	24	57.9	57.9	57.9	85.424	780	780;805	6.44	4	14	9	17	7	12	12	9	10	17	8	5	0	289.33	53.5	48.3
P42766;F2Z388	P42766;F2Z388	60S ribosomal protein L35	RPL35	386	396340000	30650000	213560000	152130000	1.32113e+08	8.12095	2	4	4	4	4;3	4;3	4;3	2	4	3	2	4	3	2	4	3	26	26	26	14.551	123	123;96	5.93	1	3	4	3	2	1	3	3	3	3	1		0	139.38	13.8	26
C9J0K6;P30626;B4DHQ6;E9PG82	C9J0K6;P30626;B4DHQ6	Sorcin	SRI	387	393630000	159690000	130570000	103370000	131210000	8.11797	4	15	15	15	15;15;9;1	15;15;9;1	15;15;9;1	10	13	11	10	13	11	10	13	11	85.8	85.8	85.8	17.605	155	155;198;158;72	6.87	4	5	5	7	8	4	5	3	7	7	7	7	0	153.76	80	79.4
O60488;D6RF95;H0Y9A0;D6RD96;D6RFW9;D6RDA8	O60488	Long-chain-fatty-acid--CoA ligase 4	ACSL4	388	389390000	122840000	138850000	127700000	1.29797e+08	8.11326	6	29	29	27	29;7;7;4;3;3	29;7;7;4;3;3	27;7;7;4;3;3	22	20	23	22	20	23	21	19	21	60.9	60.9	59.4	79.187	711	711;154;156;145;126;128	6.37	12	7	9	9	8	14	9	7	12	11	5	9	0	315.07	48	45.3
P60903	P60903	Protein S100-A10	S100A10	389	389350000	167240000	119070000	103040000	1.29783e+08	8.11322	1	5	5	5	5	5	5	4	5	4	4	5	4	4	5	4	44.3	44.3	44.3	11.203	97	97	6.53	2	2	5	5	6	4	4	4	6	3	4	2	0	118.76	35.1	44.3
O15067;H0YGH1;J3QSG0;J3QSH6;J3KTQ5;J3KTL4;J3KT98;J3QL39	O15067	Phosphoribosylformylglycinamidine synthase	PFAS	390	389160000	168990000	101320000	118850000	129720000	8.11301	8	39	39	39	39;8;5;5;2;2;2;1	39;8;5;5;2;2;2;1	39;8;5;5;2;2;2;1	31	26	34	31	26	34	31	26	34	45.9	45.9	45.9	144.73	1338	1338;385;131;135;62;103;116;87	6.88	10	13	1	8	13	22	16	8	3	14	12	16	0	281.4	41.8	33.8
P60900;G3V295;G3V5Z7;G3V3I1;G3V3U4;G3V4S5;G3V2S7;H0YJC4	P60900;G3V295;G3V5Z7;G3V3I1	Proteasome subunit alpha type-6;Proteasome subunit alpha type	PSMA6	391	387710000	155460000	103480000	128760000	1.29233e+08	8.11137	8	11	11	11	11;10;10;7;5;1;1;1	11;10;10;7;5;1;1;1	11;10;10;7;5;1;1;1	11	11	11	11	11	11	11	11	11	64.2	64.2	64.2	27.399	246	246;203;252;148;107;41;67;85	6.13	10	7	3	3	4	6	7	5	3	3	5	7	0	168.68	64.2	64.2
E7ETK0;A0A087WUS0;P62847	E7ETK0;A0A087WUS0;P62847	40S ribosomal protein S24	RPS24	392	387180000	161580000	200320000	25285000	1.29062e+08	8.1108	3	4	4	4	4;4;4	4;4;4	4;4;4	4	4	4	4	4	4	4	4	4	35.1	35.1	35.1	15.197	131	131;132;133	6.06	5	2	3	5	2	3	4	1	2	1	2	5	0	60.112	35.1	35.1
P05386	P05386	60S acidic ribosomal protein P1	RPLP1	393	386200000	136330000	100740000	149130000	1.28733e+08	8.10969	1	3	3	3	3	3	3	3	3	3	3	3	3	3	3	3	74.6	74.6	74.6	11.514	114	114	6.42	2	6	3	4	2		4	3	7	6	3		0	236.45	74.6	74.6
P04844;Q5JYR7;Q5JYR4;F2Z3K5;H0Y5M1;Q5JYR3	P04844	Dolichyl-diphosphooligosaccharide--protein glycosyltransferase subunit 2	RPN2	394	385360000	141910000	134430000	109020000	1.28453e+08	8.10875	6	25	25	25	25;11;8;6;3;2	25;11;8;6;3;2	25;11;8;6;3;2	16	21	21	16	21	21	16	21	21	56.7	56.7	56.7	69.283	631	631;344;166;162;147;138	6.5	9	6	11	13	7	15	9	5	12	12	6	10	0	323.31	37.4	48.5
Q7Z6Z7;H0Y659;A0A087X146;A0A087X1S3;A0A1B0GXC7	Q7Z6Z7	E3 ubiquitin-protein ligase HUWE1	HUWE1	395	383360000	135080000	130960000	117320000	1.27787e+08	8.10649	5	83	83	83	83;23;3;3;1	83;23;3;3;1	83;23;3;3;1	50	62	71	50	62	71	50	62	71	32	32	32	481.89	4374	4374;1197;191;230;92	6.52	17	16	24	19	16	17	21	19	20	20	23	13	0	323.31	21.1	24.9
P52907	P52907	F-actin-capping protein subunit alpha-1	CAPZA1	396	383070000	149330000	134690000	99049000	1.2769e+08	8.10616	1	14	14	12	14	14	12	12	12	13	12	12	13	10	10	11	74.1	74.1	64.7	32.922	286	286	6.78	2		7	11	10	2	1	1	6	5	11	2	0	323.31	70.3	69.9
Q14166;V9GY16	Q14166	Tubulin--tyrosine ligase-like protein 12	TTLL12	397	381210000	152670000	110500000	118040000	127070000	8.10404	2	29	29	29	29;3	29;3	29;3	23	21	26	23	21	26	23	21	26	68.6	68.6	68.6	74.403	644	644;65	6.8	7	11	12	7	8	12	8	10	11	11	10	13	0	252.71	55.6	55.1
O95433;G3V438;H0YJG7;H0YJU2;H0YJ63;G3V3W9	O95433;G3V438;H0YJG7	Activator of 90 kDa heat shock protein ATPase homolog 1	AHSA1	398	380950000	152980000	112440000	115520000	126980000	8.10374	6	15	15	15	15;9;8;5;4;4	15;9;8;5;4;4	15;9;8;5;4;4	13	10	12	13	10	12	13	10	12	62.7	62.7	62.7	38.274	338	338;203;216;133;90;100	6.19	7	10	4	1	4	6	3	5	5	2	4	8	0	154.54	57.7	45
Q14847;C9J9W2;F6S2S5;J3KSN1;K7ESD6	Q14847;C9J9W2	LIM and SH3 domain protein 1	LASP1	399	380190000	155890000	130170000	94137000	1.26732e+08	8.10289	5	8	8	8	8;6;2;2;1	8;6;2;2;1	8;6;2;2;1	6	6	7	6	6	7	6	6	7	44.4	44.4	44.4	29.717	261	261;166;91;105;71	7.12	3	2	4	2	4	2	3	5	4	6	6	2	0	61.923	28.7	28
Q86VP6;A0A0C4DGH5;H0YH27;F5H6I6;O75155;F8WBB8	Q86VP6;A0A0C4DGH5	Cullin-associated NEDD8-dissociated protein 1	CAND1	400	379280000	141420000	141300000	96555000	126425000	8.10183	6	41	41	41	41;27;12;2;2;1	41;27;12;2;2;1	41;27;12;2;2;1	28	33	32	28	33	32	28	33	32	47.3	47.3	47.3	136.37	1230	1230;770;442;54;1236;110	7.04	5	6	11	11	18	15	5	7	9	13	16	13	0	323.31	30.7	36
Q9HDC9;H0Y512	Q9HDC9;H0Y512	Adipocyte plasma membrane-associated protein	APMAP	401	377210000	104300000	132010000	140900000	1.25737e+08	8.09946	2	16	16	16	16;13	16;13	16;13	14	9	12	14	9	12	14	9	12	50.2	50.2	50.2	46.48	416	416;409	6.34	2	9	10	4	7	6	1	8	10	7	2	5	0	187.3	48.6	31.7
P09622;E9PEX6;F8WDM5;F2Z2E3	P09622;E9PEX6	Dihydrolipoyl dehydrogenase, mitochondrial;Dihydrolipoyl dehydrogenase	DLD	402	376710000	111480000	131020000	134210000	125570000	8.09889	4	17	17	17	17;16;2;2	17;16;2;2	17;16;2;2	14	16	15	14	16	15	14	16	15	52.3	52.3	52.3	54.177	509	509;486;114;115	6.54	7	9	7	6	9	9	12	8	8	6	7	9	0	300.56	45.6	50.1
Q8WUM4;C9IZF9;F8WEQ7;F8WBR8;F8WDK9	Q8WUM4	Programmed cell death 6-interacting protein	PDCD6IP	403	374710000	130230000	128340000	116140000	1.24903e+08	8.09657	5	34	34	34	34;5;3;3;3	34;5;3;3;3	34;5;3;3;3	25	24	25	25	24	25	25	24	25	51.6	51.6	51.6	96.022	868	868;153;72;78;95	6.44	3	5	12	16	13	11	5	6	13	13	5	5	0	323.31	37.8	38
O14818;H0Y586;Q8TAA3;A0A087WYS6;F5GY34	O14818	Proteasome subunit alpha type-7	PSMA7	404	373200000	142480000	121470000	109240000	1.24397e+08	8.09481	5	13	13	13	13;6;5;3;2	13;6;5;3;2	13;6;5;3;2	11	12	12	11	12	12	11	12	12	58.5	58.5	58.5	27.887	248	248;187;256;224;63	6.92	6	5	2	5	6	15	6	5	4	4	10	8	0	190.03	54.8	58.1
Q15019;B5MCX3;C9J2Q4;H7C2Y0;C9JB25;C9IZU3;C9J938;H7C310;C9IY94;C9JQJ4;B5MD47;C9JZI2;A0A1B0GXJ2;C9JFT1;F8WB65;C9JT15;C9JSE7;H7C1T1	Q15019;B5MCX3;C9J2Q4;H7C2Y0	Septin-2	44076	405	372880000	152410000	103350000	117120000	1.24293e+08	8.09445	18	18	18	18	18;16;10;10;8;7;7;6;5;5;4;4;3;3;3;2;2;1	18;16;10;10;8;7;7;6;5;5;4;4;3;3;3;2;2;1	18;16;10;10;8;7;7;6;5;5;4;4;3;3;3;2;2;1	12	14	16	12	14	16	12	14	16	65.1	65.1	65.1	41.487	361	361;321;184;188;173;131;148;161;121;147;94;105;71;72;80;50;52;29	6.47	6	5	8	7	8	9	4	5	7	9	4	7	0	151.27	43.5	51.5
Q13177;H7C1X3;B1AKS5	Q13177	Serine/threonine-protein kinase PAK 2;PAK-2p27;PAK-2p34	PAK2	406	372710000	137860000	102410000	132440000	1.24237e+08	8.09425	3	24	24	15	24;7;3	24;7;3	15;4;0	17	18	22	17	18	22	10	13	13	62.2	62.2	45	58.042	524	524;221;181	6.64	6	4	7	7	12	9	7	7	2	5	8	10	0	281.5	47.7	51.5
Q96AG4;I3L223	Q96AG4	Leucine-rich repeat-containing protein 59	LRRC59	407	371540000	133570000	131410000	106560000	1.23847e+08	8.09288	2	11	11	11	11;2	11;2	11;2	10	10	10	10	10	10	10	10	10	44.6	44.6	44.6	34.93	307	307;62	6.34	4	9	6	8	5	6	5	4	4	11	4	5	0	233.15	43	44.3
O00231;J3QRY4;J3QS13;J3KSW3	O00231	26S proteasome non-ATPase regulatory subunit 11	PSMD11	408	371470000	147350000	96865000	127250000	1.23822e+08	8.0928	4	27	27	27	27;10;4;1	27;10;4;1	27;10;4;1	19	21	22	19	21	22	19	21	22	70.1	70.1	70.1	47.463	422	422;187;90;45	6.28	8	10	9	12	9	10	12	6	10	9	9	6	0	323.31	55	65.4
P51587;H0YD86	P51587;H0YD86	Breast cancer type 2 susceptibility protein	BRCA2	409	370460000	240260000	114780000	15413000	1.23484e+08	8.09161	2	2	2	2	2;1	2;1	2;1	1	1	2	1	1	2	1	1	2	0.7	0.7	0.7	384.2	3418	3418;64	6.6	1					1		1	2				0.0018198	4.5335	0.5	0.5
P22676;H3BN14;A6NER6;H3BMN5;P05937	P22676;H3BN14;A6NER6	Calretinin	CALB2	410	369880000	151030000	134750000	84102000	123294000	8.09094	5	18	18	18	18;15;11;8;1	18;15;11;8;1	18;15;11;8;1	15	13	14	15	13	14	15	13	14	69.7	69.7	69.7	31.54	271	271;235;192;158;261	7.15	4	4	2	4	13	6	8	5	3	9	11	5	0	303.98	62	63.8
Q05639	Q05639	Elongation factor 1-alpha 2	EEF1A2	411	369710000	138660000	151940000	79119000	1.2324e+08	8.09075	1	20	10	10	20	10	10	17	16	15	7	6	6	7	6	6	64.4	37.4	37.4	50.47	463	463	7.38		1	5	5	6	5	2	1	1	3	4	9	0	278.16	55.5	62.6
P21980;A2A299;A2A2A0;A0A087WZC4;A0A087WVW4;A0A087WVS3;O43548	P21980	Protein-glutamine gamma-glutamyltransferase 2	TGM2	412	367870000	141130000	84591000	142150000	1.22624e+08	8.08857	7	27	27	27	27;7;4;1;1;1;1	27;7;4;1;1;1;1	27;7;4;1;1;1;1	22	17	22	22	17	22	22	17	22	57.8	57.8	57.8	77.328	687	687;280;159;637;719;721;720	5.58	19	9	9	4	6	9	8	10	7	4	6	6	0	184.22	43.7	34.9
P62906	P62906	60S ribosomal protein L10a	RPL10A	413	367270000	138100000	115110000	114060000	1.22423e+08	8.08786	1	10	10	10	10	10	10	9	7	9	9	7	9	9	7	9	36.4	36.4	36.4	24.831	217	217	6.48	5	2	6	5	6	5	4	2	12	5	5	1	0	91.467	36.4	34.6
P16152;E9PQ63;A8MTM1	P16152;E9PQ63;A8MTM1	Carbonyl reductase [NADPH] 1	CBR1	414	365060000	155280000	100380000	109400000	1.21687e+08	8.08524	3	13	13	11	13;7;7	13;7;7	11;5;5	13	10	13	13	10	13	11	8	11	65	65	54.5	30.375	277	277;178;222	6.36	9	7	4	2	2	10	15	14	5	4	2	6	0	323.31	65	54.9
P40925;B9A041;B8ZZ51;C9JF79;C9JRL4;C9JLV6	P40925;B9A041;B8ZZ51;C9JF79	Malate dehydrogenase, cytoplasmic;Malate dehydrogenase	MDH1	415	363890000	155190000	104830000	103870000	1.21297e+08	8.08385	6	10	10	10	10;8;6;5;4;2	10;8;6;5;4;2	10;8;6;5;4;2	10	9	10	10	9	10	10	9	10	34.1	34.1	34.1	36.426	334	334;210;169;222;119;114	5.48	7	7	6		1	6	9	5	5	1		3	0	95.67	34.1	28.1
Q9Y266;A0A0A0MSU9;A0A0A0MSS4	Q9Y266	Nuclear migration protein nudC	NUDC	416	362110000	139910000	115720000	106480000	1.20703e+08	8.08172	3	16	16	16	16;6;4	16;6;4	16;6;4	12	13	14	12	13	14	12	13	14	47.1	47.1	47.1	38.242	331	331;186;133	6.55	5	1	5	14	4	10	6	1	3	5	2	11	0	95.926	40.5	43.8
P12429;D6RA82;D6RFG5;D6RCA8;D6RAZ8;D6RFJ9	P12429;D6RA82	Annexin A3;Annexin	ANXA3	417	361600000	136800000	120190000	104610000	1.20533e+08	8.08111	6	22	22	22	22;20;10;6;5;4	22;20;10;6;5;4	22;20;10;6;5;4	16	18	19	16	18	19	16	18	19	67.5	67.5	67.5	36.375	323	323;284;154;134;104;55	6.98	5	1	4	11	11	11	8	5	3	5	11	9	0	158.09	54.5	61.9
Q13283;E5RIZ6;E5RH42;E5RJU8;E5RIF8;E5RI46;E5RH00	Q13283	Ras GTPase-activating protein-binding protein 1	G3BP1	418	360850000	132040000	133840000	94968000	1.20283e+08	8.0802	7	17	17	16	17;6;5;5;4;3;2	17;6;5;5;4;3;2	16;5;4;4;3;2;1	13	15	13	13	15	13	12	14	12	54.3	54.3	52.6	52.164	466	466;148;117;153;106;105;37	5.42	7	13	8	12	10	4	4	6	7	6	7		0	323.31	42.1	49.8
Q14247;H0YCD9;H0YEV2	Q14247	Src substrate cortactin	CTTN	419	360270000	107380000	119130000	133750000	1.20087e+08	8.07949	3	23	23	23	23;4;3	23;4;3	23;4;3	17	16	21	17	16	21	17	16	21	44.4	44.4	44.4	61.585	550	550;265;128	6.99	3	9	11	4	7	3	4	8	13	6	12	7	0	204.11	32.9	33.8
P11908;H7C540;D3YTJ7;A6NMS2	P11908;H7C540	Ribose-phosphate pyrophosphokinase 2	PRPS2	420	359740000	101870000	100870000	157000000	1.19913e+08	8.07887	4	13	13	4	13;7;4;2	13;7;4;2	4;2;2;1	11	10	12	11	10	12	3	2	4	52.5	52.5	19.5	34.769	318	318;173;200;147	6.27	5	5	7	14	4	7	6	4	9	14	2	2	0	200.29	50.3	44.3
Q32MZ4;C9JTC6	Q32MZ4	Leucine-rich repeat flightless-interacting protein 1	LRRFIP1	421	359370000	105120000	127500000	126750000	119790000	8.07842	2	21	21	20	21;2	21;2	20;2	12	14	20	12	14	20	11	13	19	39.4	39.4	37.9	89.252	808	808;149	6.15	7	9	4	5	3	3	9	5	8	6	3	4	0	323.31	26.5	28.8
Q07021;I3L3Q7;I3L3B0	Q07021;I3L3Q7;I3L3B0	Complement component 1 Q subcomponent-binding protein, mitochondrial	C1QBP	422	358940000	196410000	82241000	80284000	119645000	8.07789	3	10	10	10	10;7;7	10;7;7	10;7;7	10	7	8	10	7	8	10	7	8	53.9	53.9	53.9	31.362	282	282;177;178	6.6	3	4	7	6	4	3	3	4	4	4	5	6	0	256.35	53.9	34
P62899;H7C2W9;C9JU56;B7Z4E3;B7Z4C8;B8ZZK4	P62899;H7C2W9;C9JU56;B7Z4E3;B7Z4C8;B8ZZK4	60S ribosomal protein L31	RPL31	423	358140000	181210000	82063000	94872000	1.19382e+08	8.07694	6	5	5	5	5;4;4;4;4;3	5;4;4;4;4;3	5;4;4;4;4;3	4	3	5	4	3	5	4	3	5	39.2	39.2	39.2	14.463	125	125;108;115;120;130;79	6.5	1		2	5	4	2	1	2	1	2	3	1	0	74.913	32	25.6
Q8NC51	Q8NC51	Plasminogen activator inhibitor 1 RNA-binding protein	SERBP1	424	357940000	160060000	88011000	109870000	1.19314e+08	8.07669	1	15	15	15	15	15	15	11	7	11	11	7	11	11	7	11	46.6	46.6	46.6	44.965	408	408	6.72		3	2	10	10	3	3		4	8	5	2	0	323.31	39	21.6
O76003	O76003	Glutaredoxin-3	GLRX3	425	357420000	153280000	114290000	89853000	119141000	8.07606	1	18	18	18	18	18	18	17	15	15	17	15	15	17	15	15	71.9	71.9	71.9	37.432	335	335	6.49	2	10	6	8	9	4	4	9	4	8	8	4	0	185.76	69.6	66.3
P17655;C9JWY7	P17655	Calpain-2 catalytic subunit	CAPN2	426	354700000	145110000	98588000	111000000	1.18233e+08	8.07274	2	30	30	30	30;1	30;1	30;1	24	19	23	24	19	23	24	19	23	61.1	61.1	61.1	79.994	700	700;131	6.29	11	8	7	12	10	9	13	10	7	16	3	7	0	323.31	53.4	44.3
Q96QK1;I3L4S0;I3L4P4	Q96QK1	Vacuolar protein sorting-associated protein 35	VPS35	427	354350000	136580000	109120000	108650000	1.18117e+08	8.07231	3	27	27	27	27;1;1	27;1;1	27;1;1	22	24	24	22	24	24	22	24	24	43.1	43.1	43.1	91.706	796	796;41;47	6.97	9	6	8	7	13	6	8	2	11	14	15	8	0	236.13	33.5	37.8
B1AK87;B1AK88	B1AK87;B1AK88		CAPZB	428	354160000	110350000	128730000	115090000	1.18057e+08	8.07209	2	17	17	2	17;17	17;17	2;2	14	12	14	14	12	14	2	1	1	66.2	66.2	6.2	29.295	260	260;301	6.32	5	14	4	2	4	6	10	12	6	5	6	4	0	119.62	61.2	60
Q9Y3U8;J3QSB5;J3KTD3	Q9Y3U8;J3QSB5	60S ribosomal protein L36	RPL36	429	353980000	161520000	100220000	92233000	117991000	8.07185	3	7	7	7	7;4;2	7;4;2	7;4;2	5	7	6	5	7	6	5	7	6	34.3	34.3	34.3	12.254	105	105;94;68	6.69	1	1	3	8	5	1		2	5	6	3	1	0	42.794	32.4	34.3
P09874;Q5VX84;Q5VX85	P09874	Poly [ADP-ribose] polymerase 1	PARP1	430	353670000	121470000	145470000	86725000	1.17888e+08	8.07147	3	35	35	35	35;1;1	35;1;1	35;1;1	27	29	30	27	29	30	27	29	30	44.3	44.3	44.3	113.08	1014	1014;108;155	6.91	9	10	7	8	11	17	17	13	12	12	11	13	0	206.8	40	37
Q1KMD3;H3BQZ7	Q1KMD3;H3BQZ7	Heterogeneous nuclear ribonucleoprotein U-like protein 2	HNRNPUL2;HNRNPUL2-BSCL2	431	352750000	146300000	100160000	106280000	117580000	8.07033	2	26	26	26	26;25	26;25	26;25	19	19	22	19	19	22	19	19	22	39.1	39.1	39.1	85.104	747	747;746	6.16	9	10	7	7	8	7	13	12	4	8	4	7	0	230.48	34.3	29.7
C9JXB8;C9JNW5;P83731	C9JXB8;C9JNW5;P83731	60S ribosomal protein L24	RPL24	432	351370000	142740000	82838000	125800000	117126000	8.06865	3	6	6	6	6;6;6	6;6;6	6;6;6	4	6	6	4	6	6	4	6	6	41.3	41.3	41.3	14.369	121	121;150;157	7.19	2		1	3	7	7	3	1	1	3	4	5	0	50.438	32.2	41.3
P20042	P20042	Eukaryotic translation initiation factor 2 subunit 2	EIF2S2	433	344900000	135160000	112790000	96950000	1.14967e+08	8.06057	1	18	18	18	18	18	18	15	15	16	15	15	16	15	15	16	53.5	53.5	53.5	38.388	333	333	6.71	9	7	5	3	8	9	7	12	6	7	13	4	0	140.24	46.2	40.8
Q9UHD8;K7EL40;K7EK18;K7ER52;K7EIE4;K7EQD7;K7EJ51;K7ER14;K7ELJ9;K7ENL0;K7EIR4;K7EKN4;K7EN52;K7EJV0;K7ENQ5;K7EJZ2;K7EPY1;K7EJL9;K7ERG1;K7EQ08;K7ER34	Q9UHD8	Septin-9	44083	434	344340000	138870000	106840000	98633000	114781000	8.05987	21	24	24	24	24;9;8;6;6;6;5;5;4;4;3;3;3;3;3;3;3;3;1;1;1	24;9;8;6;6;6;5;5;4;4;3;3;3;3;3;3;3;3;1;1;1	24;9;8;6;6;6;5;5;4;4;3;3;3;3;3;3;3;3;1;1;1	20	19	20	20	19	20	20	19	20	53.1	53.1	53.1	65.401	586	586;209;195;151;157;165;134;159;144;152;104;107;115;125;127;135;151;189;35;57;90	6.12	4	13	8	8	9	6	4	8	7	8	8	3	0	175.78	46.4	43.7
Q14980	Q14980	Nuclear mitotic apparatus protein 1	NUMA1	435	343920000	151320000	107590000	85015000	1.14642e+08	8.05934	1	69	69	1	69	69	1	50	42	46	50	42	46	1	1	1	46.4	46.4	0.6	238.26	2115	2115	6.47	10	17	15	10	23	18	12	5	12	11	22	12	0	323.31	33.8	28.9
A0A087X1Z3;Q9UL46;H0YM70;H0YKU2	A0A087X1Z3;Q9UL46;H0YM70	Proteasome activator complex subunit 2	PSME2	436	343730000	137330000	111160000	95230000	1.14573e+08	8.05908	4	12	12	12	12;12;10;4	12;12;10;4	12;12;10;4	8	9	12	8	9	12	8	9	12	61	61	61	29.126	254	254;239;228;85	6.72	7	2	5	12	5	3	2	3	12	14	3	4	0	184.01	43.3	44.9
P15170;H3BR35;H3BSV8	P15170;H3BR35	Eukaryotic peptide chain release factor GTP-binding subunit ERF3A	GSPT1	437	343720000	141980000	96381000	105360000	1.14574e+08	8.05908	3	18	18	9	18;17;5	18;17;5	9;8;2	15	15	14	15	15	14	7	8	8	50.7	50.7	31.9	55.755	499	499;475;199	7.08	5	8	5	4	6	8	5	7	5	7	10	10	0	271.57	40.5	44.7
A0AVT1;H0Y8S8;H0Y9U5	A0AVT1	Ubiquitin-like modifier-activating enzyme 6	UBA6	438	343300000	102070000	118280000	122940000	114430000	8.05854	3	41	41	41	41;10;1	41;10;1	41;10;1	29	33	37	29	33	37	29	33	37	56.8	56.8	56.8	117.97	1052	1052;271;88	7.18	9	4	6	5	14	19	15	5	6	8	14	17	0	270.92	39.7	44.5
O75821;K7EL20;K7ER90;K7ENA8;K7EP16;K7EL60;K7ENH0	O75821;K7EL20;K7ER90;K7ENA8	Eukaryotic translation initiation factor 3 subunit G	EIF3G	439	340980000	120430000	110010000	110540000	113660000	8.05561	7	11	11	11	11;9;8;8;4;4;2	11;9;8;8;4;4;2	11;9;8;8;4;4;2	10	11	10	10	11	10	10	11	10	44.7	44.7	44.7	35.611	320	320;262;227;289;118;149;52	6.38	2	10	6	9	3	1	2	6	6	11	5	2	0	125.59	37.5	44.7
P22102;F8WD69;C9JBJ1;C9JTV6;C9JZG2;C9JKQ7;H7C366;A0A140TA71	P22102	Trifunctional purine biosynthetic protein adenosine-3;Phosphoribosylamine--glycine ligase;Phosphoribosylformylglycinamidine cyclo-ligase;Phosphoribosylglycinamide formyltransferase	GART	440	339030000	127200000	81593000	130230000	1.13008e+08	8.05311	8	33	33	33	33;12;9;9;6;6;3;3	33;12;9;9;6;6;3;3	33;12;9;9;6;6;3;3	25	21	31	25	21	31	25	21	31	53	53	53	107.77	1010	1010;306;231;241;136;138;145;223	6.37	9	13	9	13	14	6	7	11	6	12	12	9	0	219.92	38.6	36.7
A0A0J9YXJ8;A0A0J9YXX5;Q9UHX1;A0A0J9YWM1;H0YEM1;E9PL19	A0A0J9YXJ8;A0A0J9YXX5;Q9UHX1;A0A0J9YWM1;H0YEM1	Poly(U)-binding-splicing factor PUF60	PUF60	441	337450000	37233000	258700000	41520000	1.12484e+08	8.05109	6	20	20	1	20;20;20;13;13;7	20;20;20;13;13;7	1;1;1;1;1;1	15	16	16	15	16	16	1	1	1	57.5	57.5	6.9	56.33	522	522;551;559;329;336;228	6.34	5	6	7	11	4	5	3	5	4	14	3	4	0	129.51	48.7	47.9
Q15717;M0QZR9;M0R055;B1AM48;B1APY9;B1APY8;A0A0A0MRX1;A0A0R4J2E6;Q12926;P26378	Q15717;M0QZR9	ELAV-like protein 1	ELAVL1	442	337330000	110850000	125630000	100860000	1.12447e+08	8.05095	10	15	15	15	15;8;3;1;1;1;1;1;1;1	15;8;3;1;1;1;1;1;1;1	15;8;3;1;1;1;1;1;1;1	12	14	14	12	14	14	12	14	14	56.4	56.4	56.4	36.091	326	326;153;133;189;371;385;389;402;359;380	6.88	5	4	6	9	4	6	7	9	4	10	6	7	0	152.33	50	54
Q99460;A0A087WW66;H7C378;C9J9M4;H7BZR6;F8WCE3	Q99460;A0A087WW66	26S proteasome non-ATPase regulatory subunit 1	PSMD1	443	337310000	146620000	102870000	87819000	1.12436e+08	8.05091	6	34	34	34	34;33;8;8;5;2	34;33;8;8;5;2	34;33;8;8;5;2	26	21	25	26	21	25	26	21	25	52.8	52.8	52.8	105.84	953	953;953;192;203;164;48	6.43	7	8	12	7	15	14	7	5	4	2	15	11	0	323.31	42.6	35.5
Q92598;A0A0A0MSM0;R4GN69;Q5TBM3	Q92598;A0A0A0MSM0	Heat shock protein 105 kDa	HSPH1	444	337130000	73119000	131420000	132600000	1.1238e+08	8.05069	4	34	32	31	34;26;4;4	32;24;4;4	31;23;4;4	23	29	29	22	27	27	21	26	26	52.7	50	48.4	96.864	858	858;782;115;115	6.22	15	7	4	9	11	11	13	11	5	6	8	9	0	323.31	37.5	46.7
J3KPX7;Q99623;F5GY37;F5GWA7;F5H3X6;F5H0C5;F5H2D2;U3KPZ5	J3KPX7;Q99623;F5GY37;F5GWA7;F5H3X6	Prohibitin-2	PHB2	445	336990000	125770000	111690000	99532000	1.12331e+08	8.0505	8	15	15	15	15;15;14;10;9;4;3;1	15;15;14;10;9;4;3;1	15;15;14;10;9;4;3;1	11	14	14	11	14	14	11	14	14	57.7	57.7	57.7	33.239	298	298;299;267;261;213;112;87;103	5.66	17	15	8	5	3	5	8	14	4	4	5	10	0	152.37	47	55.4
P35637;H3BPE7	P35637;H3BPE7	RNA-binding protein FUS	FUS	446	336680000	153670000	110380000	72630000	1.12227e+08	8.0501	2	10	10	8	10;8	10;8	8;6	6	10	7	6	10	7	4	8	5	22.2	22.2	20.5	53.425	526	526;527	5.62	6	5	2	10	6	2	4	7	4	4	2	1	0	75.004	12.5	22.2
Q5T7C4;P09429;B2RPK0	Q5T7C4;P09429	High mobility group protein B1	HMGB1	447	336620000	122320000	107610000	106690000	1.12207e+08	8.05002	3	12	12	10	12;12;5	12;12;5	10;10;3	9	10	10	9	10	10	8	8	9	51.9	51.9	41.8	18.311	158	158;215;211	6.2	10	7	3	3	1	4	11	6	8	2	2	7	0	96.737	48.7	40.5
Q9Y696	Q9Y696	Chloride intracellular channel protein 4	CLIC4	448	333970000	91604000	110220000	132150000	1.11325e+08	8.04659	1	16	16	16	16	16	16	11	11	16	11	11	16	11	11	16	72.7	72.7	72.7	28.772	253	253	6.72	6	6	2	4	9	13	7	4	2	6	5	10	0	242.66	61.3	57.3
P04040	P04040	Catalase	CAT	449	330750000	136540000	117890000	76324000	1.10251e+08	8.04238	1	21	21	21	21	21	21	18	17	18	18	17	18	18	17	18	56.5	56.5	56.5	59.755	527	527	7.14	10	5	5	3	6	14	12	8	11	4	8	16	0	241.24	46.7	48.4
P40429;M0QYS1;Q8J015;Q6NVV1;M0QZU1;A0A096LPE0	P40429;M0QYS1;Q8J015;Q6NVV1	60S ribosomal protein L13a;Putative 60S ribosomal protein L13a protein RPL13AP3	RPL13A;RPL13a;RPL13AP3	450	330670000	97528000	98104000	135040000	110224000	8.04228	6	7	7	7	7;6;5;4;1;1	7;6;5;4;1;1	7;6;5;4;1;1	5	7	7	5	7	7	5	7	7	33	33	33	23.577	203	203;210;142;102;46;48	5.91	7	4	3	3	3	1	6	7	5	2	2	2	0	63.054	27.6	33
F8VVM2;F8VWQ0;F8VZL5;F8VWR4	F8VVM2		SLC25A3	451	329990000	144790000	82368000	102830000	109996000	8.04138	4	9	9	1	9;3;2;2	9;3;2;2	1;1;0;0	7	6	8	7	6	8	1	1	1	36.7	36.7	8.3	36.161	324	324;156;153;154	6	3	4	5	2	4	4	3	5	2	2	3	2	0	78.991	29	25.3
Q9UNM6;A0A087WUL9;J3KNQ3;E9PL38;H0YD73;E9PQG3;E9PPD2;F8W8J6	Q9UNM6;A0A087WUL9;J3KNQ3;E9PL38;H0YD73	26S proteasome non-ATPase regulatory subunit 13	PSMD13	452	329890000	135990000	119130000	74773000	1.09964e+08	8.04125	8	21	21	21	21;19;18;15;12;5;3;2	21;19;18;15;12;5;3;2	21;19;18;15;12;5;3;2	17	15	18	17	15	18	17	15	18	71	71	71	42.945	376	376;377;349;263;221;113;70;72	6.56	9	2	4	9	6	6	6	3	4	7	8	6	0	158.48	57.2	50
Q9H0U4;E9PLD0;Q92928	Q9H0U4;E9PLD0	Ras-related protein Rab-1B	RAB1B	453	328670000	144430000	99619000	84618000	1.09556e+08	8.03963	3	11	11	5	11;10;4	11;10;4	5;5;2	10	9	10	10	9	10	5	4	5	60.2	60.2	21.9	22.171	201	201;169;201	6.92	3	2	6	3	4	7	3	4	5	5	7	3	0	323.31	52.2	56.2
Q92499;F1T0B3;A0A087X2G1	Q92499;F1T0B3;A0A087X2G1	ATP-dependent RNA helicase DDX1	DDX1	454	328590000	133470000	85656000	109470000	109532000	8.03954	3	33	33	33	33;32;32	33;32;32	33;32;32	28	22	24	28	22	24	28	22	24	55.7	55.7	55.7	82.431	740	740;659;659	6.64	8	6	12	14	15	5	8	8	10	14	15	6	0	271.44	49.1	38.5
P54886	P54886	Delta-1-pyrroline-5-carboxylate synthase;Glutamate 5-kinase;Gamma-glutamyl phosphate reductase	ALDH18A1	455	326740000	145780000	73067000	107890000	1.08912e+08	8.03708	1	34	34	34	34	34	34	27	22	32	27	22	32	27	22	32	60.9	60.9	60.9	87.301	795	795	6.5	13	12	2	11	14	17	10	4	1	14	10	15	0	202.56	52.3	44.3
O95373;E9PLB2;E9PLJ0	O95373	Importin-7	IPO7	456	326270000	119430000	122220000	84612000	108754000	8.03645	3	30	30	29	30;3;1	30;3;1	29;3;1	22	24	24	22	24	24	21	23	23	38	38	37	119.52	1038	1038;130;64	6.7	5	5	13	14	11	8	6	4	12	8	10	11	0	245.31	28.3	30.2
P49189	P49189	4-trimethylaminobutyraldehyde dehydrogenase	ALDH9A1	457	325490000	110920000	121060000	93516000	1.08499e+08	8.03542	1	20	20	20	20	20	20	14	16	17	14	16	17	14	16	17	54.3	54.3	54.3	53.801	494	494	7.19	5	5	5	6	5	11	9	4	9	7	8	11	0	106.58	37.9	48.4
O43390;B4DT28	O43390;B4DT28	Heterogeneous nuclear ribonucleoprotein R	HNRNPR	458	324660000	142440000	92946000	89266000	1.08217e+08	8.0343	2	24	17	17	24;17	17;13	17;13	20	21	21	14	14	15	14	14	15	42.5	34.4	34.4	70.942	633	633;494	6.66	3	5	16	10	3	3	6	8	20	11	1	6	0	116.36	36.5	38.5
A0A0A0MS51;A0A0A0MT01;P06396;Q5T0I1;A0A0U1RQL8	A0A0A0MS51;A0A0A0MT01;P06396	Gelsolin	GSN	459	324400000	117990000	86901000	119510000	1.08134e+08	8.03396	5	20	20	9	20;20;20;5;5	20;20;20;5;5	9;9;9;0;0	15	16	14	15	16	14	6	7	6	45.9	45.9	24.2	82.525	748	748;767;782;228;232	6.37	12	3	8	4	5	5	12	9	4	10	3	7	0	252.41	36	38
J3KTL2;Q07955;J3KSR8;J3QQV5;J3KSW7	J3KTL2;Q07955	Serine/arginine-rich splicing factor 1	SRSF1	460	324370000	71500000	130580000	122290000	1.08123e+08	8.03392	5	15	15	15	15;15;7;3;3	15;15;7;3;3	15;15;7;3;3	10	12	9	10	12	9	10	12	9	50.2	50.2	50.2	28.329	253	253;248;143;65;73	6.48	7	3	2	7	7	7	5	4	4	6	5	5	0	108.97	49.8	45.1
Q16531;F5GY55;F5H2L3;F5GWI0;F5GZY8;F5GYG8;F5H198	Q16531;F5GY55	DNA damage-binding protein 1	DDB1	461	324040000	132650000	89630000	101760000	1.08013e+08	8.03348	7	37	37	37	37;33;7;5;5;3;3	37;33;7;5;5;3;3	37;33;7;5;5;3;3	28	26	31	28	26	31	28	26	31	44.2	44.2	44.2	126.97	1140	1140;1092;165;139;146;109;162	6.42	13	11	7	8	7	19	8	8	11	10	7	12	0	203.04	31.6	29.5
P78417;Q5TA02;Q5TA01	P78417;Q5TA02;Q5TA01	Glutathione S-transferase omega-1	GSTO1	462	322780000	140060000	109440000	73272000	1.07591e+08	8.03177	3	16	16	16	16;15;13	16;15;13	16;15;13	11	13	14	11	13	14	11	13	14	51.5	51.5	51.5	27.566	241	241;200;180	5.98	4	7	7	3		4	7	3	10	2	1	3	0	165.91	45.2	44.8
E9PNW4;E9PR17;P13987;H0YET2	E9PNW4;E9PR17;P13987;H0YET2	CD59 glycoprotein	CD59	463	322520000	154340000	75642000	92535000	1.07506e+08	8.03143	4	6	6	6	6;6;6;3	6;6;6;3	6;6;6;3	5	6	4	5	6	4	5	6	4	33.3	33.3	33.3	11.985	108	108;130;128;52	7.59	1	2	1	2	2	7	4	1	2	2	4	6	0	29.616	30.6	33.3
P20618	P20618	Proteasome subunit beta type-1	PSMB1	464	321090000	113030000	118600000	89466000	107032000	8.02951	1	13	13	13	13	13	13	10	11	12	10	11	12	10	11	12	67.2	67.2	67.2	26.489	241	241	7.39	4	2	1	5	13	14	10	2	4	3	14	10	0	124.73	58.5	58.5
P15559;B4DLR8;H3BNV2;H3BRK3	P15559;B4DLR8;H3BNV2;H3BRK3	NAD(P)H dehydrogenase [quinone] 1	NQO1	465	320740000	104530000	125060000	91155000	106915000	8.02904	4	14	14	14	14;13;11;10	14;13;11;10	14;13;11;10	12	9	12	12	9	12	12	9	12	42.7	42.7	42.7	30.867	274	274;202;253;269	6.27	4	9	6	5	3	6	9	7	10	5	3	3	0	123.19	36.5	29.9
A0A087WSW9;A0A087WSY9;Q16881;F8W809;A0A182DWI3;E9PIR7;E2QRB9;E9PKD3;A0A0B4J225;E9PIZ5;E9PLT3;E9PKI4;E9PQI3;E9PRI8;E9PJU2	A0A087WSW9;A0A087WSY9;Q16881;F8W809;A0A182DWI3;E9PIR7;E2QRB9	Thioredoxin reductase 1, cytoplasmic	TXNRD1	466	320370000	135280000	94375000	90715000	106790000	8.02853	15	30	30	29	30;30;30;29;29;28;25;13;8;7;5;5;4;1;1	30;30;30;29;29;28;25;13;8;7;5;5;4;1;1	29;29;29;28;28;27;24;12;7;6;4;4;4;1;1	24	21	23	24	21	23	23	21	22	68.4	68.4	65.7	60.078	548	548;648;649;498;568;482;460;175;103;139;70;72;53;44;96	5.93	12	12	18	10	10	7	15	8	13	6	7	9	0	253.88	58.8	53.5
P32969;D6RAN4;H0Y9V9;E7ESE0;H0Y9R4	P32969;D6RAN4;H0Y9V9;E7ESE0	60S ribosomal protein L9	RPL9	467	319680000	115240000	103470000	100970000	106560000	8.02759	5	9	9	9	9;8;8;6;3	9;8;8;6;3	9;8;8;6;3	7	6	9	7	6	9	7	6	9	65.1	65.1	65.1	21.863	192	192;181;189;166;91	7.18	3	5	5	3	5	5	6	8	5	10	9	3	0	169.05	57.3	57.3
P54727;H0Y579;Q5W0S5;Q5W0S4	P54727	UV excision repair protein RAD23 homolog B	RAD23B	468	319450000	114910000	85419000	119130000	1.06486e+08	8.02729	4	14	14	13	14;5;5;3	14;5;5;3	13;5;4;2	11	14	12	11	14	12	10	13	11	41.3	41.3	41.3	43.171	409	409;114;146;80	5.92	8	9	10	10	1	4	6	6	7	9	2	6	0	208.28	35	41.3
P38117;M0QY67	P38117;M0QY67	Electron transfer flavoprotein subunit beta	ETFB	469	319200000	138490000	100040000	80660000	1.06397e+08	8.02693	2	16	16	16	16;8	16;8	16;8	15	14	12	15	14	12	15	14	12	59.6	59.6	59.6	27.843	255	255;178	5.85	11	12	2	4	7	3	7	6	5	4	9	3	0	60.315	56.5	55.3
A0A0C4DGQ5;P04632;K7ELJ7;A0A075B7C0;K7EKD8;U3KQE2;K7EM73;K7EIV0;K7EMQ1;U3KPR7;K7ES78;Q96L46	A0A0C4DGQ5;P04632;K7ELJ7;A0A075B7C0;K7EKD8;U3KQE2;K7EM73;K7EIV0	Calpain small subunit 1	CAPNS1	470	317500000	110480000	115150000	91875000	105835000	8.02463	12	11	11	11	11;11;10;8;8;7;6;6;3;3;1;1	11;11;10;8;8;7;6;6;3;3;1;1	11;11;10;8;8;7;6;6;3;3;1;1	10	11	10	10	11	10	10	11	10	49.1	49.1	49.1	33.786	322	322;268;278;197;238;161;163;196;94;100;72;248	6.58	7	5	7	8	1	4	6	3	11	11	3	5	0	323.31	47.2	49.1
P37837;F2Z393;E9PM01;E9PKI8	P37837;F2Z393	Transaldolase	TALDO1	471	317400000	136730000	90710000	89967000	1.05802e+08	8.0245	4	15	15	15	15;14;1;1	15;14;1;1	15;14;1;1	11	11	10	11	11	10	11	11	10	48.7	48.7	48.7	37.54	337	337;318;50;93	6.62	4	4	4	2	4	7	7	4	8	5	5	1	0	210.67	40.7	38.6
P36542	P36542	ATP synthase subunit gamma, mitochondrial	ATP5C1	472	314460000	116810000	94917000	102730000	104819000	8.02044	1	10	10	10	10	10	10	10	10	10	10	10	10	10	10	10	40.6	40.6	40.6	32.996	298	298	6.67	7	3	2	5	9	6	7	2	3	7	6	6	0	142.34	40.6	40.6
Q14444;G3V153;E9PLA9	Q14444;G3V153;E9PLA9	Caprin-1	CAPRIN1	473	314390000	120570000	79681000	114150000	1.048e+08	8.02036	3	15	15	15	15;13;8	15;13;8	15;13;8	13	12	13	13	12	13	13	12	13	34.7	34.7	34.7	78.365	709	709;628;186	6.2	6	7	10	7	3	3	3	6	9	8	3	5	0	230.63	29.3	29.3
E9PLK3;P55786;A6NEC2;H0YDG0;E9PP11;E9PJ74;H0YCQ5;E9PJY4;E9PPD4;E9PRQ5;E9PI82;E9PJF9;E9PPZ2	E9PLK3;P55786	Puromycin-sensitive aminopeptidase	NPEPPS	474	314000000	121440000	114380000	78183000	1.04668e+08	8.01981	13	37	37	37	37;37;12;7;7;4;3;3;3;3;1;1;1	37;37;12;7;7;4;3;3;3;3;1;1;1	37;37;12;7;7;4;3;3;3;3;1;1;1	27	28	27	27	28	27	27	28	27	52.2	52.2	52.2	102.99	915	915;919;478;169;201;158;65;141;163;172;127;134;178	6.62	2	11	16	12	17	7	9	7	10	12	12	10	0	297.73	36.6	40.4
Q8NBJ5;M0QX72;M0QYH0	Q8NBJ5	Procollagen galactosyltransferase 1	COLGALT1	475	312580000	123420000	85553000	103610000	1.04194e+08	8.01784	3	24	24	24	24;7;6	24;7;6	24;7;6	14	16	20	14	16	20	14	16	20	44.4	44.4	44.4	71.635	622	622;218;138	6.38	5	10	9	9	5	6	8	9	6	11	5	6	0	165.69	30.4	37
P62306;A0A0B4J254;F8W0W6	P62306;A0A0B4J254;F8W0W6	Small nuclear ribonucleoprotein F	SNRPF	476	312360000	111100000	133990000	67268000	1.04119e+08	8.01753	3	6	6	6	6;3;3	6;3;3	6;3;3	6	5	4	6	5	4	6	5	4	89.5	89.5	89.5	9.7251	86	86;67;127	6.54	2	5	1	3	4	1	1	4	8	3	1	2	0	235.92	89.5	48.8
H0YBA3;A0A0D9SF85;A0A087X0X9;E7EX30;Q02297	H0YBA3;A0A0D9SF85;A0A087X0X9;E7EX30;Q02297	Pro-neuregulin-1, membrane-bound isoform;Neuregulin-1	NRG1	477	311770000	69196000	1623600	240950000	103923200	8.01671	5	2	2	2	2;1;1;1;1	2;1;1;1;1	2;1;1;1;1	1	1	1	1	1	1	1	1	1	3.5	3.5	3.5	78.812	713	713;193;254;481;640	6.2		2					1	1				1	0.00048567	5.8364	2	1.5
P33176;O60282;A0A0G2JMZ6;C9JWB9	P33176	Kinesin-1 heavy chain	KIF5B	478	310940000	127310000	81840000	101790000	1.03647e+08	8.01556	4	41	41	35	41;7;6;1	41;7;6;1	35;1;0;0	33	29	29	33	29	29	28	24	24	49.2	49.2	41.6	109.68	963	963;957;860;76	6.3	11	12	9	12	12	15	13	9	13	6	8	12	0	323.31	40.3	36.7
P62857	P62857	40S ribosomal protein S28	RPS28	479	310090000	117370000	74324000	118390000	1.03361e+08	8.01436	1	6	6	6	6	6	6	5	5	6	5	5	6	5	5	6	56.5	56.5	56.5	7.8409	69	69	5.16	4	7	4	1	1		2	8	3	1	1		0	65.327	40.6	40.6
Q13435;E9PPJ0;H0YCG1;E9PJ04;E9PJT3;H0YEX5;E9PIL8	Q13435;E9PPJ0;H0YCG1	Splicing factor 3B subunit 2	SF3B2	480	307310000	120440000	110420000	76456000	1.02439e+08	8.01046	7	31	31	31	31;30;16;14;12;9;2	31;30;16;14;12;9;2	31;30;16;14;12;9;2	20	23	20	20	23	20	20	23	20	46.4	46.4	46.4	100.23	895	895;878;387;353;273;315;80	6.78	5	3	3	16	16	10	2	6	1	8	10	11	0	144.27	32.7	33.9
P42765;A0A0B4J2A4;K7EME0;K7EJ68;K7EJB1;K7ER88	P42765;A0A0B4J2A4;K7EME0	3-ketoacyl-CoA thiolase, mitochondrial	ACAA2	481	307120000	125020000	98622000	83477000	102373000	8.01019	6	20	20	20	20;19;15;4;3;2	20;19;15;4;3;2	20;19;15;4;3;2	17	13	17	17	13	17	17	13	17	73	73	73	41.924	397	397;394;342;124;84;72	6.19	7	11	10	4	5	10	7	16	13	2	6	4	0	297.59	63.7	49.4
Q9UNZ2;F2Z2K0;R4GNE6	Q9UNZ2;F2Z2K0	NSFL1 cofactor p47	NSFL1C	482	306080000	125010000	101960000	79116000	1.02029e+08	8.00872	3	14	14	14	14;8;1	14;8;1	14;8;1	11	11	12	11	11	12	11	11	12	55.7	55.7	55.7	40.572	370	370;274;105	5.83	9	5	3	4	3	9	9	5	2	1	2	6	0	143.66	47.6	47.3
P31930	P31930	Cytochrome b-c1 complex subunit 1, mitochondrial	UQCRC1	483	306000000	108460000	108720000	88831000	1.02004e+08	8.00862	1	16	16	15	16	16	15	13	14	13	13	14	13	12	14	13	52.3	52.3	50.8	52.645	480	480	6.86	8	8	6	8	5	5	5	8	9	15	8	7	0	187.15	41	50.8
Q15942;H0Y2Y8;H7C3D3;C9IZ41;C9JJK5;H7C3R3	Q15942;H0Y2Y8	Zyxin	ZYX	484	305910000	76679000	82157000	147070000	1.01969e+08	8.00847	6	17	17	17	17;16;6;4;4;1	17;16;6;4;4;1	17;16;6;4;4;1	10	8	16	10	8	16	10	8	16	47.2	47.2	47.2	61.277	572	572;540;176;164;171;177	6.52	7	1	8	5	5	5	4	2	8	6	6	4	0	161.23	28.1	25.5
P16615;H7C5W9;O14983;Q93084;J3QSY6;H3BVB2;H3BTW4	P16615;H7C5W9	Sarcoplasmic/endoplasmic reticulum calcium ATPase 2	ATP2A2	485	304620000	116320000	113980000	74313000	1.01538e+08	8.00663	7	26	26	26	26;22;8;5;1;1;1	26;22;8;5;1;1;1	26;22;8;5;1;1;1	21	22	18	21	22	18	21	22	18	30.7	30.7	30.7	114.76	1042	1042;933;1001;1043;50;113;128	6.21	4	10	10	9	7	11	4	7	5	4	6	9	0	323.31	27.3	27.4
P36871	P36871	Phosphoglucomutase-1	PGM1	486	302180000	115800000	94117000	92267000	100728000	8.00315	1	30	30	30	30	30	30	22	22	26	22	22	26	22	22	26	71.5	71.5	71.5	61.448	562	562	6.65	11	13	7	7	7	8	10	8	7	8	18	9	0	204.06	56	60.9
Q9P258	Q9P258	Protein RCC2	RCC2	487	300510000	104280000	112140000	84087000	100169000	8.00073	1	22	22	22	22	22	22	17	17	17	17	17	17	17	17	17	59.4	59.4	59.4	56.084	522	522	6.27	5	7	10	7	11	8	10	7	8	3	6	7	0	148.83	44.4	49.8
P84103;A0A087X2D0	P84103;A0A087X2D0	Serine/arginine-rich splicing factor 3	SRSF3	488	299940000	107470000	108070000	84397000	99979000	7.99991	2	9	9	8	9;7	9;7	8;6	4	5	9	4	5	9	4	5	8	48.8	48.8	48.8	19.329	164	164;95	5.2	7	5	9	3	3		4	7	2	1	4	1	0	144.17	34.8	37.8
Q86UP2;G3V4Y7;B7Z6P3;H0YJZ8;H0YJP2;G3V5P0;G3V5G2;H0YJV5	Q86UP2	Kinectin	KTN1	489	298610000	117470000	100300000	80835000	99535000	7.99798	8	53	53	53	53;25;16;8;7;7;5;2	53;25;16;8;7;7;5;2	53;25;16;8;7;7;5;2	33	32	34	33	32	34	33	32	34	49.1	49.1	49.1	156.27	1357	1357;595;334;153;138;160;162;91	6.23	11	10	14	16	10	10	10	5	13	15	6	10	0	323.31	34.3	33.9
Q6P996;H3BND4;Q86XE2;J3KNK7;Q6P474;Q6XYB5;H3BNL6;A0A0J9YXH6;H3BU11;H3BQ54;H3BPV5;H3BM88	Q6P996;H3BND4;Q86XE2	Pyridoxal-dependent decarboxylase domain-containing protein 1	PDXDC1	490	298480000	29867000	254280000	14325000	9.94907e+07	7.99778	12	20	20	20	20;19;10;7;6;5;3;2;2;2;1;1	20;19;10;7;6;5;3;2;2;2;1;1	20;19;10;7;6;5;3;2;2;2;1;1	13	16	11	13	16	11	13	16	11	41.9	41.9	41.9	86.706	788	788;806;498;370;469;204;271;98;120;185;64;81	5.67	7	1	6	10	3	2	4	2	5	4	5		0	83.359	28.2	31.7
O75643;B4E0P5	O75643	U5 small nuclear ribonucleoprotein 200 kDa helicase	SNRNP200	491	298380000	85602000	119570000	93206000	9.94593e+07	7.99765	2	70	70	70	70;13	70;13	70;13	45	52	54	45	52	54	45	52	54	46.7	46.7	46.7	244.5	2136	2136;595	6.51	16	22	17	14	9	21	20	15	19	11	14	23	0	323.31	32.4	36.5
Q9BR76;A0A087WW53;F5H390;F5H0D2;A9Z1Z3	Q9BR76	Coronin-1B	CORO1B	492	296360000	119790000	102170000	74388000	9.87827e+07	7.99468	5	19	19	19	19;6;6;2;1	19;6;6;2;1	19;6;6;2;1	17	15	15	17	15	15	17	15	15	43.8	43.8	43.8	54.234	489	489;260;282;139;1794	6.96	2	2	9	7	11	5	2	4	17	10	5	3	0	296.04	42.5	41.3
F5GZS6;J3KPF3;P08195;H0YFS2;F5GZI0;H0YFX4	F5GZS6;J3KPF3;P08195	4F2 cell-surface antigen heavy chain	SLC3A2	493	294990000	78449000	79666000	136880000	9.83317e+07	7.99269	6	24	24	16	24;24;24;7;5;3	24;24;24;7;5;3	16;16;16;1;5;3	17	18	19	17	18	19	12	11	11	47.1	47.1	36.4	64.872	599	599;631;630;247;175;122	6.85	7	4	5	4	8	6	5	6	6	9	10	4	0	309.06	38.2	36.6
Q04837;A0A0G2JLD8;E7EUY5;C9K0U8	Q04837;A0A0G2JLD8;E7EUY5;C9K0U8	Single-stranded DNA-binding protein, mitochondrial	SSBP1	494	292960000	101530000	108680000	82752000	97654000	7.98969	4	9	9	9	9;7;7;6	9;7;7;6	9;7;7;6	6	7	9	6	7	9	6	7	9	54.1	54.1	54.1	17.259	148	148;134;135;121	6.93	3	2	2	2	3	8	7	2	3	4	2	5	0	323.31	44.6	48
P11177;C9J634;F8WF02	P11177;C9J634;F8WF02	Pyruvate dehydrogenase E1 component subunit beta, mitochondrial	PDHB	495	292910000	126280000	88224000	78410000	97638000	7.98962	3	13	13	13	13;9;7	13;9;7	13;9;7	12	9	12	12	9	12	12	9	12	47.9	47.9	47.9	39.233	359	359;350;251	7.11	3	3	1	7	11	8	4	1	4	9	6	7	0	108.61	45.7	40.4
O15144;H7C3F9;C9JTV5;G5E9J0;G5E9S7	O15144	Actin-related protein 2/3 complex subunit 2	ARPC2	496	292440000	98897000	108710000	84833000	97480000	7.98892	5	21	21	21	21;6;4;4;2	21;6;4;4;2	21;6;4;4;2	13	14	18	13	14	18	13	14	18	73.7	73.7	73.7	34.333	300	300;165;89;91;38	6.01	9	9	12	8	7	5	6	2	8	7	5	9	0	259.72	66	49.7
P62191;G3V4X1	P62191	26S protease regulatory subunit 4	PSMC1	497	290100000	99621000	93414000	97064000	9.66997e+07	7.98542	2	18	18	18	18;2	18;2	18;2	15	15	18	15	15	18	15	15	18	51.4	51.4	51.4	49.184	440	440;84	6.36	10	9	10	12	3	6	5	11	10	14	5	7	0	261.53	46.8	43.9
P22695;H3BSJ9;H3BP04;H3BUE4;H3BUI9;A0A087WVZ4	P22695;H3BSJ9;H3BP04	Cytochrome b-c1 complex subunit 2, mitochondrial	UQCRC2	498	289770000	129850000	82294000	77623000	96589000	7.98493	6	16	16	1	16;14;8;5;5;2	16;14;8;5;5;2	1;0;0;0;0;0	13	14	14	13	14	14	1	1	1	50.3	50.3	3.8	48.442	453	453;336;176;116;132;70	7.4	3	1	12	5	6	4	3	5	9	10	6	11	0	323.31	49.2	47.9
Q16576;E9PC52;Q5JP01;Q5JP02;C9J7L0;Q5JNZ6	Q16576;E9PC52;Q5JP01	Histone-binding protein RBBP7	RBBP7	499	289220000	89478000	133890000	65852000	9.64067e+07	7.98411	6	16	16	11	16;15;10;7;2;2	16;15;10;7;2;2	11;10;8;3;2;1	11	10	12	11	10	12	7	7	8	61.2	61.2	52.5	47.82	425	425;416;285;175;67;85	7.09	2	3	3	4	10	5	4	4	2	3	6	8	0	182.36	35.5	39.8
Q96PK6;A0A0A6YYI9;F8WDX3;A0A0A0MSL8;B8ZZ74	Q96PK6	RNA-binding protein 14	RBM14	500	287890000	85621000	107200000	95063000	9.59613e+07	7.9821	5	19	19	19	19;7;7;7;7	19;7;7;7;7	19;7;7;7;7	14	15	15	14	15	15	14	15	15	39.8	39.8	39.8	69.491	669	669;118;129;147;159	5.73	8	8	4	2	5	10	12	6	3	2	2	4	0	100.28	23.3	32.3
P10606	P10606	Cytochrome c oxidase subunit 5B, mitochondrial	COX5B	501	287250000	102530000	103420000	81304000	9.57513e+07	7.98114	1	5	5	5	5	5	5	4	4	5	4	4	5	4	4	5	44.2	44.2	44.2	13.696	129	129	6.29	2	5	4	1	3	2	3	4	3	1	3	3	0	22.069	28.7	44.2
Q9UHB6;F8VQE1;F8VS07;F8VRN8;F8VVQ7;F8VTU2	Q9UHB6;F8VQE1;F8VS07	LIM domain and actin-binding protein 1	LIMA1	502	285510000	114410000	71754000	99348000	9.51707e+07	7.9785	6	20	20	20	20;19;13;9;1;1	20;19;13;9;1;1	20;19;13;9;1;1	16	15	18	16	15	18	16	15	18	37.7	37.7	37.7	85.225	759	759;598;456;388;111;130	6.07	7	12	5	9	8	11	6	6	6	7	6	6	0	158.03	30.4	29.2
Q99536;K7ESA3;K7ERT7;K7ENX2;K7EM19;K7EJM4;K7ER81	Q99536	Synaptic vesicle membrane protein VAT-1 homolog	VAT1	503	283480000	121220000	89536000	72725000	9.44937e+07	7.9754	7	19	19	19	19;9;7;4;4;1;1	19;9;7;4;4;1;1	19;9;7;4;4;1;1	15	16	16	15	16	16	15	16	16	70	70	70	41.92	393	393;125;146;151;154;30;92	5.97	13	13	6	5	2	9	13	8	6	7	3	9	0	136.2	51.7	54.7
P61970;H3BRV9	P61970;H3BRV9	Nuclear transport factor 2	NUTF2	504	283470000	64244000	142170000	77065000	94493000	7.9754	2	5	5	5	5;3	5;3	5;3	4	5	5	4	5	5	4	5	5	56.7	56.7	56.7	14.478	127	127;107	5.61	3	7	6	1	2	1	3	3	2	5	2	1	0	102.01	51.2	56.7
P15924	P15924	Desmoplakin	DSP	505	282490000	92504000	90699000	99290000	9.41643e+07	7.97389	1	77	77	77	77	77	77	47	54	63	47	54	63	47	54	63	35.6	35.6	35.6	331.77	2871	2871	6.77	12	19	19	18	15	14	17	17	26	17	13	24	0	323.31	24.8	25.2
P55735;A0A0C4DFR6;A8MXL6;E7ERC8	P55735;A0A0C4DFR6;A8MXL6	Protein SEC13 homolog	SEC13	506	282050000	109090000	84469000	88489000	94016000	7.9732	4	11	11	11	11;10;8;2	11;10;8;2	11;10;8;2	10	7	10	10	7	10	10	7	10	55	55	55	35.54	322	322;325;284;86	6.54	6	4	4	3	6	3	5	12	4	3	5	4	0	307.22	55	30.4
P48047;H7C0C1;H7C068;H7C086	P48047;H7C0C1	ATP synthase subunit O, mitochondrial	ATP5O	507	281960000	117780000	103170000	61016000	9.39887e+07	7.97308	4	10	10	10	10;6;3;2	10;6;3;2	10;6;3;2	9	9	9	9	9	9	9	9	9	58.7	58.7	58.7	23.277	213	213;242;86;74	5.1	6	7	6	7	4	2	5	7	6	1		1	0	93.547	55.4	55.4
P28066	P28066	Proteasome subunit alpha type-5	PSMA5	508	281470000	127330000	50283000	103860000	9.38243e+07	7.97232	1	11	11	11	11	11	11	8	10	10	8	10	10	8	10	10	54.4	54.4	54.4	26.411	241	241	6.68	3	4	6	7	6	6	3	2	4	8	7	4	0	127.1	51	54.4
O00469;C9JXZ0;F8WEW3	O00469	Procollagen-lysine,2-oxoglutarate 5-dioxygenase 2	PLOD2	509	280960000	121950000	86046000	72962000	9.36527e+07	7.97152	3	27	27	1	27;8;1	27;8;1	1;1;1	20	20	20	20	20	20	0	0	1	46.1	46.1	1.2	84.685	737	737;229;98	7.13	4	3	10	6	8	12	4	6	4	11	6	13	0	265.35	36.4	34.7
P38919;I3L3H2	P38919	Eukaryotic initiation factor 4A-III;Eukaryotic initiation factor 4A-III, N-terminally processed	EIF4A3	510	280330000	91611000	106730000	81981000	9.34407e+07	7.97054	2	24	19	19	24;4	19;2	19;2	20	20	23	17	18	19	17	18	19	64	57.9	57.9	46.871	411	411;125	6.33	5	12	12	3	4	6	11	7	12	4	7	6	0	181.08	55.7	61.6
O43399;A0A087WYR3;A0A087WZ51	O43399;A0A087WYR3;A0A087WZ51	Tumor protein D54	TPD52L2	511	279810000	114480000	86309000	79026000	9.32717e+07	7.96975	3	11	11	11	11;9;8	11;9;8	11;9;8	11	10	9	11	10	9	11	10	9	63.6	63.6	63.6	22.237	206	206;222;152	6.29	5	4	6	5	6	3	1	7	7	7	3	2	0	323.31	63.6	63.6
P25786;F5GX11;B4DEV8	P25786;F5GX11	Proteasome subunit alpha type-1	PSMA1	512	279720000	117680000	86523000	75511000	93238000	7.96959	3	13	13	13	13;11;6	13;11;6	13;11;6	12	11	13	12	11	13	12	11	13	74.5	74.5	74.5	29.555	263	263;238;164	6.03	11	13	1	1	8	6	10	8	1	1	7	9	0	220.84	66.9	61.2
Q9Y5B9	Q9Y5B9	FACT complex subunit SPT16	SUPT16H	513	279440000	124240000	68837000	86362000	9.31463e+07	7.96917	1	37	37	37	37	37	37	29	26	35	29	26	35	29	26	35	40.6	40.6	40.6	119.91	1047	1047	6.71	11	4	16	13	13	10	7	5	12	15	17	9	0	171.24	33.1	30.9
O75531;E9PJJ8	O75531	Barrier-to-autointegration factor;Barrier-to-autointegration factor, N-terminally processed	BANF1	514	279140000	131300000	77575000	70266000	93047000	7.9687	2	8	8	8	8;2	8;2	8;2	6	6	8	6	6	8	6	6	8	51.7	51.7	51.7	10.058	89	89;28	5.06	4	9	9	3	3	1	3	7	7	1	1		0	105.64	50.6	50.6
P20290;H0Y9Y1;D6RDG3	P20290	Transcription factor BTF3	BTF3	515	278950000	107970000	75033000	95949000	92984000	7.96841	3	10	10	10	10;3;3	10;3;3	10;3;3	8	9	10	8	9	10	8	9	10	62.6	62.6	62.6	22.168	206	206;86;109	5.63	7	9	5	2	5	9	10	7	6		1	4	0	268.77	56.3	59.2
P51149;C9J592;C9J8S3;C9J4V0;C9J4S4;C9IZZ0;C9J7D1	P51149;C9J592;C9J8S3;C9J4V0	Ras-related protein Rab-7a	RAB7A	516	277850000	122220000	85447000	70184000	92617000	7.96669	7	17	17	17	17;12;12;9;8;8;4	17;12;12;9;8;8;4	17;12;12;9;8;8;4	14	14	16	14	14	16	14	14	16	79.2	79.2	79.2	23.489	207	207;150;160;134;98;116;91	6.64	4	6	11	5	7	6	2	6	8	8	5	8	0	136.61	73.9	73.9
P09960;B4DEH5	P09960	Leukotriene A-4 hydrolase	LTA4H	517	276760000	118480000	84677000	73602000	92253000	7.96498	2	25	25	25	25;3	25;3	25;3	20	19	19	20	19	19	20	19	19	50.6	50.6	50.6	69.284	611	611;132	6.45	8	7	12	10	6	6	7	10	13	10	8	5	0	231.24	44.4	40.8
P25789;H0YMZ1;H0YL69;H0YMA1;H0YN18;H0YMI6;H0YLC2;H0YKT8;H0YKS0;H0YLS6;H0YMV3	P25789;H0YMZ1;H0YL69;H0YMA1;H0YN18;H0YMI6;H0YLC2;H0YKT8	Proteasome subunit alpha type-4;Proteasome subunit alpha type;Proteasome subunit beta type	PSMA4	518	276290000	92877000	93972000	89439000	92096000	7.96424	11	13	13	13	13;12;12;11;10;9;8;8;6;5;3	13;12;12;11;10;9;8;8;6;5;3	13;12;12;11;10;9;8;8;6;5;3	9	11	12	9	11	12	9	11	12	69.3	69.3	69.3	29.483	261	261;220;236;209;230;183;174;181;122;125;86	6.96	3	5	3	6	5	11	9	4	2	8	6	7	0	175.32	54	64
P04732	P04732	Metallothionein-1E	MT1E	519	274670000	767400	9011100	264890000	9.15562e+07	7.96169	1	2	2	1	2	2	1	1	2	1	1	2	1	0	1	0	52.5	52.5	32.8	6.0142	61	61	6			3						3				0	203.18	19.7	52.5
P78347;C9J6M0;A0A087WW90;A0A0D9SF80;A0A0A0MSY2;Q86UP8;Q6EKJ0	P78347	General transcription factor II-I	GTF2I	520	272860000	115010000	106070000	51787000	9.09557e+07	7.95883	7	44	44	44	44;2;2;2;2;2;2	44;2;2;2;2;2;2	44;2;2;2;2;2;2	31	34	31	31	34	31	31	34	31	50.9	50.9	50.9	112.42	998	998;106;437;497;949;949;949	6.32	9	13	11	11	11	10	12	9	14	11	8	8	0	274.25	43.5	46.1
Q15029;K7EP67;K7EJ74;K7EIT3;K7EIV5	Q15029	116 kDa U5 small nuclear ribonucleoprotein component	EFTUD2	521	271390000	97411000	78266000	95709000	90462000	7.95647	5	37	36	36	37;13;6;2;1	36;12;5;2;1	36;12;5;2;1	32	25	32	31	24	31	31	24	31	59.1	58	58	109.43	972	972;223;134;148;106	6.27	12	10	7	18	11	8	16	9	5	13	13	6	0	308.23	54.4	40.2
O75533;H7C341;F8WC19;B4DGZ4	O75533	Splicing factor 3B subunit 1	SF3B1	522	268130000	111180000	83443000	73500000	8.93743e+07	7.95121	4	46	46	46	46;8;1;1	46;8;1;1	46;8;1;1	32	25	30	32	25	30	32	25	30	45.6	45.6	45.6	145.83	1304	1304;241;37;154	6.85	5	7	12	15	10	7	8	7	8	20	11	8	0	323.31	35.7	25.7
P00387;B1AHF3	P00387;B1AHF3	NADH-cytochrome b5 reductase 3;NADH-cytochrome b5 reductase 3 membrane-bound form;NADH-cytochrome b5 reductase 3 soluble form	CYB5R3	523	266680000	105390000	86940000	74350000	8.88933e+07	7.94887	2	16	16	16	16;10	16;10	16;10	13	14	11	13	14	11	13	14	11	74.4	74.4	74.4	34.234	301	301;147	6.14	7	3	2	8	6	11	7	5	1	7		6	0	170.07	61.5	58.5
P08133;E7EMC6;E5RJF5;E5RK63;E5RI05;E5RFF0;E5RJR0;E5RIU8	P08133;E7EMC6	Annexin A6;Annexin	ANXA6	524	266660000	99522000	92805000	74328000	88885000	7.94883	8	35	35	16	35;18;9;9;8;8;6;5	35;18;9;9;8;8;6;5	16;3;8;8;5;3;3;2	25	26	27	25	26	27	12	11	10	59.4	59.4	25.9	75.872	673	673;330;129;150;129;156;110;95	6.39	11	9	8	14	8	4	9	5	10	16	9	6	0	176.94	45.2	49
P12270;Q5SWX9	P12270	Nucleoprotein TPR	TPR	525	266320000	82188000	112360000	71767000	8.87717e+07	7.94827	2	58	58	58	58;3	58;3	58;3	35	39	43	35	39	43	35	39	43	31.3	31.3	31.3	267.29	2363	2363;150	6.38	13	13	12	13	15	13	8	10	7	13	15	12	0	323.31	19.4	22.1
P00492	P00492	Hypoxanthine-guanine phosphoribosyltransferase	HPRT1	526	266180000	78353000	85582000	102250000	8.87283e+07	7.94806	1	12	12	12	12	12	12	10	9	12	10	9	12	10	9	12	72	72	72	24.579	218	218	6.44	5	4	3	5	4	4	8	6	3	8	3	2	0	121.92	67.4	61
Q99584	Q99584	Protein S100-A13	S100A13	527	265270000	126960000	80454000	57858000	88424000	7.94657	1	5	5	5	5	5	5	4	5	3	4	5	3	4	5	3	65.3	65.3	65.3	11.471	98	98	5.82	2	2	4	1	3		2	1	3	2	2		0	40.576	40.8	65.3
Q15907;H3BMH2;H3BSC1;P62491;B4DQU5;M0R2D0	Q15907;H3BMH2;H3BSC1;P62491	Ras-related protein Rab-11B;Ras-related protein Rab-11A	RAB11B;RAB11A	528	264450000	115610000	80555000	68280000	8.81483e+07	7.94521	6	12	12	12	12;10;10;10;4;1	12;10;10;10;4;1	12;10;10;10;4;1	10	8	9	10	8	9	10	8	9	56.9	56.9	56.9	24.488	218	218;155;198;216;146;60	6.45	7	4	3	2	1	9	3	3	9	3	2	5	0	319.59	52.3	46.3
P07954	P07954	Fumarate hydratase, mitochondrial	FH	529	263910000	89767000	94065000	80076000	8.79693e+07	7.94433	1	17	17	17	17	17	17	14	13	13	14	13	13	14	13	13	49.8	49.8	49.8	54.636	510	510	6.14	4	15	7	8	9	8	5	13	7	3	3	10	0	323.31	40.2	42.5
R4GNH3;E9PM69;P17980;E9PN50;E9PMD8;E9PKD5;E9PLG2	R4GNH3;E9PM69;P17980;E9PN50;E9PMD8;E9PKD5	26S protease regulatory subunit 6A	PSMC3	530	263180000	103230000	78670000	81279000	8.77263e+07	7.94313	7	20	20	20	20;19;19;11;11;11;5	20;19;19;11;11;11;5	20;19;19;11;11;11;5	15	15	19	15	15	19	15	15	19	62.9	62.9	62.9	47.352	423	423;397;439;257;301;311;184	6.08	8	7	6	6	6	6	10	12	5	4	3	5	0	250.66	51.3	51.1
Q9UMS4;F5GY56;H0YGZ5;H0YGF3;F5H2I0	Q9UMS4	Pre-mRNA-processing factor 19	PRPF19	531	262730000	78900000	102570000	81260000	8.75767e+07	7.94239	5	15	15	15	15;6;2;1;1	15;6;2;1;1	15;6;2;1;1	12	15	11	12	15	11	12	15	11	58.9	58.9	58.9	55.18	504	504;252;119;45;104	6.81	3	3	10	6	6	11	5	6	14	5	5	6	0	137.49	39.9	58.9
Q9BQE3;F5H5D3	Q9BQE3;F5H5D3	Tubulin alpha-1C chain	TUBA1C	532	262460000	89530000	82800000	90127000	8.74857e+07	7.94194	2	30	2	2	30;29	2;2	2;2	30	26	29	2	2	2	2	2	2	78.2	9.1	9.1	49.895	449	449;519	5.69	5	3	1	2	2	5	4	3	3	3	1		0	205.34	78.2	76.2
P26368;K7ENG2;K7ELP8	P26368;K7ENG2	Splicing factor U2AF 65 kDa subunit	U2AF2	533	262390000	100370000	97674000	64346000	8.74633e+07	7.94183	3	13	13	13	13;9;2	13;9;2	13;9;2	10	11	7	10	11	7	10	11	7	47.2	47.2	47.2	53.5	475	475;307;86	6.76	2	2	1	12	9	13	1	1	1	3	3	11	0	143	42.3	43.4
P62318;H3BT13	P62318;H3BT13	Small nuclear ribonucleoprotein Sm D3	SNRPD3	534	261340000	111780000	111690000	37875000	87115000	7.94009	2	5	5	5	5;3	5;3	5;3	4	5	5	4	5	5	4	5	5	50	50	50	13.916	126	126;62	7.33	1		1	2	4	12		2	2		4	5	0	97.322	47.6	50
P33991;E5RG31;E5RFJ8;Q9UJA3	P33991	DNA replication licensing factor MCM4	MCM4	535	261200000	78953000	78331000	103910000	8.70647e+07	7.93984	4	36	36	36	36;9;5;1	36;9;5;1	36;9;5;1	21	30	31	21	30	31	21	30	31	53	53	53	96.557	863	863;278;211;840	6.66	8	11	3	15	10	11	10	14	5	12	9	11	0	173.91	36.6	44.4
P62873;F6UT28;F6X3N5;B1AKQ8;B3KVK2	P62873;F6UT28;F6X3N5	Guanine nucleotide-binding protein G(I)/G(S)/G(T) subunit beta-1	GNB1	536	261150000	84981000	83898000	92273000	8.70507e+07	7.93977	5	13	8	7	13;8;7;6;6	8;4;3;2;5	7;3;2;2;5	11	10	12	7	6	8	7	6	7	66.2	47.9	38.8	37.377	340	340;165;163;107;240	6.62	5	5	1	2	9	2	5	5	4	5	8	1	0	323.31	50.3	45.6
O14745;J3QRP6;J3QRA3	O14745;J3QRP6	Na(+)/H(+) exchange regulatory cofactor NHE-RF1	SLC9A3R1	537	259800000	98480000	101260000	60051000	86597000	7.9375	3	13	13	13	13;7;1	13;7;1	13;7;1	12	12	11	12	12	11	12	12	11	51.7	51.7	51.7	38.868	358	358;215;35	6.03	13	4	4	1	3	5	6	6	5	4	3	6	0	103.61	48	48
J3QR09;J3KTE4;P84098;J3QL15	J3QR09;J3KTE4;P84098	Ribosomal protein L19;60S ribosomal protein L19	RPL19	538	259360000	105640000	56074000	97645000	86453000	7.93678	4	5	5	5	5;5;5;1	5;5;5;1	5;5;5;1	4	3	4	4	3	4	4	3	4	23.3	23.3	23.3	23.134	193	193;194;196;128	6.11	1	5	2	4	7	2	2	2	4	3	4		0	22.675	22.8	18.1
Q9Y617	Q9Y617	Phosphoserine aminotransferase	PSAT1	539	259010000	93955000	78763000	86293000	86337000	7.9362	1	18	18	18	18	18	18	12	12	16	12	12	16	12	12	16	62.7	62.7	62.7	40.422	370	370	6.76	5	3	4	10	9	7	4	2	3	1	11	9	0	152.72	40.3	39.5
P35613;A0A087X2B5;I3L192;A0A087WUV8;R4GMX5;R4GN83	P35613;A0A087X2B5;I3L192;A0A087WUV8	Basigin	BSG	540	258000000	69044000	95783000	93170000	85999000	7.93449	6	7	7	7	7;6;5;5;3;2	7;6;5;5;3;2	7;6;5;5;3;2	6	4	5	6	4	5	6	4	5	28.6	28.6	28.6	42.2	385	385;221;160;189;84;52	5.92	4	2	6	4		1	3	7	4	4		1	0	119.78	23.9	20.3
P30740	P30740	Leukocyte elastase inhibitor	SERPINB1	541	257210000	117790000	77917000	61500000	8.57357e+07	7.93316	1	21	21	20	21	21	20	15	16	16	15	16	16	14	15	15	57.8	57.8	55.1	42.741	379	379	6.13	8	3	10	7	2	10	8		8	3	3	8	0	148.9	48.5	47.2
Q92616	Q92616	Translational activator GCN1	GCN1L1	542	257190000	101030000	82641000	73523000	8.57313e+07	7.93314	1	85	85	85	85	85	85	53	59	66	53	59	66	53	59	66	44.4	44.4	44.4	292.75	2671	2671	6.32	12	28	18	19	17	16	20	11	14	25	15	15	0	307.51	29.1	32.4
Q14258	Q14258	E3 ubiquitin/ISG15 ligase TRIM25	TRIM25	543	255760000	86680000	120500000	48573000	85251000	7.9307	1	22	22	22	22	22	22	14	17	17	14	17	17	14	17	17	47.1	47.1	47.1	70.973	630	630	5.49	7	9	9	10	8	4	5	6	6	4	5	2	0	249.96	30.5	35.1
Q14566	Q14566	DNA replication licensing factor MCM6	MCM6	544	254470000	85343000	76024000	93098000	8.48217e+07	7.92851	1	29	29	29	29	29	29	18	17	22	18	17	22	18	17	22	47	47	47	92.888	821	821	6.29	8	10	4	7	6	10	8	8	6	4	5	9	0	150.49	32.4	26.8
Q9BSJ8;F8VZB1	Q9BSJ8	Extended synaptotagmin-1	ESYT1	545	254100000	105950000	76683000	71468000	8.47003e+07	7.92789	2	26	26	26	26;3	26;3	26;3	20	20	19	20	20	19	20	20	19	33.3	33.3	33.3	122.85	1104	1104;88	6.01	5	6	9	22	12	7	6	3	4	15	5	4	0	241.59	26.4	26.5
Q9NR30	Q9NR30	Nucleolar RNA helicase 2	DDX21	546	253710000	73602000	85704000	94407000	84571000	7.92722	1	28	28	26	28	28	26	18	22	25	18	22	25	16	20	23	43.8	43.8	40.4	87.343	783	783	6.37	11	3	8	7	9	9	11	4	7	10	4	8	0	242.01	33.3	37.3
Q99733;C9JZI7;C9J6D1;E9PNW0;E9PJJ2;E9PS34;E9PNJ7;E9PP22;A8MXH2;E9PKT8;H0YCI4;E9PKI2;C9J1B1	Q99733;C9JZI7;C9J6D1;E9PNW0;E9PJJ2;E9PS34;E9PNJ7;E9PP22;A8MXH2	Nucleosome assembly protein 1-like 4	NAP1L4	547	253060000	92813000	88966000	71279000	8.43527e+07	7.9261	13	13	11	11	13;11;8;7;7;7;7;7;7;6;6;4;3	11;9;6;5;5;5;5;7;5;4;6;4;3	11;9;6;5;5;5;5;7;5;4;6;4;3	10	12	12	8	10	10	8	10	10	39.2	36.3	36.3	42.823	375	375;278;178;107;128;133;140;154;156;169;204;78;101	6.78	4		4	3	8	8	6	2	2	5	4	5	0	123.05	34.7	37.9
F8W1A4;P54819;F8VY04;F8VZG5;G3V213;F8VPP1	F8W1A4;P54819;F8VY04;F8VZG5	Adenylate kinase 2, mitochondrial;Adenylate kinase 2, mitochondrial;Adenylate kinase 2, mitochondrial, N-terminally processed	AK2	548	252180000	91542000	91231000	69406000	8.40597e+07	7.92459	6	18	18	18	18;18;15;10;7;2	18;18;15;10;7;2	18;18;15;10;7;2	12	15	15	12	15	15	12	15	15	77.2	77.2	77.2	25.63	232	232;239;190;162;133;42	6.08	13	2	5	4	2	12	13	2	6	1	1	10	0	100.23	60.3	72.4
Q02978;I3L1P8	Q02978;I3L1P8	Mitochondrial 2-oxoglutarate/malate carrier protein	SLC25A11	549	251020000	148490000	35993000	66539000	83674000	7.92259	2	11	11	11	11;10	11;10	11;10	11	8	8	11	8	8	11	8	8	47.8	47.8	47.8	34.061	314	314;296	6.98	2	4	4	4	5	3	4	3	1	5	8	4	0	249.21	47.8	33.8
O76021;J3QSV6;I3L3U9;I3L3C4;I3L234;I3L1A3	O76021;J3QSV6;I3L3U9;I3L3C4	Ribosomal L1 domain-containing protein 1	RSL1D1	550	250750000	68181000	85061000	97504000	83582000	7.92211	6	15	15	15	15;14;9;8;5;1	15;14;9;8;5;1	15;14;9;8;5;1	9	13	14	9	13	14	9	13	14	35.3	35.3	35.3	54.972	490	490;430;296;158;98;93	6.81	6		5	4	6	12	4	2	3	2	3	11	0	98.251	23.9	30.4
O43242	O43242	26S proteasome non-ATPase regulatory subunit 3	PSMD3	551	250570000	84060000	104960000	61557000	8.35257e+07	7.92182	1	24	24	21	24	24	21	18	18	20	18	18	20	17	15	17	46.8	46.8	42.5	60.977	534	534	6.54	7	4	6	6	7	11	3	3	6	9	7	5	0	116.07	41	36.1
P62316;K7ERG4;K7EJB5	P62316;K7ERG4	Small nuclear ribonucleoprotein Sm D2	SNRPD2	552	250130000	75794000	104970000	69365000	8.33763e+07	7.92104	3	13	13	13	13;7;4	13;7;4	13;7;4	10	9	9	10	9	9	10	9	9	74.6	74.6	74.6	13.527	118	118;78;54	5.49	2	7	7	4	3		1	6	4		5		0	232.81	71.2	61.9
A0A087X2I1;P62333;H0YJC0;H0YJS8;H0YJX2;H0YJE9;H0YJT1	A0A087X2I1;P62333	26S protease regulatory subunit 10B	PSMC6	553	250110000	96148000	74222000	79736000	8.33687e+07	7.921	7	15	15	15	15;15;7;5;4;1;1	15;15;7;5;4;1;1	15;15;7;5;4;1;1	13	15	14	13	15	14	13	15	14	48.9	48.9	48.9	45.796	403	403;389;262;194;67;70;97	6.52	14	5	4	4	3	8	11	7	4	2	4	15	0	181.33	42.9	48.9
Q9BZE2;E9PNY6;E9PRI9	Q9BZE2;E9PNY6;E9PRI9	tRNA pseudouridine(38/39) synthase;tRNA pseudouridine synthase	PUS3	554	249990000	112220000	88256000	49514000	83330000	7.9208	3	2	2	2	2;1;1	2;1;1	2;1;1	1	1	2	1	1	2	1	1	2	4.6	4.6	4.6	55.647	481	481;105;169	5.2			1	2	1					1			0.0020139	4.2623	1.7	1.7
P46060;H0Y4Q3;B0QYT5;B0QYT4;B0QYT6	P46060	Ran GTPase-activating protein 1	RANGAP1	555	249490000	108730000	52558000	88197000	8.31617e+07	7.91992	5	33	33	33	33;15;6;6;2	33;15;6;6;2	33;15;6;6;2	22	19	25	22	19	25	22	19	25	66.6	66.6	66.6	63.541	587	587;253;100;133;37	6.8	7	5	9	10	8	5	7	5	9	14	10	6	0	304.81	48.4	42.6
P43487;F6WQW2;C9JXG8;C9JJ34;C9JGV6;Q5T0Z6;C9JDM3;Q9C010	P43487;F6WQW2;C9JXG8;C9JJ34	Ran-specific GTPase-activating protein	RANBP1	556	249320000	109780000	35471000	104070000	83107000	7.91964	8	8	8	8	8;7;5;4;3;1;1;1	8;7;5;4;3;1;1;1	8;7;5;4;3;1;1;1	5	6	8	5	6	8	5	6	8	57.2	57.2	57.2	23.31	201	201;278;145;163;204;87;165;78	5.41	3	4	9	4	3		3	1	3	2	5		0	86.384	48.8	52.7
Q00688;G3V5F2	Q00688	Peptidyl-prolyl cis-trans isomerase FKBP3	FKBP3	557	249230000	86046000	75243000	87943000	8.30773e+07	7.91948	2	7	7	7	7;2	7;2	7;2	5	4	7	5	4	7	5	4	7	35.3	35.3	35.3	25.177	224	224;65	6.97	2	2	1	1	5	3	1	6			5	3	0	96.185	26.3	21.4
A0A087X0W7;A0A087WT95;Q86TX2;P49753;G3V4F2	A0A087X0W7;A0A087WT95;Q86TX2;P49753;G3V4F2	Acyl-coenzyme A thioesterase 1;Acyl-coenzyme A thioesterase 2, mitochondrial	ACOT2;ACOT1	558	249070000	69413000	120060000	59605000	83026000	7.91921	5	12	12	12	12;11;11;11;10	12;11;11;11;10	12;11;11;11;10	10	7	7	10	7	7	10	7	7	41.3	41.3	41.3	46.292	421	421;463;421;483;395	5.55	4	3	2	4	5	2	1	3	2	1	4		0	51.811	37.1	22.6
Q9P2J5;A0A087WXY1	Q9P2J5	Leucine--tRNA ligase, cytoplasmic	LARS	559	248690000	102580000	85119000	60981000	8.28933e+07	7.91852	2	39	39	39	39;6	39;6	39;6	24	26	28	24	26	28	24	26	28	46.1	46.1	46.1	134.46	1176	1176;160	6.85	1	5	7	23	13	5	2	5	8	15	12	6	0	297.88	28.5	31
P47897;A0A1B0GVU9;B4DDN1;H7C0R3;C9J165;A0A0U1RQT0;A0A0U1RRI9;A0A0U1RQE9;A0A0U1RQM8;A0A0U1RR66;A0A0U1RQX5;A0A1B0GTT3;A0A0U1RQU2;A0A0U1RQL2;A0A0U1RQQ5;A0A0U1RRC8;A0A0U1RQX9;A0A0U1RQJ6;F2Z2V6;A0A0U1RRJ7;A0A0U1RQC3;A0A0U1RR79	P47897;A0A1B0GVU9;B4DDN1	Glutamine--tRNA ligase	QARS	560	248630000	79166000	89742000	79722000	8.28767e+07	7.91843	22	38	38	38	38;35;30;14;13;13;9;9;8;8;7;7;7;7;7;5;4;4;3;2;1;1	38;35;30;14;13;13;9;9;8;8;7;7;7;7;7;5;4;4;3;2;1;1	38;35;30;14;13;13;9;9;8;8;7;7;7;7;7;5;4;4;3;2;1;1	25	28	28	25	28	28	25	28	28	65.5	65.5	65.5	87.798	775	775;736;630;253;339;342;182;187;173;173;134;169;174;191;194;91;83;96;100;68;67;75	6.17	11	8	15	13	11	4	12	9	11	15	6	6	0	323.31	42.2	49.5
Q9BRA2;I3L0K2;I3L3M7;I3L2R6	Q9BRA2;I3L0K2;I3L3M7;I3L2R6	Thioredoxin domain-containing protein 17	TXNDC17	561	248110000	135360000	59614000	53134000	8.27027e+07	7.91752	4	7	7	7	7;5;5;5	7;5;5;5	7;5;5;5	7	6	6	7	6	6	7	6	6	68.3	68.3	68.3	13.941	123	123;75;80;98	6.49	5	4	2	4	5	3	8	10	2	2	4	4	0	60.586	68.3	52.8
P61224;E7ESV4;F5H7Y6;F5GX62;F5H6R7;F5H004;A0A0J9YXB3;A6NIZ1;F5H077;F5GWU8;F5H491;F5H0B7;F5H500;F5H823;B7ZB78;F5GZG1;F5GYB5;F5H4H0;F5GYH7;F8WBC0	P61224;E7ESV4;F5H7Y6;F5GX62;F5H6R7;F5H004;A0A0J9YXB3;A6NIZ1;F5H077;F5GWU8;F5H491;F5H0B7;F5H500;F5H823;B7ZB78;F5GZG1;F5GYB5	Ras-related protein Rap-1b;Ras-related protein Rap-1b-like protein	RAP1B	562	248100000	102840000	88766000	56493000	8.26997e+07	7.9175	20	10	10	4	10;9;9;8;7;7;7;7;5;5;5;5;5;5;5;5;5;4;4;2	10;9;9;8;7;7;7;7;5;5;5;5;5;5;5;5;5;4;4;2	4;4;4;3;3;3;3;3;1;1;1;1;1;3;3;3;1;0;0;0	9	10	10	9	10	10	3	4	4	62	62	29.3	20.825	184	184;157;179;139;122;127;165;184;84;87;93;98;101;103;118;121;136;48;53;32	6.57	4	4		8	7	6	4	6		4	3	7	0	77.293	60.9	62
O15355	O15355	Protein phosphatase 1G	PPM1G	563	248030000	54372000	96100000	97561000	8.26777e+07	7.91739	1	15	15	15	15	15	15	13	9	14	13	9	14	13	9	14	41.4	41.4	41.4	59.271	546	546	5.93	4	7	3	8	6	8	5	5	2	5	2	4	0	200.07	37.4	28.6
P62266;D6RD47	P62266;D6RD47	40S ribosomal protein S23	RPS23	564	247570000	81142000	81915000	84510000	8.25223e+07	7.91657	2	6	6	6	6;5	6;5	6;5	4	5	6	4	5	6	4	5	6	35.7	35.7	35.7	15.807	143	143;134	7.56	2	1	1	4	4	5	3	1	1	8	4	5	0	95.059	28	35.7
Q14914;F2Z3J9;Q5JVP2;F6XGT7	Q14914;F2Z3J9	Prostaglandin reductase 1	PTGR1	565	246740000	91730000	92464000	62545000	8.22463e+07	7.91512	4	14	14	14	14;7;4;3	14;7;4;3	14;7;4;3	12	11	11	12	11	11	12	11	11	60.5	60.5	60.5	35.869	329	329;118;119;73	6.72	3	7	10	8	9	2	4	7	2	9	13	5	0	212.82	55	52.3
P31937;H7BZL2	P31937;H7BZL2	3-hydroxyisobutyrate dehydrogenase, mitochondrial	HIBADH	566	246280000	97796000	86728000	61758000	82094000	7.91431	2	12	12	12	12;6	12;6	12;6	12	12	12	12	12	12	12	12	12	52.4	52.4	52.4	35.329	336	336;206	6.33	4	8	4	13	3	8	4	8	9	8	3	4	0	323.31	52.4	52.4
Q96HE7;G3V3E6;G3V5B3;G3V2H0;G3V503;Q5TAE8;Q86YB8	Q96HE7	ERO1-like protein alpha	ERO1L	567	246190000	107570000	74058000	64560000	8.20627e+07	7.91415	7	21	21	21	21;9;6;4;4;1;1	21;9;6;4;4;1;1	21;9;6;4;4;1;1	16	16	17	16	16	17	16	16	17	63.5	63.5	63.5	54.392	468	468;257;169;75;125;173;467	6.1	7	8	5	7	5	5	4	6	8	5	6	3	0	157.08	53	54.3
Q02218;A0A0D9SFS3;E9PCR7;E9PDF2;E9PFG7;C9J4G7;Q9ULD0	Q02218;A0A0D9SFS3;E9PCR7;E9PDF2;E9PFG7	2-oxoglutarate dehydrogenase, mitochondrial	OGDH	568	245970000	92575000	95633000	57764000	8.19907e+07	7.91376	7	34	34	34	34;33;33;32;27;6;5	34;33;33;32;27;6;5	34;33;33;32;27;6;5	23	26	27	23	26	27	23	26	27	52.6	52.6	52.6	115.93	1023	1023;1001;1038;1034;873;211;1010	6.28	8	6	12	7	14	9	10	9	10	8	5	7	0	150.77	36.9	41
A0A087WUK2;O14979	A0A087WUK2;O14979	Heterogeneous nuclear ribonucleoprotein D-like	HNRNPDL	569	245880000	89147000	84718000	72016000	8.19603e+07	7.9136	2	12	12	11	12;12	12;12	11;11	9	9	10	9	9	10	9	8	9	30.3	30.3	28.1	40.04	363	363;420	6.57	8	6	3	6	1	5	6	6	4	6	4	8	0	60.74	23.1	26.4
O43491;Q6ZSX4;E9PMV8;E9PPC9	O43491	Band 4.1-like protein 2	EPB41L2	570	245680000	99515000	75197000	70967000	81893000	7.91325	4	27	27	0	27;8;6;5	27;8;6;5	0;0;0;0	18	21	23	18	21	23	0	0	0	37.6	37.6	0	112.59	1005	1005;201;268;126	6.51	4	8	5	8	8	4	7	10	7	9	7	2	0	310.67	26.5	32.2
C9JZR2;O60716;H0YC95;E9PRE2;E9PKY0;E9PKL1	C9JZR2;O60716	Catenin delta-1	CTNND1	571	244970000	96103000	80835000	68034000	8.16573e+07	7.912	6	35	35	35	35;35;7;6;4;3	35;35;7;6;4;3	35;35;7;6;4;3	26	26	23	26	26	23	26	26	23	48.3	48.3	48.3	104.85	938	938;968;123;261;126;128	5.85	14	8	12	12	7	12	8	6	12	9	6	5	0	323.31	34.2	37.6
P25788;G3V4X5;G3V3W4;G3V5N4;H0YJ03	P25788	Proteasome subunit alpha type-3	PSMA3	572	244610000	124850000	79678000	40081000	8.15363e+07	7.91135	5	9	9	9	9;4;2;2;1	9;4;2;2;1	9;4;2;2;1	8	8	8	8	8	8	8	8	8	46.7	46.7	46.7	28.433	255	255;180;36;54;83	5.76	1	7	8	2	4	2	2	4	4	4	1	2	0	47.467	41.2	38
Q9NQC3	Q9NQC3	Reticulon-4	RTN4	573	244480000	86195000	84816000	73469000	8.14933e+07	7.91112	1	8	8	2	8	8	2	8	6	8	8	6	8	2	2	2	13.1	13.1	4.8	129.93	1192	1192	7.67	2	2	2	3	4	7	5	2	5	8	7	5	0	175.56	13.1	11.1
J3QL05;J3KP15;Q01130	J3QL05;J3KP15;Q01130	Serine/arginine-rich splicing factor 2	SRSF2	574	244450000	71735000	86662000	86053000	8.14833e+07	7.91107	3	6	6	4	6;6;6	6;6;6	4;4;4	4	3	6	4	3	6	3	2	4	39.2	39.2	33.8	15.156	130	130;133;221	6.89	3	1	2		2	4	3	4	2	1	5	1	0	129.77	32.3	31.5
Q8WX93;H0YA05;F8WA26;D6R9F5;H0Y952;D6R9Z5;D6RBH5;D6RBB1;A0A087WX60;Q86TC9	Q8WX93	Palladin	PALLD	575	244350000	63360000	87204000	93788000	8.14507e+07	7.91089	10	30	30	30	30;8;6;4;3;1;1;1;1;1	30;8;6;4;3;1;1;1;1;1	30;8;6;4;3;1;1;1;1;1	16	22	24	16	22	24	16	22	24	33.6	33.6	33.6	150.56	1383	1383;160;164;90;512;71;83;96;1026;1320	6.73	6	3	5	13	9	8	4	4	6	9	9	7	0	151.14	15.8	23.9
P48444;B0YIW6;Q6P1Q5;E9PK34	P48444;B0YIW6	Coatomer subunit delta	ARCN1	576	243540000	96655000	81026000	65862000	81181000	7.90945	4	22	22	22	22;21;9;2	22;21;9;2	22;21;9;2	20	14	16	20	14	16	20	14	16	50.9	50.9	50.9	57.21	511	511;552;189;83	6.24	8	6	5	4	7	11	9	7	2	1	5	9	0	143.49	46.8	34.6
A0A0A0MSS8;P42330;S4R3Z2;S4R3D5;P17516	A0A0A0MSS8;P42330;S4R3Z2	Aldo-keto reductase family 1 member C3	AKR1C3	577	241170000	121650000	73397000	46123000	80390000	7.9052	5	16	16	10	16;16;15;6;4	16;16;15;6;4	10;10;9;2;0	15	15	15	15	15	15	10	10	9	67.5	67.5	50.2	36.867	323	323;323;300;155;323	6.85	13	2	1	6	8	10	8	1	3	6	6	15	0	89.254	67.2	65
P55265	P55265	Double-stranded RNA-specific adenosine deaminase	ADAR	578	241110000	89379000	69695000	82037000	8.03703e+07	7.9051	1	34	34	3	34	34	3	21	22	31	21	22	31	3	3	3	35.5	35.5	2.9	136.06	1226	1226	6.71	5	10	9	7	12	8	9	10	9	9	7	11	0	254.02	26.1	24.5
E9PCH5;F8W7E0	E9PCH5		CAST	579	239820000	106160000	76708000	56950000	7.99393e+07	7.90276	2	22	22	2	22;8	22;8	2;2	18	15	16	18	15	16	1	2	1	53.6	53.6	4.8	72.798	673	673;393	5.95	7	9	10	7	6	3	4	8	10	5	7	2	0	323.31	44.1	38.3
Q96KP4;J3QKT2;J3KSV5;A0A087WYZ1;J3QR27;J3QLU1;J3QKQ0;J3QRD0;J3QRA8;J3QQN6;A0A087WVS2;J3QL02;J3QRH4;J3KRD5;J3KSS4;J3QRP4;J3KRJ8	Q96KP4	Cytosolic non-specific dipeptidase	CNDP2	580	239600000	88793000	80099000	70705000	7.98657e+07	7.90236	17	29	29	29	29;13;9;9;8;8;8;8;8;7;7;7;6;5;4;1;1	29;13;9;9;8;8;8;8;8;7;7;7;6;5;4;1;1	29;13;9;9;8;8;8;8;8;7;7;7;6;5;4;1;1	22	21	19	22	21	19	22	21	19	73.1	73.1	73.1	52.878	475	475;249;149;157;122;123;128;134;138;89;124;138;204;88;55;89;109	6.84	8	4	7	10	5	2	8	7	11	12	6	7	0	168.09	60.4	63.8
O14980;C9JKM9;C9J673;C9IZS4;C9JQ02;C9JV99;F8WF71;C9JF49;C9IYM2;H7BZC5	O14980	Exportin-1	XPO1	581	238780000	71663000	76329000	90790000	79594000	7.90088	10	36	36	36	36;9;7;5;5;5;4;3;3;3	36;9;7;5;5;5;4;3;3;3	36;9;7;5;5;5;4;3;3;3	21	23	30	21	23	30	21	23	30	41.9	41.9	41.9	123.38	1071	1071;179;132;94;95;100;82;59;62;72	6.46	10	10	7	8	6	6	10	13	15	9	7	5	0	235.47	25.6	31.8
P11766;H0YAG8;D6RFE4;D6R9G2;D6RAY0	P11766;H0YAG8	Alcohol dehydrogenase class-3	ADH5	582	238630000	74916000	99460000	64254000	7.95433e+07	7.9006	5	13	13	13	13;7;4;3;2	13;7;4;3;2	13;7;4;3;2	10	10	10	10	10	10	10	10	10	52.1	52.1	52.1	39.724	374	374;262;115;95;56	6.95	4	4	1	5	9	9	3	4		2	8	9	0	99.035	38	31.3
A0A0C4DGS1;P39656;U3KQ84	A0A0C4DGS1;P39656;U3KQ84	Dolichyl-diphosphooligosaccharide--protein glycosyltransferase 48 kDa subunit	DDOST	583	238290000	84572000	82666000	71053000	7.94303e+07	7.89999	3	12	12	12	12;12;7	12;12;7	12;12;7	7	11	9	7	11	9	7	11	9	46	46	46	48.799	439	439;456;154	6.13	7	3	1	4	3	9	4	4		5	1	5	0	103.07	25.7	42.6
Q5JRX3;A0A0A0MRX9;H0Y7L7;B1APQ0;B1APQ1;H0Y4F7	Q5JRX3;A0A0A0MRX9	Presequence protease, mitochondrial	PITRM1	584	237820000	92140000	73482000	72194000	79272000	7.89912	6	29	29	29	29;18;6;5;1;1	29;18;6;5;1;1	29;18;6;5;1;1	21	20	27	21	20	27	21	20	27	46.5	46.5	46.5	117.41	1037	1037;595;259;184;86;233	6.36	9	6	9	12	8	10	9		8	8	10	8	0	256.07	37.4	33.1
P61088;F8VSD4;F8VV71;F8VZ29;F8VQQ8;Q5JXB2	P61088;F8VSD4;F8VV71;F8VZ29;F8VQQ8;Q5JXB2	Ubiquitin-conjugating enzyme E2 N;Putative ubiquitin-conjugating enzyme E2 N-like	UBE2N;UBE2NL	585	237600000	53500000	51379000	132720000	7.91997e+07	7.89872	6	8	8	8	8;5;5;4;4;4	8;5;5;4;4;4	8;5;5;4;4;4	7	7	6	7	7	6	7	7	6	71.1	71.1	71.1	17.138	152	152;105;152;87;89;153	6.89	1	1	3	8	2	3	3	1	3	4	4	3	0	181.34	66.4	52.6
Q9Y3F4;H0YH33	Q9Y3F4	Serine-threonine kinase receptor-associated protein	STRAP	586	237470000	72842000	92316000	72316000	79158000	7.89849	2	18	18	18	18;6	18;6	18;6	16	15	14	16	15	14	16	15	14	62.3	62.3	62.3	38.438	350	350;95	6.76	4	1	5	9	9	3	6	1	4	9	9	2	0	164.17	58.3	58.6
P63208;E5RJR5;E7ERH2;F8W8N3;E5RGM3;E5RHM3;E5RGM4	P63208;E5RJR5;E7ERH2;F8W8N3;E5RGM3	S-phase kinase-associated protein 1	SKP1	587	237460000	137550000	57002000	42911000	7.91543e+07	7.89847	7	10	10	7	10;9;8;8;6;1;1	10;9;8;8;6;1;1	7;6;5;5;3;0;0	10	7	8	10	7	8	7	6	6	74.2	74.2	46	18.658	163	163;163;142;158;102;39;41	6.08	2	6	4	3	10	6	1	5	2		5	4	0	101.25	74.2	63.2
K7EKE6;P36776;K7EJE8;K7ER27;K7ERR6;K7EQF8;K7ER56	K7EKE6;P36776;K7EJE8	Lon protease homolog, mitochondrial	LONP1	588	236590000	83373000	93386000	59828000	7.88623e+07	7.89687	7	34	34	34	34;34;32;11;5;3;2	34;34;32;11;5;3;2	34;34;32;11;5;3;2	22	25	26	22	25	26	22	25	26	62.2	62.2	62.2	95.179	845	845;959;829;242;264;185;210	6.35	13	8	9	2	6	10	12	4	9	4	9	10	0	208.42	40.2	45.1
P55809;E9PDW2;Q9BYC2	P55809;E9PDW2	Succinyl-CoA:3-ketoacid coenzyme A transferase 1, mitochondrial	OXCT1	589	235890000	90728000	86036000	59123000	78629000	7.89558	3	18	18	18	18;12;1	18;12;1	18;12;1	14	14	16	14	14	16	14	14	16	48.3	48.3	48.3	56.157	520	520;334;517	6.34	2	9	8	10	4	7	2	4	7	10	1	7	0	84.937	39.2	40.6
P48735;H0YL11	P48735	Isocitrate dehydrogenase [NADP], mitochondrial	IDH2	590	234870000	98218000	92473000	44180000	7.82903e+07	7.89371	2	19	19	18	19;8	19;8	18;8	15	14	15	15	14	15	14	13	15	47.8	47.8	47.8	50.909	452	452;312	7.29	1	6	5	4	3	6	4	4	9	11	2	7	0	115.86	40.7	33
P51572;C9JSP1;C9JQ75;C9J0M4;C9JMD7;C9JM14	P51572;C9JSP1;C9JQ75;C9J0M4;C9JMD7	B-cell receptor-associated protein 31	BCAP31	591	234530000	67747000	102570000	64217000	78178000	7.89308	6	10	10	10	10;6;6;6;5;1	10;6;6;6;5;1	10;6;6;6;5;1	7	9	9	7	9	9	7	9	9	33.7	33.7	33.7	27.991	246	246;182;187;188;178;138	5.57	10	7		1	7	2	4	4	3	2	4	3	0	74.974	29.3	33.3
E7EX90;Q14203;Q6AWB1;E7EWF7;C9JJD0;C9JKG6;E9PCY0;C9J1B7;C9JZA4;C9JTE5;C9JJN7	E7EX90;Q14203;Q6AWB1	Dynactin subunit 1	DCTN1;DKFZp686E0752	592	234510000	106370000	60601000	67541000	7.81707e+07	7.89304	11	41	41	41	41;41;24;10;3;3;3;2;2;2;2	41;41;24;10;3;3;3;2;2;2;2	41;41;24;10;3;3;3;2;2;2;2	27	26	34	27	26	34	27	26	34	48.5	48.5	48.5	139.09	1256	1256;1278;890;191;121;135;186;64;76;76;87	6.16	12	13	5	5	6	7	13	16	9	7	6	5	0	323.31	33.2	34.3
O00303;H0YDT6;E9PQV8;A0A0D9SEZ9	O00303	Eukaryotic translation initiation factor 3 subunit F	EIF3F	593	234330000	104700000	65529000	64099000	7.81093e+07	7.8927	4	12	12	12	12;3;1;1	12;3;1;1	12;3;1;1	11	10	10	11	10	10	11	10	10	53.2	53.2	53.2	37.563	357	357;100;124;299	6.44		5	8	7	9	2	1	4	9	6	4	2	0	86.438	51	43.1
A0A024R571;Q9H4M9;C9JC03;C9J2Z4;C9JDQ8;C9JIJ3;C9IZH1	A0A024R571;Q9H4M9;C9JC03;C9J2Z4	EH domain-containing protein 1	EHD1	594	233760000	101440000	60228000	72099000	7.79223e+07	7.89166	7	23	23	15	23;23;17;13;7;6;6	23;23;17;13;7;6;6	15;15;9;8;2;3;3	18	18	20	18	18	20	12	10	13	66.1	66.1	46.2	61.927	548	548;534;374;306;162;145;148	6.57	7	6	7	5	9	11	6	2	7	4	9	9	0	270.97	52	51.5
P26583;D6R9A6	P26583;D6R9A6	High mobility group protein B2	HMGB2	595	233090000	35457000	60245000	137390000	7.76973e+07	7.89041	2	10	8	8	10;8	8;6	8;6	6	8	7	5	6	6	5	6	6	35.4	27.8	27.8	24.033	209	209;134	7.57	4			1	1	5	4	1	3		2	7	0	71.222	32.1	34.9
P48637	P48637	Glutathione synthetase	GSS	596	232550000	87085000	75510000	69958000	7.75177e+07	7.8894	1	20	20	20	20	20	20	17	17	17	17	17	17	17	17	17	54.2	54.2	54.2	52.384	474	474	6.01	7	7	8	9	3	7	7	9	6	8	2	4	0	145.08	52.1	49.8
P60228;E5RGA2;H0YBR5;E5RHS5;E5RIT4;H0YAW4;E5RII3;E5RIP5;E5RJ25;H0YBP5	P60228;E5RGA2	Eukaryotic translation initiation factor 3 subunit E	EIF3E	597	231860000	79581000	82416000	69863000	7.72867e+07	7.8881	10	23	23	23	23;17;10;8;5;4;3;2;2;2	23;17;10;8;5;4;3;2;2;2	23;17;10;8;5;4;3;2;2;2	13	15	20	13	15	20	13	15	20	59.6	59.6	59.6	52.22	445	445;352;171;226;75;156;75;45;56;74	6.6	8	4	6	2	5	5	11	5	8	4	8	4	0	155.81	38	46.1
P43034;I3L3N5;I3L495	P43034	Platelet-activating factor acetylhydrolase IB subunit alpha	PAFAH1B1	598	230970000	83748000	80439000	66778000	7.69883e+07	7.88642	3	19	19	19	19;8;3	19;8;3	19;8;3	13	14	17	13	14	17	13	14	17	61.2	61.2	61.2	46.637	410	410;208;82	7.34	5	4	4	5	6	7	5	1	5	7	13	8	0	175.59	40.5	43.9
P84090;G3V279	P84090;G3V279	Enhancer of rudimentary homolog	ERH	599	230540000	98905000	69190000	62444000	7.68463e+07	7.88562	2	5	5	5	5;3	5;3	5;3	3	4	5	3	4	5	3	4	5	49	49	49	12.259	104	104;71	6.68	3	4			1	3	1	3			2	5	0	323.31	37.5	42.3
A0A0B4J1Z1;C9JAB2;Q16629;F8WEA1	A0A0B4J1Z1;C9JAB2;Q16629	Serine/arginine-rich splicing factor 7	SRSF7	600	230300000	78896000	95249000	56156000	76767000	7.88517	4	7	6	6	7;7;7;1	6;6;6;1	6;6;6;1	6	6	6	6	6	5	6	6	5	53.3	53.3	53.3	15.763	137	137;235;238;51	5.47	6	3	3	4	7	1	3	3	1	2	4	1	0	41.004	53.3	53.3
P49321;Q5T624;E9PRH9;H0YF33;E9PPR5;H0YDS9;E9PI86;E9PNB5;E9PPQ8;E9PQG5;E9PAU3;E9PKR5	P49321;Q5T624	Nuclear autoantigenic sperm protein	NASP	601	228750000	71345000	64689000	92717000	7.62503e+07	7.88224	12	22	22	22	22;11;9;8;8;7;7;3;3;1;1;1	22;11;9;8;8;7;7;3;3;1;1;1	22;11;9;8;8;7;7;3;3;1;1;1	18	16	17	18	16	17	18	16	17	46.3	46.3	46.3	85.237	788	788;422;268;288;316;175;256;143;154;37;38;56	7.04	2	7	7	2	8	8	6	3	9	4	10	7	0	193.61	37.4	30.2
P35221;G3XAM7;E5RIB1;E5RG03;E5RGY6;E5RJ41;E5RHV7;H0YBB8;E5RJL0;E5RIE0;E5RJP7;E5RGD2;E5RFG3;E5RFM3;E5RFK9;E5RFM5;A0A087WZL6;E5RGU3;E5RHJ5;E5RGY7;E5RJZ2;E5RGG4;E5RJ43;E5RGS1;E5RIT8	P35221;G3XAM7	Catenin alpha-1	CTNNA1	602	228360000	85327000	65100000	77930000	76119000	7.88149	25	38	38	26	38;34;10;8;7;7;6;5;4;4;4;4;3;3;3;3;2;2;2;2;1;1;1;1;1	38;34;10;8;7;7;6;5;4;4;4;4;3;3;3;3;2;2;2;2;1;1;1;1;1	26;23;8;6;5;6;5;2;3;3;3;3;2;3;2;2;1;1;1;1;1;1;1;1;1	27	24	29	27	24	29	19	18	22	57.9	57.9	44.5	100.07	906	906;841;215;156;139;161;123;129;101;117;119;128;91;94;105;110;64;71;75;136;37;39;40;50;55	6.62	9	11	8	6	6	12	11	7	5	9	11	11	0	323.31	40.3	39.4
Q5H8X8;O95399	Q5H8X8;O95399	Urotensin-2	UTS2	603	228330000	95232000	67217000	65883000	7.61107e+07	7.88145	2	1	1	1	1;1	1;1	1;1	1	1	1	1	1	1	1	1	1	5.8	5.8	5.8	16.276	139	139;124	5.29		2	2					1	1	1			0.0041494	3.857	5.8	5.8
O00170;E9PMH2;V9GYQ3	O00170;E9PMH2	AH receptor-interacting protein	AIP	604	228130000	88846000	81330000	57950000	76042000	7.88105	3	16	16	16	16;12;5	16;12;5	16;12;5	13	11	16	13	11	16	13	11	16	64.8	64.8	64.8	37.636	330	330;232;188	6.06	9	5	2	7	8	7	8	4	3	9	6	1	0	72.569	52.4	41.8
P17174	P17174	Aspartate aminotransferase, cytoplasmic	GOT1	605	227650000	99898000	80336000	47420000	7.58847e+07	7.88015	1	19	19	19	19	19	19	17	15	18	17	15	18	17	15	18	60.8	60.8	60.8	46.247	413	413	6.1	7	7	5	13	13	6	7	4	7	7	10	2	0	201.45	55.4	50.6
P56192;H0YIP0;H0YHV5;F8VS26;F8W0M7;F8W0S4;F8VZZ9;H0YI94;F5H2V6;F8VPL7;H0YHL6;H0YI27	P56192	Methionine--tRNA ligase, cytoplasmic	MARS	606	227440000	69461000	118330000	39649000	7.58133e+07	7.87975	12	28	28	28	28;8;7;4;4;4;4;4;4;1;1;1	28;8;7;4;4;4;4;4;4;1;1;1	28;8;7;4;4;4;4;4;4;1;1;1	20	20	19	20	20	19	20	20	19	50.1	50.1	50.1	101.11	900	900;219;233;71;95;110;114;119;140;60;81;124	6.43	4	5	7	8	7	6	6	6	12	8	6		0	261.28	31.8	38.4
P09525;Q6P452;B4E1S2	P09525;Q6P452	Annexin A4;Annexin	ANXA4	607	226340000	84369000	82942000	59030000	75447000	7.87764	3	19	19	19	19;16;7	19;16;7	19;16;7	14	14	16	14	14	16	14	14	16	64.9	64.9	64.9	35.882	319	319;299;142	6	6	11	2	1	6	6	7	10	2	4	3	4	0	245.76	54.2	54.5
Q9NSE4	Q9NSE4	Isoleucine--tRNA ligase, mitochondrial	IARS2	608	226310000	93013000	81491000	51810000	75438000	7.87759	1	30	30	30	30	30	30	21	24	24	21	24	24	21	24	24	42.8	42.8	42.8	113.79	1012	1012	6.71	7	10	2	5	12	7	10	8	2	6	10	10	0	173.41	32.3	33
Q07065	Q07065	Cytoskeleton-associated protein 4	CKAP4	609	225820000	94168000	71911000	59739000	7.52727e+07	7.87664	1	25	25	25	25	25	25	21	17	23	21	17	23	21	17	23	50.8	50.8	50.8	66.022	602	602	6.25	7	10	7	5	3	10	12	5	6	7	4	7	0	176.67	45.5	37.7
H0YLP6;H0YMF4;H0YKD8;P46779	H0YLP6;H0YMF4;H0YKD8;P46779	60S ribosomal protein L28	RPL28	610	225800000	46864000	47549000	131390000	7.52677e+07	7.87661	4	5	5	5	5;5;5;5	5;5;5;5	5;5;5;5	2	3	5	2	3	5	2	3	5	46.1	46.1	46.1	9.657	89	89;112;170;137	6.65		1	5	1		2	2	3	2	2		2	0	133.1	20.2	32.6
P62195;J3QSA9;J3QQM1;J3KRP2;J3QLH6;J3QSE0;J3QRW1;J3QRR3;J3KTQ9	P62195;J3QSA9;J3QQM1;J3KRP2;J3QLH6	26S protease regulatory subunit 8	PSMC5	611	225390000	88677000	73003000	63707000	75129000	7.87581	9	21	21	20	21;13;13;12;11;9;8;4;1	21;13;13;12;11;9;8;4;1	20;12;12;11;10;9;7;3;1	15	18	18	15	18	18	14	17	17	58.4	58.4	55.4	45.626	406	406;257;263;241;215;169;143;127;52	7.1	2	7	7	6	7	3	3	9	10	7	12	4	0	218.08	45.1	53.4
Q6ZN40	Q6ZN40		TPM1	612	225270000	58733000	68240000	98299000	7.50907e+07	7.87559	1	15	6	0	15	6	0	11	12	11	6	5	6	0	0	0	34	9.2	0	37.452	326	326	5.03	7	6		6			6	3	3	4			0	94.453	23	28.2
P36507;G5E9C7;M0R1B6	P36507	Dual specificity mitogen-activated protein kinase kinase 2	MAP2K2	613	223890000	61516000	96091000	66286000	74631000	7.87292	3	17	17	8	17;8;2	17;8;2	8;4;1	9	16	15	9	16	15	4	8	8	59	59	39	44.424	400	400;303;104	7.43	3	3	3	2	9	6	6	2	2	2	12	8	0	226.94	31.8	56
F5H7R9;F5GXR3;P20962	F5H7R9;F5GXR3;P20962	Parathymosin	PTMS	614	223540000	81489000	74126000	67929000	7.45147e+07	7.87224	3	1	1	1	1;1;1	1;1;1	1;1;1	1	1	1	1	1	1	1	1	1	19.3	19.3	19.3	6.2542	57	57;104;102	7.27					3	5					1	2	0	10.868	19.3	19.3
P52788;H7C2R7	P52788	Spermine synthase	SMS	615	221870000	89135000	61342000	71393000	7.39567e+07	7.86898	2	18	18	18	18;8	18;8	18;8	15	13	15	15	13	15	15	13	15	67.5	67.5	67.5	41.268	366	366;311	6.47	5	9	7	3	3	10	8	8	7	5	4	7	0	323.31	59	56.3
Q15582;H0Y8L3;S4R3C6;H0Y9D7;H0YAB8;H0Y8M8	Q15582;H0Y8L3	Transforming growth factor-beta-induced protein ig-h3	TGFBI	616	221680000	77592000	67429000	76660000	7.38937e+07	7.86861	6	21	21	21	21;14;8;7;2;2	21;14;8;7;2;2	21;14;8;7;2;2	16	16	16	16	16	16	16	16	16	45.8	45.8	45.8	74.68	683	683;366;219;194;59;128	6.88	6	4	6	8	7	7	7	1	6	11	5	10	0	323.31	33.5	35.6
P48681	P48681	Nestin	NES	617	221240000	77905000	61615000	81720000	7.37467e+07	7.86774	1	37	37	37	37	37	37	22	20	33	22	20	33	22	20	33	34.6	34.6	34.6	177.44	1621	1621	6.32	12	3	9	11	12	9	9	2	8	13	7	7	0	292.49	20	19.6
O75874;C9J4N6;C9JJE5;C9JLU6	O75874	Isocitrate dehydrogenase [NADP] cytoplasmic	IDH1	618	220810000	97683000	74633000	48489000	7.36017e+07	7.86689	4	18	17	17	18;5;3;3	17;4;3;3	17;4;3;3	16	12	12	15	11	12	15	11	12	53.4	51.2	51.2	46.659	414	414;157;62;73	6.15	3	9	4	4	6	7	6	5	5	3	5	3	0	105.65	51.7	35.7
F5H365;Q15436;G3V2R6;G3V4V1;G3V1W4;G3V3G5;G3V5X8;G3V4Q2;G3V5K1	F5H365;Q15436	Protein transport protein Sec23A	SEC23A	619	220530000	95731000	57681000	67118000	73510000	7.86635	9	29	29	28	29;29;7;6;6;6;4;4;2	29;29;7;6;6;6;4;4;2	28;28;6;5;5;5;4;4;2	24	18	23	24	18	23	23	17	22	63.6	63.6	62	82.968	736	736;765;169;93;108;140;85;86;40	6.43	12	7	6	5	4	9	12	5	8	10	5	8	0	274.49	51.6	33.4
Q92900	Q92900	Regulator of nonsense transcripts 1	UPF1	620	220210000	83100000	67620000	69488000	7.34027e+07	7.86571	1	34	34	34	34	34	34	25	26	31	25	26	31	25	26	31	44.8	44.8	44.8	124.34	1129	1129	6.23	15	6	13	8	8	6	15	13	11	12	5	7	0	323.31	33.6	33.6
P30040;F8VY02;F8W1G0	P30040;F8VY02	Endoplasmic reticulum resident protein 29	ERP29	621	220090000	84449000	89705000	45932000	73362000	7.86547	3	8	8	8	8;4;1	8;4;1	8;4;1	8	8	8	8	8	8	8	8	8	45.6	45.6	45.6	28.993	261	261;160;95	6.37	2	5	9	4	6	2	1	5	3	3	8	3	0	82.074	45.6	45.6
Q92688	Q92688	Acidic leucine-rich nuclear phosphoprotein 32 family member B	ANP32B	622	219630000	99651000	56415000	63559000	7.32083e+07	7.86456	1	6	4	4	6	4	4	6	6	6	4	4	4	4	4	4	26.3	21.1	21.1	28.787	251	251	7.52	2		2		1	5	6	2	4	1	1	5	0	64.703	26.3	26.3
P49915	P49915	GMP synthase [glutamine-hydrolyzing]	GMPS	623	218840000	83695000	53467000	81677000	7.29463e+07	7.863	1	28	28	28	28	28	28	20	20	26	20	20	26	20	20	26	55.3	55.3	55.3	76.715	693	693	6.64	6	9	10	8	9	6	6	8	11	13	11	4	0	122.86	47	41.3
Q9Y2X3;H7BZ72;F8WED0	Q9Y2X3	Nucleolar protein 58	NOP58	624	218620000	74010000	67574000	77037000	7.28737e+07	7.86257	3	22	22	22	22;8;1	22;8;1	22;8;1	17	17	18	17	17	18	17	17	18	49.5	49.5	49.5	59.578	529	529;187;68	6.33	10	6	3	8	9	8	15	5	2	10	6	6	0	323.31	40.3	42.9
Q96TA1	Q96TA1	Niban-like protein 1	FAM129B	625	218540000	86324000	80581000	51634000	7.28463e+07	7.86241	1	24	24	24	24	24	24	20	20	16	20	20	16	20	20	16	49.6	49.6	49.6	84.137	746	746	5.64	10	9	9	7	7	3	10	12	7	2	1	6	0	232.23	40.6	44.2
P54578;A6NJA2;J3QQT6;J3KS55	P54578;A6NJA2	Ubiquitin carboxyl-terminal hydrolase 14;Ubiquitin carboxyl-terminal hydrolase	USP14	626	217290000	82048000	56840000	78399000	72429000	7.85991	4	24	24	24	24;23;1;1	24;23;1;1	24;23;1;1	17	18	23	17	18	23	17	18	23	63.8	63.8	63.8	56.068	494	494;448;20;28	6.89	8	9	5	5	8	8	7	8	7	12	12	7	0	223.84	49.4	52.8
P25205;J3KQ69;Q7Z6P5	P25205;J3KQ69	DNA replication licensing factor MCM3	MCM3	627	216460000	72154000	69800000	74508000	72154000	7.85826	3	30	30	30	30;25;6	30;25;6	30;25;6	23	26	27	23	26	27	23	26	27	49.5	49.5	49.5	90.98	808	808;818;328	7.05	4	8	11	9	12	13	4	9	13	6	15	13	0	261.78	40	45.2
Q15008;C9J0E9;C9J7B7;H7C531	Q15008	26S proteasome non-ATPase regulatory subunit 6	PSMD6	628	216140000	76598000	70060000	69485000	7.20477e+07	7.85762	4	19	19	19	19;8;6;4	19;8;6;4	19;8;6;4	13	13	16	13	13	16	13	13	16	53.2	53.2	53.2	45.531	389	389;226;144;138	6.37	6	4	6	9	8	8	5	2	5	5	6	7	0	105.47	42.7	41.4
O15143;C9JTT6;C9JBJ7;C9K057;C9J4Z7;F8VXW2;C9JEY1;C9JQM8;C9JFG9;C9J6C8;C9JM51;F8WEB3	O15143	Actin-related protein 2/3 complex subunit 1B	ARPC1B	629	214300000	83212000	42823000	88262000	7.14323e+07	7.85389	12	15	15	14	15;5;5;5;5;5;5;5;5;5;1;1	15;5;5;5;5;5;5;5;5;5;1;1	14;5;5;5;5;5;5;5;5;5;1;1	11	8	13	11	8	13	10	7	12	56.5	56.5	50.3	40.949	372	372;82;102;108;128;130;130;132;132;132;21;32	7.02	2	3	3	4	8	7	2	6	2	3	4	8	0	86.201	43.5	33.6
P21291;E9PND2;E9PS42;E9PP21	P21291;E9PND2;E9PS42;E9PP21	Cysteine and glycine-rich protein 1	CSRP1	630	213930000	78514000	64546000	70870000	71310000	7.85315	4	8	8	8	8;5;5;5	8;5;5;5	8;5;5;5	3	5	7	3	5	7	3	5	7	50.3	50.3	50.3	20.567	193	193;153;153;160	6.5	2	3	3	3	2	2	1	2	2	1	4	3	0	37.208	21.2	29
P16949;A2A2D0	P16949;A2A2D0	Stathmin	STMN1	631	213900000	88111000	67123000	58661000	7.12983e+07	7.85308	2	7	7	6	7;5	7;5	6;4	5	5	6	5	5	6	4	4	5	36.9	36.9	30.9	17.302	149	149;85	6.41	2	2	2	5	2	4	2		1	4	3	2	0	35.583	31.5	28.9
P52209;K7EM49;K7EPF6;K7EMN2;K7ELN9	P52209	6-phosphogluconate dehydrogenase, decarboxylating	PGD	632	213520000	99579000	65849000	48095000	7.11743e+07	7.85232	5	23	23	23	23;11;10;9;6	23;11;10;9;6	23;11;10;9;6	18	15	18	18	15	18	18	15	18	65.4	65.4	65.4	53.139	483	483;205;256;160;224	5.85	9	9	6	6	3	15	10	6	3	1	5	7	0	170.93	55.7	52.6
Q86X55;K7EQA8;K7EPK1;K7EK20;K7EIQ8;K7EQB9	Q86X55;K7EQA8	Histone-arginine methyltransferase CARM1	CARM1	633	213260000	63181000	77742000	72336000	7.10863e+07	7.85179	6	20	20	20	20;14;3;2;1;1	20;14;3;2;1;1	20;14;3;2;1;1	13	14	16	13	14	16	13	14	16	49.5	49.5	49.5	65.853	608	608;343;161;120;111;176	5.86	9	7	4	4	6	5	8	3	4	4	6	3	0	134.29	29.9	37.5
E7EX17;P23588;F8VX11;F8VYE9;F8VSC7;F8VP89;F8W0K0;F8VRU1	E7EX17;P23588;F8VX11;F8VYE9;F8VSC7;F8VP89;F8W0K0	Eukaryotic translation initiation factor 4B	EIF4B	634	213100000	49796000	52975000	110330000	7.10337e+07	7.85146	8	9	9	9	9;9;8;6;6;6;5;4	9;9;8;6;6;6;5;4	9;9;8;6;6;6;5;4	6	7	7	6	7	7	6	7	7	22.6	22.6	22.6	69.697	616	616;611;360;185;227;275;169;175	7.38	1	4	3	4	5	9	1	3	3	7	6	7	0	198.08	15.1	15.7
Q15459;H7C1L2	Q15459	Splicing factor 3A subunit 1	SF3A1	635	212060000	50587000	53405000	108070000	7.06873e+07	7.84934	2	23	23	23	23;2	23;2	23;2	10	19	18	10	19	18	10	19	18	33	33	33	88.885	793	793;259	6.61	7	4	7	8	8	4	3	6	5	5	11	6	0	144.9	18	28.1
Q10567;C9J1E7;H7C034	Q10567;C9J1E7	AP-1 complex subunit beta-1	AP1B1	636	210710000	73040000	81090000	56581000	70237000	7.84657	3	35	19	19	35;25;6	19;12;2	19;12;2	26	33	32	14	18	17	14	18	17	49.2	33.5	33.5	104.64	949	949;578;173	7.11	6	5	4	5	9	9	7	3	5	5	10	12	0	121.66	36.9	47.7
P51659;E7EWE5;G5E9S2;E7ET17;E7ER27;E7EPL9	P51659;E7EWE5;G5E9S2;E7ET17;E7ER27;E7EPL9	Peroxisomal multifunctional enzyme type 2;(3R)-hydroxyacyl-CoA dehydrogenase;Enoyl-CoA hydratase 2	HSD17B4	637	209970000	79079000	84449000	46442000	69990000	7.84504	6	25	25	25	25;22;18;18;17;14	25;22;18;18;17;14	25;22;18;18;17;14	17	18	18	17	18	18	17	18	18	52.6	52.6	52.6	79.685	736	736;712;596;599;500;474	6.67	5	6	5	7	10	12	8	5	10	7	7	6	0	323.31	34.9	43.5
Q13409;E7EUM4;E7ERR6;E7ERH4;E7ET01;E7ESD3;E7EMU4;E7EU01	Q13409	Cytoplasmic dynein 1 intermediate chain 2	DYNC1I2	638	209780000	64597000	79976000	65208000	69927000	7.84464	8	13	13	7	13;2;2;2;2;2;2;1	13;2;2;2;2;2;2;1	7;0;0;0;0;0;0;0	8	8	12	8	8	12	5	4	6	37.9	37.9	25.1	71.456	638	638;137;139;151;173;187;214;121	6	6	8	1		4	3	10	6	3	3	4	1	0	269.16	24.8	25.7
P46783;F6U211;Q9NQ39	P46783;F6U211;Q9NQ39	40S ribosomal protein S10;Putative 40S ribosomal protein S10-like	RPS10;RPS10P5	639	208800000	82928000	66920000	58951000	6.95997e+07	7.84261	3	6	6	2	6;4;3	6;4;3	2;0;2	4	5	6	4	5	6	1	2	2	38.2	38.2	9.1	18.898	165	165;172;176	7.59		3	1	4	3	2		8	3	6	6	1	0	71.614	32.7	29.1
O95340	O95340	Bifunctional 3-phosphoadenosine 5-phosphosulfate synthase 2;Sulfate adenylyltransferase;Adenylyl-sulfate kinase	PAPSS2	640	207870000	59353000	78687000	69830000	69290000	7.84067	1	26	26	25	26	26	25	16	18	22	16	18	22	15	17	21	59.1	59.1	56.8	69.5	614	614	6.48	5	6	5	13	9	4	5	6	8	10	9	2	0	105.37	41.4	48.4
P61163;R4GMT0;A0A1B0GVS3	P61163;R4GMT0;A0A1B0GVS3	Alpha-centractin	ACTR1A	641	207840000	96320000	63964000	47562000	69282000	7.84062	3	17	17	11	17;16;9	17;16;9	11;11;5	14	10	13	14	10	13	8	8	9	62.2	62.2	41.5	42.613	376	376;332;221	6.66	3	4	3	3	7	8	11	5	2	3	7	3	0	125.36	50.8	44.7
Q08945;E9PMD4;E9PPZ7;A0A0U1RRK2	Q08945	FACT complex subunit SSRP1	SSRP1	642	207730000	75202000	63761000	68764000	6.92423e+07	7.84037	4	22	22	22	22;9;2;2	22;9;2;2	22;9;2;2	13	17	18	13	17	18	13	17	18	39.1	39.1	39.1	81.074	709	709;173;89;225	6.64	7	3	4	4	5	9	10	4	4	4	9	4	0	139.56	25.7	29.1
J3QT28;O43684;J3QSX4	J3QT28;O43684;J3QSX4	Mitotic checkpoint protein BUB3	BUB3	643	207670000	95679000	59117000	52875000	6.92237e+07	7.84025	3	12	12	12	12;12;6	12;12;6	12;12;6	9	7	12	9	7	12	9	7	12	64.4	64.4	64.4	31.703	278	278;328;145	6.06	4	3	5	6	5	4	4	3	4	3	3	3	0	287.54	39.9	36
Q13561;H0YI98;F8W1I6;F8VW18;F8VRV7;H0YHL1;F8VX93;F8W0U6	Q13561;H0YI98;F8W1I6;F8VW18	Dynactin subunit 2	DCTN2	644	206950000	73840000	73389000	59727000	6.89853e+07	7.83876	8	17	17	17	17;12;11;9;5;4;4;1	17;12;11;9;5;4;4;1	17;12;11;9;5;4;4;1	9	13	12	9	13	12	9	13	12	60.8	60.8	60.8	44.23	401	401;268;315;278;152;128;135;45	6.66	1	5	4	11	4	9	3	3	3	9	5	4	0	205.4	42.9	54.1
O43765;K7EMD6	O43765;K7EMD6	Small glutamine-rich tetratricopeptide repeat-containing protein alpha	SGTA	645	206850000	71416000	84397000	51037000	68950000	7.83853	2	9	9	9	9;6	9;6	9;6	8	8	9	8	8	9	8	8	9	33.2	33.2	33.2	34.063	313	313;162	5.62	2	8	4	3	4	1	4	7	2	2	1	2	0	37.708	31	30
Q07960;H0YE29;E9PNR6	Q07960;H0YE29	Rho GTPase-activating protein 1	ARHGAP1	646	206680000	94039000	53179000	59463000	6.88937e+07	7.83818	3	17	17	17	17;11;6	17;11;6	17;11;6	15	13	12	15	13	12	15	13	12	64.2	64.2	64.2	50.435	439	439;334;192	6.13	10	4		6	6	6	10	4	2	7	2	5	0	123.45	56	51.9
P00491;G3V5M2;G3V2H3;G3V393	P00491;G3V5M2	Purine nucleoside phosphorylase	PNP	647	205640000	80650000	58646000	66345000	68547000	7.83599	4	14	14	14	14;7;4;2	14;7;4;2	14;7;4;2	13	12	13	13	12	13	13	12	13	71.6	71.6	71.6	32.118	289	289;221;93;61	6.98	2	5	3	9	4	3	3	7	5	10	6	3	0	323.31	69.9	64
F5H6E2;O00159;I3L204;I3L501;I3L4D4;I3L3Y6;I3L168;I3L3F5	F5H6E2;O00159	Unconventional myosin-Ic	MYO1C	648	205120000	85634000	67876000	51611000	6.83737e+07	7.83489	8	37	37	36	37;37;14;10;9;9;8;8	37;37;14;10;9;9;8;8	36;36;14;10;9;9;8;8	28	28	27	28	28	27	27	28	27	44.5	44.5	43.8	118.99	1039	1039;1063;267;168;164;170;134;137	5.82	11	14	10	15	7	4	9	10	12	8	5	6	0	241.33	33.6	36.8
G3V5X4;A0A0A0MRE3;Q8WXH0	G3V5X4;A0A0A0MRE3;Q8WXH0	Nesprin-2	SYNE2	649	203940000	203700000	241070	0	6.79804e+07	7.83238	3	2	2	2	2;2;2	2;2;2	2;2;2	1	1	0	1	1	0	1	1	0	0.6	0.6	0.6	787.71	6818	6818;6824;6885	6.5		1									1		0.0055567	3.5911	0.2	0.3
K7ENT6;K7ERG3;K7EPV9;K7EP68;H0YL80	K7ENT6;K7ERG3		TPM4	650	203680000	46082000	58516000	99087000	67895000	7.83184	5	16	5	4	16;13;6;6;5	5;5;0;0;0	4;4;0;0;0	11	15	14	4	4	5	4	3	4	56.4	16.2	8.4	20.621	179	179;170;96;138;68	6.35	6			3	1		7			6	3		0	243.67	41.3	56.4
D6REX3;O94979;D6RHZ5;H7BXG7;H0YAB3;H0Y8V7;H0Y9K1;H0Y9T9;H0Y8W8;H0YAF5;H0Y9V3	D6REX3;O94979;D6RHZ5;H7BXG7;H0YAB3	Protein transport protein Sec31A	SEC31A	651	203570000	79020000	78123000	46423000	6.78553e+07	7.83158	11	25	25	25	25;25;21;21;14;9;7;4;4;2;1	25;25;21;21;14;9;7;4;4;2;1	25;25;21;21;14;9;7;4;4;2;1	19	18	17	19	18	17	19	18	17	29.7	29.7	29.7	136.22	1251	1251;1220;877;969;443;285;237;235;383;181;219	6.97	1	8	10	5	4	8	1	9	11	9	3	9	0	182.53	22.5	23.4
Q02809;Q5JXB7;Q5JXB8	Q02809	Procollagen-lysine,2-oxoglutarate 5-dioxygenase 1	PLOD1	652	203170000	57142000	90586000	55439000	6.77223e+07	7.83073	3	26	26	26	26;8;6	26;8;6	26;8;6	15	22	19	15	22	19	15	22	19	47.9	47.9	47.9	83.549	727	727;283;225	6.55	5	2	10	10	7	4	7	2	6	14	7	2	0	148.74	26.5	39.8
A0A087WUT6;O60841	A0A087WUT6;O60841	Eukaryotic translation initiation factor 5B	EIF5B	653	203150000	69573000	66665000	66916000	67718000	7.8307	2	27	27	27	27;27	27;27	27;27	17	18	25	17	18	25	17	18	25	32	32	32	138.68	1220	1220;1220	6.19	6	8	5	8	12	12	7	4	5	6	5	7	0	158.07	24	21.4
Q5TEC6	Q5TEC6	Histone H3	HIST2H3PS2	654	203010000	98011000	80252000	24748000	6.76703e+07	7.8304	1	4	1	1	4	1	1	2	2	4	1	1	1	1	1	1	20.6	8.1	8.1	15.43	136	136	4.17			4	1					1				0.0055319	3.5367	13.2	13.2
Q08J23;A0A140T9Y7	Q08J23	tRNA (cytosine(34)-C(5))-methyltransferase	NSUN2	655	202810000	78098000	69241000	55471000	6.76033e+07	7.82997	2	29	29	29	29;7	29;7	29;7	22	21	20	22	21	20	22	21	20	52.5	52.5	52.5	86.47	767	767;202	6.27	6	10	12	4	9	8	7	8	10	4	5	9	0	169.13	39.9	43
A8MUA9;A8MU27;Q6EEV6;P61956;P55854	A8MUA9;A8MU27;Q6EEV6;P61956;P55854	Small ubiquitin-related modifier 4;Small ubiquitin-related modifier 2;Small ubiquitin-related modifier 3	SUMO3;SUMO4;SUMO2	656	202500000	60340000	67302000	74861000	67501000	7.82931	5	1	1	1	1;1;1;1;1	1;1;1;1;1	1;1;1;1;1	1	1	1	1	1	1	1	1	1	8.9	8.9	8.9	15.317	135	135;147;95;95;103	6.33	1	1				2	2	2				1	0	52.607	8.9	8.9
Q15417;E9PDU6	Q15417;E9PDU6	Calponin-3;Calponin	CNN3	657	202220000	59477000	58644000	84103000	67408000	7.82871	2	15	15	14	15;10	15;10	14;10	5	12	12	5	12	12	4	11	11	64.4	64.4	61.1	36.413	329	329;185	6.24	8	1	2	5	3	3	2	1	4	5	5	2	0	284.17	17	54.1
Q9UKY7;H0Y8K3;D6R9V8;D6RFH2;D6RAV0;D6RDN0;D6R973	Q9UKY7;H0Y8K3;D6R9V8	Protein CDV3 homolog	CDV3	658	201510000	68991000	73177000	59345000	67171000	7.82718	7	8	8	8	8;5;4;3;2;2;1	8;5;4;3;2;2;1	8;5;4;3;2;2;1	7	8	8	7	8	8	7	8	8	65.9	65.9	65.9	27.335	258	258;188;156;108;92;108;53	5.54	6	1	6	7	6	5	9	2	2	2	2	2	0	200.82	53.5	65.9
P48739;A0A0A0MSW4;B3KYB6;B3KYB7	P48739;A0A0A0MSW4;B3KYB6;B3KYB7	Phosphatidylinositol transfer protein beta isoform	PITPNB	659	201410000	69915000	56070000	75423000	67136000	7.82696	4	15	15	14	15;13;9;9	15;13;9;9	14;12;8;8	9	9	12	9	9	12	8	8	11	63.1	63.1	59.8	31.54	271	271;271;120;167	6.75	6	1	4	5	4	6	4	1	4	9	3	5	0	145.12	41.7	39.1
Q9BUF5;K7ESM5;K7EL29;K7EN98;K7ESQ3;K7EQT3;K7EJ64;K7ERA8;K7EJZ4;K7ES63;K7EPE5	Q9BUF5;K7ESM5	Tubulin beta-6 chain	TUBB6	660	201280000	71775000	67246000	62258000	67093000	7.82668	11	25	13	12	25;19;6;5;4;4;4;4;4;4;4	13;7;6;5;4;4;4;4;4;3;4	12;6;5;5;4;4;4;4;4;2;4	20	23	24	9	11	12	8	10	11	74.2	48	43.7	49.857	446	446;338;130;136;96;104;104;110;115;116;141	6.96	1	5	4	4	1	11	3	5	7	4	1	7	0	248.44	64.1	74.2
J3KQ32;Q9NTK5;C9JCJ9;C9JTK6	J3KQ32;Q9NTK5	Obg-like ATPase 1	OLA1	661	200860000	79548000	61740000	59570000	6.69527e+07	7.82577	4	19	19	19	19;19;6;4	19;19;6;4	19;19;6;4	12	11	18	12	11	18	12	11	18	57.9	57.9	57.9	46.937	416	416;396;103;116	6.65	5	6	7	6	3	6	6	7	9	5	2	9	0	81.508	36.3	35.1
P43686	P43686	26S protease regulatory subunit 6B	PSMC4	662	200450000	66967000	68394000	65086000	6.68157e+07	7.82488	1	20	20	20	20	20	20	13	16	16	13	16	16	13	16	16	74.2	74.2	74.2	47.366	418	418	5.8	11	3	11	7	5	4	14	6	8	5	3	3	0	180.07	51.2	68.4
P67775	P67775	Serine/threonine-protein phosphatase 2A catalytic subunit alpha isoform	PPP2CA	663	199570000	77510000	63058000	58999000	6.65223e+07	7.82297	1	12	12	0	12	12	0	10	8	10	10	8	10	0	0	0	67.6	67.6	0	35.594	309	309	6.02	6	5	5	2	4	4	9	10	7	2	2	1	0	311.76	60.2	42.1
Q9UJU6;B4DDD6;H0Y5J4;F8WBG8;F8WC20;F8WBB2;F8WFE1;F2Z2V3;F8WB73;F8WCK3;F2Z3E3;H7C111	Q9UJU6;B4DDD6;H0Y5J4	Drebrin-like protein	DBNL	664	199490000	74537000	76132000	48821000	6.64967e+07	7.8228	12	14	14	14	14;12;9;6;2;2;2;1;1;1;1;1	14;12;9;6;2;2;2;1;1;1;1;1	14;12;9;6;2;2;2;1;1;1;1;1	10	10	11	10	10	11	10	10	11	43.7	43.7	43.7	48.207	430	430;406;359;128;50;62;87;27;31;40;48;138	6.23	3	8	3	5	7	5	6	7	1	2	5	5	0	323.31	33.3	33.5
Q969G5;E9PIE3	Q969G5;E9PIE3	Protein kinase C delta-binding protein	PRKCDBP	665	199220000	61980000	106010000	31231000	66407000	7.82221	2	7	7	7	7;6	7;6	7;6	7	7	6	7	7	6	7	7	6	27.6	27.6	27.6	27.701	261	261;293	6.29		2	7	9	4	1	1	2	6	6	2	1	0	70.442	27.6	27.6
P68036;A0A1B0GUS4	P68036;A0A1B0GUS4	Ubiquitin-conjugating enzyme E2 L3	UBE2L3	666	199030000	58899000	37431000	102700000	6.63433e+07	7.8218	2	7	7	7	7;4	7;4	7;4	6	5	6	6	5	6	6	5	6	63.6	63.6	63.6	17.861	154	154;154	6.58	3	4			5	5	2	1	2	3	4	2	0	114.67	63.6	51.9
E7EX44;E9PGZ1	E7EX44;E9PGZ1		CALD1	667	198820000	54618000	67669000	76538000	66275000	7.82135	2	16	16	3	16;15	16;15	3;3	9	14	16	9	14	16	1	3	3	29.6	29.6	4.3	64.168	557	557;536	7.07	5	4	2	5	4	4	5	4	4	5	8	6	0	121.26	20.1	29.6
P55036;Q5VWC4;A6PVX3;H0Y3Y9;H0Y561	P55036;Q5VWC4;A6PVX3	26S proteasome non-ATPase regulatory subunit 4	PSMD4	668	198670000	61610000	68194000	68861000	6.62217e+07	7.821	5	13	13	11	13;11;8;4;1	13;11;8;4;1	11;9;6;4;1	9	11	13	9	11	13	7	9	11	44.3	44.3	36.9	40.736	377	377;380;203;193;84	6.45	5	7	3	5		6	5	11	5	4	2	5	0	116.22	34	42.2
P20674;H3BRM5;H3BV69;H3BNX8	P20674;H3BRM5;H3BV69;H3BNX8	Cytochrome c oxidase subunit 5A, mitochondrial	COX5A	669	198580000	64992000	53242000	80347000	6.61937e+07	7.82082	4	5	5	5	5;4;4;4	5;4;4;4	5;4;4;4	5	5	5	5	5	5	5	5	5	41.3	41.3	41.3	16.762	150	150;69;111;153	7.69		1	4	4	2	1		3	3	7	5	2	0	63.146	41.3	41.3
Q04941	Q04941	Proteolipid protein 2	PLP2	670	198130000	141820000	4136600	52178000	6.60449e+07	7.81984	1	2	2	2	2	2	2	2	2	1	2	2	1	2	2	1	18.4	18.4	18.4	16.691	152	152	4.42		5	2	1			1	1	2				0	64.301	18.4	18.4
P49736;H0Y8E6;F8WDM3;H7C4N9;C9J013;C9JZ21	P49736;H0Y8E6	DNA replication licensing factor MCM2	MCM2	671	196950000	56741000	71063000	69148000	6.56507e+07	7.81724	6	28	28	28	28;25;2;1;1;1	28;25;2;1;1;1	28;25;2;1;1;1	15	20	22	15	20	22	15	20	22	40.8	40.8	40.8	101.89	904	904;836;146;91;103;128	6.11	4	11	6	10	11	3	6	10	5	8	5	4	0	141.89	26.8	30.1
O43143	O43143	Pre-mRNA-splicing factor ATP-dependent RNA helicase DHX15	DHX15	672	196770000	74345000	66971000	55457000	65591000	7.81684	1	26	26	25	26	26	25	20	20	19	20	20	19	19	20	18	37.9	37.9	36.7	90.932	795	795	5.85	13	7	8	8	5	8	12	3	11	3	4	7	0	104.59	32.7	34
Q12904;D6R937	Q12904	Aminoacyl tRNA synthase complex-interacting multifunctional protein 1;Endothelial monocyte-activating polypeptide 2	AIMP1	673	196520000	78863000	71209000	46450000	6.55073e+07	7.81629	2	19	19	19	19;5	19;5	19;5	15	16	17	15	16	17	15	16	17	71.5	71.5	71.5	34.352	312	312;150	5.35	7	9	15	7	6	4	6	8	10	4	1	2	0	119.42	69.2	62.5
Q07666;O75525;Q5VWX1	Q07666	KH domain-containing, RNA-binding, signal transduction-associated protein 1	KHDRBS1	674	196430000	59038000	63762000	73630000	6.54767e+07	7.81609	3	9	9	9	9;1;1	9;1;1	9;1;1	7	6	7	7	6	7	7	6	7	34.1	34.1	34.1	48.227	443	443;346;349	6.87		3	2	6		5	2	3	1	2	4	3	0	72.734	28.7	21.9
A0A0A0MRM9;Q14978;S4R349;S4R402	A0A0A0MRM9;Q14978	Nucleolar and coiled-body phosphoprotein 1	NOLC1	675	195270000	61348000	81228000	52691000	65089000	7.81351	4	8	8	6	8;8;3;2	8;8;3;2	6;6;1;0	6	7	6	6	7	6	4	5	4	12.3	12.3	8.8	74.543	708	708;699;258;46	7.19		1	2	1	11	2		1	2	3	8		0	123.88	8.5	12.1
O14579;M0QXB4;M0R061	O14579;M0QXB4	Coatomer subunit epsilon	COPE	676	195090000	68746000	65449000	60894000	6.50297e+07	7.81311	3	15	15	15	15;14;6	15;14;6	15;14;6	13	14	12	13	14	12	13	14	12	76.9	76.9	76.9	34.482	308	308;331;146	5.89	5	9	7	11	7	3	3	6	6	7	6	2	0	226.53	72.1	76.9
O15371;B0QYA5;B0QYA4;B0QYA6;B0QYA8	O15371	Eukaryotic translation initiation factor 3 subunit D	EIF3D	677	194860000	68100000	72818000	53937000	6.49517e+07	7.81259	5	25	25	25	25;11;5;4;3	25;11;5;4;3	25;11;5;4;3	17	19	21	17	19	21	17	19	21	55.8	55.8	55.8	63.972	548	548;269;105;173;123	6.41	7	4	8	14	12	7	5	3	5	11	8	7	0	158.94	48.9	50.4
Q9Y5S9;A0A0J9YW13	Q9Y5S9;A0A0J9YW13	RNA-binding protein 8A	RBM8A	678	194110000	73776000	67615000	52715000	64702000	7.81092	2	7	7	7	7;4	7;4	7;4	5	6	7	5	6	7	5	6	7	71.3	71.3	71.3	19.889	174	174;106	6.92	2		2	3	6	7	3	3	3	3	3	3	0	161.21	52.3	56.3
Q92597;E7ESM1;E5RJY1;E5RIR1;E5RGM5;E5RIV1;E5RIM2;E5RI76;E5RH82;E5RK17;E5RJ98;E5RG99	Q92597	Protein NDRG1	NDRG1	679	192860000	101120000	58903000	32836000	6.42863e+07	7.80812	12	11	11	11	11;5;4;3;3;3;3;2;2;2;1;1	11;5;4;3;3;3;3;2;2;2;1;1	11;5;4;3;3;3;3;2;2;2;1;1	10	10	10	10	10	10	10	10	10	50	50	50	42.835	394	394;141;103;158;165;193;216;133;156;167;95;100	7.7	1	4	3	1	4	4	1	4	6	2	8	6	0	123.25	44.4	49.5
Q7L2H7;J3KNJ2;H0YCQ8;E9PN86;E9PRY0;E9PRI2;E7ESM3	Q7L2H7;J3KNJ2;H0YCQ8	Eukaryotic translation initiation factor 3 subunit M	EIF3M	680	191360000	51240000	109920000	30207000	63789000	7.80475	7	16	16	16	16;11;9;5;4;2;2	16;11;9;5;4;2;2	16;11;9;5;4;2;2	10	13	9	10	13	9	10	13	9	55.9	55.9	55.9	42.502	374	374;191;220;102;74;59;123	6.78	2	1	5	6	6	6	6	5	2	1	5	6	0	310.69	40.4	38.5
P49792;F8VYC4;P0DJD0;P0DJD1;O14715;J3KQ37;F8W705;H0YBN8;C9J6W1;H7BZ48;F8WBP7;C9J1W9;C9JF75	P49792	E3 SUMO-protein ligase RanBP2	RANBP2	681	191260000	74252000	68081000	48930000	6.37543e+07	7.80451	13	53	53	39	53;10;10;10;10;8;7;3;2;2;1;1;1	53;10;10;10;10;8;7;3;2;2;1;1;1	39;1;1;1;0;0;0;0;0;0;1;0;0	34	32	39	34	32	39	26	27	31	24.8	24.8	19.1	358.2	3224	3224;1756;1748;1756;1765;1625;904;98;152;202;51;134;135	6.54	8	10	13	7	14	2	10	9	15	4	13	9	0	265.17	15.8	16.2
Q99961;M0QYE0;M0R0I3;Q99962;M0R2K6	Q99961;M0QYE0;M0R0I3	Endophilin-A2	SH3GL1	682	190750000	74271000	61181000	55299000	6.35837e+07	7.80335	5	13	13	13	13;7;7;4;1	13;7;7;4;1	13;7;7;4;1	11	13	12	11	13	12	11	13	12	51.1	51.1	51.1	41.489	368	368;128;139;352;26	5.87	8	5	5	10	4	2	3	7	9	5	3	2	0	133.27	47	51.1
P60953;Q5JYX0	P60953;Q5JYX0	Cell division control protein 42 homolog	CDC42	683	190740000	42266000	102690000	45784000	63580000	7.80332	2	8	7	7	8;5	7;4	7;4	8	7	7	7	6	6	7	6	6	57.6	51.8	51.8	21.258	191	191;136	6.57		2	4	11	3	2		1	3	4	3	4	0	112.44	57.6	51.8
Q92947;K7EKT3;K7EQ99;K7ESA6;K7ES74;K7EKH1;K7ERX1	Q92947	Glutaryl-CoA dehydrogenase, mitochondrial	GCDH	684	190550000	76238000	78590000	35718000	6.35153e+07	7.80288	7	13	13	13	13;4;2;2;2;2;1	13;4;2;2;2;2;1	13;4;2;2;2;2;1	11	11	10	11	11	10	11	11	10	54.6	54.6	54.6	48.127	438	438;164;102;115;131;148;204	7.18	4		2	6	7	9	1		1	6	8	6	0	171.63	47	44.7
Q92769;H3BM24;E5RH52;E5RG37	Q92769	Histone deacetylase 2	HDAC2	685	190470000	54531000	75068000	60866000	6.34883e+07	7.80269	4	12	12	9	12;5;3;3	12;5;3;3	9;3;1;1	6	11	10	6	11	10	4	8	7	41	41	33.4	55.364	488	488;161;100;103	6.53	2	4	5	8	1	1	1	6	3	11	2	1	0	50.62	21.3	36.7
M0R3D6;M0R1A7;M0R117;Q02543;M0R0P7	M0R3D6;M0R1A7;M0R117;Q02543;M0R0P7	60S ribosomal protein L18a	RPL18A	686	190000000	37653000	79422000	72929000	6.33347e+07	7.80164	5	4	4	4	4;4;4;4;2	4;4;4;4;2	4;4;4;4;2	4	3	4	4	3	4	4	3	4	32.6	32.6	32.6	16.714	141	141;147;154;176;137	6.35	2	3			3	3	2	2			4	1	0	76.781	32.6	25.5
P55769;B1AHD1	P55769;B1AHD1	NHP2-like protein 1;NHP2-like protein 1, N-terminally processed	NHP2L1	687	189580000	82784000	53907000	52891000	63194000	7.80068	2	8	8	8	8;6	8;6	8;6	4	7	7	4	7	7	4	7	7	53.9	53.9	53.9	14.173	128	128;132	5.97	1	3	6	2	3	2	2	3	3	2	2	1	0	42.543	39.8	47.7
P62244;I3L3P7;H3BVC7	P62244;I3L3P7	40S ribosomal protein S15a	RPS15A	688	189570000	58008000	75385000	56177000	63190000	7.80065	3	7	7	2	7;6;1	7;6;1	2;1;1	6	6	7	6	6	7	2	2	2	53.8	53.8	22.3	14.839	130	130;100;58	7.92		4	1	1	4	6	4	2	2	2	4	10	0	29.297	48.5	51.5
O43681;A0A087WXS7;K7ERW9	O43681;A0A087WXS7;K7ERW9	ATPase ASNA1	ASNA1	689	189130000	72442000	54256000	62428000	63042000	7.79963	3	14	14	14	14;13;7	14;13;7	14;13;7	13	13	13	13	13	13	13	13	13	63.2	63.2	63.2	38.792	348	348;331;200	6.35	4	11	4	4	2	3	10	12	8	6	2	3	0	96.399	63.2	63.2
Q96AE4;E9PEB5;C9JSZ1	Q96AE4;E9PEB5	Far upstream element-binding protein 1	FUBP1	690	189070000	68206000	61900000	58960000	63022000	7.79949	3	17	16	15	17;16;5	16;15;5	15;14;5	14	11	15	13	10	14	13	10	13	35.9	34.8	33.4	67.56	644	644;655;232	5.91	5	6	5	14	1	5	4	6	8	9	1	1	0	55.606	28	23.9
P55263	P55263	Adenosine kinase	ADK	691	188990000	78653000	60631000	49711000	6.29983e+07	7.79933	1	15	15	15	15	15	15	12	14	13	12	14	13	12	14	13	58	58	58	40.545	362	362	5.82	10	6	2	5	8	7	9	5	2	3	5	4	0	158.99	47.5	58
D6RGI3;D6RER5;Q9NVA2;D6RDU5;H0Y961;D6RDP1;D6R9Y6;H0Y9G8	D6RGI3;D6RER5;Q9NVA2;D6RDU5	Septin-11	44085	692	188470000	79944000	51780000	56743000	6.28223e+07	7.79811	8	19	19	13	19;19;19;14;8;6;6;4	19;19;19;14;8;6;6;4	13;13;13;8;4;5;5;4	16	13	14	16	13	14	11	7	8	55.3	55.3	40.9	49.005	425	425;432;429;372;160;126;136;82	6.08	12	4	4	3	4	8	10	2	3	2	6	7	0	83.117	49.6	31.8
P39748;F5H1Y3;I3L3E9	P39748	Flap endonuclease 1	FEN1	693	187680000	80339000	60706000	46638000	62561000	7.7963	3	11	11	11	11;5;4	11;5;4	11;5;4	9	9	7	9	9	7	9	9	7	45	45	45	42.592	380	380;165;154	7.06		1	5	7	10	4	2	2	6	4	8	3	0	211.06	37.1	38.4
A6NFX8;Q9UKK9;A6NJU6;A6NCQ0;C9JYY9;H0YEY4	A6NFX8;Q9UKK9;A6NJU6;A6NCQ0	ADP-sugar pyrophosphatase	NUDT5	694	186980000	81131000	64803000	41045000	6.23263e+07	7.79467	6	10	10	10	10;10;8;6;3;3	10;10;8;6;3;3	10;10;8;6;3;3	8	7	9	8	7	9	8	7	9	56.9	56.9	56.9	25.895	232	232;219;186;180;97;137	6.79	2	2	2	5	3	6	3	3	1	4	3	4	0	95.075	37.5	39.2
Q8TEX9;H0YN14;H0YMR4;H0YN07;H0YLV0;H0YL92;H0YKG5;H0YK93	Q8TEX9;H0YN14	Importin-4	IPO4	695	186810000	75084000	56862000	54860000	6.22687e+07	7.79427	8	35	35	35	35;29;15;9;7;7;4;2	35;29;15;9;7;7;4;2	35;29;15;9;7;7;4;2	24	25	29	24	25	29	24	25	29	45.1	45.1	45.1	118.71	1081	1081;911;547;312;98;101;154;48	6.28	8	15	12	9	12	6	5	13	8	7	11	10	0	209.95	34.1	32.5
P07384;E9PL37;E9PRM1;E9PJJ3;E9PLC9;E9PMC6;E9PJA6;E9PSA6;E9PQB3;E9PLX0;E9PIA9	P07384	Calpain-1 catalytic subunit	CAPN1	696	186050000	80599000	66233000	39214000	6.20153e+07	7.7925	11	35	35	35	35;7;5;4;4;4;4;4;4;3;2	35;7;5;4;4;4;4;4;4;3;2	35;7;5;4;4;4;4;4;4;3;2	23	28	22	23	28	22	23	28	22	62.9	62.9	62.9	81.889	714	714;191;201;135;148;152;161;163;191;122;63	6.27	8	9	9	6	8	12	10	6	4	3	12	7	0	154.12	47.2	53.9
E5RIW3;E5RJD8;O75347;E5RHG6;E5RIX8	E5RIW3;E5RJD8;O75347;E5RHG6	Tubulin-specific chaperone A	TBCA	697	185730000	86658000	51131000	47941000	61910000	7.79176	5	8	8	8	8;8;8;7;3	8;8;8;7;3	8;8;8;7;3	7	7	7	7	7	7	7	7	7	66.7	66.7	66.7	10.08	84	84;119;108;131;79	5.97	2	5	6	2	1	1	2	5	3	1	3	2	0	26.005	66.7	58.3
Q8NCW5;Q5T3I4;Q5T3I3	Q8NCW5	NAD(P)H-hydrate epimerase	APOA1BP	698	185520000	44547000	96907000	44066000	61840000	7.79127	3	8	8	8	8;3;3	8;3;3	8;3;3	6	7	7	6	7	7	6	7	7	39.6	39.6	39.6	31.674	288	288;245;260	6.35	6	4	2		1	4	4	4	4	2	2	4	0	67.915	31.2	33.7
Q9UK76;J3KT51;J3KSH8	Q9UK76;J3KT51;J3KSH8	Hematological and neurological expressed 1 protein;Hematological and neurological expressed 1 protein, N-terminally processed	HN1	699	185330000	54491000	83265000	47571000	6.17757e+07	7.79082	3	6	6	6	6;5;3	6;5;3	6;5;3	4	4	4	4	4	4	4	4	4	64.9	64.9	64.9	16.014	154	154;104;93	7.24	2			4	2	3	2	1	2	6	1	2	0	88.061	37.7	53.2
B0QY89;Q9Y262;B0QY90;C9JHP4;C9K0Q7;H7C3A0;H0Y7E6	B0QY89;Q9Y262;B0QY90	Eukaryotic translation initiation factor 3 subunit L	EIF3L	700	184440000	59384000	54822000	70237000	61481000	7.78874	7	25	25	25	25;25;18;7;7;5;2	25;25;18;7;7;5;2	25;25;18;7;7;5;2	16	16	23	16	16	23	16	16	23	45.3	45.3	45.3	70.901	607	607;564;466;150;183;127;109	6.85	4	7	3	4	12	8	9	6	8	3	8	8	0	81.268	30.6	29.2
P37235;E9PC71;P84074;H7BZC1;P61601;C9JW46;E5RK89;E5RFL9;E5RJT1;E5RJJ6;E5RGZ0;E5RI95;A0A1B0GXG3;E5RHE8;E5RI78;E5RHC8;E5RIG4;E5RIZ1;E5RIA5;E5RGA9	P37235;E9PC71	Hippocalcin-like protein 1	HPCAL1	701	183630000	91008000	38391000	54229000	6.12093e+07	7.78682	20	11	11	11	11;9;4;2;2;1;1;1;1;1;1;1;1;1;1;1;1;1;1;1	11;9;4;2;2;1;1;1;1;1;1;1;1;1;1;1;1;1;1;1	11;9;4;2;2;1;1;1;1;1;1;1;1;1;1;1;1;1;1;1	9	8	9	9	8	9	9	8	9	62.2	62.2	62.2	22.313	193	193;175;193;103;193;30;74;77;81;85;87;105;111;112;116;120;121;136;152;194	5.71	4	6	3	4	4	2	6	2	3	3	2	2	0	106.48	54.4	46.6
P22087;M0QXL5;M0R299;M0R2Q4;M0R0P1;M0R2U2;M0R1H0;M0R2B0	P22087;M0QXL5;M0R299;M0R2Q4;M0R0P1;M0R2U2;M0R1H0;M0R2B0	rRNA 2-O-methyltransferase fibrillarin	FBL	702	183520000	67346000	65801000	50372000	61173000	7.78656	8	12	12	11	12;11;10;10;9;6;6;6	12;11;10;10;9;6;6;6	11;10;9;9;8;5;5;5	9	10	11	9	10	11	8	9	11	50.8	50.8	50.8	33.784	321	321;244;229;273;228;157;178;182	6.63	7	5	1	1	7	4	8	4	2	3	5	7	0	57.06	39.6	40.5
Q5T1Z4;Q5T1Z8;H0YEH2;Q14671;H0YDK8;E9PR38;H0YC97	Q5T1Z4;Q5T1Z8;H0YEH2;Q14671;H0YDK8;E9PR38	Pumilio homolog 1	PUM1	703	183340000	17014000	4990400	161340000	61114800	7.78615	7	10	10	7	10;10;9;9;7;7;2	10;10;9;9;7;7;2	7;7;6;6;4;4;1	6	5	5	6	5	5	4	3	5	12.2	12.2	8.9	126.76	1189	1189;1224;1125;1186;900;944;227	6.53	1	4	2			1		1	3	2	1	2	0	24.683	7.1	6.1
P62136;E9PMD7;F5H1L6;F5H037;F8WE71;H0Y3Y6;F8W1A0;F8W0V8	P62136;E9PMD7	Serine/threonine-protein phosphatase PP1-alpha catalytic subunit;Serine/threonine-protein phosphatase	PPP1CA	704	183140000	73741000	56192000	53208000	61047000	7.78566	8	17	7	5	17;12;4;4;2;2;2;1	7;6;2;2;0;0;0;1	5;4;1;1;0;0;0;0	17	15	15	7	5	5	5	3	3	69.4	36.1	24.5	37.512	330	330;253;169;179;64;82;83;54	5.34	8	2	2	1	2	4	4	2	3	1	2	1	0	58.98	69.4	56.1
O43776;K7EIU7;K7EJ19;K7EQ35;K7EPK2;K7EMQ6	O43776	Asparagine--tRNA ligase, cytoplasmic	NARS	705	182720000	75428000	56530000	50765000	6.09077e+07	7.78467	6	22	22	22	22;5;4;4;3;2	22;5;4;4;3;2	22;5;4;4;3;2	18	15	15	18	15	15	18	15	15	41.8	41.8	41.8	62.942	548	548;162;136;167;163;128	6.88	3	4	6	7	8	8	4	4	8	7	8	5	0	99.426	36.5	36.1
Q13148;B1AKP7;G3V162;A0A087X260;A0A087WYY0;A0A087WX29;K7EN94;K7EJM5;A0A087WXQ5;A0A087WV68;A0A087WXV3;A0A087WW61;A0A087WX67;K7EJ99;A0A0A0MSV7;A0A087WZC9;A0A087WZM1;A0A087WYE7;A0A087WTZ4;K7EL26	Q13148;B1AKP7;G3V162;A0A087X260;A0A087WYY0;A0A087WX29;K7EN94;K7EJM5;A0A087WXQ5;A0A087WV68	TAR DNA-binding protein 43	TARDBP	706	182630000	65709000	61396000	55528000	6.08777e+07	7.78446	20	11	11	11	11;10;10;10;10;9;8;7;6;6;5;4;4;3;3;3;2;2;1;1	11;10;10;10;10;9;8;7;6;6;5;4;4;3;3;3;2;2;1;1	11;10;10;10;10;9;8;7;6;6;5;4;4;3;3;3;2;2;1;1	7	10	9	7	10	9	7	10	9	47.8	47.8	47.8	44.739	414	414;295;298;301;304;243;275;201;200;212;175;138;149;80;84;127;78;89;61;65	7.18	4	1	3	6	1	4	7	4	4	7	4	5	0	207.5	27.5	44.9
P61026;H0YLJ8;H0YL94;P59190	P61026	Ras-related protein Rab-10	RAB10	707	181330000	154940000	14958000	11433000	6.04437e+07	7.78135	4	6	5	5	6;1;1;1	5;0;0;0	5;0;0;0	4	5	5	3	4	4	3	4	4	36	30.5	30.5	22.541	200	200;47;48;212	4.25	8	4				2	2	1			1	2	0	65.401	24	31
P08559;Q5JPU3;Q5JPU0;Q5JPT9;Q5JPU1;Q5JPU2	P08559	Pyruvate dehydrogenase E1 component subunit alpha, somatic form, mitochondrial	PDHA1	708	181280000	60553000	64477000	56247000	6.04257e+07	7.78122	6	19	19	17	19;7;5;5;5;2	19;7;5;5;5;2	17;6;5;5;5;2	13	17	14	13	17	14	12	15	12	54.4	54.4	47.9	43.295	390	390;109;180;203;205;121	6.44	5	5	6	7	4	2	8	4	8	6	3	5	0	182.61	48.2	52.3
P33992;B1AHB1;B1AHB2;B1AHA9	P33992;B1AHB1	DNA replication licensing factor MCM5;DNA helicase	MCM5	709	181220000	50784000	73507000	56929000	6.04067e+07	7.78108	4	31	31	31	31;29;8;5	31;29;8;5	31;29;8;5	20	23	21	20	23	21	20	23	21	50.3	50.3	50.3	82.285	734	734;691;150;230	6.36	8	7	8	10	8	9	4	5	6	8	8	8	0	123.89	39.1	40.3
Q5T9B7;P00568;H0Y4J6;H0YID2	Q5T9B7;P00568;H0Y4J6	Adenylate kinase isoenzyme 1	AK1	710	181170000	76901000	59995000	44271000	60389000	7.78096	4	10	10	9	10;10;7;3	10;10;7;3	9;9;6;2	9	9	8	9	9	8	8	8	7	61	61	56.7	23.411	210	210;194;135;51	6.84	5	3	1	5	4	7	6		3	3	9	4	0	129.54	56.2	53.3
P31153;Q00266	P31153	S-adenosylmethionine synthase isoform type-2	MAT2A	711	180910000	88456000	39976000	52476000	6.03027e+07	7.78034	2	10	10	10	10;2	10;2	10;2	9	10	10	9	10	10	9	10	10	29.1	29.1	29.1	43.66	395	395;395	6.51		4	8	3	5	1	1	5	5	2	4	3	0	44.491	25.8	29.1
Q6P2Q9;I3L0J9;I3L3Z8;I3L1T8	Q6P2Q9	Pre-mRNA-processing-splicing factor 8	PRPF8	712	180870000	64558000	48080000	68232000	60290000	7.78025	4	47	47	47	47;16;4;1	47;16;4;1	47;16;4;1	29	26	39	29	26	39	29	26	39	29.5	29.5	29.5	273.6	2335	2335;1012;250;116	6.68	12	9	8	6	10	19	9	12	4	8	13	14	0	215.68	19.6	17.9
P07741;H3BQF1;H3BQB1;H3BQZ9;H3BSW3	P07741;H3BQF1;H3BQB1;H3BQZ9	Adenine phosphoribosyltransferase	APRT	713	180750000	77057000	54746000	48951000	6.02513e+07	7.77997	5	14	14	14	14;10;10;9;5	14;10;10;9;5	14;10;10;9;5	10	10	8	10	10	8	10	10	8	88.3	88.3	88.3	19.608	180	180;148;162;153;63	6.56	4	5	7	3	3	2	3	9	11	5	2	3	0	105.88	70.6	62.2
P02751;H0Y7Z1;H0Y4K8	P02751	Fibronectin;Anastellin;Ugl-Y1;Ugl-Y2;Ugl-Y3	FN1	714	180640000	78552000	63820000	38267000	60213000	7.77969	3	44	44	44	44;17;2	44;17;2	44;17;2	27	29	27	27	29	27	27	29	27	30	30	30	262.62	2386	2386;1103;241	5.98	11	11	18	5	2	12	4	13	4	12	5	8	0	142.58	17.7	19.8
Q9UJZ1;A0A087WYB4;F2Z2I8	Q9UJZ1;A0A087WYB4	Stomatin-like protein 2, mitochondrial	STOML2	715	180000000	49001000	64499000	66495000	5.99983e+07	7.77814	3	12	12	12	12;10;2	12;10;2	12;10;2	8	10	11	8	10	11	8	10	11	58.1	58.1	58.1	38.534	356	356;310;101	5.38	9	10	2	4	4	3	8	11		1	3	3	0	146.88	32	51.7
Q8N1F7;H3BVG0;H3BM93;H3BRI8;H3BNN5;H3BV11;H3BPA9;H3BP95;H3BMX0;H3BVE2;H3BV15;H3BRD9;H3BNG7	Q8N1F7;H3BVG0	Nuclear pore complex protein Nup93	NUP93	716	179880000	60785000	57981000	61117000	59961000	7.77787	13	36	36	36	36;34;11;10;9;9;8;7;6;4;3;3;1	36;34;11;10;9;9;8;7;6;4;3;3;1	36;34;11;10;9;9;8;7;6;4;3;3;1	23	22	25	23	22	25	23	22	25	51	51	51	93.487	819	819;880;178;151;132;136;229;156;125;117;84;140;40	6.8	5	7	3	11	10	8	10	5	4	8	7	11	0	182.41	37.1	37.6
P07108;B8ZWD1;A0A0A0MTI5	P07108;B8ZWD1;A0A0A0MTI5	Acyl-CoA-binding protein	DBI	717	179050000	101180000	51032000	26835000	5.96823e+07	7.77585	3	5	5	5	5;4;4	5;4;4	5;4;4	4	2	4	4	2	4	4	2	4	62.1	62.1	62.1	10.044	87	87;97;143	7.67		1		1	4	2			1	1	2	3	0	24.005	54	41.4
P17096	P17096	High mobility group protein HMG-I/HMG-Y	HMGA1	718	178520000	42358000	41108000	95050000	5.95053e+07	7.77456	1	3	3	3	3	3	3	2	2	3	2	2	3	2	2	3	23.4	23.4	23.4	11.676	107	107	4.93	1	4	1			2	6	1					0	153.26	23.4	23.4
O60763	O60763	General vesicular transport factor p115	USO1	719	178290000	62327000	60815000	55145000	59429000	7.774	1	22	22	22	22	22	22	14	19	17	14	19	17	14	19	17	29.8	29.8	29.8	107.89	962	962	6.25	3	11	7	7	10	10	2	6	6	5	6	7	0	148.05	19	25.7
P61221;D6R9I9;D6RGF4;H0Y990	P61221;D6R9I9	ATP-binding cassette sub-family E member 1	ABCE1	720	177040000	70700000	60624000	45718000	59014000	7.77096	4	23	23	23	23;14;9;5	23;14;9;5	23;14;9;5	18	20	20	18	20	20	18	20	20	43.9	43.9	43.9	67.314	599	599;421;210;147	6.8	7	9	7	7	9	5	4	3	8	8	12	10	0	195.46	35.7	40.6
P28838;H0Y9Q1;H0Y983	P28838;H0Y9Q1	Cytosol aminopeptidase	LAP3	721	176930000	49465000	78625000	48839000	5.89763e+07	7.77068	3	16	16	16	16;8;1	16;8;1	16;8;1	14	14	14	14	14	14	14	14	14	44.1	44.1	44.1	56.166	519	519;208;119	6	8	6	3	7	6	1	8	6	2	5	7	2	0	164.23	38.3	38
P30046;J3KQ18;B5MC82;A6NHG4;H7C342	P30046;J3KQ18;B5MC82;A6NHG4	D-dopachrome decarboxylase;D-dopachrome decarboxylase-like protein	DDT;DDTL	722	176920000	83789000	58838000	34297000	5.89747e+07	7.77067	5	7	7	7	7;6;5;5;2	7;6;5;5;2	7;6;5;5;2	6	4	4	6	4	4	6	4	4	56.8	56.8	56.8	12.712	118	118;132;166;134;50	7.31	1	2	1	3	4	8	3	1	2	1	2	8	0	141.83	53.4	47.5
O15145;C9JZD1;F8VR50	O15145;C9JZD1	Actin-related protein 2/3 complex subunit 3	ARPC3	723	176810000	69488000	50869000	56457000	58938000	7.7704	3	7	7	7	7;4;3	7;4;3	7;4;3	6	6	5	6	6	5	6	6	5	47.2	47.2	47.2	20.546	178	178;99;84	6.22	4	3	5	10	4	3	6	3	2	7	5	2	0	63.128	45.5	41
Q9H0A0;A0A087WV29;E9PMU0;E9PJN6	Q9H0A0;A0A087WV29	N-acetyltransferase 10	NAT10	724	176650000	68473000	66935000	41246000	5.88847e+07	7.77	4	30	30	30	30;26;6;3	30;26;6;3	30;26;6;3	16	21	24	16	21	24	16	21	24	40.9	40.9	40.9	115.73	1025	1025;834;288;145	6.56	6	5	5	5	8	9	10	4	4	7	5	7	0	145.12	24	30.1
P31942	P31942	Heterogeneous nuclear ribonucleoprotein H3	HNRNPH3	725	176390000	80296000	43099000	52996000	58797000	7.76936	1	8	8	8	8	8	8	7	7	7	7	7	7	7	7	7	36.4	36.4	36.4	36.926	346	346	5.38	6	5	4	4		3	5	1	3	2	1	3	0	118.44	33.8	31.8
P50995;H0Y6E1;E5RIN3;P27216	P50995	Annexin A11	ANXA11	726	175910000	80655000	47211000	48048000	58638000	7.76818	4	15	15	15	15;5;1;1	15;5;1;1	15;5;1;1	14	10	11	14	10	11	14	10	11	37.6	37.6	37.6	54.389	505	505;148;113;316	5.86	5	7	5	10	4	2	4	5	3	10	3	1	0	139.44	35.2	24.6
Q86V81;E9PB61	Q86V81;E9PB61	THO complex subunit 4	ALYREF	727	175710000	81095000	65150000	29466000	5.85703e+07	7.76768	2	7	7	7	7;6	7;6	7;6	7	7	5	7	7	5	7	7	5	34.6	34.6	34.6	26.888	257	257;264	5.68	3	3	3	10	4			5	1	5	3		0	119.72	34.6	34.6
O00629;H7C4F6	O00629	Importin subunit alpha-3	KPNA4	728	175570000	60647000	63939000	50980000	58522000	7.76732	2	14	14	10	14;4	14;4	10;4	11	14	13	11	14	13	8	10	9	44.5	44.5	35.7	57.886	521	521;170	7.54	1	5	8	2	6	8		2	10	6	10	9	0	258.2	33.6	44.5
O94826	O94826	Mitochondrial import receptor subunit TOM70	TOMM70A	729	175110000	52431000	57207000	65470000	5.83693e+07	7.76618	1	22	22	22	22	22	22	11	15	17	11	15	17	11	15	17	58.2	58.2	58.2	67.454	608	608	7.01	5	4	4	3	10	7	6	4	4	4	16	3	0	287.65	29.6	40
Q92734;C9JJP5;C9JUE0;C9JTY3	Q92734;C9JJP5;C9JUE0;C9JTY3	Protein TFG	TFG	730	174930000	82236000	56234000	36458000	5.83093e+07	7.76574	4	10	10	10	10;8;7;6	10;8;7;6	10;8;7;6	10	10	9	10	10	9	10	10	9	38.2	38.2	38.2	43.447	400	400;181;157;128	6.02	5	7	8	2		2	2	3	8	4	2	4	0	126.63	38.2	38.2
P20020;E7ERY9;A0A0U1RQU3;F8W1V5;H0YHH6	P20020;E7ERY9	Plasma membrane calcium-transporting ATPase 1;Calcium-transporting ATPase	ATP2B1	731	174050000	68934000	59046000	46072000	5.80173e+07	7.76356	5	25	25	16	25;15;4;3;3	25;15;4;3;3	16;9;3;3;2	18	18	21	18	18	21	10	11	12	27.3	27.3	18	138.75	1258	1258;963;300;101;162	6.76	6	4	2	8	13	6	6	3	1	4	9	10	0	123.16	20.5	20.3
Q9HB71;B2ZWH1	Q9HB71	Calcyclin-binding protein	CACYBP	732	173910000	67258000	51255000	55399000	5.79707e+07	7.76321	2	14	14	14	14;1	14;1	14;1	12	8	9	12	8	9	12	8	9	60.5	60.5	60.5	26.21	228	228;50	6.06	5	2	10	4	3	3	4	3	7	6	2	2	0	77.819	57	37.3
Q9Y224;G3V4C6;H0YJB9;G3V4E7	Q9Y224;G3V4C6	UPF0568 protein C14orf166	C14orf166	733	173900000	78211000	50609000	45083000	5.79677e+07	7.76319	4	11	11	11	11;7;5;2	11;7;5;2	11;7;5;2	9	9	10	9	9	10	9	9	10	54.9	54.9	54.9	28.068	244	244;193;129;68	6.46	3	5	5	6	2	3	3	6	6	4	4	3	0	91.006	49.2	50
P61769;H0YLF3;F5H6I0	P61769;H0YLF3;F5H6I0	Beta-2-microglobulin;Beta-2-microglobulin form pI 5.3	B2M	734	173630000	115740000	30476000	27416000	5.78773e+07	7.76251	3	2	2	2	2;1;1	2;1;1	2;1;1	2	1	1	2	1	1	2	1	1	26.9	26.9	26.9	13.714	119	119;71;101	5.6		3	1				3	1	2				0	27.227	26.9	18.5
Q13442;F8WBW6	Q13442	28 kDa heat- and acid-stable phosphoprotein	PDAP1	735	172790000	34599000	73905000	64289000	5.75977e+07	7.7604	2	5	5	5	5;1	5;1	5;1	5	4	5	5	4	5	5	4	5	25.4	25.4	25.4	20.63	181	181;39	6.37		1	4	7	3	1		1	3	4	2	1	0	51.321	25.4	25.4
P28482;H0YDH9	P28482	Mitogen-activated protein kinase 1	MAPK1	736	171790000	67553000	54717000	49515000	5.72617e+07	7.75786	2	17	17	11	17;1	17;1	11;0	15	14	13	15	14	13	11	10	8	59.7	59.7	41.9	41.389	360	360;87	6.59	5	7	3	7	7	8	4	8		5	6	9	0	146.44	53.1	50.3
A0A1B0GWJ0;A0A1B0GTJ7;P30566;A0A0A6YY92;A0A1B0GWF8;A0A096LNY6;A0A1B0GTG9;A0A096LNY5;A0A096LNY4;B4DEP1;A0A096LPA2;A0A096LP72;A0A096LP92;V9GY96;A0A096LP76	A0A1B0GWJ0;A0A1B0GTJ7;P30566;A0A0A6YY92;A0A1B0GWF8;A0A096LNY6;A0A1B0GTG9	Adenylosuccinate lyase	ADSL	737	171730000	48081000	67686000	55959000	57242000	7.75771	15	21	21	21	21;21;21;20;16;15;14;10;6;5;5;5;3;2;2	21;21;21;20;16;15;14;10;6;5;5;5;3;2;2	21;21;21;20;16;15;14;10;6;5;5;5;3;2;2	16	17	17	16	17	17	16	17	17	52.5	52.5	52.5	54.465	480	480;480;484;498;403;360;377;262;164;127;133;149;78;57;102	6.72	5	7	4	6	5	5	7	4	5	8	8	5	0	107.14	42.9	48.1
P19623;K7ESL0;K7EQ47;K7EKM4;K7EL89	P19623	Spermidine synthase	SRM	738	171500000	71934000	49052000	50515000	57167000	7.75715	5	14	14	14	14;4;4;3;2	14;4;4;3;2	14;4;4;3;2	10	11	11	10	11	11	10	11	11	67.9	67.9	67.9	33.824	302	302;119;134;93;83	6.14	5	7	5	3	5	7	4	7	6	2	5	3	0	78.431	55	54.6
Q6DD88;F5H6I7;F5GWF8	Q6DD88;F5H6I7	Atlastin-3	ATL3	739	171390000	59507000	61686000	50198000	5.71303e+07	7.75687	3	19	19	19	19;18;3	19;18;3	19;18;3	13	14	18	13	14	18	13	14	18	49.7	49.7	49.7	60.541	541	541;523;169	6.7	9	1	5	6	8	10	7	1	5	6	8	8	0	207.64	39.6	30.3
P13861;H7C330;H7C1L0;C9J830;P31323;H7C4A9	P13861	cAMP-dependent protein kinase type II-alpha regulatory subunit	PRKAR2A	740	170690000	58006000	53677000	59006000	5.68963e+07	7.75508	6	18	18	18	18;8;5;3;3;2	18;8;5;3;3;2	18;8;5;3;3;2	14	15	15	14	15	15	14	15	15	60.1	60.1	60.1	45.518	404	404;92;200;114;418;99	6.67	5	5	1	9	9	4	5	4	5	12	4	4	0	119.21	46	52.7
Q9NZB2;A0A0C4DG79;A0A0C4DH52;Q5T035	Q9NZB2;A0A0C4DG79	Constitutive coactivator of PPAR-gamma-like protein 1	FAM120A	741	170430000	91333000	50270000	28832000	5.68117e+07	7.75444	4	26	26	26	26;14;9;1	26;14;9;1	26;14;9;1	19	18	17	19	18	17	19	18	17	36	36	36	121.89	1118	1118;494;495;196	6.57	6	4	5	8	8	2	5	4	9	6	6	5	0	177.1	25.8	24.8
Q86YP4;C9JMI3;C9JGN4;C9JHD7;C9JJK9;V9GYX5;C9JVY3;V9GY85;H7C3H1	Q86YP4	Transcriptional repressor p66-alpha	GATAD2A	742	169270000	87066000	40165000	42042000	5.64243e+07	7.75147	9	11	11	10	11;2;2;2;2;1;1;1;1	11;2;2;2;2;1;1;1;1	10;2;2;2;2;1;1;1;1	7	7	10	7	7	10	6	6	9	22.9	22.9	21.2	68.062	633	633;126;139;165;177;77;93;95;99	6	4	3	2	6	1	4	4	5	3	3	2	1	0	35.141	15	14.7
P30043;M0R192;M0QZL1	P30043;M0R192	Flavin reductase (NADPH)	BLVRB	743	169200000	65913000	59424000	43867000	5.64013e+07	7.75129	3	7	7	7	7;4;3	7;4;3	7;4;3	5	7	5	5	7	5	5	7	5	58.3	58.3	58.3	22.119	206	206;163;154	6.26	2	3	2	4	5	2	5		4	2	5		0	48.564	42.7	58.3
Q15075	Q15075	Early endosome antigen 1	EEA1	744	169170000	59891000	58522000	50758000	5.63903e+07	7.7512	1	34	34	34	34	34	34	21	21	22	21	21	22	21	21	22	29.8	29.8	29.8	162.46	1411	1411	6.84	7	5	9	8	4	8	2	6	7	7	11	9	0	141.99	18.1	18.1
Q14157;F8W726;Q5VU77;Q5VU78;Q5VU81;Q5VU80;Q5VU79;H0Y5H6;H7C2T8	Q14157;F8W726	Ubiquitin-associated protein 2-like	UBAP2L	745	169010000	72671000	50765000	45573000	5.63363e+07	7.75079	9	16	16	16	16;15;7;6;5;5;5;1;1	16;15;7;6;5;5;5;1;1	16;15;7;6;5;5;5;1;1	14	11	14	14	11	14	14	11	14	28	28	28	114.53	1087	1087;1079;350;280;182;234;265;383;399	5.71	7	6	5	2	8	4	6	6	4	2	4	2	0	122.1	23.4	19.1
P33993;C9J8M6	P33993	DNA replication licensing factor MCM7	MCM7	746	168760000	60179000	50065000	58517000	5.62537e+07	7.75015	2	28	28	28	28;3	28;3	28;3	18	18	23	18	18	23	18	18	23	44.8	44.8	44.8	81.307	719	719;183	6.17	9	4	11	6	5	5	5	4	10	5	5	6	0	139.93	30.6	32.3
E7EU96;P68400;Q8NEV1;A0A087WY74;V9GYA2;V9GY80;V9GYW6	E7EU96;P68400;Q8NEV1	Casein kinase II subunit alpha;Casein kinase II subunit alpha 3	CSNK2A1;CSNK2A3	747	168700000	51291000	67582000	49824000	5.62323e+07	7.74999	7	16	16	16	16;16;14;4;3;3;1	16;16;14;4;3;3;1	16;16;14;4;3;3;1	14	12	15	14	12	15	14	12	15	53.5	53.5	53.5	45.31	385	385;391;391;118;74;79;27	5.69	10	4	4	10	4	3	8	4	3	6	2	4	0	140.05	48.8	43.4
Q9NZ01;M0R3C3;M0QXM3;M0R329;B4DR74	Q9NZ01	Very-long-chain enoyl-CoA reductase	TECR	748	168240000	59576000	60026000	48634000	5.60787e+07	7.7488	5	8	8	8	8;2;2;2;2	8;2;2;2;2	8;2;2;2;2	4	7	7	4	7	7	4	7	7	24.7	24.7	24.7	36.034	308	308;105;131;150;153	5.09	4	4	8	1		3	3	3	4			2	0	66.359	14	22.1
Q9Y6H1;Q5T1J5	Q9Y6H1;Q5T1J5	Coiled-coil-helix-coiled-coil-helix domain-containing protein 2;Putative coiled-coil-helix-coiled-coil-helix domain-containing protein CHCHD2P9, mitochondrial	CHCHD2;CHCHD2P9	749	168160000	71354000	49348000	47455000	5.60523e+07	7.74859	2	3	3	3	3;2	3;2	3;2	3	3	3	3	3	3	3	3	3	33.8	33.8	33.8	15.512	151	151;151	6.5			5	3	3	2		1	3	2	2	1	0	78.689	33.8	33.8
Q15847	Q15847	Adipogenesis regulatory factor	ADIRF	750	167470000	89113000	36919000	41440000	55824000	7.74682	1	3	3	3	3	3	3	2	3	2	2	3	2	2	3	2	60.5	60.5	60.5	7.8547	76	76	7.41			2	4	2	1			1	1	3	3	0	171.71	59.2	60.5
P20073	P20073	Annexin A7	ANXA7	751	166870000	59412000	59403000	48054000	55623000	7.74525	1	16	16	16	16	16	16	9	7	14	9	7	14	9	7	14	34.2	34.2	34.2	52.739	488	488	5.78	4	6	7	4	3	4	4	5	6		3	3	0	132.41	24.4	19.1
Q92783;A6NMU3;C9J1E5	Q92783	Signal transducing adapter molecule 1	STAM	752	166440000	118090000	10460000	37896000	55482000	7.74415	3	9	9	8	9;3;1	9;3;1	8;3;1	5	5	6	5	5	6	4	4	5	21.9	21.9	20	59.179	540	540;173;42	6.86	2		3	1	3		1	2	3	2	4		0	69.363	12	10.7
A0A0J9YWL0;Q9Y4K1;Q96QW7	A0A0J9YWL0;Q9Y4K1	Absent in melanoma 1 protein	AIM1	753	166420000	54579000	58728000	53116000	5.54743e+07	7.74409	3	41	41	41	41;41;6	41;41;6	41;41;6	26	26	30	26	26	30	26	26	30	29.8	29.8	29.8	231.71	2131	2131;1723;316	5.88	13	11	6	8	11	11	7	8	6	5	9	6	0	211.86	18.5	19.1
O95782;M0R2D9	O95782	AP-2 complex subunit alpha-1	AP2A1	754	166260000	65250000	42127000	58883000	55420000	7.74367	2	28	28	21	28;1	28;1	21;0	21	17	24	21	17	24	18	14	18	38.5	38.5	29.1	107.54	977	977;57	6.78	5	4	7	10	7	7	4	5	4	11	9	6	0	182.8	27.3	23.6
Q9UKM9;Q5QPL9;Q5QPM0;Q5QPM1;Q5QPM2	Q9UKM9;Q5QPL9;Q5QPM0;Q5QPM1	RNA-binding protein Raly	RALY	755	166170000	65363000	55222000	45585000	55390000	7.74343	5	11	11	11	11;10;7;7;3	11;10;7;7;3	11;10;7;7;3	8	7	8	8	7	8	8	7	8	38.6	38.6	38.6	32.463	306	306;237;171;181;89	6.66	5	2	4	4	3	4	3	3	2	4	6	4	0	59.935	28.4	33.7
Q13247	Q13247	Serine/arginine-rich splicing factor 6	SRSF6	756	166110000	61943000	52747000	51419000	5.53697e+07	7.74327	1	10	10	7	10	10	7	6	5	7	6	5	7	4	2	4	20.9	20.9	16.3	39.586	344	344	7	2	2	2	3	1	3		1	3	4		5	0	34.26	15.4	15.4
Q5W0H4;A0A0B4J2C3;P13693;J3KPG2;E9PJF7;H0YCX0;Q56UQ5	Q5W0H4;A0A0B4J2C3;P13693;J3KPG2;E9PJF7	Translationally-controlled tumor protein	TPT1	757	166050000	48686000	65921000	51439000	5.53487e+07	7.74311	7	9	9	9	9;9;9;8;6;4;3	9;9;9;8;6;4;3	9;9;9;8;6;4;3	8	6	6	8	6	6	8	6	6	47.9	47.9	47.9	21.525	188	188;197;172;160;162;77;140	5.8	3	8	3	7	1		3	7	5	6		1	0	104.42	41.5	44.1
P28331;B4DJ81;C9JPQ5;F8WDL5	P28331;B4DJ81	NADH-ubiquinone oxidoreductase 75 kDa subunit, mitochondrial	NDUFS1	758	165900000	64188000	62971000	38739000	5.52993e+07	7.74272	4	28	28	28	28;25;2;1	28;25;2;1	28;25;2;1	19	21	20	19	21	20	19	21	20	59.1	59.1	59.1	79.467	727	727;611;130;91	6.34	5	7	11	9	8	8	7	5	13	8	5	5	0	182.77	42.5	46.9
P12081;B3KWE1;B4DDD8;B4E1C5;E7ETE2;D6RF05	P12081;B3KWE1;B4DDD8;B4E1C5;E7ETE2	Histidine--tRNA ligase, cytoplasmic	HARS	759	165600000	51047000	69726000	44830000	55201000	7.74195	6	27	27	21	27;25;23;20;17;2	27;25;23;20;17;2	21;19;19;16;13;2	19	22	24	19	22	24	13	18	18	63.9	63.9	54	57.41	509	509;440;435;395;288;60	6.45	5	10	8	6	5	5	5	12	12	7	3	6	0	152.74	50.9	56.4
Q8WW12	Q8WW12	PEST proteolytic signal-containing nuclear protein	PCNP	760	165390000	91115000	60837000	13436000	5.51293e+07	7.74138	1	6	6	6	6	6	6	6	6	5	6	6	5	6	6	5	38.8	38.8	38.8	18.925	178	178	7.46	5			2	1	2	2		1	2	2	7	0	47.414	38.8	38.8
J3KR44;Q96FW1;F5GYN4;F5H6Q1;F5GYJ8;F5H3F0	J3KR44;Q96FW1;F5GYN4;F5H6Q1;F5GYJ8;F5H3F0	Ubiquitin thioesterase OTUB1	OTUB1	761	165110000	59174000	41012000	64921000	5.50357e+07	7.74064	6	11	11	11	11;11;10;10;9;6	11;11;10;10;9;6	11;11;10;10;9;6	8	8	9	8	8	9	8	8	9	63.6	63.6	63.6	31.44	272	272;271;241;280;286;170	7.03	3	1	3	4	2	2	1	5	3	7	3	2	0	79.046	47.8	43.4
Q92973;E7EW37;S4R398	Q92973	Transportin-1	TNPO1	762	164740000	53787000	55646000	55306000	54913000	7.73968	3	22	22	19	22;5;2	22;5;2	19;4;1	14	17	18	14	17	18	13	14	16	38.3	38.3	33.3	102.35	898	898;136;193	6	7	7	5	10	5	1	10	5	3	12	4	1	0	157.59	26.8	31.8
Q9Y3C6	Q9Y3C6	Peptidyl-prolyl cis-trans isomerase-like 1	PPIL1	763	164180000	81232000	45249000	37699000	5.47267e+07	7.7382	1	6	6	6	6	6	6	5	4	6	5	4	6	5	4	6	56	56	56	18.237	166	166	6.1	5		2	1	2	5	3	5	3	1		2	0	38.335	35.5	28.9
O14558;K7EP04	O14558;K7EP04	Heat shock protein beta-6	HSPB6	764	164040000	80210000	53525000	30309000	5.46813e+07	7.73784	2	7	7	7	7;6	7;6	7;6	7	7	7	7	7	7	7	7	7	61.9	61.9	61.9	17.135	160	160;137	5.73	3	5	1	6	3	2	3	1	1	5	2	1	0	64.347	61.9	61.9
B0QZ18;Q99829;F2Z2V0;A6PVH9;E7ENH5;Q5JX55;Q5JX56;Q5JX58;Q5JX59;Q5JX60;Q5JX44;Q5JX54;Q5JX45;Q5JX57;E7EV27;Q5JX61;Q5JX52;H0Y524;Q5JX53	B0QZ18;Q99829;F2Z2V0;A6PVH9;E7ENH5;Q5JX55;Q5JX56;Q5JX58;Q5JX59;Q5JX60;Q5JX44;Q5JX54;Q5JX45	Copine-1	CPNE1	765	163840000	71462000	49989000	42387000	5.46127e+07	7.73729	19	13	13	13	13;13;12;11;9;8;8;8;8;8;8;7;7;6;6;6;6;4;2	13;13;12;11;9;8;8;8;8;8;8;7;7;6;6;6;6;4;2	13;13;12;11;9;8;8;8;8;8;8;7;7;6;6;6;6;4;2	11	9	11	11	9	11	11	9	11	38	38	38	59.717	542	542;537;533;481;427;152;174;201;209;231;304;136;386;137;138;213;305;208;66	6.3	9	2	5	5		8	9	8	3	2		9	0	91.887	37.5	29.3
C9JIF9;P13798;H7C1U0;H7C393;C9JLK2;F8WEH5	C9JIF9;P13798;H7C1U0;H7C393	Acylamino-acid-releasing enzyme	APEH	766	163470000	64114000	46570000	52782000	5.44887e+07	7.73631	6	20	20	20	20;20;11;10;8;2	20;20;11;10;8;2	20;20;11;10;8;2	14	15	20	14	15	20	14	15	20	47.9	47.9	47.9	81.673	737	737;732;308;284;232;50	5.59	10	6	5	8	6	9	8	5	2	6	2	4	0	96.736	30.4	32.6
P67870;Q5SRQ3;Q5SRQ6;N0E472;A0A0G2JM12;N0E644;A0A0G2JM58	P67870;Q5SRQ3;Q5SRQ6;N0E472;A0A0G2JM12	Casein kinase II subunit beta	CSNK2B;CSNK2B-LY6G5B-1181;CSNK2B-LY6G5B--991	767	163460000	61386000	34937000	67137000	5.44867e+07	7.73629	7	8	8	8	8;7;7;5;5;3;3	8;7;7;5;5;3;3	8;7;7;5;5;3;3	7	7	6	7	7	6	7	7	6	52.6	52.6	52.6	24.942	215	215;228;234;304;304;161;161	6.4	4	2	4	6	6	1	2	1	5	6	4	2	0	41.355	48.8	45.1
Q9NUQ6;B8ZZZ7;F8W6C2;C9JW67;C9JKE4;F8VZ02;F8VT91;C9JGM8;F2Z2S1;C9IZC3;C9J8M7;H7C2G5;Q4ZFW0;F8WAV0	Q9NUQ6;B8ZZZ7;F8W6C2	SPATS2-like protein	SPATS2L	768	162480000	44568000	59542000	58374000	5.41613e+07	7.73369	14	15	15	15	15;12;10;7;5;5;5;5;4;3;3;2;1;1	15;12;10;7;5;5;5;5;4;3;3;2;1;1	15;12;10;7;5;5;5;5;4;3;3;2;1;1	9	13	11	9	13	11	9	13	11	34.8	34.8	34.8	61.728	558	558;498;265;238;154;173;188;193;139;94;115;117;13;23	6.36	6	5	2	2	3	6	9	6		2	2	7	0	91.033	22.4	29.9
Q9NSD9	Q9NSD9	Phenylalanine--tRNA ligase beta subunit	FARSB	769	161250000	65042000	48209000	48002000	53751000	7.73039	1	20	20	20	20	20	20	16	18	19	16	18	19	16	18	19	43	43	43	66.115	589	589	6.84	2	8	11	6	4	8	4	11	8	9	8	6	0	119.93	37.9	39.7
Q9NZN4	Q9NZN4	EH domain-containing protein 2	EHD2	770	161060000	65124000	63342000	32599000	5.36883e+07	7.72988	1	20	19	19	20	19	19	15	18	17	14	17	16	14	17	16	55.1	53.4	53.4	61.161	543	543	6.24	7	11		5	10	6	6	6	1	6	7	6	0	216.99	41.8	51.4
K4DI93;Q13620;A6NE76	K4DI93;Q13620	Cullin-4B	CUL4B	771	160400000	71907000	37813000	50677000	5.34657e+07	7.72807	3	24	24	19	24;24;5	24;24;5	19;19;4	15	14	17	15	14	17	13	12	13	31.9	31.9	27	102.75	900	900;913;234	6.39	2	8	6	8	9	2		4	7	4	8	4	0	323.31	21.4	19.2
O96019;H7C5S0;C9JQT2;O94805	O96019;H7C5S0	Actin-like protein 6A	ACTL6A	772	160350000	60740000	85824000	13786000	53450000	7.72795	4	12	12	12	12;6;2;2	12;6;2;2	12;6;2;2	10	11	8	10	11	8	10	11	8	46.6	46.6	46.6	47.46	429	429;161;50;426	5.31	4	4	4	9	7	1	7	2	3		2	2	0	79.795	38.2	44.3
P16435;H0Y4R2;E7EMD0;E7EWU0;C9JU80	P16435;H0Y4R2;E7EMD0	NADPH--cytochrome P450 reductase	POR	773	159110000	50406000	57181000	51519000	5.30353e+07	7.72457	5	23	23	23	23;20;17;1;1	23;20;17;1;1	23;20;17;1;1	16	14	17	16	14	17	16	14	17	43.1	43.1	43.1	76.689	677	677;725;418;101;108	6.11	2	9	11	5	10	4	9	2	10	8	4	2	0	116.43	32.6	29.4
Q5T5C7;P49591	Q5T5C7;P49591	Serine--tRNA ligase, cytoplasmic	SARS	774	159030000	84452000	39490000	35093000	5.30117e+07	7.72437	2	16	16	16	16;16	16;16	16;16	13	9	11	13	9	11	13	9	11	37.7	37.7	37.7	61.312	536	536;514	6.59	2	3	6	3	6	10	4	2	4		4	7	0	213.23	35.6	25.6
P22059;H0YCV6;A0A0A0MSB4;Q6ZN50;Q969R2;H7C1R2;H7C368;H7C428	P22059	Oxysterol-binding protein 1	OSBP	775	158280000	62598000	68844000	26840000	5.27607e+07	7.72231	8	16	16	16	16;3;2;2;2;1;1;1	16;3;2;2;2;1;1;1	16;3;2;2;2;1;1;1	15	12	12	15	12	12	15	12	12	30.2	30.2	30.2	89.42	807	807;171;636;743;916;298;450;588	5.57	5	7	4	8	4	5	7	3	3	3	2	3	0	142.56	27.8	22.9
Q8N8S7;A0A0U1RRM6;A0A0U1RQP7;A0A075B6E5;Q9UI08	Q8N8S7;A0A0U1RRM6;A0A0U1RQP7	Protein enabled homolog	ENAH	776	158100000	33742000	60444000	63911000	52699000	7.7218	5	15	15	15	15;13;8;7;1	15;13;8;7;1	15;13;8;7;1	9	13	13	9	13	13	9	13	13	34.9	34.9	34.9	66.509	591	591;802;242;213;416	6.56	5	4	3	9	6	4	5	3	2	6	6	6	0	142.9	24.4	32.7
Q7Z2W4;C9J6P4;H7C5K1	Q7Z2W4;C9J6P4	Zinc finger CCCH-type antiviral protein 1	ZC3HAV1	777	157090000	89174000	33506000	34413000	5.23643e+07	7.71904	3	32	32	32	32;31;8	32;31;8	32;31;8	18	17	24	18	17	24	18	17	24	50.6	50.6	50.6	101.43	902	902;1024;264	6.38	6	5	8	5	9	5	3	8	9	7	7	2	0	195.52	29.4	24.8
Q16831;C9J486;C9JIP2;B4DND0;F8WD51;C9K0J2	Q16831;C9J486;C9JIP2;B4DND0	Uridine phosphorylase 1	UPP1	778	156690000	50693000	58071000	47927000	5.22303e+07	7.71792	6	13	13	13	13;7;7;7;4;1	13;7;7;7;4;1	13;7;7;7;4;1	9	9	12	9	9	12	9	9	12	50	50	50	33.934	310	310;144;146;171;85;29	6.54	1	3	7	4	1	2	6	3	5	4	4	1	0	79.914	36.8	31.3
Q9UMR2;H3BQK0;H3BN59;H3BMQ5	Q9UMR2;H3BQK0	ATP-dependent RNA helicase DDX19B	DDX19B	779	156480000	57819000	59081000	39584000	5.21613e+07	7.71735	4	21	21	2	21;20;9;7	21;20;9;7	2;2;2;2	15	14	14	15	14	14	2	1	1	58.9	58.9	9.2	53.926	479	479;484;261;233	6.21	5	4	5	4	6	5	8	5	8	1	6	1	0	122.83	48.4	44.3
A0A087X020;Q9Y3A5;F8WE72	A0A087X020;Q9Y3A5	Ribosome maturation protein SBDS	SBDS	780	156420000	52306000	63822000	40289000	52139000	7.71716	3	17	17	17	17;17;4	17;17;4	17;17;4	11	12	11	11	12	11	11	12	11	63.2	63.2	63.2	28.864	250	250;250;86	5.9	4	1	4	14	6	2	2	4	5	3	2	3	0	130.76	48.4	52.8
Q9UMX0;H0YDS0;H0YEZ9	Q9UMX0	Ubiquilin-1	UBQLN1	781	156060000	74381000	35998000	45677000	5.20187e+07	7.71616	3	14	14	8	14;4;1	14;4;1	8;1;1	12	10	14	12	10	14	6	5	8	37.2	37.2	28.9	62.518	589	589;157;158	6.45	2	7	11	4	2	8	3	4	5	6	1	9	0	280.59	30.6	28
O00429;F8VZ52;B4DDQ3;B4DPZ9;F8W1W3	O00429	Dynamin-1-like protein	DNM1L	782	155530000	54023000	45574000	55933000	5.18433e+07	7.71469	5	30	30	2	30;11;8;7;7	30;11;8;7;7	2;1;1;1;1	19	24	26	19	24	26	1	1	1	59.8	59.8	5.2	81.876	736	736;261;180;156;168	7.22	6	6	6	5	11	12	4	9	8	3	13	15	0	274.78	36.3	49.2
O00232;J3KTJ5;J3KSK1	O00232	26S proteasome non-ATPase regulatory subunit 12	PSMD12	783	155160000	44576000	48587000	61992000	5.17183e+07	7.71364	3	20	20	20	20;1;1	20;1;1	20;1;1	12	12	17	12	12	17	12	12	17	52.6	52.6	52.6	52.904	456	456;38;42	6.63	3	5	5	8	3	5	4	3	5	7	2	7	0	139.03	36.6	37.7
P52888;K7EP46;K7EL02;K7EKB6;K7EMU4;K7EIK4;K7EL32	P52888;K7EP46	Thimet oligopeptidase	THOP1	784	155070000	62473000	51980000	40612000	5.16883e+07	7.71339	7	18	18	18	18;12;8;5;4;3;3	18;12;8;5;4;3;3	18;12;8;5;4;3;3	11	13	13	11	13	13	11	13	13	33.1	33.1	33.1	78.839	689	689;568;260;176;204;169;216	6.28	5	3	10	7	5	5	2	3	6	5	3	7	0	68.88	21.6	25.3
P51148;K7ENY4;K7ERI8;K7ERQ8;F8VVK3;F8VVZ0;F8VWU4;K7EIP6;F8WCY6;F8WD79;F8VPW9;F8VSF8;F8VWZ7	P51148;K7ENY4;K7ERI8;K7ERQ8;F8VVK3	Ras-related protein Rab-5C	RAB5C	785	154490000	50706000	60625000	43162000	5.14977e+07	7.71179	13	8	8	5	8;5;5;5;4;3;2;1;1;1;1;1;1	8;5;5;5;4;3;2;1;1;1;1;1;1	5;3;2;2;1;0;0;1;0;0;0;0;0	7	8	8	7	8	8	5	5	5	53.7	53.7	38.9	23.482	216	216;150;161;282;124;100;91;27;62;65;73;74;79	6.88	3	3	2	6	6	3	2	1	1	4	6	6	0	158.74	48.6	53.7
C9JRZ6;Q9NX63;F8WAR4;F8WD73	C9JRZ6;Q9NX63;F8WAR4	MICOS complex subunit MIC19	CHCHD3	786	154410000	75765000	45678000	32962000	5.14683e+07	7.71154	4	7	7	7	7;7;5;2	7;7;5;2	7;7;5;2	6	6	6	6	6	6	6	6	6	34.9	34.9	34.9	26.694	232	232;227;241;63	7.53	1	1	1	4	2	4	2	2	1	6	1	5	0	58.959	28	28
P49257	P49257	Protein ERGIC-53	LMAN1	787	153980000	59124000	49106000	45746000	5.13253e+07	7.71033	1	11	11	11	11	11	11	7	9	9	7	9	9	7	9	9	33.5	33.5	33.5	57.548	510	510	7.86	3	1		1	4	4	5			5	7	5	0	48.499	20.2	30.6
P61081;M0QYI6;M0QX69	P61081	NEDD8-conjugating enzyme Ubc12	UBE2M	788	153840000	49845000	58807000	45187000	5.12797e+07	7.70995	3	6	6	6	6;2;1	6;2;1	6;2;1	4	6	4	4	6	4	4	6	4	42.1	42.1	42.1	20.9	183	183;114;69	5.86	2	3	1	2	2	3	2	2	1	2	1	1	0	37.214	32.8	42.1
H7BZJ3	H7BZJ3		PDIA3	789	153190000	64417000	33358000	55412000	5.10623e+07	7.7081	1	6	1	1	6	1	1	6	6	6	1	1	1	1	1	1	41.5	11.4	11.4	13.519	123	123	5.14	1	1	1				2	2					0.00047824	5.5305	41.5	41.5
O60884;A0A087WT48;I3L320	O60884	DnaJ homolog subfamily A member 2	DNAJA2	790	153090000	86580000	29337000	37176000	51031000	7.70783	3	15	15	15	15;3;2	15;3;2	15;3;2	10	11	13	10	11	13	10	11	13	56.1	56.1	56.1	45.745	412	412;134;47	6.9	5	2	7	3	2	3	3	2	9	6	4	5	0	92.161	47.3	44.4
A0A1B0GTG2;A0A1B0GW77;P49419;A0A1B0GUA1;A0A1B0GW82;A0A1B0GTY9;A0A1B0GTJ4;A0A140T9V3;A0A1B0GV49;A0A0J9YWF7;A0A1B0GUY0;H0YHM6;F8WDY6;A0A1B0GVU0;F8VVF2	A0A1B0GTG2;A0A1B0GW77;P49419;A0A1B0GUA1;A0A1B0GW82;A0A1B0GTY9;A0A1B0GTJ4;A0A140T9V3;A0A1B0GV49;A0A0J9YWF7	Alpha-aminoadipic semialdehyde dehydrogenase	ALDH7A1	791	152220000	59883000	52654000	39687000	5.07413e+07	7.70536	15	22	22	22	22;22;22;21;21;20;17;17;16;12;9;8;5;3;3	22;22;22;21;21;20;17;17;16;12;9;8;5;3;3	22;22;22;21;21;20;17;17;16;12;9;8;5;3;3	15	15	16	15	15	16	15	15	16	51.7	51.7	51.7	58.139	536	536;554;539;521;545;479;499;502;472;294;348;239;136;164;193	6.37	1	15	4	2	5	7	2	8	2	5	7	5	0	152.07	40.5	42.7
O14744;H0YJX6;H0YJ77;G3V2L6;G3V580;C9JSX3;G3V5T6;G3V5L5;H0YJD3;H7BZ44;G3V2X6;G3V507;G3V2F5	O14744;H0YJX6	Protein arginine N-methyltransferase 5;Protein arginine N-methyltransferase 5, N-terminally processed	PRMT5	792	152210000	45055000	54587000	52565000	5.07357e+07	7.70531	13	20	20	20	20;11;7;7;6;5;4;4;4;3;3;1;1	20;11;7;7;6;5;4;4;4;3;3;1;1	20;11;7;7;6;5;4;4;4;3;3;1;1	12	15	16	12	15	16	12	15	16	47.7	47.7	47.7	72.683	637	637;279;138;183;180;186;104;169;177;179;185;42;86	6.93	4	5	3	8	5	5	1	3	3	8	7	7	0	110.63	28.4	33.9
Q58FF8	Q58FF8	Putative heat shock protein HSP 90-beta 2	HSP90AB2P	793	151980000	41663000	54078000	56237000	5.06593e+07	7.70466	1	9	1	1	9	1	1	6	9	7	1	1	1	1	1	1	16.8	3.9	3.9	44.348	381	381	7		2		2	2					4	2		0	190.11	16.3	16.8
B0QYK0;Q01844;A0A0D9SFL3;C9JGE3;H7BY36	B0QYK0;Q01844;A0A0D9SFL3;C9JGE3;H7BY36	RNA-binding protein EWS	EWSR1	794	151930000	54325000	50073000	47536000	5.06447e+07	7.70453	5	7	7	7	7;7;6;6;5	7;7;6;6;5	7;7;6;6;5	5	5	6	5	5	6	5	5	6	15.2	15.2	15.2	64.929	618	618;656;584;620;308	6.52	2	3	1	5		1	2	3	3	4	2	1	0	37.011	12.8	9.7
Q06210	Q06210	Glutamine--fructose-6-phosphate aminotransferase [isomerizing] 1	GFPT1	795	151320000	69040000	46608000	35673000	5.04403e+07	7.70278	1	25	25	21	25	25	21	17	19	17	17	19	17	14	15	14	46.4	46.4	39.5	78.806	699	699	5.33	6	6	7	12	8	5	3	3	7	2	4	1	0	134.46	32.9	36.3
O75131;A0A087WYQ3;H0YB26;E5RHZ0;A0A087WXR6;A0A087WUS8;E5RFT7;Q8IYJ1;Q96A23;O95741;Q9HCH3;Q9UBL6	O75131;A0A087WYQ3;H0YB26	Copine-3	CPNE3	796	151070000	54675000	42542000	53856000	5.03577e+07	7.70207	12	18	18	17	18;11;9;8;7;6;4;1;1;1;1;1	18;11;9;8;7;6;4;1;1;1;1;1	17;11;9;8;7;6;4;0;0;0;0;0	12	11	15	12	11	15	12	10	14	45.3	45.3	43.6	60.13	537	537;234;262;153;139;135;79;553;557;557;593;633	6.96	1	2	5	7	9	4	2	2	3	8	5	5	0	109.59	37.2	25.1
P37108;H0YLA2	P37108;H0YLA2	Signal recognition particle 14 kDa protein	SRP14	797	150910000	52027000	41546000	57339000	50304000	7.7016	2	6	6	6	6;5	6;5	6;5	5	6	4	5	6	4	5	6	4	35.3	35.3	35.3	14.57	136	136;115	5.31	3	4	4	2		1	7	4	4				0	131.84	35.3	35.3
P82979;F8VZQ9;F8VS12	P82979;F8VZQ9	SAP domain-containing ribonucleoprotein	SARNP	798	150910000	42906000	64760000	43248000	5.03047e+07	7.70161	3	9	9	1	9;7;1	9;7;1	1;1;1	9	7	8	9	7	8	1	1	1	40	40	4.3	23.671	210	210;213;52	7.36			3	6	6	3	2	3	2	6	6	2	0	120.99	40	35.2
Q96HC4;H0Y8Y3;A0A0A0MSP3;A0A0D9SFR4;H0YBI4;H0Y929;D6RAA1;A0A0D9SFW3;D6RGG6	Q96HC4;H0Y8Y3	PDZ and LIM domain protein 5	PDLIM5	799	150660000	65218000	35765000	49677000	50220000	7.70088	9	18	18	18	18;11;8;4;4;2;1;1;1	18;11;8;4;4;2;1;1;1	18;11;8;4;4;2;1;1;1	13	13	15	13	13	15	13	13	15	42.3	42.3	42.3	63.944	596	596;231;271;176;196;85;38;39;47	6.49	8	2	2	7	4	7	6	5	2	5	7	4	0	72.718	30.2	31.9
Q93008;O00507;H7C2M9	Q93008	Probable ubiquitin carboxyl-terminal hydrolase FAF-X	USP9X	800	150410000	70214000	48577000	31623000	50138000	7.70017	3	50	50	50	50;18;1	50;18;1	50;18;1	29	32	29	29	32	29	29	32	29	29.1	29.1	29.1	292.28	2570	2570;2555;237	6.7	9	7	3	13	8	22	6	5	7	6	12	12	0	298.12	18.8	19.1
B4DDF4;B4DUT8;Q99439;A0A087X271;A0A087X1X5;H3BVI6;K7ES69;H3BQH0;U3KPS3;A0A087WV51	B4DDF4;B4DUT8;Q99439;A0A087X271;A0A087X1X5;H3BVI6	Calponin;Calponin-2	CNN2	801	150070000	33385000	40945000	75739000	50023000	7.69917	10	12	11	11	12;12;12;7;7;6;4;3;2;1	11;11;11;6;7;6;3;3;2;1	11;11;11;6;7;6;3;3;2;1	7	9	12	6	8	11	6	8	11	64.1	60.4	60.4	32.616	298	298;330;309;179;191;218;148;154;103;66	7	3	2	4	2	3	3	4	3	1	8	5	2	0	143.98	31.5	52.7
Q14011;K7ENX8;K7ELV6;K7EJV5;K7ELT6;K7EJV1;K7EMY9;K7EPM4;K7ER40;K7EQR7;D6W5Y5;K7EQX4;K7ENN6;K7EIF7;K7EQL0	Q14011;K7ENX8;K7ELV6;K7EJV5;K7ELT6;K7EJV1;K7EMY9;K7EPM4;K7ER40;K7EQR7;D6W5Y5	Cold-inducible RNA-binding protein	CIRBP	802	150000000	58068000	47417000	44518000	50001000	7.69898	15	6	6	6	6;4;4;4;4;4;4;4;4;4;4;1;1;1;1	6;4;4;4;4;4;4;4;4;4;4;1;1;1;1	6;4;4;4;4;4;4;4;4;4;4;1;1;1;1	5	5	6	5	5	6	5	5	6	38.4	38.4	38.4	18.648	172	172;80;89;105;135;148;159;168;173;202;297;32;38;60;79	5.91	5	5	1	2	1	2	2	5	3	3	1	2	0	60.006	37.2	37.2
Q9ULV4;B4E3S0;H0YHL7;F8W1H8;F8VUX3;F8VSA4;F8VRE9;F8VTT6;F8VVB7;F8VV53;J3QLV6;J3KSS5;Q6QEF8	Q9ULV4;B4E3S0	Coronin-1C;Coronin	CORO1C	803	149090000	40647000	56703000	51736000	4.96953e+07	7.69632	13	15	15	15	15;12;7;4;4;4;4;4;4;2;1;1;1	15;12;7;4;4;4;4;4;4;2;1;1;1	15;12;7;4;4;4;4;4;4;2;1;1;1	12	9	12	12	9	12	12	9	12	37.8	37.8	37.8	53.248	474	474;369;165;151;159;162;163;169;181;125;432;471;472	5.76	6	6	7	4	2	1	3	8	6	1	4	2	0	64.802	27.8	24.5
P52292;J3QLL0;J3KS65	P52292	Importin subunit alpha-1	KPNA2	804	149010000	43152000	39992000	65869000	49671000	7.6961	3	20	20	20	20;5;5	20;5;5	20;5;5	14	16	17	14	16	17	14	16	17	60.9	60.9	60.9	57.861	529	529;134;143	6.34	9	4	6	11	3	3	7	3	10	8	6	4	0	126.56	45.9	48.4
Q16401;F2Z3J2;Q4VXH0	Q16401	26S proteasome non-ATPase regulatory subunit 5	PSMD5	805	147990000	53406000	38079000	56506000	4.93303e+07	7.69311	3	20	20	20	20;3;2	20;3;2	20;3;2	14	13	17	14	13	17	14	13	17	57.1	57.1	57.1	56.195	504	504;72;113	6.85	3	4	8	4	10	9	7	4	3	4	7	10	0	151.47	41.9	44.6
P62495;B7Z7P8;I3L492;D6RJE8;D6RCB3	P62495;B7Z7P8	Eukaryotic peptide chain release factor subunit 1	ETF1	806	147900000	51799000	42984000	53115000	4.92993e+07	7.69284	5	19	19	19	19;17;7;5;3	19;17;7;5;3	19;17;7;5;3	12	15	15	12	15	15	12	15	15	58.1	58.1	58.1	49.03	437	437;423;208;119;95	5.95	9	8	1	5	5	7	5	3	4	5	5	4	0	96.544	43.7	47.6
P14324;A0A087X090;A0A087WVN4;A0A087X1D8;A0A087WTP2	P14324;A0A087X090;A0A087WVN4	Farnesyl pyrophosphate synthase	FDPS	807	147860000	54745000	46984000	46130000	4.92863e+07	7.69273	5	10	10	10	10;6;6;4;3	10;6;6;4;3	10;6;6;4;3	8	7	9	8	7	9	8	7	9	32.5	32.5	32.5	48.275	419	419;248;274;174;80	6.63	6	2	4	3	1	1	4	4	5	3	4	4	0	108.1	23.6	25.5
Q9NYU2;H7BZG0;F8WCI2;F8WCE6	Q9NYU2	UDP-glucose:glycoprotein glucosyltransferase 1	UGGT1	808	146940000	65313000	48873000	32750000	4.89787e+07	7.69001	4	43	43	43	43;3;1;1	43;3;1;1	43;3;1;1	33	32	32	33	32	32	33	32	32	41.5	41.5	41.5	177.19	1555	1555;131;54;58	6.7	3	14	9	5	14	9	9	11	7	5	17	7	0	269.48	35.2	32.9
Q9NR45;Q5TBR1;Q5TBR0	Q9NR45	Sialic acid synthase	NANS	809	146910000	53383000	38916000	54607000	4.89687e+07	7.68992	3	12	12	12	12;4;3	12;4;3	12;4;3	9	10	11	9	10	11	9	10	11	47.1	47.1	47.1	40.307	359	359;140;115	6.77	4	8	6	4	4	6	5	7	9	7	3	8	0	104.4	43.2	46.8
P30479;A0A140T951;P30480;P30460;P30481;P30466;A0A140TA21;A0A140T9D4;A0A140TA14;A0A140TA11;A0A140T9Y5;A0A140T997;A0A140T9W2;A0A140T9U0;A0A140T9M0;P04222;A0A140T9T1;A0A140T9E1;A0A140T942;P30499	P30479;A0A140T951;P30480;P30460;P30481;P30466	HLA class I histocompatibility antigen, B-41 alpha chain;HLA class I histocompatibility antigen, B-42 alpha chain;HLA class I histocompatibility antigen, B-8 alpha chain;HLA class I histocompatibility antigen, B-44 alpha chain;HLA class I histocompatibility antigen, B-18 alpha chain	HLA-B	810	146460000	95818000	30632000	20009000	4.88197e+07	7.68859	20	10	10	1	10;7;7;7;6;5;4;4;3;3;3;3;3;3;3;3;2;2;2;2	10;7;7;7;6;5;4;4;3;3;3;3;3;3;3;3;2;2;2;2	1;1;1;1;0;0;1;1;0;0;0;0;0;0;0;0;0;0;0;0	7	7	6	7	7	6	0	1	0	36.7	36.7	3	40.539	362	362;241;362;362;362;362;224;246;224;224;246;246;355;368;372;366;261;261;261;366	6.48	3	2			4	3	2	3	1	1	1	3	0	51.561	24.3	26.5
C9JFR7;P99999;CON__P62894	C9JFR7;P99999	Cytochrome c	CYCS	811	146150000	66292000	39107000	40746000	48715000	7.68766	3	6	6	6	6;6;2	6;6;2	6;6;2	5	5	6	5	5	6	5	5	6	51.5	51.5	51.5	11.333	101	101;105;105	6.13	2	1	2	7	5	4		1	2	2	3	2	0	123.56	50.5	51.5
Q8N163;H0YB24;G3V119;E5RHJ4;H0YC69;E5RFJ3;H0YC58;A0A087X2B6;E5RGU7	Q8N163;H0YB24;G3V119	Cell cycle and apoptosis regulator protein 2	CCAR2	812	145830000	53062000	53320000	39450000	4.86107e+07	7.68673	9	23	23	23	23;16;15;8;4;4;4;4;3	23;16;15;8;4;4;4;4;3	23;16;15;8;4;4;4;4;3	14	18	15	14	18	15	14	18	15	36	36	36	102.9	923	923;615;598;277;148;162;183;272;150	6.02	2	8	6	8	4	6	2	4	6	6	1	4	0	184.54	23.8	32.6
Q14683;G8JLG1;H0Y7K8;V9GY57;V9GYN9	Q14683;G8JLG1	Structural maintenance of chromosomes protein 1A;Structural maintenance of chromosomes protein	SMC1A	813	145780000	54271000	47597000	43907000	4.85917e+07	7.68656	5	37	37	37	37;35;9;5;1	37;35;9;5;1	37;35;9;5;1	21	21	28	21	21	28	21	21	28	37.6	37.6	37.6	143.23	1233	1233;1211;262;279;54	6.69	9	5	7	7	10	3	8	4	5	7	16	5	0	274.45	21.3	22.3
P23921;E9PL69;E9PP77;H0YCY7	P23921;E9PL69	Ribonucleoside-diphosphate reductase large subunit	RRM1	814	145680000	57583000	46904000	41196000	48561000	7.68629	4	26	26	26	26;16;3;3	26;16;3;3	26;16;3;3	19	17	20	19	17	20	19	17	20	46.8	46.8	46.8	90.069	792	792;570;75;130	6	8	9	5	6	7	4	11	5	10	4	5	3	0	173.14	39.3	38.1
P13073;Q86WV2;H3BN72;H3BNV9;H3BPG0;H3BNI5	P13073;Q86WV2;H3BN72;H3BNV9;H3BPG0	Cytochrome c oxidase subunit 4 isoform 1, mitochondrial	COX4I1	815	145470000	35521000	53966000	55987000	4.84913e+07	7.68566	6	6	6	6	6;4;4;4;3;2	6;4;4;4;3;2	6;4;4;4;3;2	5	4	5	5	4	5	5	4	5	34.3	34.3	34.3	19.576	169	169;83;126;139;108;43	5.42	2	4	5		3	1	3	3	3		1	1	0	24.862	34.3	20.1
Q12792;F8VS81;F8W1Q9;F8VRG3	Q12792;F8VS81	Twinfilin-1	TWF1	816	145310000	44521000	42097000	58696000	48438000	7.68519	4	17	17	16	17;11;5;1	17;11;5;1	16;10;5;1	14	12	12	14	12	12	13	12	12	64	64	62	40.282	350	350;291;113;59	6.83	4	5	3	5	3	5	2	7	5	5	4	6	0	323.31	52.3	48.6
P35241;E9PNV3;E9PQ82;E9PKN5	P35241	Radixin	RDX	817	145170000	73803000	43135000	28234000	4.83907e+07	7.68476	4	25	12	12	25;6;5;2	12;3;2;2	12;3;2;2	22	19	21	12	8	9	12	8	9	41.3	23.7	23.7	68.563	583	583;148;116;51	6.33	6	5	4	4	5	1	3	5	2	4	4	6	0	130.6	38.4	30.9
F6TLX2;Q9HC38;I3L3Q4;I3L1I0	F6TLX2;Q9HC38;I3L3Q4	Glyoxalase domain-containing protein 4	GLOD4	818	144370000	64298000	35246000	44827000	4.81237e+07	7.68236	4	12	12	12	12;12;9;3	12;12;9;3	12;12;9;3	8	8	11	8	8	11	8	8	11	31.3	31.3	31.3	54.719	502	502;313;227;115	5.57	6	8	3	3	2	5	7	2	2	2	2	4	0	78.429	21.7	22.3
P20340;Q9NRW1;J3KR73;F5H3K7;C9JU14;F5GX61;C9JB90;C9J0I2;Q14964	P20340;Q9NRW1;J3KR73	Ras-related protein Rab-6A;Ras-related protein Rab-6B	RAB6A;RAB6B	819	144360000	60680000	48342000	35337000	4.81197e+07	7.68232	9	8	8	8	8;5;4;3;3;3;2;1;1	8;5;4;3;3;3;2;1;1	8;5;4;3;3;3;2;1;1	5	2	7	5	2	7	5	2	7	42.3	42.3	42.3	23.593	208	208;208;124;71;83;87;49;71;217	5.79	1	5	2	3	1		4	1	3	3		1	0	42.58	26	9.1
Q93009;H3BND8;F5H2X1;H3BRA2;I3L2D8;H3BMF6;H3BUV0;H3BTM1;H3BQD1	Q93009;H3BND8	Ubiquitin carboxyl-terminal hydrolase 7;Ubiquitin carboxyl-terminal hydrolase	USP7	820	143930000	59730000	38479000	45720000	4.79763e+07	7.68103	9	36	36	36	36;31;13;2;1;1;1;1;1	36;31;13;2;1;1;1;1;1	36;31;13;2;1;1;1;1;1	26	25	30	26	25	30	26	25	30	42.7	42.7	42.7	128.3	1102	1102;909;509;130;68;91;109;117;159	6.99	6	8	9	8	5	7	5	5	19	13	10	6	0	157.95	31.8	32.4
O76094;D6RDY6;R4GNC1	O76094;D6RDY6	Signal recognition particle subunit SRP72	SRP72	821	143850000	25404000	57532000	60911000	47949000	7.68078	3	22	22	22	22;12;9	22;12;9	22;12;9	8	15	18	8	15	18	8	15	18	48.3	48.3	48.3	74.605	671	671;357;220	6.07	8	3	9	4	1	3	6	6	3	8	3	3	0	151.72	15.9	37.6
O75534;E9PLT0;E9PLD4;E9PNG3;E9PKN4;E9PJK7	O75534;E9PLT0	Cold shock domain-containing protein E1	CSDE1	822	143460000	42943000	36509000	64011000	47821000	7.67962	6	27	27	27	27;21;4;3;2;1	27;21;4;3;2;1	27;21;4;3;2;1	15	13	22	15	13	22	15	13	22	42.7	42.7	42.7	88.884	798	798;668;94;136;46;36	7.07	3	4	4	7	5	4	4	5	4	7	11	3	0	132.11	26.2	20.3
Q9UG63;C9JHK9;C9JZV3	Q9UG63;C9JHK9;C9JZV3	ATP-binding cassette sub-family F member 2	ABCF2	823	143210000	37729000	41432000	64052000	4.77377e+07	7.67886	3	24	24	24	24;14;14	24;14;14	24;14;14	10	15	20	10	15	20	10	15	20	38.2	38.2	38.2	71.289	623	623;240;287	6.47	2	8	9	3	7	5	2	4	4	3	2	11	0	110.66	20.5	27.6
A0A0C4DG89;D6RJA6	A0A0C4DG89		DDX46	824	142770000	55219000	37910000	49638000	47589000	7.67751	2	33	33	1	33;12	33;12	1;0	21	23	25	21	23	25	1	1	1	38.8	38.8	1.9	117.46	1032	1032;471	6.86	7	9	7	2	8	8	8	4	14	6	13	6	0	162.76	27.1	30.1
P58546;C9JL85	P58546	Myotrophin	MTPN	825	142720000	58425000	44082000	40208000	4.75717e+07	7.67735	2	6	6	6	6;2	6;2	6;2	5	6	5	5	6	5	5	6	5	59.3	59.3	59.3	12.895	118	118;52	5.93		3	6	4	2	1	1	4	5	1	2		0	204.41	54.2	59.3
E9PDF6;O43795;E7EQD9;C9JYW1;C9JUP5;H7C2Y7;A0A0U1RRI3;C9K0I9	E9PDF6;O43795	Unconventional myosin-Ib	MYO1B	826	142290000	61797000	48392000	32103000	4.74307e+07	7.67606	8	28	28	25	28;28;11;6;5;5;3;2	28;28;11;6;5;5;3;2	25;25;9;4;4;5;3;2	21	22	20	21	22	20	20	20	18	34.7	34.7	31.3	128.48	1107	1107;1136;303;163;149;192;189;83	6.51	3	13	4	6	8	5	4	8	8	10	5	5	0	130.21	26	27.2
P12955;K7ES25;V9GYL0;V9GYE4;V9GY89	P12955	Xaa-Pro dipeptidase	PEPD	827	142280000	70657000	22932000	48694000	4.74277e+07	7.67603	5	17	17	17	17;3;2;1;1	17;3;2;1;1	17;3;2;1;1	10	13	13	10	13	13	10	13	13	44.4	44.4	44.4	54.548	493	493;194;42;55;104	6.26	7	3	2	6	3	4	4	3	2	5	4	4	0	124.58	30.2	33.3
Q9UDY2;A0A1B0GTW1;U3KQJ2;B1AN86	Q9UDY2;A0A1B0GTW1	Tight junction protein ZO-2	TJP2	828	142080000	48678000	45286000	48117000	4.73603e+07	7.67541	4	27	27	27	27;26;1;1	27;26;1;1	27;26;1;1	17	17	21	17	17	21	17	17	21	29.7	29.7	29.7	133.96	1190	1190;1249;134;161	6.36	9	3	3	9	4	10	4	3	2	7	4	8	0	150.08	20.4	17.8
P31150;G5E9U5	P31150	Rab GDP dissociation inhibitor alpha	GDI1	829	141890000	56890000	45176000	39824000	4.72967e+07	7.67483	2	28	20	20	28;6	20;4	20;4	22	24	25	15	16	17	15	16	17	71.6	52.3	52.3	50.582	447	447;147	6.58	7	8	1	6	8	4	8	4	6	4	9	6	0	120.11	59.3	64.7
A0A0A0MRJ6;H7BY58;P22061;F6S8N6;F8WDT3;F8WAV5;F8WAX2;H7C4X2;C9J0F2	A0A0A0MRJ6;H7BY58;P22061;F6S8N6	Protein-L-isoaspartate O-methyltransferase;Protein-L-isoaspartate(D-aspartate) O-methyltransferase	PCMT1	830	141580000	60037000	52041000	29503000	4.71937e+07	7.67388	9	8	8	8	8;8;8;7;2;2;2;1;1	8;8;8;7;2;2;2;1;1	8;8;8;7;2;2;2;1;1	7	7	8	7	7	8	7	7	8	41.4	41.4	41.4	30.315	285	285;286;227;250;120;124;130;67;96	6.64	3	4	6	2	3	1	5	5	7	6	4	1	0	56.618	36.5	36.5
P24539;Q5QNZ2	P24539;Q5QNZ2	ATP synthase F(0) complex subunit B1, mitochondrial	ATP5F1	831	140590000	81757000	25224000	33606000	4.68623e+07	7.67082	2	12	12	12	12;9	12;9	12;9	8	7	9	8	7	9	8	7	9	45.7	45.7	45.7	28.908	256	256;195	6.34	2	2	3	4	2	5	4	3	5	2	2	1	0	102.67	36.7	30.5
Q96FQ6	Q96FQ6	Protein S100-A16	S100A16	832	139860000	23205000	102000000	14653000	4.66193e+07	7.66857	1	5	5	5	5	5	5	4	4	5	4	4	5	4	4	5	62.1	62.1	62.1	11.801	103	103	5.74	5	1	1	5	1	2	5	1	2		1	3	0	33.425	49.5	49.5
Q16222	Q16222	UDP-N-acetylhexosamine pyrophosphorylase;UDP-N-acetylgalactosamine pyrophosphorylase;UDP-N-acetylglucosamine pyrophosphorylase	UAP1	833	139340000	60268000	35028000	44042000	46446000	7.66695	1	19	19	18	19	19	18	14	13	18	14	13	18	13	13	17	53.8	53.8	51.3	58.768	522	522	7.31	3	3	5	1	7	4	5	3	12	2	6	7	0	186.98	37.7	38.3
Q96N66;A9C4B8;M0R1Z5;H7C2M4;C9J4E9;A0A0G2JNX6	Q96N66	Lysophospholipid acyltransferase 7	MBOAT7	834	139010000	74279000	37112000	27623000	46338000	7.66594	6	8	8	8	8;3;2;1;1;1	8;3;2;1;1;1	8;3;2;1;1;1	7	6	7	7	6	7	7	6	7	22.2	22.2	22.2	52.764	472	472;256;181;123;170;172	6.39	5	1	2		4	4	4	3	5	1	1	3	0	169.73	21.8	16.3
Q9UQE7	Q9UQE7	Structural maintenance of chromosomes protein 3	SMC3	835	138900000	44815000	45366000	48718000	4.62997e+07	7.66558	1	34	34	34	34	34	34	17	23	26	17	23	26	17	23	26	38.4	38.4	38.4	141.54	1217	1217	6.73	3	4	11	7	4	7	4	5	9	3	3	11	0	184.65	19.9	26
Q16851;A0A087WYS1;E7EUC7;C9J6Q0	Q16851;A0A087WYS1;E7EUC7	UTP--glucose-1-phosphate uridylyltransferase	UGP2	836	138730000	37782000	53514000	47433000	46243000	7.66505	4	20	20	12	20;19;19;2	20;19;19;2	12;11;11;2	9	13	15	9	13	15	6	6	10	51.6	51.6	33.1	56.94	508	508;508;517;49	7.2	4	4	1	5	5	6	5	3	1	6	8	7	0	269.28	29.1	32.5
P09972;A8MVZ9;J3KSV6;J3QKP5;K7EKH5;C9J8F3;J3QKK1	P09972;A8MVZ9	Fructose-bisphosphate aldolase C;Fructose-bisphosphate aldolase	ALDOC	837	138680000	58570000	47119000	32992000	46227000	7.6649	7	14	10	10	14;11;6;6;5;5;4	10;10;6;6;5;5;4	10;10;6;6;5;5;4	12	13	10	8	9	6	8	9	6	57.1	44.8	44.8	39.455	364	364;336;175;180;135;149;122	6.39	11	3	6	2	5	5	11	4	5	6	3	8	0	123.31	45.3	53
B3KS98;O15372;A0A087WZK9;E5RJT0;E5RGU4;E5RFW7;E5RFH0	B3KS98;O15372;A0A087WZK9;E5RJT0	Eukaryotic translation initiation factor 3 subunit H	EIF3H	838	138510000	52727000	33823000	51963000	46171000	7.66437	7	17	17	17	17;17;16;9;5;1;1	17;17;16;9;5;1;1	17;17;16;9;5;1;1	9	12	14	9	12	14	9	12	14	57.4	57.4	57.4	41.581	366	366;352;349;244;235;97;170	6.37	8	2	2	3	1	9	6	2	2	1	2	8	0	131.01	44.5	42.1
Q13045;J3KS54;J3QQQ2;J3QLR6;K7EP37;J3QQU5;K7EP27;K7EQZ7;J3KS39;J3KT47	Q13045;J3KS54	Protein flightless-1 homolog	FLII	839	138060000	47303000	48396000	42365000	4.60213e+07	7.66296	10	26	26	26	26;14;6;4;3;3;3;3;2;1	26;14;6;4;3;3;3;3;2;1	26;14;6;4;3;3;3;3;2;1	18	20	18	18	20	18	18	20	18	35.9	35.9	35.9	144.75	1269	1269;700;279;185;99;117;133;207;51;29	5.86	9	7	8	7	3	10	7	5	8	4	2	6	0	148.88	24.6	26.4
Q9HCC0;D6RD67;D6RDF7;D6R9R1;A0A0G2JM88	Q9HCC0;D6RD67	Methylcrotonoyl-CoA carboxylase beta chain, mitochondrial	MCCC2	840	137460000	59816000	51766000	25874000	4.58187e+07	7.66104	5	24	24	24	24;15;9;8;6	24;15;9;8;6	24;15;9;8;6	19	18	14	19	18	14	19	18	14	57.2	57.2	57.2	61.332	563	563;286;363;329;208	6.91	5	1		6	10	14	9	3	3	7	4	7	0	100.02	51.9	46.7
O60749;D6RC15	O60749	Sorting nexin-2	SNX2	841	137440000	68690000	42225000	26526000	4.58137e+07	7.661	2	17	17	16	17;7	17;7	16;7	15	14	11	15	14	11	14	13	10	39.9	39.9	37.8	58.47	519	519;265	6.67		6	8	7	3	2	4	4	5	9	3	4	0	152.7	36.6	32.4
O60568;H7C2V1;H7C2S8;H7C0B8;C9JU11	O60568	Procollagen-lysine,2-oxoglutarate 5-dioxygenase 3	PLOD3	842	137020000	50926000	44181000	41913000	4.56733e+07	7.65966	5	21	21	21	21;9;7;3;2	21;9;7;3;2	21;9;7;3;2	15	15	17	15	15	17	15	15	17	39.6	39.6	39.6	84.784	738	738;270;264;66;171	6.25	7	4	1	5	6	6	7	5	1	8	4	2	0	126.85	32.7	34
P10644;K7EPB2;K7EMZ6;K7EM13;K7EIE5;K7EID3;K7EJ40;K7EK41;K7EQK3;K7EMU2;X6RAV4;K7EPR5	P10644;K7EPB2	cAMP-dependent protein kinase type I-alpha regulatory subunit;cAMP-dependent protein kinase type I-alpha regulatory subunit, N-terminally processed	PRKAR1A	843	136790000	49516000	42996000	44277000	4.55963e+07	7.65893	12	15	15	14	15;9;6;6;6;6;6;6;5;5;5;4	15;9;6;6;6;6;6;6;5;5;5;4	14;8;6;5;6;6;6;6;5;5;5;4	11	12	14	11	12	14	10	11	13	47.8	47.8	45.7	42.981	381	381;297;131;153;157;167;182;204;65;113;124;45	6.39	4	3	6	4	4	3	3	5	8	3	4	2	0	93.175	39.1	35.4
P53004;C9J1E1	P53004	Biliverdin reductase A	BLVRA	844	136540000	65388000	34484000	36666000	4.55127e+07	7.65813	2	12	12	12	12;2	12;2	12;2	8	10	9	8	10	9	8	10	9	50	50	50	33.428	296	296;102	6.48	1	3	5	5	5	1	3	2	6	4	5		0	197.01	40.9	43.6
Q9UNF0;A0A0U1RR22;B0QYG7;B0QYG8;H0Y923	Q9UNF0;A0A0U1RR22	Protein kinase C and casein kinase substrate in neurons protein 2	PACSIN2	845	136470000	52149000	30778000	53548000	4.54917e+07	7.65793	5	15	15	15	15;12;4;4;1	15;12;4;4;1	15;12;4;4;1	13	9	14	13	9	14	13	9	14	39.3	39.3	39.3	55.738	486	486;451;152;155;59	6.21	6	4	2	6	2	3	3	9	5	3	2	3	0	127.17	33.7	19.3
Q13885	Q13885	Tubulin beta-2A chain	TUBB2A	846	136450000	36312000	45015000	55119000	45482000	7.65784	1	27	6	1	27	6	1	22	25	26	4	5	6	1	1	1	62	18.7	2.7	49.906	445	445	6.82	3	2	1		2	5	4	2	2	1	3	3	0	88.469	56.6	59.8
P63279;H3BQQ9;B0QYN7;H3BPC4	P63279;H3BQQ9;B0QYN7;H3BPC4	SUMO-conjugating enzyme UBC9	UBE2I	847	136280000	47279000	39770000	49227000	4.54253e+07	7.6573	4	11	11	11	11;9;9;6	11;9;9;6	11;9;9;6	7	8	8	7	8	8	7	8	8	79.7	79.7	79.7	18.007	158	158;137;184;70	6.33	2	4	1	7	2		2	3	2	8	2		0	293.9	67.1	72.8
Q96B97;Q5JPT2;Q5VSN0;Q5JPT3;Q5JPT1	Q96B97;Q5JPT2;Q5VSN0	SH3 domain-containing kinase-binding protein 1	SH3KBP1	848	135350000	39419000	35823000	60112000	45118000	7.65435	5	18	18	18	18;17;9;1;1	18;17;9;1;1	18;17;9;1;1	14	11	15	14	11	15	14	11	15	31.9	31.9	31.9	73.125	665	665;645;553;149;208	6.23	4	3	8	4	7	5	7	3	4	4	5	3	0	72.495	27.4	20.9
Q96RU3;B7ZL14;H0Y7W6	Q96RU3;B7ZL14;H0Y7W6	Formin-binding protein 1	FNBP1	849	135200000	5822700	5888400	123490000	4.5067e+07	7.65386	3	5	5	5	5;4;4	5;4;4	5;4;4	4	3	4	4	3	4	4	3	4	12.8	12.8	12.8	71.306	617	617;551;568	6		1	2	2	2		2		2	2			0	20.656	9.2	7.1
B8ZZA8;B8ZZC5	B8ZZA8;B8ZZC5		GLS	850	135150000	38553000	74643000	21955000	4.50503e+07	7.6537	2	6	3	3	6;4	3;3	3;3	6	6	6	3	3	3	3	3	3	53.3	20.7	20.7	18.634	169	169;103	5.8	5		2	4	2	3	3		1			5	0	148.24	53.3	53.3
P11387;Q969P6;H0YAR3;E5RIC7	P11387	DNA topoisomerase 1	TOP1	851	135140000	47574000	43674000	43892000	4.50467e+07	7.65366	4	19	19	19	19;2;1;1	19;2;1;1	19;2;1;1	13	16	16	13	16	16	13	16	16	29.4	29.4	29.4	90.725	765	765;601;111;376	6.67	3	6	3	5	8	5	5	3	2	3	9	5	0	83.373	22.6	25.2
P26196;Q8IV96	P26196	Probable ATP-dependent RNA helicase DDX6	DDX6	852	135080000	43028000	52375000	39673000	4.50253e+07	7.65346	2	20	20	20	20;8	20;8	20;8	12	15	14	12	15	14	12	15	14	52.6	52.6	52.6	54.416	483	483;187	7.03	1	4	7	6	7	1	2	4	10	7	11		0	132.03	37.5	42
O75947;F5H608	O75947	ATP synthase subunit d, mitochondrial	ATP5H	853	134700000	51314000	45845000	37543000	4.49007e+07	7.65225	2	10	10	10	10;4	10;4	10;4	8	7	8	8	7	8	8	7	8	68.9	68.9	68.9	18.491	161	161;81	4.95	8	5	3	1	5	1	6	6	1	1	2		0	182.52	64.6	52.8
G3V1C3;Q9BZZ5;H0YER7;E9PQK6	G3V1C3;Q9BZZ5;H0YER7	Apoptosis inhibitor 5	API5	854	134510000	60682000	33451000	40374000	4.48357e+07	7.65162	4	16	16	16	16;16;10;3	16;16;10;3	16;16;10;3	13	10	15	13	10	15	13	10	15	38.2	38.2	38.2	57.56	510	510;524;294;123	5.79	10	7	6	6	5	1	5	4	3	7	4	5	0	174.5	35.3	26.5
O95202	O95202	LETM1 and EF-hand domain-containing protein 1, mitochondrial	LETM1	855	134430000	47762000	52758000	33907000	44809000	7.65137	1	18	18	18	18	18	18	13	17	12	13	17	12	13	17	12	37.6	37.6	37.6	83.353	739	739	7.47	1		6	6	8	3	4	3	11	6	8	4	0	213.37	28.8	35.6
P23368	P23368	NAD-dependent malic enzyme, mitochondrial	ME2	856	134310000	56474000	33804000	44036000	4.47713e+07	7.651	1	20	20	20	20	20	20	17	14	18	17	14	18	17	14	18	58.9	58.9	58.9	65.443	584	584	6.46	5	10	4	5	8	1	6	10	4	9	6	4	0	184.48	49.8	38.4
P42224;J3KPM9;E7EPD2;D2KFR9;E7ENM1;E9PH66;H7BZB5;H7BZ88	P42224;J3KPM9	Signal transducer and activator of transcription 1-alpha/beta;Signal transducer and activator of transcription	STAT1	857	134140000	47774000	49384000	36983000	4.47137e+07	7.65044	8	26	26	26	26;23;9;9;7;4;2;1	26;23;9;9;7;4;2;1	26;23;9;9;7;4;2;1	16	18	16	16	18	16	16	18	16	48.4	48.4	48.4	87.334	750	750;714;180;193;150;69;58;40	6.16	4	8	7	8	5	6	5	9	9	8		4	0	142.98	31.1	34.1
Q01628;E9PS44;C9JQL5	Q01628;E9PS44	Interferon-induced transmembrane protein 3	IFITM3	858	133950000	43968000	58558000	31425000	4.46503e+07	7.64982	3	3	3	2	3;2;1	3;2;1	2;1;1	2	3	3	2	3	3	1	2	2	48.9	48.9	36.8	14.632	133	133;112;133	7.38				4	7	1				2	6	1	0	129.03	30.8	48.9
O14617;A0A087WYN6;K7ELX8;K7ERW8	O14617	AP-3 complex subunit delta-1	AP3D1	859	133510000	43248000	49092000	41167000	4.45023e+07	7.64838	4	30	30	30	30;3;2;1	30;3;2;1	30;3;2;1	19	22	22	19	22	22	19	22	22	38.2	38.2	38.2	130.16	1153	1153;203;193;155	5.74	8	6	10	15	5	3	7	4	11	9		4	0	146.96	24.7	28.4
B4DR61;P61619;F8W776;Q8TC24;Q9H9S3;H7C1Q9;C9JXC6;H7C069;A6NK38;F2Z2C7;A6NIF9;C9JJV4;H7C1S8	B4DR61;P61619	Protein transport protein Sec61 subunit alpha isoform 1	SEC61A1	860	133090000	40275000	44695000	48123000	4.43643e+07	7.64703	13	9	9	9	9;9;2;2;2;1;1;1;1;1;1;1;1	9;9;2;2;2;1;1;1;1;1;1;1;1	9;9;2;2;2;1;1;1;1;1;1;1;1	5	5	7	5	5	7	5	5	7	20.5	20.5	20.5	52.949	482	482;476;410;418;476;94;101;145;159;162;168;189;228	6.15	1	4	3	3	3		2	2	2	4	3		0	27.282	10.2	10.6
P31689	P31689	DnaJ homolog subfamily A member 1	DNAJA1	861	132850000	45250000	47316000	40288000	4.42847e+07	7.64625	1	10	10	10	10	10	10	9	8	8	9	8	8	9	8	8	46.9	46.9	46.9	44.868	397	397	6.93	2	3	3	4	7		3	6	4	8	6		0	60.898	41.8	35
O00148;K7EQN7;K7EPJ3;K7EN69;K7ENP6;K7EL56;K7EIL8;A0A0D9SEM9;F6SXL5	O00148;K7EQN7	ATP-dependent RNA helicase DDX39A	DDX39A	862	132820000	36830000	54326000	41661000	4.42723e+07	7.64613	9	19	7	7	19;11;7;5;4;4;4;3;3	7;4;1;1;1;1;1;2;0	7;4;1;1;1;1;1;2;0	15	15	17	5	6	6	5	6	6	54.1	27.2	27.2	49.129	427	427;255;189;130;92;108;125;96;136	6.6	4	1		4	4	1	5	1		4	5	1	0	66.604	46.4	44.3
P98179	P98179	RNA-binding protein 3	RBM3	863	132650000	54851000	40384000	37415000	4.42167e+07	7.64559	1	6	6	6	6	6	6	4	6	4	4	6	4	4	6	4	56.7	56.7	56.7	17.17	157	157	7.23	2	3	2	1	4	2	1	3	1		5	6	0	135.79	49	56.7
P30049	P30049	ATP synthase subunit delta, mitochondrial	ATP5D	864	132620000	42589000	44864000	45172000	4.42083e+07	7.6455	1	4	4	4	4	4	4	3	2	3	3	2	3	3	2	3	38.1	38.1	38.1	17.49	168	168	5.88		2	4		1	2	1	2	3		1		0	50.526	34.5	13.7
Q9NR31;H0Y5E8;Q5SQT8	Q9NR31	GTP-binding protein SAR1a	SAR1A	865	132580000	59929000	41407000	31240000	44192000	7.64534	3	9	9	7	9;4;4	9;4;4	7;4;2	8	8	8	8	8	8	7	6	7	69.2	69.2	59.6	22.367	198	198;115;121	7.27	4	4	1	2	3	6	4	4	2	2	1	12	0	73.909	65.2	63.6
Q15370;B8ZZU8;I3L0M9;A0A0B4J296	Q15370;B8ZZU8;I3L0M9;A0A0B4J296	Transcription elongation factor B polypeptide 2	TCEB2	866	132460000	49354000	42419000	40686000	44153000	7.64496	4	7	7	7	7;6;5;4	7;6;5;4	7;6;5;4	5	6	7	5	6	7	5	6	7	84.7	84.7	84.7	13.133	118	118;113;140;66	7	1	4	2	1	3	1	3	3	1	2	7	1	0	32.329	78	84.7
O00567;Q5JXT2;H0YDU4;H0Y653	O00567;Q5JXT2	Nucleolar protein 56	NOP56	867	132300000	47986000	42156000	42163000	4.41017e+07	7.64446	4	24	24	24	24;14;9;7	24;14;9;7	24;14;9;7	15	17	18	15	17	18	15	17	18	49.2	49.2	49.2	66.049	594	594;281;252;219	6.12	4	4	8	7	10	3	5	5	6	7	5	1	0	200.98	36.4	35.7
Q9C0C2;E9PKK0;E9PKE7	Q9C0C2	182 kDa tankyrase-1-binding protein	TNKS1BP1	868	132030000	43143000	35511000	53379000	44011000	7.64356	3	36	36	36	36;5;3	36;5;3	36;5;3	19	22	22	19	22	22	19	22	22	35.4	35.4	35.4	181.79	1729	1729;243;143	6.62	8	5	4	7	6	5	6	10	7	12	3	5	0	165.87	17.8	21.4
Q71U36;Q13748;Q6PEY2;F8VQQ4;V9GZ17	Q71U36;Q13748	Tubulin alpha-1A chain;Tubulin alpha-3C/D chain	TUBA1A;TUBA3C	869	131540000	51603000	51684000	28254000	43847000	7.64194	5	31	3	1	31;20;15;12;6	3;3;3;1;2	1;1;1;1;0	31	27	30	3	3	3	1	1	1	82.5	6.2	3.1	50.135	451	451;450;450;219;275	7.04	1	2	2	1		3	4	5	5	2		2	0	41.752	82.5	80.5
P54652	P54652	Heat shock-related 70 kDa protein 2	HSPA2	870	131520000	23723000	73719000	34078000	43840000	7.64187	1	22	11	11	22	11	11	20	17	16	10	8	7	10	8	7	41.3	22.8	22.8	70.02	639	639	6.43	3	2	2	7	2	2	6	2	1	4	4	2	0	62.308	35.5	28
P68366;C9JEV8;C9JQ00;C9JJQ8;C9JDL2	P68366	Tubulin alpha-4A chain	TUBA4A	871	131350000	45490000	49760000	36105000	43785000	7.64133	5	28	6	6	28;7;7;7;5	6;4;4;4;3	6;4;4;4;3	25	24	27	3	5	5	3	5	5	76.8	27.2	27.2	49.924	448	448;153;180;198;119	7.04	3	1	2	2	1	3	2	2	2	2	4	3	0	223.44	59.6	66.3
E5RHG8;Q15369;R4GMY8	E5RHG8;Q15369;R4GMY8	Transcription elongation factor B polypeptide 1	TCEB1	872	131270000	50297000	36265000	44704000	4.37553e+07	7.64103	3	4	4	4	4;4;2	4;4;2	4;4;2	4	4	4	4	4	4	4	4	4	60.7	60.7	60.7	9.9601	89	89;112;65	7.42	4		2	1	3	3	2	1	3	4	2	6	0	21.098	60.7	60.7
Q8WVM8;J3KNG4;G3V2M8;H0YJY1;G3V4I1;G3V5F3;H0YIZ7;G3V3K9;G3V5E2;G3V363;H0YJS6	Q8WVM8	Sec1 family domain-containing protein 1	SCFD1	873	130910000	85261000	23025000	22623000	4.36363e+07	7.63985	11	20	20	20	20;4;4;3;2;2;1;1;1;1;1	20;4;4;3;2;2;1;1;1;1;1	20;4;4;3;2;2;1;1;1;1;1	16	14	14	16	14	14	16	14	14	47	47	47	72.379	642	642;163;198;144;75;121;35;48;84;92;102	6.54	6	3	2	8	2	6	8	5	2	8	1	6	0	121.9	39.7	38.6
P62995;H7BXF3;H7C2L4	P62995;H7BXF3	Transformer-2 protein homolog beta	TRA2B	874	130780000	26895000	70201000	33685000	4.35937e+07	7.63942	3	11	11	10	11;6;4	11;6;4	10;5;4	8	7	7	8	7	7	7	7	7	35.8	35.8	32.6	33.665	288	288;127;107	7.13	2	2	3	4	2	3	3	6	2	5	2	5	0	103.64	27.8	28.5
F8WCF6;P59998;F8WDD7;A0A0A6YYG9;R4GN08;H7C0A3;F8WDW3;F8WE39	F8WCF6;P59998;F8WDD7;A0A0A6YYG9;R4GN08;H7C0A3	Actin-related protein 2/3 complex subunit 4	ARPC4-TTLL3;ARPC4	875	129780000	53345000	40060000	36370000	4.32583e+07	7.63607	8	9	9	9	9;9;6;6;5;5;1;1	9;9;6;6;5;5;1;1	9;9;6;6;5;5;1;1	9	6	6	9	6	6	9	6	6	45.9	45.9	45.9	21.058	181	181;168;113;625;77;167;44;47	6.22	4	6	2	1	2	4	4	3	2	2	4	3	0	43.814	45.9	40.9
O43396;K7ER96;K7EML9;K7EPB7;K7EKG2;K7EME7	O43396;K7ER96	Thioredoxin-like protein 1	TXNL1	876	129590000	40301000	27418000	61871000	4.31967e+07	7.63545	6	11	11	11	11;9;5;3;2;1	11;9;5;3;2;1	11;9;5;3;2;1	7	6	10	7	6	10	7	6	10	54.7	54.7	54.7	32.251	289	289;281;138;69;27;103	6.54	4	2	1	3	3	6	4	2	2	1	1	6	0	82.035	40.8	40.5
Q14643;B7ZMI3	Q14643	Inositol 1,4,5-trisphosphate receptor type 1	ITPR1	877	129500000	127190000	1971000	347720	4.31696e+07	7.63518	2	3	3	1	3;1	3;1	1;1	2	1	1	2	1	1	0	0	1	1.2	1.2	0.5	313.93	2758	2758;721	4.5	1		1	1						1			0.00070872	5.2972	0.8	0.3
P49207	P49207	60S ribosomal protein L34	RPL34	878	129200000	40135000	35342000	53726000	4.30677e+07	7.63415	1	3	3	3	3	3	3	3	3	3	3	3	3	3	3	3	13.7	13.7	13.7	13.293	117	117	6.95	3	1		3	1	1	1	2	2	6		2	0	9.9115	13.7	13.7
P43304;F5GYK7;E7EM56;E9PDK4	P43304	Glycerol-3-phosphate dehydrogenase, mitochondrial	GPD2	879	128940000	61634000	32158000	35146000	4.29793e+07	7.63326	4	28	28	28	28;13;3;1	28;13;3;1	28;13;3;1	21	18	24	21	18	24	21	18	24	52.1	52.1	52.1	80.852	727	727;379;109;56	7.65	1	3	5	9	6	10	3	6	5	10	10	11	0	182.98	45.3	33
P54920;M0R0Y2;M0R2M1;M0R058;M0R0I4;M0R213;M0R027;M0QZM9;M0QZN5;M0R031	P54920;M0R0Y2;M0R2M1	Alpha-soluble NSF attachment protein	NAPA	880	128840000	59031000	30713000	39095000	4.29463e+07	7.63293	10	14	14	12	14;12;11;5;5;4;4;1;1;1	14;12;11;5;5;4;4;1;1;1	12;10;10;4;5;3;3;1;1;1	11	11	11	11	11	11	10	9	9	63.4	63.4	55.3	33.232	295	295;256;268;137;139;83;102;35;60;74	5.42	3	10	6	2	2		4	7	5	1	1	2	0	142.6	50.5	48.1
P28070	P28070	Proteasome subunit beta type-4	PSMB4	881	128720000	40197000	37950000	50575000	4.29073e+07	7.63253	1	5	5	5	5	5	5	5	5	5	5	5	5	5	5	5	34.1	34.1	34.1	29.204	264	264	6.8	2	1	3	9	4		2	1	6	9	4		0	158.12	34.1	34.1
P49589;B4DKY1;E9PRS8	P49589;B4DKY1	Cysteine--tRNA ligase, cytoplasmic	CARS	882	128560000	57202000	42995000	28358000	4.28517e+07	7.63197	3	28	28	28	28;26;1	28;26;1	28;26;1	17	17	18	17	17	18	17	17	18	45.6	45.6	45.6	85.472	748	748;739;76	7.21	4	3	2	6	10	2	3	6	5	3	10	7	0	102.82	32.1	28.1
P54709;C9JXZ1;C9JA36;H7C547;F8WBY4	P54709;C9JXZ1;C9JA36	Sodium/potassium-transporting ATPase subunit beta-3	ATP1B3	883	128380000	68417000	30292000	29669000	4.27927e+07	7.63137	5	11	11	11	11;7;7;2;2	11;7;7;2;2	11;7;7;2;2	9	8	8	9	8	8	9	8	8	36.6	36.6	36.6	31.512	279	279;119;133;43;44	6.77	2	1	1	6	6	7	3	1		4	4	4	0	75.325	35.8	30.5
P21964;E7EMS6;E7EUU8;F8WBW9;H7BZ45	P21964;E7EMS6;E7EUU8	Catechol O-methyltransferase	COMT	884	128130000	44813000	37777000	45540000	42710000	7.63053	5	12	12	12	12;9;6;4;2	12;9;6;4;2	12;9;6;4;2	8	7	10	8	7	10	8	7	10	65.7	65.7	65.7	30.037	271	271;223;235;199;152	6.31	2	6	10		1	2	3	8	12	2	1	2	0	90.403	49.4	50.2
Q6YN16	Q6YN16	Hydroxysteroid dehydrogenase-like protein 2	HSDL2	885	128120000	46888000	32805000	48429000	4.27073e+07	7.6305	1	15	15	15	15	15	15	13	9	12	13	9	12	13	9	12	56.7	56.7	56.7	45.394	418	418	6.65	4	2	1	8	9	5	3	1	2	9	5	3	0	108.3	49	36.4
Q9BV40;B8ZZT4;C9JXZ5	Q9BV40;B8ZZT4	Vesicle-associated membrane protein 8	VAMP8	886	128110000	60655000	50040000	17415000	4.27033e+07	7.63046	3	6	6	6	6;4;2	6;4;2	6;4;2	4	5	3	4	5	3	4	5	3	47	47	47	11.438	100	100;99;74	7	1	1		1	6	1				2	4	1	0	57.175	47	37
Q9Y285;K7ER00;K7ER16;K7EPH2;K7EK06;K7ERS0	Q9Y285;K7ER00;K7ER16	Phenylalanine--tRNA ligase alpha subunit	FARSA	887	128090000	59548000	34786000	33756000	4.26967e+07	7.63039	6	14	14	14	14;13;7;6;4;1	14;13;7;6;4;1	14;13;7;6;4;1	11	11	9	11	11	9	11	11	9	41.3	41.3	41.3	57.563	508	508;548;235;378;168;159	6.25	8	4	4	1	4	5	3	4	1	4	4	6	0	92.452	35.8	34.4
B4DXZ6;P51114;E7EU85;E9PFF5;C9JZE0;C9JY20;C9JAJ4;C9IZ22;H7C4S4;C9J5B4	B4DXZ6;P51114;E7EU85;E9PFF5	Fragile X mental retardation syndrome-related protein 1	FXR1	888	127810000	52173000	37679000	37961000	4.26043e+07	7.62945	10	16	16	14	16;16;13;13;3;3;3;2;2;1	16;16;13;13;3;3;3;2;2;1	14;14;11;11;3;3;3;2;2;1	10	8	14	10	8	14	8	6	12	33.4	33.4	30.8	68.326	608	608;621;454;490;119;123;151;94;246;75	5.71	2	5	7	4	4	2	3	6	4	2	2	1	0	74.967	21.5	18.4
Q16762;B1AH48	Q16762	Thiosulfate sulfurtransferase	TST	889	127730000	67954000	40936000	18843000	4.25777e+07	7.62918	2	12	12	12	12;4	12;4	12;4	11	10	7	11	10	7	11	10	7	48.8	48.8	48.8	33.429	297	297;124	7.14	2	1	6	3	2	4	4	3	7	1	6	4	0	80.44	46.8	44.8
P25685;M0R080;M0QYT3;M0QXK0;M0R1D6;M0QZD0;M0R128;A0A1B0GX60	P25685;M0R080	DnaJ homolog subfamily B member 1	DNAJB1	890	127270000	48615000	25721000	52934000	4.24233e+07	7.6276	8	14	14	13	14;8;4;4;3;3;1;1	14;8;4;4;3;3;1;1	13;7;3;3;2;2;1;1	7	8	13	7	8	13	6	8	12	43.2	43.2	43.2	38.044	340	340;183;116;162;91;107;79;80	6.28	5	3	4	2	1	4	4	5	5	2	2	3	0	271	32.4	26.8
P38606;C9JVW8;C9JA17	P38606	V-type proton ATPase catalytic subunit A	ATP6V1A	891	126780000	43958000	39388000	43430000	4.22587e+07	7.62592	3	21	21	21	21;6;5	21;6;5	21;6;5	14	14	19	14	14	19	14	14	19	49.3	49.3	49.3	68.303	617	617;221;184	6.5	9	6	4	3	4	8	6	4	5	6	6	7	0	323.31	38.1	35.3
F8VVA7;P61923;F8W651;F8VYZ4;F8VXB1;F8VUC5;F8W156;F8VYK5;F8VXR1;F8VYE0	F8VVA7;P61923;F8W651;F8VYZ4;F8VXB1;F8VUC5;F8W156	Coatomer subunit zeta-1	COPZ1	892	126220000	44777000	36789000	44651000	4.20723e+07	7.624	10	7	7	7	7;7;6;5;4;4;4;3;3;1	7;7;6;5;4;4;4;3;3;1	7;7;6;5;4;4;4;3;3;1	5	5	5	5	5	5	5	5	5	48.5	48.5	48.5	22.34	198	198;177;119;163;92;95;107;89;138;164	6.7	2	4	4	1	3	2	3	2	2	1	5	4	0	54.437	48.5	31.3
P11717;S4R328	P11717	Cation-independent mannose-6-phosphate receptor	IGF2R	893	126040000	50710000	43618000	31713000	4.20137e+07	7.62339	2	41	41	41	41;2	41;2	41;2	26	24	27	26	24	27	26	24	27	24.1	24.1	24.1	274.37	2491	2491;185	6.13	9	7	12	4	10	8	8	9	9	5	6	6	0	199.22	14.2	13.4
Q6FI81;H3BV90;H3BT65;H3BUG4;H3BPG7;H3BQ23;H3BTZ8	Q6FI81;H3BV90;H3BT65;H3BUG4	Anamorsin	CIAPIN1	894	125450000	61989000	33294000	30164000	4.18157e+07	7.62134	7	12	12	12	12;9;7;6;5;4;1	12;9;7;6;5;4;1	12;9;7;6;5;4;1	8	8	6	8	8	6	8	8	6	65.7	65.7	65.7	33.582	312	312;246;266;188;239;129;72	6.62	3	3	1	2	2	2	3	1	1	1	2	5	0	49.454	41.7	40.4
Q8TCT9;A0A075B6F6;A0A0C4DGU3	Q8TCT9;A0A075B6F6	Minor histocompatibility antigen H13	HM13	895	125410000	54125000	48396000	22889000	4.18033e+07	7.62121	3	7	7	7	7;4;1	7;4;1	7;4;1	6	5	6	6	5	6	6	5	6	25.2	25.2	25.2	41.488	377	377;272;143	7.04		2	2	2	4		1	3	3	1	4	1	0	34.619	25.2	18.8
B1ANR0;Q13310;B1ANR1;H0YEQ8;H0YCC8;H0YER0;P0CB38	B1ANR0;Q13310	Polyadenylate-binding protein;Polyadenylate-binding protein 4	PABPC4	896	125370000	52004000	40075000	33292000	4.17903e+07	7.62108	7	22	12	1	22;22;7;6;6;3;1	12;12;2;2;4;2;1	1;1;1;0;0;0;0	18	20	19	11	10	10	1	1	0	40.2	20.3	1.8	67.97	615	615;644;129;112;197;68;370	6.56	1	3	4	5	6	5	2	2	1	4	5	3	0	57.062	34.1	37.7
P27694;I3L4R8;I3L524;I3L2M5	P27694	Replication protein A 70 kDa DNA-binding subunit;Replication protein A 70 kDa DNA-binding subunit, N-terminally processed	RPA1	897	125260000	58069000	28140000	39049000	4.17527e+07	7.62068	4	19	19	19	19;7;3;3	19;7;3;3	19;7;3;3	14	11	17	14	11	17	14	11	17	41.9	41.9	41.9	68.137	616	616;313;124;153	7.22	6	1	6	2	5	3	7	3	7	5	10	5	0	132.41	33.8	27.3
Q12874	Q12874	Splicing factor 3A subunit 3	SF3A3	898	125020000	47223000	39417000	38380000	4.16733e+07	7.61986	1	15	15	15	15	15	15	11	11	13	11	11	13	11	11	13	36.1	36.1	36.1	58.848	501	501	6.42	2	4	9	4	2	3	3	4	6	5	2	4	0	74.745	30.5	28.7
P07686;Q5URX0;H0YA83;H0Y9B6;D6REQ8	P07686;Q5URX0	Beta-hexosaminidase subunit beta;Beta-hexosaminidase subunit beta chain B;Beta-hexosaminidase subunit beta chain A	HEXB	899	124990000	55859000	39899000	29231000	41663000	7.61975	5	15	15	15	15;13;7;7;1	15;13;7;7;1	15;13;7;7;1	13	12	13	13	12	13	13	12	13	33.8	33.8	33.8	63.111	556	556;331;170;202;35	5.94	6	4	6	4	3	7	7	2	2	4	3	4	0	52.359	28.4	29
Q9UJS0;R4GN64	Q9UJS0	Calcium-binding mitochondrial carrier protein Aralar2	SLC25A13	900	124990000	48870000	43369000	32749000	4.16627e+07	7.61975	2	21	21	16	21;3	21;3	16;3	16	16	16	16	16	16	12	11	12	43.3	43.3	36.7	74.175	675	675;73	6.49	5	5	8	7	5	2	8	2	6	8	7	4	0	108.13	31	34.8
Q9HD64	Q9HD64	X antigen family member 1	XAGE1A	901	124850000	33853000	25648000	65345000	4.16153e+07	7.61925	1	4	4	4	4	4	4	2	4	3	2	4	3	2	4	3	53.1	53.1	53.1	9.0777	81	81	6.38	2		1	2	1	1	2	2	3	1	1		0	62.573	35.8	53.1
Q53GQ0;A0A1B0GVY6;A0A1B0GV93;E9PI21	Q53GQ0;A0A1B0GVY6;A0A1B0GV93	Very-long-chain 3-oxoacyl-CoA reductase	HSD17B12	902	124720000	49744000	36121000	38859000	4.15747e+07	7.61883	4	8	8	8	8;6;6;3	8;6;6;3	8;6;6;3	7	8	8	7	8	8	7	8	8	35.6	35.6	35.6	34.324	312	312;178;276;164	6.5	2	1	5	7		2	3	4	7	6		1	0	61.416	33	35.6
P46939;Q5T097;A0A0D9SG57;H0Y337;A0A0A0MSM3	P46939	Utrophin	UTRN	903	124640000	42922000	48683000	33038000	4.15477e+07	7.61855	5	58	58	58	58;10;2;2;1	58;10;2;2;1	58;10;2;2;1	29	42	37	29	42	37	29	42	37	25.5	25.5	25.5	394.46	3433	3433;988;150;251;154	6.58	7	6	13	16	9	10	6	1	13	12	10	10	0	233.77	12.5	19.3
P29590;H3BT57;H3BT29;H3BUJ5;H3BVD2	P29590;H3BT57	Protein PML	PML	904	123840000	46277000	60089000	17474000	41280000	7.61574	5	21	21	21	21;15;10;8;5	21;15;10;8;5	21;15;10;8;5	12	12	14	12	12	14	12	12	14	31.4	31.4	31.4	97.55	882	882;568;240;261;217	7.68	2	2	4	3	1	6	3		5	5	5	8	0	180.55	20.2	21.2
[truncated: 3,884 more rows]
[truncated: 13 more columns]
