# Supplementary material for: Proteogenomic Analysis Unveils the HLA Class I-Presented Immunopeptidome in Melanoma and EGFR-Mutant Lung Adenocarcinoma
Source: Mol Cell Proteomics. 2021 Aug 13;20:100136. doi: 10.1016/j.mcpro.2021.100136 (PMC8724932; doi:10.1016/j.mcpro.2021.100136)
Supplement: Supplemental Table S7 [file mmc8.xlsx]

## Sheet: All.PTM.8-14mer peptides
Peptide	Accession	PTM	-10lgP	Mass	Length	ppm	m/z	RT	Median intensity of identified peptides in RA007	Median intensity of identified peptides in H1975	Median intensity of identified peptides in 3784Mel	Median intensity of identified peptides in 3795Mel	Median intensity of identified peptides in PC9
Q(-17.03)EYDESGPSIVHR	P63261|ACTG_HUMAN:P60709|ACTB_HUMAN:Q6S8J3|POTEE_HUMAN:A5A3E0|POTEF_HUMAN:Q9BYX7|ACTBM_HUMAN:P0CG38|POTEI_HUMAN:P0CG39|POTEJ_HUMAN	Pyro-glu from Q	56.04	1498.67	13	0.9	750.342	37.04	57800	11040000	40700	48300	227000
GYSFTTTAER	P63261|ACTG_HUMAN:P60709|ACTB_HUMAN		42.21	1131.52	10	0.5	566.767	33.82	99000	334500	74800	2109200	1100000
IGGIGTVPVGR	P68104|EF1A1_HUMAN:Q5VTE0|EF1A3_HUMAN:Q05639|EF1A2_HUMAN		51.14	1024.6	11	-0.1	513.309	38.55	125000	3900000	84850	145000	218500
A(+42.01)SGVAVSDGVIK	tr|E9PK25|E9PK25_HUMAN	Acetylation (N-term)	55.98	1143.61	12	0.3	1144.62	47.74	1130500	7735000	11575	54700	82250
TIAPALVSK	P06733|ENOA_HUMAN		39.53	898.549	9	0.1	450.282	33.99	133000		174000	296000	69600
ADLINNLGTIAK	P07900|HS90A_HUMAN:P08238|HS90B_HUMAN:Q58FF8|H90B2_HUMAN:Q14568|HS902_HUMAN		50.51	1241.7	12	-0.2	621.856	52.27	24500	1375000	171715	285000	92500
DLTDYLM(+15.99)K	P63261|ACTG_HUMAN:P60709|ACTB_HUMAN:P68032|ACTC_HUMAN:P68133|ACTS_HUMAN:P63267|ACTH_HUMAN:Q562R1|ACTBL_HUMAN	Oxidation (M)	42.01	1013.47	8	1.6	1014.48	50.37	1071500	3970000	34800	186000	191500
DNIQGITKPAIR	P62805|H4_HUMAN		46.28	1324.75	12	0.6	442.59	33.78	298000	278000	55800	249000	366500
GNPTVEVDLFTSK	P06733|ENOA_HUMAN		64.87	1405.71	13	0.9	1406.72	53.86	672750	1192500	182530	357600	40200
IDTIEIITDR	P22626|ROA2_HUMAN:tr|A0A087WUI2|A0A087WUI2_HUMAN		46.43	1187.64	10	1.3	594.828	53.21	202500	340000	50700	52600	233000
S(+42.01)DKPDM(+15.99)AEIEKFDK	P62328|TYB4_HUMAN	Acetylation (Protein N-term); Oxidation (M)	59.35	1709.78	14	0.2	570.935	36.44	421000	7460000	379000	556500	285500
TTPSYVAFTDTER	P11142|HSP7C_HUMAN:tr|E9PKE3|E9PKE3_HUMAN:P0DMV8|HS71A_HUMAN:P54652|HSP72_HUMAN:P34931|HS71L_HUMAN:tr|E9PI65|E9PI65_HUMAN:P17066|HSP76_HUMAN:P48741|HSP77_HUMAN		58.19	1486.69	13	2	744.356	42.44	58400	2200000	95900	253000	107500
DVNAAIATIK	P68363|TBA1B_HUMAN:tr|F5H5D3|F5H5D3_HUMAN:Q9BQE3|TBA1C_HUMAN:Q71U36|TBA1A_HUMAN:Q13748|TBA3C_HUMAN:Q6PEY2|TBA3E_HUMAN		51.17	1014.57	10	0.5	508.293	42.09	101000	2530000	11935	306500	72900
AALEDTLAETEAR	P08727|K1C19_HUMAN		58.73	1388.68	13	1.1	695.347	42.08	387000	2115000	23100	45050	38550
AGNLGGGVVTIER	P35268|RL22_HUMAN		50.69	1241.67	13	0.9	621.844	37.49	115000	141050	34600	113000	79000
AIVDKVPSV	Q9Y678|COPG1_HUMAN		38.47	926.544	9	0.4	464.279	40.12			2560000	3785000	1300000
ALGQNPTNAEVLK	P60660|MYL6_HUMAN:tr|G3V1V0|G3V1V0_HUMAN:tr|G8JLA2|G8JLA2_HUMAN:tr|F8VPF3|F8VPF3_HUMAN:tr|F8W1I5|F8W1I5_HUMAN:P14649|MYL6B_HUMAN		55.78	1353.73	13	0.6	677.87	34.82	193500	689000	32700	60450	384500
AVFPSIVGRPR	P63261|ACTG_HUMAN:P60709|ACTB_HUMAN:Q6S8J3|POTEE_HUMAN:P68032|ACTC_HUMAN:P68133|ACTS_HUMAN:P63267|ACTH_HUMAN:A5A3E0|POTEF_HUMAN:Q9BYX7|ACTBM_HUMAN:P0CG38|POTEI_HUMAN:tr|A6NL76|A6NL76_HUMAN:tr|B8ZZJ2|B8ZZJ2_HUMAN		40.44	1197.7	11	0.3	400.24	54.21	339000		149500	732000	1205000
EITALAPSTM(+15.99)K	P63261|ACTG_HUMAN:P60709|ACTB_HUMAN:P68032|ACTC_HUMAN:P68133|ACTS_HUMAN:P63267|ACTH_HUMAN:tr|A6NL76|A6NL76_HUMAN	Oxidation (M)	47.22	1176.61	11	1.8	1177.62	32.59	4320000	8310000	432500	932000	791000
FADLSEAANR	P08670|VIME_HUMAN:tr|B0YJC5|B0YJC5_HUMAN:tr|Q5JVS8|Q5JVS8_HUMAN		41.95	1092.52	10	1.3	547.268	34.44	123000	283000	139000	255000	175500
GVVDSEDIPLNLSR	Q12931|TRAP1_HUMAN		62.62	1512.78	14	0.6	757.397	53.47	36950	2470000	277000	182500	78750
GVVDSEDLPLNISR	P07900|HS90A_HUMAN:P08238|HS90B_HUMAN:Q58FF7|H90B3_HUMAN		62.62	1512.78	14	0.6	757.397	53.47	36950	2470000	277000	182500	78750
KVFDPVPVGV	Q08211|DHX9_HUMAN		42.51	1055.6	10	-0.1	528.808	76.72			96100	208500	129500
LLGPPPVGV	tr|F5H2X7|F5H2X7_HUMAN		39.16	847.517	9	0.3	848.524	57.56			105000	480000	70500
QEYDESGPSIVHR	P63261|ACTG_HUMAN:P60709|ACTB_HUMAN:Q6S8J3|POTEE_HUMAN:A5A3E0|POTEF_HUMAN:Q9BYX7|ACTBM_HUMAN:P0CG38|POTEI_HUMAN:P0CG39|POTEJ_HUMAN		63.34	1515.7	13	1	506.24	29.73	1251550	2094000	15800	60500	144000
Q(-17.03)VHPDTGISSK	P62807|H2B1C_HUMAN:P58876|H2B1D_HUMAN:tr|U3KQK0|U3KQK0_HUMAN:Q16778|H2B2E_HUMAN:Q8N257|H2B3B_HUMAN:P57053|H2BFS_HUMAN:O60814|H2B1K_HUMAN:P06899|H2B1J_HUMAN:Q96A08|H2B1A_HUMAN	Pyro-glu from Q	47.97	1150.56	11	0.4	1151.57	26.26	2130000	7621100	65400	5030000	920000
SLAQYLINV	Q15366|PCBP2_HUMAN:tr|F8VZX2|F8VZX2_HUMAN:tr|F8VRH0|F8VRH0_HUMAN		31.24	1019.57	9	1.1	510.79	73.68			372000	829000	185500
LGGSAVISLEGKPL	tr|E9PK25|E9PK25_HUMAN		58.8	1339.77	14	1.3	670.894	53.02	47500	830500	100130	162000	61800
NAGVEGSLIVEK	P10809|CH60_HUMAN		53.03	1214.65	12	1.1	608.333	38.19	70300	1920000	143230	628000	65600
STGGAPTFNVTVTK	P07737|PROF1_HUMAN		63.53	1378.71	14	0.1	690.362	38.4	1199000	4745000	139895	390000	98400
AGLQFPVGR	P16104|H2AX_HUMAN:Q8IUE6|H2A2B_HUMAN:P20671|H2A1D_HUMAN:tr|A0A0U1RR32|A0A0U1RR32_HUMAN:tr|A0A0U1RRH7|A0A0U1RRH7_HUMAN:P04908|H2A1B_HUMAN:Q7L7L0|H2A3_HUMAN:Q96QV6|H2A1A_HUMAN:Q71UI9|H2AV_HUMAN:P0C0S5|H2AZ_HUMAN		41.53	943.524	9	0.4	472.769	60.33	216000	276000	264950	501000	1012000
S(+42.01)DAAVDTSSEITTK	tr|B8ZZQ6|B8ZZQ6_HUMAN:P06454|PTMA_HUMAN	Acetylation (Protein N-term)	54.48	1465.68	14	1.4	1466.69	39.9	264000	7305000	83500	418300	118000
ALLDRIVSV	Q92621|NU205_HUMAN		36.06	984.597	9	-0.5	493.305	82.65			91200	797000	56950
GFGFVTFDDHD	P22626|ROA2_HUMAN:tr|A0A087WUI2|A0A087WUI2_HUMAN		54.54	1255.51	11	-0.1	628.764	63.46	50300	36100	27400		30800
HIIENIVAV	O76021|RL1D1_HUMAN:tr|J3QSV6|J3QSV6_HUMAN		35.46	1006.58	9	-0.5	1007.59	48.98			411000	938000	2140000
IAEFTTNLTEEEEK	P35579|MYH9_HUMAN		63.97	1652.78	14	0.2	827.396	46.19	534000	565000	28050	23130	132000
IFVGGLSPDTPEEK	Q14103|HNRPD_HUMAN		53.85	1487.75	14	0.1	744.883	45.41	76950	340500	17300	25400	64450
ILMEHIHKL	tr|J3QR09|J3QR09_HUMAN:tr|J3KTE4|J3KTE4_HUMAN:P84098|RL19_HUMAN		37.56	1132.64	9	-0.1	378.555	51.62			536500	1153500	226000
KILPTLEAV	Q12905|ILF2_HUMAN		42.44	982.606	9	0.5	983.614	50.56			119000	910000	219500
NDEELNKLLGK	P20671|H2A1D_HUMAN:tr|A0A0U1RR32|A0A0U1RR32_HUMAN:tr|A0A0U1RRH7|A0A0U1RRH7_HUMAN		57.53	1271.67	11	0.8	636.844	42.59	76700	156000	260000	74700	111350
NQFPGFKEV	P09012|SNRPA_HUMAN:P08579|RU2B_HUMAN		37.25	1064.53	9	1.8	1065.54	62.98			505500	1269000	4085000
RIIDVVYNA	P62241|RS8_HUMAN		34.97	1061.59	9	0.9	531.801	46.15			213000	102000	2170000
SLAGGIIGV	P61978|HNRPK_HUMAN:tr|Q5T6W2|Q5T6W2_HUMAN		29.22	785.465	9	0.3	786.472	84.14			553000	1720000	899500
TINEVENQILTR	P12814|ACTN1_HUMAN:tr|H9KV75|H9KV75_HUMAN:O43707|ACTN4_HUMAN:tr|F5GXS2|F5GXS2_HUMAN:tr|H7C144|H7C144_HUMAN		56.84	1428.76	12	0.2	715.386	48.15	375000	803000	55500	71800	73000
YLLPAIVHI	Q92841|DDX17_HUMAN:tr|H3BLZ8|H3BLZ8_HUMAN:P17844|DDX5_HUMAN		40.57	1037.63	9	0.8	1038.64	87.07			186500	2040000	525500
GDLGIEIPAEK	P14618|KPYM_HUMAN:tr|H3BTN5|H3BTN5_HUMAN:tr|H3BR70|H3BR70_HUMAN:P30613|KPYR_HUMAN		50.59	1140.6	11	-1.5	571.308	47.77	250700	1715000	65975	92750	37950
NLDIERPTYTNLNR	P68363|TBA1B_HUMAN:tr|F5H5D3|F5H5D3_HUMAN:Q9BQE3|TBA1C_HUMAN:Q71U36|TBA1A_HUMAN:P68366|TBA4A_HUMAN:Q13748|TBA3C_HUMAN:tr|F8VVB9|F8VVB9_HUMAN:Q6PEY2|TBA3E_HUMAN:Q9NY65|TBA8_HUMAN:tr|C9J2C0|C9J2C0_HUMAN:Q9H853|TBA4B_HUMAN		58.41	1717.87	14	0.7	573.633	41.54	182000	524000	384000	366550	108500
NVEIDPEIQ	P04264|K2C1_HUMAN		46.94	1055.51	9	1.1	1056.52	48.49	67800	48600	120000	6980	108550
NVELDPEIQ	Q86Y46|K2C73_HUMAN:Q7RTS7|K2C74_HUMAN:Q3SY84|K2C71_HUMAN		46.94	1055.51	9	1.1	1056.52	48.49	67800	48600	120000	6980	108550
VLQATVVAVGSGSK	P61604|CH10_HUMAN:tr|S4R3N1|S4R3N1_HUMAN		53.45	1314.75	14	1.5	658.384	36.41	36100	2450000	313640	877950	69700
AGFAGDDAPR	P63261|ACTG_HUMAN:P60709|ACTB_HUMAN:Q6S8J3|POTEE_HUMAN:P68032|ACTC_HUMAN:P68133|ACTS_HUMAN:P63267|ACTH_HUMAN:A5A3E0|POTEF_HUMAN:P0CG38|POTEI_HUMAN:tr|A6NL76|A6NL76_HUMAN:P0CG39|POTEJ_HUMAN:tr|B8ZZJ2|B8ZZJ2_HUMAN		46.34	975.441	10	0.3	488.728	25.04	174000		48700	3220000	2345000
AVFPSIVG	P63261|ACTG_HUMAN:P60709|ACTB_HUMAN:Q6S8J3|POTEE_HUMAN:P68032|ACTC_HUMAN:P68133|ACTS_HUMAN:P63267|ACTH_HUMAN:A5A3E0|POTEF_HUMAN:Q9BYX7|ACTBM_HUMAN:P0CG38|POTEI_HUMAN:tr|A6NL76|A6NL76_HUMAN:P0CG39|POTEJ_HUMAN:tr|B8ZZJ2|B8ZZJ2_HUMAN		39.32	788.443	8	0.4	789.451	60.74	118950	242000	78600	26600	54300
EEAENTLQSFR	P08670|VIME_HUMAN:tr|B0YJC5|B0YJC5_HUMAN:tr|Q5JVS8|Q5JVS8_HUMAN		56.38	1322.61	11	-1.8	441.877	39.39	2780000	503000	20800	20450	74100
EHALLAYTLGVK	P68104|EF1A1_HUMAN:Q5VTE0|EF1A3_HUMAN:tr|A0A087WV01|A0A087WV01_HUMAN:Q05639|EF1A2_HUMAN		71.24	1313.73	12	0.5	657.875	46.59	36700		555000	378000	84000
ELAEDGYSGVEVR	P23396|RS3_HUMAN:tr|H0YCJ7|H0YCJ7_HUMAN:tr|H0YF32|H0YF32_HUMAN:tr|E9PJH4|E9PJH4_HUMAN		52.83	1422.66	13	0	712.339	40.17	332000	582000	18900	91400	30500
FAYDGKDYI	Q29836|1B67_HUMAN:P30475|1B39_HUMAN:Q31612|1B73_HUMAN:P18463|1B37_HUMAN:P30504|1C04_HUMAN:Q95604|1C17_HUMAN:Q29865|1C18_HUMAN:P30505|1C08_HUMAN:tr|A0A0G2JIF0|A0A0G2JIF0_HUMAN		46.8	1090.5	9	2.8	1091.51	71.16	684000	110500			1400000
FAYDGKDYL	P13747|HLAE_HUMAN		46.8	1090.5	9	2.8	1091.51	71.16	684000	110500			1400000
FLLGPRLVLA	P49755|TMEDA_HUMAN:tr|G3V2K7|G3V2K7_HUMAN		40.45	1097.7	10	0.2	549.855	67.84			117000	1204500	888000
KIYEGQVEV	P46777|RL5_HUMAN		37.36	1063.55	9	0.3	532.785	50.4			3050000	208600	776500
LLLPGELAK	P62807|H2B1C_HUMAN:P58876|H2B1D_HUMAN:tr|U3KQK0|U3KQK0_HUMAN:Q16778|H2B2E_HUMAN:Q8N257|H2B3B_HUMAN:P57053|H2BFS_HUMAN:O60814|H2B1K_HUMAN:P06899|H2B1J_HUMAN:Q96A08|H2B1A_HUMAN		23.07	952.596	9	0.1	477.305	46.78	205000	1480000	17690	294000	1047000
Q(-17.03)DVDNASLAR	P08670|VIME_HUMAN:tr|B0YJC5|B0YJC5_HUMAN:tr|Q5JVS8|Q5JVS8_HUMAN	Pyro-glu from Q	44.51	1070.5	10	1.1	1071.51	35.58	449500	712500	46400	38350	41150
RVIGTLEEV	P46060|RAGP1_HUMAN		30.81	1014.57	9	1.2	508.293	39.77			907500	348000	615000
SLFRVITEV	Q93063|EXT2_HUMAN		30.35	1062.61	9	0.7	532.311	59.31			55000	248500	48750
TNAENEFVTIK	P04264|K2C1_HUMAN		43.82	1264.63	11	0.8	633.323	55.87	24800		37800	20900	35550
ALATLIHQV	tr|F5H7C6|F5H7C6_HUMAN:tr|F5GYF7|F5GYF7_HUMAN:tr|F5H248|F5H248_HUMAN:Q9UBW8|CSN7A_HUMAN		39.02	964.571	9	0.4	483.293	68.53			272000	878000	465000
IGAEVYHNLK	P06733|ENOA_HUMAN		51.82	1142.61	10	1.5	572.312	29.77	168000	109000	172000	1240000	68700
KVESLQEEIAFLK	P08670|VIME_HUMAN:tr|B0YJC5|B0YJC5_HUMAN:tr|Q5JVS8|Q5JVS8_HUMAN		70.49	1532.85	13	0.1	767.43	55.79	792500		16900	33700	63500
LVSESSDVLPK	P05787|K2C8_HUMAN		47.81	1172.63	11	0.1	587.322	34.38	130000	3670000	54600		181000
VEVERDNLAEDIM(+15.99)R	P08670|VIME_HUMAN	Oxidation (M)	47.84	1703.81	14	0.4	568.946	38	1490000	221000	409000	1850000	181000
DQVANSAFVER	P07900|HS90A_HUMAN		46.18	1234.59	11	0.9	618.305	34.01	443650	4100000	84000	234100	71100
SLDM(+15.99)DSIIAEVK	P05787|K2C8_HUMAN	Oxidation (M)	54.51	1335.66	12	0.6	668.837	50.66	415000	2155000	120750	184300	79200
VEVTEFEDIK	Q01105|SET_HUMAN:tr|A0A087X027|A0A087X027_HUMAN:P0DME0|SETLP_HUMAN		53.44	1207.6	10	0.7	604.806	47.98	97900	696000	84550	241000	23700
A(+42.01)DQLTEEQIAEFK	tr|H0Y7A7|H0Y7A7_HUMAN	Acetylation (N-term)	58.82	1562.75	13	1	1563.76	62.94	498000	990500		6560	197500
ALPPVLTTV	Q6PKG0|LARP1_HUMAN		27.53	909.553	9	0.4	455.784	63.85			137000	548000	82500
DSYVGDEAQSK	P63261|ACTG_HUMAN:P60709|ACTB_HUMAN:P68032|ACTC_HUMAN:P68133|ACTS_HUMAN:P63267|ACTH_HUMAN:tr|A6NL76|A6NL76_HUMAN:tr|B8ZZJ2|B8ZZJ2_HUMAN		65.6	1197.51	11	1.5	1198.52	22.14	851000	37700			903500
FLDGNELTL	O00299|CLIC1_HUMAN		30.89	1020.51	9	-2.2	1021.52	69.51	116600		50300	84900	60900
FQDPVPLTV	O15164|TIF1A_HUMAN		37.51	1014.54	9	1.2	1015.55	85.79			39800	179000	213000
FTDEEVDELYR	O14950|ML12B_HUMAN:P19105|ML12A_HUMAN:tr|J3QRS3|J3QRS3_HUMAN		54.9	1414.63	11	0.4	708.32	49.16	146000	351500	28300		134500
ISGLIYEETR	P62805|H4_HUMAN		41.51	1179.61	10	-0.1	590.814	42.76	45200	80000		673000	281500
KYFDEHYEY	P33552|CKS2_HUMAN		49.85	1292.53	9	0.6	647.275	35.43			1910000	32500	500000
QLIDKVWQL	Q92503|S14L1_HUMAN		34.28	1141.65	9	-0.1	571.832	85.56			370500	581000	157500
QLVDIIEKV	P61289|PSME3_HUMAN:tr|K9J957|K9J957_HUMAN		36.16	1055.62	9	-0.3	528.818	83.17			92400	1020000	557000
S(+42.01)HTILLVQPTK	P84090|ERH_HUMAN	Acetylation (Protein N-term)	49.28	1277.73	11	0.1	639.875	45.79	190000	459500		29900	36900
SIIGRLLEV	P62136|PP1A_HUMAN		34.85	998.612	9	2.2	999.622	88.22			856500	1243500	1030000
TLVYHVVGV	Q15393|SF3B3_HUMAN		42.67	985.56	9	0.8	493.788	65.71			205000	974000	655000
TTPSVVAFTADGER	P38646|GRP75_HUMAN		58.51	1449.71	14	1.3	725.863	43.5	288500	496000	19100	97700	28000
YGLPVVVKL	P35222|CTNB1_HUMAN		49.16	986.616	9	1	494.316	83.87			101000	393000	283000
ASLEAAIADAEQR	P05787|K2C8_HUMAN		57.37	1343.67	13	0.3	672.842	51.7	490500	2405000	17500	22600	43600
EQADFAIEALAK	P35579|MYH9_HUMAN		47.11	1304.66	12	0.9	653.338	55.02	369500	387000	44550	38600	76600
EQADFALEALAK	Q7Z406|MYH14_HUMAN		47.11	1304.66	12	0.9	653.338	55.02	369500	387000	44550	38600	76600
EYQDLLNVK	P08670|VIME_HUMAN:tr|B0YJC5|B0YJC5_HUMAN:P17661|DESM_HUMAN:P14136|GFAP_HUMAN:Q16352|AINX_HUMAN:tr|E7EMV2|E7EMV2_HUMAN:tr|E7ESP9|E7ESP9_HUMAN:P07197|NFM_HUMAN:P12036|NFH_HUMAN:P07196|NFL_HUMAN		45.61	1120.58	9	-0.3	561.295	46.19	138000	117050	57750	115000	108000
FVHDLVLYL	Q00610|CLH1_HUMAN:P53675|CLH2_HUMAN		28.19	1117.62	9	0.4	559.816	71.42	85000	13600	13500		52900
GEYK(+42.01)FQNALLVR	P02768|ALBU_HUMAN	Acetylation (K)	33.26	1478.79	12	0.3	740.402	58.24	179000	506000	778000	1490000	62100
GFGFVDFNSEEDAK	P19338|NUCL_HUMAN		67.96	1560.67	14	0.1	781.344	59.38	333000	440000	246000	404000	16000
ISSLLEEQFQQGK	P62241|RS8_HUMAN		54.84	1505.77	13	0.8	753.894	49.54	74400	104550	60800	134000	19000
ISVYYNEATGGK	P07437|TBB5_HUMAN		58.11	1300.63	12	0.7	651.323	36.02	71600	267000	114000	855000	44400
SLLDPVPEV	Q92616|GCN1_HUMAN		32.76	967.523	9	1.1	968.531	67.46			112700	129000	34200
VEIIANDQGNR	P11021|GRP78_HUMAN:P11142|HSP7C_HUMAN:tr|E9PKE3|E9PKE3_HUMAN:P0DMV8|HS71A_HUMAN:P54652|HSP72_HUMAN:P34931|HS71L_HUMAN:tr|E9PI65|E9PI65_HUMAN		48.02	1227.62	11	0	410.214	27.97	40300	3240000		1150000	141000
VEILANDQGNR	P17066|HSP76_HUMAN:P48741|HSP77_HUMAN		48.02	1227.62	11	0	410.214	27.97	40300	3240000		1150000	141000
VFLENVIR	P62805|H4_HUMAN		32.98	988.571	8	-0.2	495.292	52.47	60900	65600		135000	277000
VSHLLGINVTDFTR	P35579|MYH9_HUMAN		55.39	1570.85	14	0.5	524.623	55.16	34750		334000	91700	42600
YENEVALRQ	P13645|K1C10_HUMAN		44.07	1120.55	9	0.8	561.283	29.36	116000	234000	87000		51800
YIDQEELNK	P07900|HS90A_HUMAN:P08238|HS90B_HUMAN:Q58FF8|H90B2_HUMAN:Q14568|HS902_HUMAN		48.74	1150.55	9	0.3	576.283	29.18	465150	4470000		385800	97700
ALSGHLETV	P07355|ANXA2_HUMAN:tr|H0YM50|H0YM50_HUMAN:A6NMY6|AXA2L_HUMAN		38.29	925.487	9	0.3	463.751	31.41			19900	487500	136000
LDIDSPPITAR	P14618|KPYM_HUMAN:tr|H3BTN5|H3BTN5_HUMAN		47.82	1196.64	11	-0.3	599.327	45.05	510000	2035000	60369.5	93100	32950
NIEDVIAQGIGK	P05387|RLA2_HUMAN		49.4	1255.68	12	0.9	628.846	59.26	229000	425000	104000	44500	19900
NLAENISRV	P06737|PYGL_HUMAN:P11216|PYGB_HUMAN:P11217|PYGM_HUMAN		34.62	1014.55	9	0.6	508.281	38.77			455500	1840000	164500
NLLPKLHIV	O00299|CLIC1_HUMAN:Q9Y696|CLIC4_HUMAN		29.13	1045.66	9	0.6	523.84	50.23			39950	1335000	221500
Q(-17.03)TVAVGVIK	P68104|EF1A1_HUMAN:Q5VTE0|EF1A3_HUMAN:Q05639|EF1A2_HUMAN	Pyro-glu from Q	30.12	896.533	9	0.1	449.274	47.85	43200	649500	106170	349000	147000
VTLTSEEEAR	P00338|LDHA_HUMAN		45.84	1133.56	10	0.1	567.785	26.84	315000	1979500		1860000	75000
VVIGM(+15.99)DVAASEFFR	P06733|ENOA_HUMAN	Oxidation (M)	49.99	1555.77	14	-0.1	778.892	61.51	108150	310500	336000	311000	33800
ESYSVYVYK	P62807|H2B1C_HUMAN:P58876|H2B1D_HUMAN:tr|U3KQK0|U3KQK0_HUMAN:P57053|H2BFS_HUMAN:O60814|H2B1K_HUMAN		55.24	1136.54	9	0.6	1137.55	40.41	236000	1540000	322000	2060000	96000
TLIDLPGITKV	P50570|DYN2_HUMAN:Q9UQ16|DYN3_HUMAN		44.11	1168.71	11	-0.5	1169.71	64.11			86400	792500	19500
TTGIVM(+15.99)DSGDGVTH	P63261|ACTG_HUMAN:P60709|ACTB_HUMAN:Q6S8J3|POTEE_HUMAN:A5A3E0|POTEF_HUMAN:Q562R1|ACTBL_HUMAN:P0CG38|POTEI_HUMAN:P0CG39|POTEJ_HUMAN	Oxidation (M)	46.04	1404.62	14	1.4	703.318	28.88	23700	1500000	35900	64400	78100
GLATDVQTV	P49720|PSB3_HUMAN		32.51	902.471	9	0.7	903.479	42.26			769000	903000	110600
ALLDKLYAL	Q9NV31|IMP3_HUMAN		31.99	1018.61	9	1.5	510.311	86.23			409000	591500	161000
ALSKEGIVAL	P40227|TCPZ_HUMAN		31.47	999.596	10	0.2	500.806	44.59			142500	1120000	241000
AYVHMVTHF	P55061|BI1_HUMAN		45.71	1103.52	9	1.4	552.769	40.78	227000				647000
DLAGSIIGK	P61978|HNRPK_HUMAN		35.35	872.497	9	0.2	437.256	43.51	74500	294000	22600		61900
DYFEQYGK	P09651|ROA1_HUMAN:tr|F8VZ49|F8VZ49_HUMAN:Q32P51|RA1L2_HUMAN		44.17	1048.45	8	0	525.232	54.24	10700	304500			140500
EYPDRIMNTF	P07437|TBB5_HUMAN:P68371|TBB4B_HUMAN:Q9BVA1|TBB2B_HUMAN:Q13509|TBB3_HUMAN:tr|A0A0B4J269|A0A0B4J269_HUMAN		53.2	1284.58	10	1.1	643.298	53.45	846000				3795000
FAYDGKDYIAL	Q29836|1B67_HUMAN:P30475|1B39_HUMAN:Q31612|1B73_HUMAN:P18463|1B37_HUMAN:P30504|1C04_HUMAN:Q95604|1C17_HUMAN:Q29865|1C18_HUMAN:P30505|1C08_HUMAN:tr|A0A0G2JIF0|A0A0G2JIF0_HUMAN		51.52	1274.62	11	0.9	638.317	82.13	37050	32800			365000
FIDDANYSV	O14977|AZIN1_HUMAN		39.71	1042.46	9	1.5	1043.47	76.61			44550	120000	1063000
FLASESLIKQI	P62906|RL10A_HUMAN		45.52	1247.71	11	0.2	624.864	82			40000	2866500	77600
IIIPEIQKV	P55060|XPO2_HUMAN		29.75	1051.66	9	1.5	526.84	77.76			68950	894000	4205000
IM(+15.99)NTFSVVPSPK	P07437|TBB5_HUMAN:P68371|TBB4B_HUMAN:Q13509|TBB3_HUMAN:tr|A0A0B4J269|A0A0B4J269_HUMAN:tr|M0QYM7|M0QYM7_HUMAN	Oxidation (M)	43.71	1334.69	12	0.7	668.353	62.38	32800	713000	31000	225000	114200
IQLVEEELDR	P67936|TPM4_HUMAN:tr|A0A087WWU8|A0A087WWU8_HUMAN:tr|Q5HYB6|Q5HYB6_HUMAN:tr|J3KN67|J3KN67_HUMAN:tr|Q5TCU3|Q5TCU3_HUMAN:tr|Q5TCU8|Q5TCU8_HUMAN:tr|K7ENT6|K7ENT6_HUMAN:P09493|TPM1_HUMAN:tr|Q6ZN40|Q6ZN40_HUMAN:P07951|TPM2_HUMAN:tr|K7ERG3|K7ERG3_HUMAN:P06753|TPM3_HUMAN:tr|H7BYY1|H7BYY1_HUMAN:tr|B7Z596|B7Z596_HUMAN:tr|H0YKX5|H0YKX5_HUMAN:tr|F5H7S3|F5H7S3_HUMAN:tr|H0YK48|H0YK48_HUMAN:tr|H0YNC7|H0YNC7_HUM…		46.15	1242.65	10	0.8	622.331	47.3	382500	180800		37200	125000
KFIDTTSKF	P39023|RL3_HUMAN:Q92901|RL3L_HUMAN		51.12	1085.58	9	0.3	543.795	36.25	518000				1935000
KYITQGQLLQF	Q9NYP7|ELOV5_HUMAN		43.62	1337.73	11	1.2	669.875	57.56	106000				72800
KYLSVQGQLF	Q9NZJ7|MTCH1_HUMAN		41.64	1181.64	10	1.8	1182.65	79.51	275000				904000
KYMDVQFDF	O00159|MYO1C_HUMAN		46.17	1191.53	9	0.8	596.771	61.91	186000				149500
KYPENFFLL	P62140|PP1B_HUMAN:P62136|PP1A_HUMAN:P36873|PP1G_HUMAN:tr|F8VR82|F8VR82_HUMAN		40.17	1169.61	9	1.3	1170.62	88.85	3270000				6265000
KYPSPFFVF	Q08211|DHX9_HUMAN		58.42	1130.58	9	1.4	1131.59	88.51	651000				1395000
KYQEVTNNL	Q14444|CAPR1_HUMAN		43.24	1107.56	9	0.6	554.786	31.03	386000				825500
KYQIINEEF	Q969F9|HPS3_HUMAN		37.38	1182.59	9	-0.1	592.303	50.09	122000				521500
LAPDYDALDVANK	P62750|RL23A_HUMAN:tr|K7ERT8|K7ERT8_HUMAN		56.52	1403.69	13	1	702.855	47.42	640000	319000	10400	15600	45950
LYPQFMFHL	Q15437|SC23B_HUMAN:Q15436|SC23A_HUMAN		35.96	1194.59	9	-0.7	598.302	90	97800				40500
QRQDIAFAY	P07355|ANXA2_HUMAN:tr|H0YM50|H0YM50_HUMAN		28.57	1110.55	9	1.5	556.281	58.89			211000		519500
RYIANTVEL	P04844|RPN2_HUMAN		28.31	1077.58	9	0.1	539.798	42.15	231000				287000
RYIPTAAAF	P61619|S61A1_HUMAN:tr|B4DR61|B4DR61_HUMAN		31.53	1008.54	9	-1.1	505.276	44.27	1070000				1365000
SLLDIIEKV	P49815|TSC2_HUMAN		27.39	1028.61	9	0.2	515.313	91.72			82900	396000	101950
SLLDKIIGA	Q6NZI2|PTRF_HUMAN		34.14	928.559	9	0.4	929.567	85.75			764000	4175000	1340000
SLPKGVVEV	P50454|SERPH_HUMAN:tr|E9PPV6|E9PPV6_HUMAN		32.96	926.544	9	0.2	464.279	54.7			51150	2160000	1121500
SVLGAITSV	P62495|ERF1_HUMAN		34.06	845.486	9	0.6	846.494	84.75			113350	241000	283000
SYIEHIFEI	tr|B1AKZ5|B1AKZ5_HUMAN:Q15121|PEA15_HUMAN		50.83	1149.57	9	0.9	1150.58	68.94	2120000				7780000
TYGEIFEKF	O95298|NDUC2_HUMAN:tr|E9PRJ5|E9PRJ5_HUMAN		53.71	1132.54	9	-0.3	1133.55	81.27	1630000				5335000
TYLEKAIKI	Q93009|UBP7_HUMAN		33.69	1077.64	9	0.5	539.829	60.31	65100				503000
TYMKDLYQL	Q8N392|RHG18_HUMAN		39.21	1173.57	9	-1.5	587.793	54.24	314000				147000
TYQDIQNTI	P24928|RPB1_HUMAN:tr|A0A087WWE2|A0A087WWE2_HUMAN		39.92	1094.52	9	1.7	1095.53	67.45	99900				3320000
VISGVLQLGNIVFK	P35579|MYH9_HUMAN		62.15	1485.89	14	2.2	743.955	72.48	53950	11400	48300	14600	20850
VLDDKLVFV	Q4KMQ2|ANO6_HUMAN		34.25	1046.6	9	-1.4	524.307	83.59			48000	402000	61500
VRPPVQVY	P48047|ATPO_HUMAN:tr|H7C0C1|H7C0C1_HUMAN		33.39	956.544	8	0.7	479.28	35.17			166000		183500
VYIKHPVSL	P48556|PSMD8_HUMAN:tr|K7EJC1|K7EJC1_HUMAN		47.08	1054.62	9	0.8	528.316	34.71	289000				211000
VYISEHEHF	O96005|CLPT1_HUMAN		43.22	1159.53	9	0.3	580.772	32.91	1070000				2670000
VYMDWYEKF	O75643|U520_HUMAN		48.58	1279.56	9	-0.2	1280.57	85.87	83000				474500
VYNSEYYHF	Q13308|PTK7_HUMAN:tr|C9JQR6|C9JQR6_HUMAN		43.29	1220.51	9	0.3	611.264	46.82	195000				666000
YALYDATYETK	tr|E9PK25|E9PK25_HUMAN:Q9Y281|COF2_HUMAN		44.84	1336.62	11	-0.5	669.316	41.86	36300	118450	133000	986000	82500
YYIFIPSKF	Q9H0S4|DDX47_HUMAN		41.79	1176.62	9	-0.7	589.318	67.27	141000				2425000
FAIQDISVEETSAK	P12814|ACTN1_HUMAN:tr|H9KV75|H9KV75_HUMAN:O43707|ACTN4_HUMAN:P35609|ACTN2_HUMAN:Q08043|ACTN3_HUMAN:tr|A0A087WSZ2|A0A087WSZ2_HUMAN		54.53	1536.77	14	-0.7	769.39	51.43	388500	453000	197000	322000	32100
IILDLISESPIK	P61978|HNRPK_HUMAN:tr|Q5T6W2|Q5T6W2_HUMAN		46.58	1339.8	12	0.1	670.905	68.39	20700	56850	37300	90100	10200
LAVVAGVAAE	Q6N075|MFSD5_HUMAN:tr|F8VV69|F8VV69_HUMAN		31.17	898.512	10	0.3	899.52	48.4			235000	55600	91300
SVITQVFHV	Q00341|VIGLN_HUMAN:tr|C9JK79|C9JK79_HUMAN		38.45	1028.57	9	0.6	515.29	58.76			37400	156000	298000
VFIGNLNTLVVK	tr|G3V4C1|G3V4C1_HUMAN:tr|G3V2Q1|G3V2Q1_HUMAN:P07910|HNRPC_HUMAN:B7ZW38|HNRC3_HUMAN:P0DMR1|HNRC4_HUMAN:tr|A0A0G2JPF8|A0A0G2JPF8_HUMAN:O60812|HNRC1_HUMAN:tr|A0A0G2JNQ3|A0A0G2JNQ3_HUMAN:B2RXH8|HNRC2_HUMAN		43.59	1315.79	12	1.1	658.901	59.31	26150	24500	200000	29600	24000
VSFELFADKVPK	P62937|PPIA_HUMAN		60.13	1378.75	12	0.6	690.383	55	22800	36500	1040000	188000	118000
YAYDGKDYIAL	P30480|1B42_HUMAN:P30479|1B41_HUMAN:Q04826|1B40_HUMAN:P30486|1B48_HUMAN:Q31610|1B81_HUMAN:tr|A0A140T951|A0A140T951_HUMAN:P10316|1A69_HUMAN:P30447|1A23_HUMAN:P05534|1A24_HUMAN:P01892|1A02_HUMAN:P04222|1C03_HUMAN:tr|A0A140T9U0|A0A140T9U0_HUMAN:P30498|1B78_HUMAN:P30499|1C01_HUMAN		49.71	1290.61	11	1.1	646.315	79.35	480000	93400			625000
YAYDGKDYLAL	P17693|HLAG_HUMAN:tr|Q8MH48|Q8MH48_HUMAN:tr|Q5RJ85|Q5RJ85_HUMAN		49.71	1290.61	11	1.1	646.315	79.35	480000	93400			625000
YEELQSLAGK	P05787|K2C8_HUMAN		49.76	1136.57	10	2.4	1137.58	36.35	561500	3110000	19800	33900	71600
YISPDQLADLYK	P06733|ENOA_HUMAN		56.18	1424.72	12	1.1	713.367	60.5	142000	300000	148000		18500
YQYPVIIHL	Q9BW60|ELOV1_HUMAN		40.08	1144.63	9	1.5	573.322	61.77	0	198000	11800	198000	201000
ELEDATETADAM(+15.99)NR	P35579|MYH9_HUMAN	Oxidation (M)	48.16	1580.66	14	2.1	791.34	28.43	878000	7155000	5650	121000	108700
GVVDSDDLPLNVSR	P14625|ENPL_HUMAN		63.97	1484.75	14	2.3	743.383	49.54	423500	163200	20000	18350	40650
Q(-17.03)KVDSLLENLEK	tr|G3V4C1|G3V4C1_HUMAN:tr|G3V2Q1|G3V2Q1_HUMAN:P07910|HNRPC_HUMAN:B7ZW38|HNRC3_HUMAN:P0DMR1|HNRC4_HUMAN:tr|A0A0G2JPF8|A0A0G2JPF8_HUMAN:O60812|HNRC1_HUMAN:tr|A0A0G2JNQ3|A0A0G2JNQ3_HUMAN:B2RXH8|HNRC2_HUMAN	Pyro-glu from Q	52.06	1397.74	12	0.4	699.878	60.37	28100	55700	32900		13400
A(+42.01)DQLTEEQIAEFK		Acetylation (Protein N-term)	53.72	1562.75	13	1.3	782.381	63.8	646000	980500		6560	197500
AQYEDIANR	P05787|K2C8_HUMAN:O95678|K2C75_HUMAN		42.79	1078.5	9	-0.2	540.259	27.18	200000			488000	99400
AVFPSIVGR	P63261|ACTG_HUMAN:P60709|ACTB_HUMAN:Q6S8J3|POTEE_HUMAN:P68032|ACTC_HUMAN:P68133|ACTS_HUMAN:P63267|ACTH_HUMAN:A5A3E0|POTEF_HUMAN:Q9BYX7|ACTBM_HUMAN:P0CG38|POTEI_HUMAN:tr|A6NL76|A6NL76_HUMAN:tr|B8ZZJ2|B8ZZJ2_HUMAN		41	944.544	9	0.6	473.28	67.44	31100	149000	53750		191000
AYLEAIHNF	P53680|AP2S1_HUMAN:tr|X6R390|X6R390_HUMAN		40.77	1076.53	9	2.7	1077.54	73.18	90300				923500
DVNQQEFVR	P39019|RS19_HUMAN:tr|M0QYF7|M0QYF7_HUMAN:tr|M0R140|M0R140_HUMAN		44.22	1133.55	9	0.5	567.781	32.57	196000				82950
EYQKVWNLF	Q9H0J9|PAR12_HUMAN		44.56	1225.61	9	0.1	613.814	65.9	624500				578000
FIFSDTHEL	Q9UKK3|PARP4_HUMAN		27.69	1107.52	9	0.2	554.769	79.19	127000			85100	74850
FLDGNEMTL	Q9Y696|CLIC4_HUMAN		37.97	1038.47	9	1.2	1039.48	85.79	42500			102600	101250
FLEKLLPPV	O95372|LYPA2_HUMAN		29.96	1054.64	9	1.2	528.329	64.78			95350	1059000	133500
FLYPFPLAL	Q5BJD5|TM41B_HUMAN		35.26	1079.61	9	0	1080.61	98.71	13600	88500			37400
FVLPELPSV	P53990|IST1_HUMAN		36.11	999.564	9	1.7	500.79	92.68			62400	35500	153500
GEATVSFDDPPSAK	P35637|FUS_HUMAN:Q92804|RBP56_HUMAN:tr|A0A075B7D9|A0A075B7D9_HUMAN		57.6	1419.65	14	0.7	710.834	36.83	166500	344500			85850
GGNFGFGDSR	P22626|ROA2_HUMAN		45.85	1012.44	10	-0.4	507.225	34.95	102850	116000		230000	469000
GNFNYIEFTR	O14950|ML12B_HUMAN:P19105|ML12A_HUMAN:tr|J3QRS3|J3QRS3_HUMAN		51.86	1259.59	10	1	630.805	78.17	21300		59900	140000	163500
HQQSIPAVL	Q16864|VATF_HUMAN		28.27	991.545	9	1.5	496.781	40.39	151000				1040500
HVLDVIHEV	O75962|TRIO_HUMAN:tr|E7EPJ7|E7EPJ7_HUMAN		41.12	1059.57	9	0.4	530.793	42.81			26650		290000
IAQLEEQLDNETK	P35579|MYH9_HUMAN		52.17	1529.76	13	0.5	765.886	41.98	342000	832000			117000
IFVGGLNPEATEEK	tr|D6R9P3|D6R9P3_HUMAN:tr|D6RD18|D6RD18_HUMAN:tr|D6RBZ0|D6RBZ0_HUMAN		55.42	1502.76	14	2.4	752.39	47.2	30100	252000			73150
IYIKQIKTF	Q08999|RBL2_HUMAN		39.07	1152.69	9	0	577.353	41.85	271000				605000
KYDEIFYNL	Q9NZN4|EHD2_HUMAN		36.64	1203.58	9	0	602.798	61.46	294500				182500
KYNANFVTF	tr|I3VM54|I3VM54_HUMAN:Q9Y2K7|KDM2A_HUMAN		38.17	1102.54	9	1.6	1103.55	73.91	119500				513500
Q(-17.03)QYESVAAK	P08670|VIME_HUMAN:tr|B0YJC5|B0YJC5_HUMAN:tr|Q5JVS8|Q5JVS8_HUMAN	Pyro-glu from Q	45.44	1005.48	9	2.2	1006.49	30.51	185000			230000	64700
RYFDPANGKF	P13639|EF2_HUMAN		46.52	1213.59	10	0	405.537	57.19	165000				272000
RYLTVAAVF	P07437|TBB5_HUMAN:P68371|TBB4B_HUMAN		29.94	1038.59	9	0.1	520.3	57.1	375000				127000
SLYASSPGGVYATR	P08670|VIME_HUMAN		49.25	1427.7	14	0.8	714.86	53.78	449000		81100	56200	225000
SPIENIQRV	P35222|CTNB1_HUMAN		37.27	1054.58	9	1.2	528.296	49.92			24300		2670000
SQHGVIIQL	Q9P2R3|ANFY1_HUMAN		35.73	993.561	9	0.2	994.568	66.19	98850				1130000
SVLGSLSSV	Q9UKX7|NUP50_HUMAN		30.73	847.465	9	0.1	848.472	81.62			54900	284000	187500
SVPDPELIKTV	P35354|PGH2_HUMAN		36.83	1196.67	11	1.8	599.341	70.33				1480000	229500
TAMDVVYAL	P62805|H4_HUMAN		40.22	981.484	9	-0.2	491.749	69.07	142000				244500
VTVPPGPSL	P55036|PSMD4_HUMAN:A2A3N6|PIPSL_HUMAN:tr|Q5VWC4|Q5VWC4_HUMAN		42.55	865.491	9	-0.1	433.753	69.55	336000				503500
YEILTPNSIPK	P35579|MYH9_HUMAN		42.67	1273.69	11	0.8	637.854	49.83	62250	123700			36150
ALLGDLTKA	Q92973|TNPO1_HUMAN:O14787|TNPO2_HUMAN		22.95	900.528	9	-2.8	451.27	45.7			88350	558000	177000
ALPEIFTEL	P41091|IF2G_HUMAN:Q2VIR3|IF2GL_HUMAN		38.51	1031.55	9	1.1	1032.56	93.89			45600	164000	151000
ALQEMVHQV	Q14511|CASL_HUMAN		33.03	1053.53	9	0.7	527.771	36.84			74000		117000
AYSSYVHQY	Q92624|APBP2_HUMAN		33.99	1116.49	9	0.5	559.251	33.38			149000		240000
EAESSPFVER	P14625|ENPL_HUMAN		42.31	1149.53	10	0.8	575.773	31.28	189000	31500		75200	30500
IDEPLEGSEDR	P61978|HNRPK_HUMAN		48.63	1258.57	11	0.4	630.291	31.36	391000	1500000		14900	56600
IYTSSVNRL	P35606|COPB2_HUMAN		36.23	1051.57	9	0.2	526.79	33.76	455000				640000
NYPETLGRLLI	Q92503|S14L1_HUMAN:O43304|S14L5_HUMAN		39.12	1287.72	11	-0.7	644.866	85.41	209000				149000
S(+42.01)IHFSSPVFTSR	P08729|K2C7_HUMAN	Acetylation (Protein N-term)	44	1405.7	12	0.1	703.857	55.38	144000	935000	37600		27800
SLLENLEKI	tr|G3V4C1|G3V4C1_HUMAN:tr|G3V2Q1|G3V2Q1_HUMAN:P07910|HNRPC_HUMAN:B7ZW38|HNRC3_HUMAN:P0DMR1|HNRC4_HUMAN:tr|A0A0G2JPF8|A0A0G2JPF8_HUMAN:O60812|HNRC1_HUMAN:tr|A0A0G2JNQ3|A0A0G2JNQ3_HUMAN:B2RXH8|HNRC2_HUMAN		32.98	1057.6	9	-1.1	529.808	85.63			211500	951000	173000
SYIALPLTL	tr|J3KN36|J3KN36_HUMAN:Q5JPE7|NOMO2_HUMAN:tr|A0A087X117|A0A087X117_HUMAN:tr|A0A0G2JN29|A0A0G2JN29_HUMAN:P69849|NOMO3_HUMAN:Q15155|NOMO1_HUMAN		31.72	989.58	9	2	990.589	93.74	36000				29000
YAYDGKDYI	P30480|1B42_HUMAN:P30479|1B41_HUMAN:Q04826|1B40_HUMAN:P30486|1B48_HUMAN:Q31610|1B81_HUMAN:tr|A0A140T951|A0A140T951_HUMAN:P10316|1A69_HUMAN:P30447|1A23_HUMAN:P05534|1A24_HUMAN:P01892|1A02_HUMAN:P04222|1C03_HUMAN:tr|A0A140T9U0|A0A140T9U0_HUMAN:P30498|1B78_HUMAN:P30499|1C01_HUMAN		49.23	1106.49	9	0.6	554.254	43.61	756000				370000
YAYDGKDYL	P17693|HLAG_HUMAN:tr|Q8MH48|Q8MH48_HUMAN:tr|Q5RJ85|Q5RJ85_HUMAN		49.23	1106.49	9	0.6	554.254	43.61	756000				370000
YYLNDLERI	P04899|GNAI2_HUMAN:P19086|GNAZ_HUMAN		33.78	1197.6	9	1.4	599.81	81.99	119000				109000
AGLQ(+.98)FPVGR	P16104|H2AX_HUMAN:Q8IUE6|H2A2B_HUMAN:P20671|H2A1D_HUMAN:tr|A0A0U1RR32|A0A0U1RR32_HUMAN:tr|A0A0U1RRH7|A0A0U1RRH7_HUMAN:P04908|H2A1B_HUMAN:Q7L7L0|H2A3_HUMAN:Q96QV6|H2A1A_HUMAN:Q71UI9|H2AV_HUMAN:P0C0S5|H2AZ_HUMAN	Deamidation (NQ)	30.23	944.508	9	-1.1	473.261	63.02	137000	199000	170350		411500
ELPDGQVITIGNER	P63261|ACTG_HUMAN:P60709|ACTB_HUMAN:Q6S8J3|POTEE_HUMAN:P68032|ACTC_HUMAN:P68133|ACTS_HUMAN:P63267|ACTH_HUMAN:A5A3E0|POTEF_HUMAN:Q9BYX7|ACTBM_HUMAN:Q562R1|ACTBL_HUMAN		53.65	1539.79	14	1.2	770.903	47.19	82600	375500	45300		25950
IDATSASVLASR	P13667|PDIA4_HUMAN		51.92	1189.63	12	0.5	595.823	38.74	337000	451500	6880	77000	46150
ITPSYVAFTPEGER	P11021|GRP78_HUMAN		47.49	1565.77	14	0.5	783.894	47.58	175000	358500	22000	64900	21550
LEGLTDEINFLR	P05787|K2C8_HUMAN:tr|F8W1U3|F8W1U3_HUMAN		51.87	1418.74	12	0.3	710.378	67.82	13550	77700	8670	18000	15665
NAAPGVDL	P13645|K1C10_HUMAN:Q7Z3Y7|K1C28_HUMAN:Q7Z3Y8|K1C27_HUMAN:Q7Z3Z0|K1C25_HUMAN		27.24	755.381	8	-0.1	756.389	40.14	106500		9080		64150
TVDNFVALATGEK	P23284|PPIB_HUMAN		53.69	1363.7	13	-0.4	682.856	55.92	366000	366000	62200	59500	18100
DAGTIAGLNVLR	P11142|HSP7C_HUMAN:tr|E9PKE3|E9PKE3_HUMAN:tr|E9PI65|E9PI65_HUMAN		53.97	1198.67	12	0.5	600.341	56.29	127000	409500	138000	35100	41000
LSDGVAVLK	P10809|CH60_HUMAN		35.05	900.528	9	-1	451.271	36.09	118150	361000	59200	130000	59300
Q(-17.03)ITVNDLPVGR	P32119|PRDX2_HUMAN:Q06830|PRDX1_HUMAN	Pyro-glu from Q	40.26	1193.64	11	-1.1	597.827	60.02	13200	229500	129000	45000	18200
ALEEQLQQIR	P13645|K1C10_HUMAN		43.44	1226.66	10	0.9	614.339	39.85	29250	46700	54000	46600	58300
DSLLQDGEFSM(+15.99)DLR	P07737|PROF1_HUMAN	Oxidation (M)	40.57	1640.74	14	0.4	547.919	57.98	1890000	2135000	166000	131100	29050
GVDEVTIVNILTNR	P07355|ANXA2_HUMAN		57.23	1541.84	14	1.6	771.929	71.8	345000	432000	177900	237000	26850
KESYSVYVYK	P62807|H2B1C_HUMAN:P58876|H2B1D_HUMAN:tr|U3KQK0|U3KQK0_HUMAN:P57053|H2BFS_HUMAN:O60814|H2B1K_HUMAN		58.29	1264.63	10	1.3	633.325	32.27	138000	253000	146000	2020000	47100
NDLAVVDVR	P19338|NUCL_HUMAN		42.94	999.535	9	-0.6	500.774	39.78	140050	686000	53400	246000	32450
SVTEQGAELSNEER	P63104|1433Z_HUMAN:tr|E7EX29|E7EX29_HUMAN		62.73	1547.71	14	0.5	774.861	29.19	1120000	11605000	43100	212150	28900
TNEKVELQELNDR	P08670|VIME_HUMAN:P17661|DESM_HUMAN		64.59	1586.79	13	0.6	794.403	32.95	951600	603000	179000	1020000	101950
ILTDITKGV	P13639|EF2_HUMAN		38.6	958.57	9	-0.4	959.577	45			1050000	3610000	115000
PSPPPPPPP	Q8WX93|PALLD_HUMAN:Q9ULL5|PRR12_HUMAN:Q9H7N4|SFR19_HUMAN:P10323|ACRO_HUMAN:Q96T25|ZIC5_HUMAN:A6NF34|ANTRL_HUMAN:tr|A0A087WVT0|A0A087WVT0_HUMAN		30.49	881.465	9	-0.4	441.739	29.38	216000	329000	43700	264000	418000
ALAPGLPTA	Q9UMX5|NENF_HUMAN		27.5	809.465	9	0.4	810.472	50.05			222000	328000
ATGDMSGLLK	tr|C9JG97|C9JG97_HUMAN:Q13685|AAMP_HUMAN:tr|C9JEH3|C9JEH3_HUMAN		36.28	991.501	10	0.5	496.758	40.56	157000		123000
ATGSWDSFLK	P62879|GBB2_HUMAN:P62873|GBB1_HUMAN:tr|E9PCP0|E9PCP0_HUMAN:P16520|GBB3_HUMAN		41.94	1110.53	10	1.6	556.275	55.51	303000		296000
GTLDYILQR	tr|A0A1B0GTC3|A0A1B0GTC3_HUMAN:tr|A0A1B0GVH5|A0A1B0GVH5_HUMAN:Q9C0B1|FTO_HUMAN:tr|A0A1B0GU26|A0A1B0GU26_HUMAN		38.54	1077.58	9	1.4	539.799	52.52	260000		530000
KTYGEIFEK	O95298|NDUC2_HUMAN:tr|E9PRJ5|E9PRJ5_HUMAN		44.84	1113.57	9	1.4	557.793	30.97	226000		197000
RVQEAVESMVK	tr|E7EQY1|E7EQY1_HUMAN:Q96C01|F136A_HUMAN:tr|C9J2Y4|C9J2Y4_HUMAN		44.4	1274.67	11	0.2	425.896	29.46	546000		2510000
AALPNVYEV	P33992|MCM5_HUMAN		47.43	974.507	9	1.6	975.516	81.97			23500	320000	346000
AIDPHLLLSV	Q29RF7|PDS5A_HUMAN		33.21	1076.62	10	1	539.319	85.74			8305	398000	172500
DYFEEYGK	P22626|ROA2_HUMAN:tr|A0A087WUI2|A0A087WUI2_HUMAN		50.27	1049.43	8	1.1	525.725	43.66	19150	126000			92400
EWSPYTKIFQF	Q9Y6Y0|NS1BP_HUMAN		46.42	1444.7	11	1.4	723.36	89.96	19700				40850
FYLEGGFSKF	Q16828|DUS6_HUMAN		41.26	1193.58	10	0.1	597.795	84.52	39000				65600
GDATVSYEDPPTAK	Q01844|EWS_HUMAN:tr|A0A0D9SFL3|A0A0D9SFL3_HUMAN		57.91	1449.66	14	0.6	725.839	30.77	99050	732000			181500
GTIGLIHAV	P09936|UCHL1_HUMAN		32.83	879.518	9	1.6	880.526	64.74			49750	184000	8595000
GVLDTLTKV	Q99417|MYCBP_HUMAN:tr|A0A087WV05|A0A087WV05_HUMAN		31.2	944.554	9	0.6	473.285	81.18			18300		200000
HVLVTLGEK	P60660|MYL6_HUMAN:tr|G3V1V0|G3V1V0_HUMAN:tr|G8JLA2|G8JLA2_HUMAN:tr|F8VPF3|F8VPF3_HUMAN:tr|F8VZU9|F8VZU9_HUMAN:tr|F8W180|F8W180_HUMAN		39.92	994.581	9	0.3	498.298	39.08	10800		12700	350000	229000
HYILHNSFF	Q7Z3E1|PARPT_HUMAN		40.49	1176.57	9	0.8	589.294	51.72	47500				112000
IYGYVAEQF	tr|X6R2S6|X6R2S6_HUMAN		35.15	1088.52	9	2.8	1089.53	83.79	128000				77150
KFIDPIYQVW	tr|H3BMT1|H3BMT1_HUMAN:Q9NYV6|RRN3_HUMAN		39	1307.69	10	0.8	654.854	88.22	28100				55700
KYDPNVYSI	P06756|ITAV_HUMAN		25.89	1097.54	9	0.8	549.777	59.79	28100				48150
KYIENLDNITF	Q7Z3T8|ZFY16_HUMAN		42.18	1368.69	11	1.7	685.355	83.49	33100				27800
KYITDWQNVF	O75340|PDCD6_HUMAN		46.66	1312.65	10	0.2	657.33	84.86	17800				138000
KYTKIFNDF	tr|B0QZE2|B0QZE2_HUMAN:tr|B7Z2J6|B7Z2J6_HUMAN:tr|E7ENI9|E7ENI9_HUMAN:Q15326|ZMY11_HUMAN		47.62	1174.6	9	0.4	588.309	45.07	129000				170500
LYDIILKNF	Q06323|PSME1_HUMAN		42.41	1137.64	9	1.1	569.83	87.38	49400				49750
LYIVEPLKF	Q9UBS9|SUCO_HUMAN		32.95	1120.65	9	0.2	561.334	86.66	24000				159500
LYTEKFEEF	P40222|TXLNA_HUMAN		42.15	1204.57	9	1.1	1205.57	73.02	58300				1725000
NYISGIQTI	Q15393|SF3B3_HUMAN		42.21	1007.53	9	1.4	1008.54	81.97	77800				1004000
PEAFPALA	Q8NC51|PAIRB_HUMAN		39.38	814.423	8	1.5	815.431	79.21		196	7670		614000
PFVDHVFTF	Q8TDN6|BRX1_HUMAN		44.14	1107.54	9	0.2	554.777	85.66	17700				427000
PYLFHVVTF	P21359|NF1_HUMAN		41.79	1121.59	9	-0.5	561.803	87.87	26300				21350
QVFPGLLERV	Q9UBB4|ATX10_HUMAN		36.5	1156.66	10	0.2	579.338	60.56				375000	171000
QYAPLLAVF	Q9Y6E2|BZW2_HUMAN		41.45	1020.56	9	2.1	1021.57	94.73	62600				41650
RLYPWGVVEV	Q15019|SEPT2_HUMAN		38.11	1216.66	10	0.8	609.338	85.84				727000	39350
RWFDKSFTF	P50416|CPT1A_HUMAN		37.67	1232.6	9	0.2	617.306	83.71	30700				55550
SIIQRLLEV	P36873|PP1G_HUMAN:tr|F8VR82|F8VR82_HUMAN		35.15	1069.65	9	-0.3	535.832	89.12			26045	50300	32950
SLDDLLTNV	P07099|HYEP_HUMAN		24.83	988.508	9	0.8	989.516	90.32			9595	57800	22750
SLFPGKLEVV	Q13045|FLII_HUMAN		37.16	1087.63	10	-0.1	544.821	82.52				505000	88450
SLIRNLEQL	Q15833|STXB2_HUMAN		27.78	1084.62	9	1.1	543.32	82.1			26000		98800
SQADVIPAV	Q96EN8|MOCOS_HUMAN		23.97	898.476	9	-0.6	450.245	69.94			14800		168500
SQANIAQVL	Q10567|AP1B1_HUMAN:tr|A0A087X253|A0A087X253_HUMAN		30.17	942.513	9	1	943.522	73.41	243000				2795000
SYMGHFDLL	Q9BWJ5|SF3B5_HUMAN		44.78	1081.49	9	0.7	1082.5	84.5	235000				855000
SYNNFFRMF	P63151|2ABA_HUMAN:Q66LE6|2ABD_HUMAN		34.08	1224.54	9	0.7	613.277	71.06	29900				72150
TVTAM(+15.99)DVVYALK	P62805|H4_HUMAN	Oxidation (M)	41.25	1325.69	12	0.8	663.853	78.25	226650		51300		76250
TYDYNFHSF	Q9NR48|ASH1L_HUMAN		44.98	1192.48	9	-0.6	597.248	72.88	21000				201000
TYLPTSPLL	tr|B1AKJ5|B1AKJ5_HUMAN		41.21	1003.56	9	1.3	1004.57	87.9	75700				211500
VNVDEVGGEALGR	P68871|HBB_HUMAN		45.41	1313.66	13	1.7	657.837	57.97	23000				28600
VPAGGAVAV	P05387|RLA2_HUMAN		32.25	739.423	9	-0.2	740.43	33.98			61500	23200	608000
VRTPYTMSY	Q9BWF3|RBM4_HUMAN		35.92	1116.53	9	0.6	559.271	56.59			66700		94750
VYLPNINKI	O94844|RHBT1_HUMAN		34.27	1072.63	9	0.9	537.322	52.54	160000				299000
VYNENLVHMI	O75934|SPF27_HUMAN		36.88	1230.61	10	0.7	616.311	79.29	49600				218500
VYSPHVLNL	P50570|DYN2_HUMAN:tr|A0A0D9SFE4|A0A0D9SFE4_HUMAN:tr|A0A0U1RQP1|A0A0U1RQP1_HUMAN:Q05193|DYN1_HUMAN:Q9UQ16|DYN3_HUMAN		55.49	1040.57	9	0.1	521.29	49.79	139000				376500
VYTTTVHWL	Q6P2Q9|PRP8_HUMAN		36.65	1118.58	9	1.4	560.296	54.9	53700				130500
VYTVVDEMF	P53680|AP2S1_HUMAN:tr|X6R390|X6R390_HUMAN		45.26	1101.51	9	1.3	1102.51	90.28	95800				88350
VYVQHPITF	Q99732|LITAF_HUMAN:tr|I3L1P1|I3L1P1_HUMAN		43.22	1102.58	9	0.6	552.298	64.16	103000				172500
YYQNYFEKL	Q86TB9|PATL1_HUMAN		41.34	1266.59	9	1	634.304	79.76	47000				137500
YYTPITPHL	O95758|PTBP3_HUMAN		42.33	1103.57	9	0.8	552.79	75.45	92600				220500
APILIATDVASR	Q92841|DDX17_HUMAN:tr|H3BLZ8|H3BLZ8_HUMAN:P17844|DDX5_HUMAN		39.51	1225.7	12	1.1	613.859	65.17		198500	17800	44300	18700
ARFEELNADLFR	P11142|HSP7C_HUMAN:tr|E9PKE3|E9PKE3_HUMAN:P54652|HSP72_HUMAN		50.04	1479.75	12	0.6	494.257	51.54	12650		722000	416000	53500
DGTGVVEFVR	Q07955|SRSF1_HUMAN:tr|J3KTL2|J3KTL2_HUMAN		42.88	1077.55	10	0.1	539.78	46.69	62800	190500			34600
EYMKHTRLF	Q13045|FLII_HUMAN:tr|K7EQZ7|K7EQZ7_HUMAN		33.33	1223.61	9	0	408.878	40.13	138000				287000
FAADIISVL	Q13200|PSMD2_HUMAN		28.66	947.533	9	-1.6	474.773	93.23	33600	276000			84700
GDNITLLQSVSN	tr|A6NHK2|A6NHK2_HUMAN:P62304|RUXE_HUMAN		48.54	1259.64	12	0.5	630.825	58.11	77800	99700			16300
GIVEFSGKPAAR	Q15233|NONO_HUMAN		46.63	1230.67	12	-0.7	411.231	39.88	17400			15200	124000
KILDLETQL	Q5BJF6|ODFP2_HUMAN:tr|S4R3R9|S4R3R9_HUMAN		28.39	1071.62	9	0.7	536.816	53.95			78300		48300
KIQEILTQV	O00425|IF2B3_HUMAN		32.64	1070.63	9	0.5	536.324	68.33			170500		511000
KYMDINFDF	O94832|MYO1D_HUMAN:B0I1T2|MYO1G_HUMAN		38.93	1191.53	9	1.2	596.771	66.34	172000				37700
LITEDVQGK	P61247|RS3A_HUMAN:tr|E9PFI5|E9PFI5_HUMAN		41.34	1001.54	9	0	501.777	27.96	131500	512000		71100	31200
LLLDVPTAAV	P13284|GILT_HUMAN		39.09	1010.6	10	0.7	1011.61	88.45			37600	1890000	256000
LMDHTIPEV	O00560|SDCB1_HUMAN:tr|G5EA09|G5EA09_HUMAN		31.38	1053.52	9	0.3	527.766	45.71				992500	193000
LSEIDVSSEGVK	Q96C19|EFHD2_HUMAN		45.46	1261.64	12	1	631.828	38.33	124050	500500			39100
NLIDLDDLYV	Q8NI27|THOC2_HUMAN		30.43	1191.6	10	0.1	596.808	95.21			49200	40900	119000
NYIPRFWTF	Q02809|PLOD1_HUMAN		43.16	1242.62	9	-2.3	622.315	89.54	126000		17700		101000
SLITRLLEV	P62140|PP1B_HUMAN		31.07	1042.64	9	0.7	522.327	88.73			63900	130000	50700
SLLQTLYKV	P46060|RAGP1_HUMAN		30.33	1063.63	9	1.5	532.822	82.36			33700	631000	54000
TDLLLEPYNK	P35579|MYH9_HUMAN		39.79	1204.63	10	-0.3	603.324	47.57	115000	87000			90800
TLTEEGVIKV	Q9BZE4|NOG1_HUMAN		30.04	1087.61	10	0.5	544.814	63.05				316000	469000
VGVNGFGR	P04406|G3P_HUMAN		41.18	804.424	8	0.3	403.219	34.49	36800	260000			79300
YVFPGVTRL	Q9H0A9|SPC1L_HUMAN		26.22	1050.59	9	0.1	526.3	81.33		1230000		224000	58300
AGELTEDEVER	P62269|RS18_HUMAN		46.38	1246.57	11	0.9	624.292	29.72	196000	668000		121000	67800
ALASHLIEA	Q9NZN4|EHD2_HUMAN		31.65	923.508	9	0	462.761	37.45			88100	385500	99900
AYHELAQVY	Q9UNS2|CSN3_HUMAN		33.51	1092.52	9	-0.4	547.269	51.17			49700		39100
DAGTIAGLNVM(+15.99)R	P11021|GRP78_HUMAN	Oxidation (M)	37.63	1232.62	12	1.3	617.317	42.55	268000	585000	12100		55350
GDEELDSLIK	Q71UI9|H2AV_HUMAN:P0C0S5|H2AZ_HUMAN		38.54	1117.55	10	0.6	559.783	49.54	37900	232500			17750
HAYIISSL	Q9H4M9|EHD1_HUMAN:tr|A0A024R571|A0A024R571_HUMAN:Q9NZN3|EHD3_HUMAN		33.06	902.486	8	-0.9	452.25	64.41	19700			37200	29700
LSELEAALQR	P05787|K2C8_HUMAN		45.16	1128.61	10	0.8	565.315	46.03	226500	1352000		114000	53100
PM(+15.99)FIVNTNVPR	P14174|MIF_HUMAN	Oxidation (M)	42.35	1302.68	11	0.6	652.345	42.88	46000	239500	347000	454000	86650
SNVSDAVAQSTR	P60174|TPIS_HUMAN		50.31	1233.6	12	1.1	617.805	26.35	81900	557000		372000	22650
TYTDRVFFL	O15031|PLXB2_HUMAN		37.03	1160.59	9	-0.3	581.3	64.71	141000				70050
VMAPRTVLL	Q29836|1B67_HUMAN:P30475|1B39_HUMAN:Q31612|1B73_HUMAN:P30480|1B42_HUMAN:P30486|1B48_HUMAN:Q31610|1B81_HUMAN		33.8	998.595	9	0.4	500.305	45.87			51400		98400
EEQLQQIRAE	P13645|K1C10_HUMAN		38.93	1242.62	10	0.2	622.318	30.28	28100		62600		97700
ESETTTSLVLER	Q04837|SSBP_HUMAN		47.8	1363.68	12	0.2	682.849	39.78	123000	218500	18900	78400	24100
ESYSIYVYK	Q16778|H2B2E_HUMAN:Q8N257|H2B3B_HUMAN:P06899|H2B1J_HUMAN:Q6DN03|H2B2C_HUMAN		47.43	1150.55	9	1.7	576.285	44.54	34590	248500	114000	502000	59300
FTQAGSEVSALLGR	P06576|ATPB_HUMAN:tr|H0YH81|H0YH81_HUMAN:tr|F8W0P7|F8W0P7_HUMAN		55.61	1434.75	14	1.4	718.382	55.53	194000	95650	94200		18800
GLSTEGIYRV	Q9NRY4|RHG35_HUMAN		30.77	1093.58	10	0.9	547.796	41.83			36400	198500	50000
ILLAELEQLK	P08670|VIME_HUMAN		41.17	1168.71	10	0.4	585.361	62.64	38050	38500	70500	123000	33300
KIAPNTPQL	tr|J3KN36|J3KN36_HUMAN:Q5JPE7|NOMO2_HUMAN:tr|A0A087X117|A0A087X117_HUMAN:tr|A0A0G2JN29|A0A0G2JN29_HUMAN:P69849|NOMO3_HUMAN:Q15155|NOMO1_HUMAN		36.12	980.565	9	0.3	491.29	33.03			479000	185000	102000
LLDRFLATV	Q14094|CCNI_HUMAN		32.21	1046.61	9	0.3	524.314	61.49			181000	1200000	74000
TEELAYLK	P13645|K1C10_HUMAN		32.95	965.507	8	0.2	483.761	36.27			58550	54650	52300
TNQELQEINR	P07355|ANXA2_HUMAN:tr|H0YM50|H0YM50_HUMAN:A6NMY6|AXA2L_HUMAN		54.8	1243.62	10	0.1	622.815	28.2	467000	1064400		425000	14900
VLNEYFHNV	P53680|AP2S1_HUMAN:tr|X6R390|X6R390_HUMAN		28.72	1133.55	9	0.9	567.783	46.34			26700	150000	177000
DAGVIAGLNVLR	P0DMV8|HS71A_HUMAN:P34931|HS71L_HUMAN		38.46	1196.69	12	0.3	599.351	60.31	29950	180000	66300	36000	8140
DITSDTSGDFR	P04083|ANXA1_HUMAN		47.76	1212.53	11	0.9	607.271	37.01	519000	1660000	64700	102000	29700
NMYGKVVTV	O00267|SPT5H_HUMAN		36.59	1009.53	9	0.5	505.771	37.14			58050	348000	40050
VIPELNGK	P04406|G3P_HUMAN		35.09	868.502	8	-1.1	435.258	32.17	49700	1790000		93800	281500
AVTEQGAELSNEER	P27348|1433T_HUMAN		63.52	1531.71	14	1.5	766.864	27.95	1090000	2300000	27200	156450	16500
KLDPGSEETQTLVR	P26641|EF1G_HUMAN		59.55	1571.82	14	0.4	524.946	33.24	93900	311150	16200	139000	29800
ATANQIILK	tr|Q5JSC0|Q5JSC0_HUMAN		41.42	970.581	9	1	486.298	32.53	1040000		35000
AVALPLQTK	O43660|PLRG1_HUMAN		29.69	939.575	9	0.8	470.795	37.33	352000		158500
AVIGADSVTLK	Q9NYH9|UTP6_HUMAN		37.19	1072.61	11	0.1	537.314	39.53	192000		49650
EIIDLVLDR	P68363|TBA1B_HUMAN:tr|F5H5D3|F5H5D3_HUMAN:Q9BQE3|TBA1C_HUMAN:Q71U36|TBA1A_HUMAN:tr|F8VVB9|F8VVB9_HUMAN:tr|F8VS66|F8VS66_HUMAN		38.21	1084.61	9	0.2	543.314	63.77	67050	247000	68345	347000
GTMTGMLYK	Q5SRD1|TI23B_HUMAN:tr|B4DDK6|B4DDK6_HUMAN		45.99	1000.47	9	0.8	1001.48	38.67	383500		2230000
KLLEGEESRISL	P08670|VIME_HUMAN		52.21	1372.76	12	0.1	458.593	42.39			369000	158500
LLDVPTAAV	P13284|GILT_HUMAN		35.29	897.517	9	-0.1	898.524	58.65			67100	727500
QIFNGTFVK	P18124|RL7_HUMAN		45.56	1052.57	9	0.1	527.29	46.16	19200		99250
SIFDGRVVAK	tr|J3QQY2|J3QQY2_HUMAN:Q9UM00|TMCO1_HUMAN:tr|J9JIE6|J9JIE6_HUMAN		41	1090.61	10	0.3	546.314	37.15	237500		439000
SIYPSPTGV	Q6P2Q9|PRP8_HUMAN		34.98	919.465	9	0.6	920.473	46.74			127000	92700
SLDQPTQTV	Q99613|EIF3C_HUMAN:B5ME19|EIFCL_HUMAN		37.24	987.487	9	-0.2	988.494	33.9			1217500	1880000
TVAVPLVGK	tr|B4E1G1|B4E1G1_HUMAN		34.05	882.554	9	0	442.284	38.81	248000		55950
TVFSTSSLK	tr|M0QY91|M0QY91_HUMAN		32.42	968.518	9	1.4	969.527	36.44	225000		1206500
AIQDKLFQV	Q9BRQ6|MIC25_HUMAN:tr|J3QTA6|J3QTA6_HUMAN		30.11	1060.59	9	1	531.304	52.08			0	960000	331500
ALDTM(+15.99)NFDVIK	P11940|PABP1_HUMAN:tr|E7ERJ7|E7ERJ7_HUMAN:Q9H361|PABP3_HUMAN:tr|B1ANR0|B1ANR0_HUMAN:Q13310|PABP4_HUMAN	Oxidation (M)	36.27	1281.63	11	1.4	641.822	71.92	16400		35800		38300
AYLESFYKF	P61421|VA0D1_HUMAN:tr|F5GYQ1|F5GYQ1_HUMAN		32.02	1166.56	9	0.1	584.29	84.66	31500				253500
AYLHTTTTF	O15438|MRP3_HUMAN		36.63	1053.51	9	1.1	1054.52	55.46	45925				1925000
APPPPPPPP	P35241|RADI_HUMAN:Q5T4S7|UBR4_HUMAN:P46379|BAG6_HUMAN:tr|A0A024RCR6|A0A024RCR6_HUMAN:Q15637|SF01_HUMAN:tr|X6REW1|X6REW1_HUMAN:Q9Y4A5|TRRAP_HUMAN:Q9ULL5|PRR12_HUMAN:Q8IZD2|KMT2E_HUMAN:Q96Q04|LMTK3_HUMAN:tr|A0A087X250|A0A087X250_HUMAN:Q96S59|RANB9_HUMAN:tr|A0A087WZ37|A0A087WZ37_HUMAN:tr|A2A3D8|A2A3D8_HUMAN:O95271|TNKS1_HUMAN:tr|A0A087WZN9|A0A087WZN9_HUMAN:tr|A9Z1W1|A9Z1W1_HUMAN:Q5VSG8|MANEL_HUMAN:A…		36.43	865.47	9	1	433.743	30.4	388000	339000	141000	490000	363000
AYSRVQYQF	O75815|BCAR3_HUMAN		40.81	1160.56	9	1.3	581.289	41.29	16100				241500
EAFNM(+15.99)IDQNR	O14950|ML12B_HUMAN:P19105|ML12A_HUMAN:tr|J3QRS3|J3QRS3_HUMAN:P24844|MYL9_HUMAN	Oxidation (M)	37.2	1252.55	10	0.5	627.283	31.16	26600	190000			178500
FAQHGTFEYEYSQR	P23246|SFPQ_HUMAN		53.82	1761.77	14	-0.4	588.265	51.22			26500	252000	121000
FATHAAALSVR	P23246|SFPQ_HUMAN		41.71	1142.62	11	0.9	381.881	33.69	61600				147500
FAYDGKDYLTL	P13747|HLAE_HUMAN		50.95	1304.63	11	0.9	653.322	84.12	51400	37000			163000
IQHDLIFSL	Q16665|HIF1A_HUMAN		31.17	1084.59	9	1.4	543.304	85.68	77200			225000	157500
KIIDEDGLLNL	P35251|RFC1_HUMAN		33.52	1241.69	11	0.4	621.851	85.17			20300	41000	40250
KQVEEIFNL	P78347|GTF2I_HUMAN		34.57	1118.6	9	2	1119.61	80.25			20900		794500
KVPEWVDTV	P39019|RS19_HUMAN:tr|M0QYF7|M0QYF7_HUMAN:tr|M0R140|M0R140_HUMAN		47.44	1071.56	9	0.8	536.788	73.62			18680		1112000
KYISKPENL	Q9Y376|CAB39_HUMAN:tr|A0A087X0K1|A0A087X0K1_HUMAN:Q9H9S4|CB39L_HUMAN		33.41	1090.6	9	0.4	546.309	34.34	106900				271500
KYSPFVVSF	Q96DU7|IP3KC_HUMAN		32.78	1072.56	9	0.7	537.287	84	44700				31250
LAAARLAAA	P30101|PDIA3_HUMAN		38.38	826.502	9	-0.7	414.258	33.33			10800	33600	7895000
LYANMFERL	Q02790|FKBP4_HUMAN		37.3	1155.57	9	-1.2	578.794	83.23	43000				341000
NLPDEIYHV	Q9BV86|NTM1A_HUMAN		31.44	1098.53	9	1.2	550.275	71.67			28700	33300	278500
PYNDYFEYF	Q92769|HDAC2_HUMAN:Q13547|HDAC1_HUMAN		37.14	1256.5	9	0.3	629.259	92.83	30150				51950
PYTKVEESF	Q9BV10|ALG12_HUMAN		41.06	1098.52	9	0.6	550.269	50.61	34500				149500
Q(-17.03)LEEAEEEAQR	P35579|MYH9_HUMAN	Pyro-glu from Q	38.01	1313.57	11	0.5	657.794	45		396000			37750
RFEEAHFTF	Q9Y6X2|PIAS3_HUMAN		37.75	1182.55	9	0.1	395.189	68.6	115950				278500
RYSDSTFTF	Q8N3A8|PARP8_HUMAN:tr|D6RCA6|D6RCA6_HUMAN		28.86	1122.5	9	0	562.256	66.89	19400				176500
SRPENAIIY	P29401|TKT_HUMAN		26.35	1061.55	9	1.1	531.783	48.7			67950		447500
SVIDHIHLI	O14908|GIPC1_HUMAN		32.73	1045.59	9	0.2	523.803	78.35			1970	92400	266500
SYADQMFLL	Q8TEL6|TP4AP_HUMAN		38.31	1086.51	9	0.6	1087.51	93.79	87700				83350
SYISRTNQL	Q8WYP5|ELYS_HUMAN		38.07	1080.56	9	0.8	541.286	43.18	60550				526000
SYQRAFNEF	Q03169|TNAP2_HUMAN:tr|H0YLC0|H0YLC0_HUMAN		39.55	1160.53	9	1	581.27	61.69	18300				170500
TYIPVPAKI	Q11201|SIA4A_HUMAN		45.75	1000.6	9	0.1	501.305	70.96	27000				346000
TYLPAPEGLKF	tr|J3QSU6|J3QSU6_HUMAN:P24821|TENA_HUMAN:tr|F5H7V9|F5H7V9_HUMAN		37.13	1234.66	11	1.6	618.338	82.94	40750				37900
VFTSRSAAF	P08729|K2C7_HUMAN		39.91	984.503	9	0.2	493.259	48.73	50200				136000
VQIEEVRQV	Q12905|ILF2_HUMAN:tr|A0A0A0MRL0|A0A0A0MRL0_HUMAN		33.94	1098.6	9	0.4	550.309	45.63				128000	80750
VQQTVQDLFGR	P38646|GRP75_HUMAN		38.07	1289.67	11	1.4	645.845	47.49			24300	32300	18150
VVVDPIQSV	O00487|PSDE_HUMAN		29.21	954.539	9	0.4	478.277	78.45			44750		323500
VYGPLPQSF	P13073|COX41_HUMAN		49.61	1006.51	9	0.4	1007.52	83.48	52800				503500
VYNPVIYVF	Q9H1Y3|OPN3_HUMAN		33.08	1112.59	9	0.4	557.303	93.32	84300				203750
YGEPGEVFINK	P23246|SFPQ_HUMAN		49.65	1251.61	11	-0.2	626.814	58.97	8980			13700	195000
YYFEGIKQTF	O95433|AHSA1_HUMAN		59.26	1294.62	10	0.7	648.319	81.95	50500				1380000
APEEHPVLL	P63261|ACTG_HUMAN:P60709|ACTB_HUMAN:A5A3E0|POTEF_HUMAN		35.63	1003.53	9	-0.5	502.774	52.24		125000	74600		88200
DAGQISGLNVLR	P38646|GRP75_HUMAN		53	1241.67	12	2	621.845	52.34	88300	32700			28500
DLEGLSQR	P35579|MYH9_HUMAN		37.53	916.461	8	-0.2	459.238	32.45	184000	297000			152000
DYQALRTSI	Q00610|CLH1_HUMAN		37.67	1065.55	9	1.5	533.781	61.24	41550		5610		36900
ELNITAAK	P62081|RS7_HUMAN		36.82	858.481	8	-1	430.247	28.87	59400				39400
EQEVNILK	P35579|MYH9_HUMAN		38.64	971.529	8	1.4	486.772	33.8	66450	124000			156000
FAIPLIEKL	Q9NR30|DDX21_HUMAN		29.24	1042.64	9	-2	522.327	88.65	20200	410000			283000
FVTFDDHD	P22626|ROA2_HUMAN:tr|A0A087WUI2|A0A087WUI2_HUMAN:P09651|ROA1_HUMAN:P51991|ROA3_HUMAN:tr|F8VZ49|F8VZ49_HUMAN:Q32P51|RA1L2_HUMAN:tr|H0YH80|H0YH80_HUMAN		35.62	994.403	8	1.3	498.209	54.98	62300				71000
GYPLWKVTF	P00491|PNPH_HUMAN:tr|G3V5M2|G3V5M2_HUMAN		39.26	1109.59	9	0.9	555.803	86.59	88900				39900
HIPDVITYL	tr|E9PNM1|E9PNM1_HUMAN:P37268|FDFT_HUMAN		30.77	1069.58	9	0.8	535.798	85.39		96450		112000	75800
IYIKHPHLF	Q9H147|TDIF1_HUMAN		30.64	1166.66	9	-0.6	389.894	37.61	144000				441000
KALQFLEEV	P40227|TCPZ_HUMAN		35.91	1075.59	9	0.7	538.803	82.09			20700		483000
KLVGEFLEV	Q15046|SYK_HUMAN		32.68	1032.59	9	-0.5	517.3	81.25			23305	161000	114000
KYEELFPAF	P54920|SNAA_HUMAN		37.2	1142.56	9	-0.3	572.289	85.86	178000				109000
KYM(+15.99)DVQFDF	O00159|MYO1C_HUMAN	Oxidation (M)	31.47	1207.52	9	0.3	604.768	78.6	111000				112000
NFGIGQDIQPK	P62424|RL7A_HUMAN		38.45	1215.62	11	0.1	608.82	42.74	237000		13600	31100	29300
RYALQMEQL	P05783|K1C18_HUMAN		26.73	1150.58	9	0.2	576.298	72.84	19700				92000
STGEAFVQFASK	P31942|HNRH3_HUMAN		54.7	1270.62	12	0.7	636.317	44.04		104250		44400	29100
SYTRLFSNF	Q9NZI7|UBIP1_HUMAN		41.86	1133.55	9	1.2	567.783	82.09	21000				84800
TYQVLAVTF	Q96DI7|SNR40_HUMAN		34.12	1040.55	9	2.2	1041.56	89.91	76900				27500
VYAQVARLF	Q96ST3|SIN3A_HUMAN		39.12	1065.6	9	1	533.806	80.37	36200				78900
YVIDPIKGLKL	Q15149|PLEC_HUMAN		40.58	1257.77	11	0.4	420.264	58.4				956000	35900
ALPDQGIAKA	P78318|IGBP1_HUMAN		34.47	982.545	10	1	492.28	37.58			22700		62650
ELISNASDALDKIR	P08238|HS90B_HUMAN:P14625|ENPL_HUMAN:Q58FF7|H90B3_HUMAN:Q58FF8|H90B2_HUMAN:Q58FF6|H90B4_HUMAN		58.63	1543.82	14	-0.7	515.614	49.29	170000	97600			60550
EQISDIDDAVR	P53999|TCP4_HUMAN		37.08	1259.6	11	0.9	630.808	40.29	322000	454500		25900	29100
EQVANSAFVER	P08238|HS90B_HUMAN:Q58FF7|H90B3_HUMAN		39.44	1248.61	11	0.1	625.312	30.26	17900	509000	65600	458000	66950
ILDPHVVLL	Q99567|NUP88_HUMAN		27.99	1017.62	9	1.8	509.819	61.39		152000	22680	1230000	36400
LAVNM(+15.99)VPFPR	P07437|TBB5_HUMAN:P68371|TBB4B_HUMAN:Q9BVA1|TBB2B_HUMAN:Q13509|TBB3_HUMAN:tr|A0A0B4J269|A0A0B4J269_HUMAN:Q9BUF5|TBB6_HUMAN:Q3ZCM7|TBB8_HUMAN:A6NNZ2|TBB8L_HUMAN:tr|Q5SQY0|Q5SQY0_HUMAN:Q9H4B7|TBB1_HUMAN	Oxidation (M)	37.59	1158.62	10	0.7	580.319	47.88	28150		177000	61300	50000
QLDDLKVEL	P42766|RL35_HUMAN:tr|F2Z388|F2Z388_HUMAN		32.58	1071.58	9	-0.8	1072.59	54.87			47650	1760500	55950
YYFPVKNVI	Q15393|SF3B3_HUMAN		37.79	1141.62	9	-1.1	571.815	82.29	21400			48600	21500
A(+42.01)GLNSLEAVKR	P67936|TPM4_HUMAN	Acetylation (Protein N-term)	55.48	1198.67	11	-2.8	600.339	43.93	278500	558000	23700	30900	16000
FLIPNASQAESK	P63104|1433Z_HUMAN:tr|E7EX29|E7EX29_HUMAN		43.04	1303.68	12	0.7	652.846	42.98	106000	468500	19800	46500	32800
GLAITFVSDENDAK	Q13838|DX39B_HUMAN:O00148|DX39A_HUMAN		60.75	1478.73	14	0.6	740.37	51.95	325500	172000	118000	213000	23600
IDIIPNPQER	P08238|HS90B_HUMAN:Q58FF7|H90B3_HUMAN		33.37	1193.64	10	-0.2	597.827	45.5	162000	518000		70500	65100
IQLVEEELDRAQER	P67936|TPM4_HUMAN:tr|A0A087WWU8|A0A087WWU8_HUMAN:tr|Q5HYB6|Q5HYB6_HUMAN:tr|J3KN67|J3KN67_HUMAN:tr|Q5TCU3|Q5TCU3_HUMAN:tr|Q5TCU8|Q5TCU8_HUMAN:tr|K7ENT6|K7ENT6_HUMAN:P09493|TPM1_HUMAN:tr|Q6ZN40|Q6ZN40_HUMAN:P07951|TPM2_HUMAN:tr|K7ERG3|K7ERG3_HUMAN:P06753|TPM3_HUMAN:tr|H7BYY1|H7BYY1_HUMAN:tr|B7Z596|B7Z596_HUMAN:tr|H0YKX5|H0YKX5_HUMAN:tr|F5H7S3|F5H7S3_HUMAN:tr|H0YK48|H0YK48_HUMAN:tr|H0YNC7|H0YNC7_HUM…		49.66	1726.88	14	-0.1	576.635	45.76	479500	364000	1300000	82700	93600
IYIAGHPAF	tr|M0QXS5|M0QXS5_HUMAN:P14866|HNRPL_HUMAN:tr|B4DVF8|B4DVF8_HUMAN		30.77	987.518	9	0.4	494.766	46.42	144000				172000
Q(-17.03)KDYETATLSEIK	P12814|ACTN1_HUMAN:tr|H9KV75|H9KV75_HUMAN	Pyro-glu from Q	50.44	1507.74	13	1.4	754.879	46.4	274000	131000	57000	119000	18400
RNVSTGDVNVE	P13645|K1C10_HUMAN		35.26	1188.57	11	1.1	595.295	30.27	107750	35300			64400
RYLEQLHQL	P40763|STAT3_HUMAN		48.06	1198.65	9	0	400.556	38.13	239000				282000
RYLTVATVF	Q13509|TBB3_HUMAN:tr|A0A0B4J269|A0A0B4J269_HUMAN:Q9BUF5|TBB6_HUMAN		34.83	1068.6	9	1.1	535.306	58.21	133000				70800
SQIHDIVLVGGSTR	P11142|HSP7C_HUMAN:tr|E9PKE3|E9PKE3_HUMAN		46.27	1480.8	14	-0.1	494.607	37.44	93400		292000	862000	62400
VELQELNDR	P08670|VIME_HUMAN:P17661|DESM_HUMAN		41.18	1114.56	9	0.2	558.288	35.69	380500	120000	11800	16000	51900
A(+42.01)TNFLAHEK	tr|A0A087X1X7|A0A087X1X7_HUMAN:tr|E9PRY8|E9PRY8_HUMAN	Acetylation (N-term)	48.03	1071.53	9	0.9	536.775	40.91	88200	487500		32000	55400
DTQSGSLLFIGR	P50454|SERPH_HUMAN		51.01	1292.67	12	0.9	647.344	58.19	191500	163000	151000	348000	25450
IGPLGLSPK	P30050|RL12_HUMAN		32.53	880.538	9	0	441.276	40.84	56500	204500	15000		29100
ISEQFTAM(+15.99)FR	P07437|TBB5_HUMAN:P68371|TBB4B_HUMAN:Q9BVA1|TBB2B_HUMAN:Q13509|TBB3_HUMAN:tr|A0A0B4J269|A0A0B4J269_HUMAN	Oxidation (M)	27.43	1244.59	10	0.9	623.301	46.03	25000	303000	539000	519000	147000
NELESYAYSLK	P11021|GRP78_HUMAN		48.06	1315.63	11	0.9	658.823	49.91	298000	312500	20700	34500	10565
Q(-17.03)EYDESGPSIVHRK	P63261|ACTG_HUMAN:P60709|ACTB_HUMAN:Q6S8J3|POTEE_HUMAN:A5A3E0|POTEF_HUMAN:Q9BYX7|ACTBM_HUMAN:P0CG38|POTEI_HUMAN:P0CG39|POTEJ_HUMAN	Pyro-glu from Q	52.75	1626.76	14	0.3	543.262	31.04	294000	1080000	137000	639000	50850
QGVVTTLENV	P02751|FINC_HUMAN:tr|H0Y7Z1|H0Y7Z1_HUMAN		24.9	1058.56	10	0.2	530.288	35.15			194000	110000	90850
TLTIVDTGIGM(+15.99)TK	P07900|HS90A_HUMAN:Q14568|HS902_HUMAN:Q58FG1|HS904_HUMAN	Oxidation (M)	30.41	1364.72	13	0.4	683.369	44.8	588500	805500	581000	1100000	176800
TLTLVDTGIGM(+15.99)TK	P08238|HS90B_HUMAN:Q58FF8|H90B2_HUMAN	Oxidation (M)	30	1364.72	13	0.4	683.369	44.8	588500	805500	581000	1100000	176800
ALEAANGELEVK	P08727|K1C19_HUMAN		47.18	1242.65	12	1.3	622.331	36.77	320000	3030000	26350	33800	36900
DFLAGGVAAAISK	P05141|ADT2_HUMAN		44.15	1218.66	13	0.1	610.338	59.06	59250	181500	133000		9210
EGDVLTLLESER	P62857|RS28_HUMAN		49.91	1359.69	12	-0.1	680.851	64.9	113000	353000		45050	5720
GILAADESTGSIAK	P04075|ALDOA_HUMAN:tr|H3BPS8|H3BPS8_HUMAN		52.47	1331.69	14	0.5	666.854	38.31	1570000	1563000	125000	480000	76400
KYEELQIT	P04264|K2C1_HUMAN:P04259|K2C6B_HUMAN		32.7	1022.53	8	1.3	512.272	37.65	18900	125000	84681.5	52400	34100
YQAVTATLEEK	P40429|RL13A_HUMAN		43.1	1251.63	11	0.4	626.825	35.64	89700	290000	60300	408000	22400
AEVDAAMAA	P22626|ROA2_HUMAN:tr|A0A087WUI2|A0A087WUI2_HUMAN		35.71	847.375	9	2.7	848.384	34.06	281000	1390000
AIAQAESLRYK	P23396|RS3_HUMAN:tr|H0YCJ7|H0YCJ7_HUMAN:tr|H0YF32|H0YF32_HUMAN		37.72	1248.68	11	0.3	417.235	28.4	54600		34500
AQYEDIAQK	P04264|K2C1_HUMAN		51.94	1064.51	9	0.3	533.264	25.29	71800		10600
ATDPNILGR	P78527|PRKDC_HUMAN		39.3	955.509	9	0.5	478.762	32.79	151500		17750
ATFPLSVQK	P26196|DDX6_HUMAN		43.53	989.555	9	1.1	495.785	41.26	121000		279000
ATSVITIVK	O15525|MAFG_HUMAN		36.77	930.575	9	0	466.295	38.98	118000		84800
ATVAVPLVGK	tr|B4E1G1|B4E1G1_HUMAN		43.53	953.591	10	-0.7	477.802	40.63	125000		22600
GEFSITYKP	tr|A0A0B4J2B4|A0A0B4J2B4_HUMAN:P62841|RS15_HUMAN:tr|K7ELC2|K7ELC2_HUMAN		39.42	1040.52	9	1.9	521.267	45.74	616000	2180000
GQYGNPLNK	O14672|ADA10_HUMAN		34.19	989.493	9	0	495.754	27.64	249000		107000
GTMEWIMIK	tr|C9JAX8|C9JAX8_HUMAN:Q8WVI0|SMIM4_HUMAN		38.5	1107.55	9	1	554.781	58.6	57700		46000
HVIETLIGK	P48643|TCPE_HUMAN:tr|E9PCA1|E9PCA1_HUMAN		43.38	1008.6	9	-0.1	505.306	33.73	37600		243000
ILDQKINEV	P11926|DCOR_HUMAN		29.27	1070.6	9	0.5	536.306	36.37			213500	321500
KIFSGVFVK	tr|R4GMU7|R4GMU7_HUMAN:Q6DKI1|RL7L_HUMAN		33.69	1023.61	9	0.6	512.813	37.85	40700		277000
KVFAGYYTK	O00469|PLOD2_HUMAN:tr|E7ETU9|E7ETU9_HUMAN		42.17	1075.57	9	-1	538.792	29.63	33600		10100
LLGPRLVLA	P49755|TMEDA_HUMAN:tr|G3V2K7|G3V2K7_HUMAN		21.7	950.628	9	0.5	476.321	54.15			1660000	1240000
LTEQYNEQY	Q9BWF3|RBM4_HUMAN		49.54	1186.51	9	0.7	1187.52	35.45		6330000		686000
NSDPGLAVGY	P49746|TSP3_HUMAN:P35443|TSP4_HUMAN:P49747|COMP_HUMAN		46.08	991.461	10	1.6	992.47	46.12		2280000		427000
NSDVSLLNY	Q86Z02|HIPK1_HUMAN		38.57	1023.49	9	1.1	1024.5	56.86		736000		682000
NTDSPLRY	P08865|RSSA_HUMAN		47.04	964.461	8	1.2	965.47	30.47		86300000		7940000
Q(-17.03)IFHPEQLITGK	Q9H853|TBA4B_HUMAN	Pyro-glu from Q	37.97	1392.74	12	1.1	697.378	63.76	74150	308500	53500	28200
QTYVGITEK	O75643|U520_HUMAN		39.45	1037.54	9	0.7	519.777	27.9	59300		159000
RADDTFEAL	tr|B8ZZU8|B8ZZU8_HUMAN:Q15370|ELOB_HUMAN:tr|I3L0M9|I3L0M9_HUMAN		27.07	1036.48	9	0	519.249	43.78	2660000		74700
REYQELMSV	P08729|K2C7_HUMAN:P19013|K2C4_HUMAN		35.52	1153.54	9	0.7	577.779	45.29	204000	129000
RLDELGGVYL	P04844|RPN2_HUMAN:tr|F2Z3K5|F2Z3K5_HUMAN		29.72	1133.61	10	0.8	1134.62	58.54			587000	1610000
RVFVVGVGMTK	P22307|NLTP_HUMAN		46.5	1191.68	11	0.8	398.234	37.22	70500		76500
SENPSVYVP	P26368|U2AF2_HUMAN:tr|K7ENG2|K7ENG2_HUMAN		34.09	990.466	9	1.6	991.475	45.91	132000	6320000
SILPAIFQK	Q5BJD5|TM41B_HUMAN		30.31	1015.61	9	0.2	508.811	59.2	272000		32800
SITSVFITK	Q9Y4A5|TRRAP_HUMAN		31.72	994.57	9	-0.4	498.292	45.98	157000		476000
SLFGSPVAK	Q9ULH7|MKL2_HUMAN		30.77	904.502	9	0	453.258	37.16	146250		68550
SLLPPDALVGL	Q15437|SC23B_HUMAN		27.79	1093.64	11	0.8	547.827	81.44			487000	2585000
SSDPASQLSY	Q08050|FOXM1_HUMAN		41.5	1053.46	10	0.4	1054.47	40.62		1990000		494000
STDPSVLGKY	Q14469|HES1_HUMAN		46.64	1065.53	10	0	533.774	35.83		2970000		2050000
STFNQVVLK	tr|G3V203|G3V203_HUMAN:tr|H0YHA7|H0YHA7_HUMAN:Q07020|RL18_HUMAN:tr|J3QQ67|J3QQ67_HUMAN:tr|A0A075B7A0|A0A075B7A0_HUMAN		44.51	1034.58	9	0.1	518.295	38.53	188000		147000
TLWVDPYEV	P62324|BTG1_HUMAN		37.43	1120.54	9	0	1121.55	71.52			87150	442000
VMAPRTLIL	P04222|1C03_HUMAN:tr|A0A140T9U0|A0A140T9U0_HUMAN:P30504|1C04_HUMAN:P30505|1C08_HUMAN:tr|A0A140T930|A0A140T930_HUMAN:Q29960|1C16_HUMAN:Q29963|1C06_HUMAN:tr|A0A140T962|A0A140T962_HUMAN:tr|A0A0G2JIF0|A0A0G2JIF0_HUMAN:P30510|1C14_HUMAN		35.21	1012.61	9	0.8	507.313	51.73		68200	350000
VMAPRTLLL	P13746|1A11_HUMAN:P16188|1A30_HUMAN:P04439|1A03_HUMAN:P30455|1A36_HUMAN:P30443|1A01_HUMAN:P30459|1A74_HUMAN:tr|B0UXQ0|B0UXQ0_HUMAN		35.21	1012.61	9	0.8	507.313	51.73		68200	350000
VMDSKIVQV	P52294|IMA5_HUMAN:O60684|IMA7_HUMAN:O15131|IMA6_HUMAN		38.8	1017.55	9	0.5	509.784	37.96			379000	110000
VTEIDQDKY	P21333|FLNA_HUMAN:tr|Q5HY54|Q5HY54_HUMAN:tr|Q60FE5|Q60FE5_HUMAN		47.12	1109.52	9	1	1110.53	26.93		23800000		859000
YSDPSTGEPATY	Q15149|PLEC_HUMAN		62.89	1286.53	12	0.7	1287.54	36.08		2190000		498000
AARLPLDAA	Q14956|GPNMB_HUMAN		36.14	896.508	9	-0.2	449.261	48.16			3860		247500
APRQPGLMA	Q9Y6H1|CHCH2_HUMAN:Q5T1J5|CHCH9_HUMAN		35.15	939.496	9	0.8	470.756	31.84			60600		3955000
AQDFRVLYV	Q9BZG8|DPH1_HUMAN		38.06	1109.59	9	0.1	555.801	80.89				52200	192000
A(+42.01)SNVTNKTD	tr|G3V4C1|G3V4C1_HUMAN:tr|G3V2Q1|G3V2Q1_HUMAN:P07910|HNRPC_HUMAN	Acetylation (Protein N-term)	43.28	990.462	9	0.4	496.238	24.42	23800				691500
AVVIVDDR	P23246|SFPQ_HUMAN:Q15233|NONO_HUMAN		32.68	885.492	8	0.7	443.753	36.58				384000	512500
AYMPHTFFI	O15294|OGT1_HUMAN		33.51	1125.53	9	1.2	563.774	85.53	23600				32600
DYSSILQKF	Q96RU3|FNBP1_HUMAN:tr|H0Y7W6|H0Y7W6_HUMAN		46.97	1099.55	9	1.2	550.785	85.68	27800				111500
EITALAPSTMK	P63261|ACTG_HUMAN:P60709|ACTB_HUMAN:P68032|ACTC_HUMAN:P68133|ACTS_HUMAN:P63267|ACTH_HUMAN:tr|A6NL76|A6NL76_HUMAN		49.59	1160.61	11	-0.1	581.313	40.07	53700				183000
EYNNNFHVL	Q8NFU5|IPMK_HUMAN		33.25	1148.53	9	0.4	575.27	66.4	21200				307500
EYPDRIM(+15.99)NTF	P07437|TBB5_HUMAN:P68371|TBB4B_HUMAN:Q9BVA1|TBB2B_HUMAN:Q13509|TBB3_HUMAN:tr|A0A0B4J269|A0A0B4J269_HUMAN	Oxidation (M)	35.46	1300.58	10	0.9	651.296	61.76	687000				2410000
FVDPNGKISL	Q92538|GBF1_HUMAN		42.15	1088.59	10	0.8	545.301	68.53			9220		381000
FVFPGELLL	Q15758|AAAT_HUMAN		33.42	1033.58	9	1.9	1034.59	97.99		420000			367000
FVIRNIVEA	P62854|RS26_HUMAN		36.71	1059.61	9	0.3	530.811	75.36				82600	523500
GLADNTVIAKV	P26639|SYTC_HUMAN		43.54	1099.62	11	0.9	550.82	64.7				191000	165000
GLSQSALPYR	P62277|RS13_HUMAN:tr|J3KMX5|J3KMX5_HUMAN:tr|E9PS50|E9PS50_HUMAN		28.55	1090.58	10	1.3	546.297	48.35	183000				46350
GVLPNIQAV	P16104|H2AX_HUMAN:Q8IUE6|H2A2B_HUMAN:P20671|H2A1D_HUMAN:tr|A0A0U1RR32|A0A0U1RR32_HUMAN:tr|A0A0U1RRH7|A0A0U1RRH7_HUMAN:P04908|H2A1B_HUMAN:Q7L7L0|H2A3_HUMAN:Q96QV6|H2A1A_HUMAN		37.57	909.528	9	0.9	910.536	83.55			41000		478000
IFIDPGYQTF	Q9UBW7|ZMYM2_HUMAN		41.01	1199.59	10	-1.3	600.8	89.08	12000				113000
IILEEGKEILV	tr|E9PK25|E9PK25_HUMAN		41.23	1254.74	11	0.8	628.38	80.68				305000	157500
ITVTSEVPFSK	P35268|RL22_HUMAN		42.52	1206.65	11	-0.7	604.332	46.17	180000				37350
IVAPGTFEV	Q12905|ILF2_HUMAN:tr|A0A0A0MRL0|A0A0A0MRL0_HUMAN		47.39	931.501	9	0.8	932.51	82.35				310000	186500
KYIEGVSDF	Q9Y573|IPP_HUMAN		40.22	1056.51	9	0.8	529.264	65.04	17000				286000
LLIDELNKL	Q9NQW6|ANLN_HUMAN		24.85	1069.64	9	-2.5	535.825	86.36				71500	62500
LLPDLIQKV	P55786|PSA_HUMAN:tr|E9PLK3|E9PLK3_HUMAN		29.5	1037.65	9	0.3	519.832	57.81				204000	64800
LTDPAIVKV	Q01780|EXOSX_HUMAN		32.14	954.575	9	-0.2	478.295	58.36				59500	98700
LYADVGGKQF	P51571|SSRD_HUMAN		49.93	1096.56	10	0.4	549.285	56.24	43700				1415000
LYLPSFFTY	Q9NZJ7|MTCH1_HUMAN		38.68	1149.57	9	1.1	1150.58	96.55	141000				739500
LYPEGLAQL	P61421|VA0D1_HUMAN:tr|F5GYQ1|F5GYQ1_HUMAN		36.18	1002.54	9	1.7	1003.55	85.82	83500				353500
NQWDGTQHGV	P46939|UTRO_HUMAN		30.33	1140.49	10	0.7	571.255	34.87				70300	1285000
RFLNDPGHLLW	tr|A0A0G2JKY0|A0A0G2JKY0_HUMAN:tr|A0A140TA46|A0A140TA46_HUMAN:tr|A0A096LP39|A0A096LP39_HUMAN:tr|A0A0G2JIT5|A0A0G2JIT5_HUMAN:tr|A0A140T9R9|A0A140T9R9_HUMAN		40.54	1366.71	11	-0.4	456.579	84.46	15800				28850
RYLDEINLL	P30679|GNA15_HUMAN		23.32	1147.62	9	0.9	574.82	85.42	136000				145500
SAAFPGASL	Q15038|DAZP2_HUMAN:tr|S4R3Q0|S4R3Q0_HUMAN		38.23	819.413	9	0.7	820.42	73.78	34900				540500
SLITLIEKV	O75976|CBPD_HUMAN		24.93	1014.63	9	0	508.324	88.07				116000	67650
SPVFTSRSA	P08729|K2C7_HUMAN		39.65	950.482	9	0	476.248	27.26				82500	8505000
SQMPTVIYV	Q5T3J3|LRIF1_HUMAN		35.05	1036.53	9	-1.1	1037.53	85.06				39700	57500
STIAILNSV	P42695|CNDD3_HUMAN		26.97	916.523	9	0.3	459.269	85.17				18100	104900
SVLKSLVEI	O00410|IPO5_HUMAN:tr|H0Y8C6|H0Y8C6_HUMAN		35.81	986.601	9	0.2	494.308	82.22			23700		270000
SYMLVNENRF	O95751|LDOC1_HUMAN		41.21	1271.6	10	0.5	424.873	72.24	10100				447500
SYREDPIVY	P08581|MET_HUMAN		33.11	1140.55	9	0.6	571.28	56.17			5090		484000
TIPEAFRGV	O00299|CLIC1_HUMAN		33.53	988.534	9	0.3	495.274	65.36			32000		3780000
TYKVISNEF	tr|A0A0D9SG77|A0A0D9SG77_HUMAN:tr|A0A1B0GVL3|A0A1B0GVL3_HUMAN:Q05086|UBE3A_HUMAN		37.74	1099.55	9	0.4	550.785	43.87	87100				72050
TYLSIIHSL	tr|H0Y2S9|H0Y2S9_HUMAN:tr|H0Y7E2|H0Y7E2_HUMAN		33.06	1045.58	9	-1.3	523.797	83.67	6440				62700
TYSPALNKMF	tr|A0A0U1RQC9|A0A0U1RQC9_HUMAN		47.17	1170.57	10	0.4	586.295	73.74	14100				1750000
VAQLEQVYIR	P62318|SMD3_HUMAN		34.7	1217.68	10	0.9	609.846	61.9				103000	72600
VFYPYPQYF	Q3SXM5|HSDL1_HUMAN		47.83	1222.57	9	0.2	1223.58	90.89	28700				93600
VYAALQRQLL	Q15149|PLEC_HUMAN		50.06	1173.69	10	0.9	587.851	73.43	18200				82750
VYFPDQHINF	tr|A0A087WYL6|A0A087WYL6_HUMAN:tr|A0A087X1S9|A0A087X1S9_HUMAN:Q8TEW8|PAR3L_HUMAN		44.04	1278.6	10	0.9	640.309	82.05	36300				61400
VYILQPEVI	Q9H799|CE042_HUMAN		30.23	1072.62	9	0.5	1073.62	88.46	8580				67600
VYLDKFIRL	Q9NVN8|GNL3L_HUMAN		34.98	1165.69	9	0.7	389.57	80.98	52800				581000
VYPQYVIEY	Q7Z2W4|ZCCHV_HUMAN:tr|C9J6P4|C9J6P4_HUMAN		39.33	1172.58	9	1.4	1173.58	84.28			22900		716500
VYSGGVYLF	Q9NX61|T161A_HUMAN		34.28	1003.5	9	1.1	1004.51	89.25	20200				155500
VYSQIPAAVKL	O95071|UBR5_HUMAN		41.88	1187.69	11	0.4	594.853	74.09	12400				278000
VYVDLGGSHVF	Q14692|BMS1_HUMAN		41.43	1191.59	11	0	596.803	81.26	24600				507000
YQDPVTLQL	tr|G3XAI2|G3XAI2_HUMAN		36.73	1075.55	9	0.6	1076.56	85.21				14900	37150
YYEEQHPEL	tr|F8W1V1|F8W1V1_HUMAN:tr|F8VSD2|F8VSD2_HUMAN:tr|F8VVN4|F8VVN4_HUMAN:P24001|IL32_HUMAN		43.22	1206.52	9	0.6	604.267	46.07	51900				1030500
YYTDIMHTL	O15031|PLXB2_HUMAN		41.1	1155.53	9	0.6	578.771	81.87	34600				336000
AGVLAHLEEER	P35579|MYH9_HUMAN:P35580|MYH10_HUMAN		50.23	1222.63	11	-0.6	408.551	36.21	47600		108000		85100
ALAAAGYDVEK	P16403|H12_HUMAN:P10412|H14_HUMAN:P16402|H13_HUMAN:Q02539|H11_HUMAN:P22492|H1T_HUMAN		40.57	1106.56	11	-0.7	554.287	43.04	152000			29800	63100
ASITALEAK	P35579|MYH9_HUMAN		36.04	902.507	9	-0.6	452.261	36.39	44000			52600	122000
DLTDYLMK	P63261|ACTG_HUMAN:P60709|ACTB_HUMAN:P68032|ACTC_HUMAN:P68133|ACTS_HUMAN:P63267|ACTH_HUMAN:Q562R1|ACTBL_HUMAN		33.59	997.479	8	-1.2	499.746	83.29	14400	17100			32000
FYPPKVELF	P22234|PUR6_HUMAN		31.36	1138.61	9	1.1	570.311	84.41	80300				496000
GFAFVQYVNER	tr|G3V4C1|G3V4C1_HUMAN:tr|G3V2Q1|G3V2Q1_HUMAN:P07910|HNRPC_HUMAN		49.41	1328.65	11	1	665.334	81.45			150000	450000	31800
GIVEFASKPAAR	P23246|SFPQ_HUMAN		38.48	1244.69	12	-2.1	415.902	40.79	19900		10300		64300
IRKPYIWEY	P07814|SYEP_HUMAN		26.96	1266.68	9	1	634.346	70.76			8220	80100	82200
ISLPLPNFSSLNLR	P08670|VIME_HUMAN		41.71	1569.89	14	1.2	785.952	90.23			223000	136000	92800
LLDPNVKSIFV	O43414|ERI3_HUMAN		39.96	1243.72	11	1.5	622.867	84.75			2510	442000	13100
LLSNDEVTIK	Q92734|TFG_HUMAN		35.76	1130.62	10	0.2	566.317	51.18		63600			148000
LYAPYSTHF	Q8NFJ5|RAI3_HUMAN		32.57	1097.52	9	1.1	549.767	69.63	15770				222000
M(+15.99)FLSFPTTK	P69905|HBA_HUMAN	Oxidation (M)	31.91	1086.54	9	0.1	544.278	73.53	71900				92300
NMVDIIHSV	P05166|PCCB_HUMAN:tr|E9PDR0|E9PDR0_HUMAN:tr|C9JQS9|C9JQS9_HUMAN:tr|E7EX59|E7EX59_HUMAN		29.24	1026.52	9	0.6	514.266	81.61			6780	198000	42200
QITVNDLPVGR	P32119|PRDX2_HUMAN:Q06830|PRDX1_HUMAN		38.41	1210.67	11	0.9	606.341	63.88	123000			34300	41400
RGDLPFVVPR	P35579|MYH9_HUMAN		38.87	1154.66	10	-0.4	385.892	65.17			28850		48300
RYPTSIASL	O43684|BUB3_HUMAN		23.18	1006.54	9	0.7	504.28	63.79	232500				494000
RYPTSIASLAF	O43684|BUB3_HUMAN		29.72	1224.65	11	0.8	613.333	83.77	27850				61100
SLINVGLISV	Q92688|AN32B_HUMAN		29.74	1013.61	10	1.4	1014.62	93.14			8320	502000	402000
TILRLLQQV	Q14152|EIF3A_HUMAN		37.24	1082.68	9	0.3	542.348	84.07			5020		71700
TLETVPLER	P22626|ROA2_HUMAN:tr|A0A087WUI2|A0A087WUI2_HUMAN		32.31	1056.58	9	1.5	529.299	36.15		316000			110000
TLLRLLYEA	Q7L2H7|EIF3M_HUMAN		40.76	1090.64	9	1.7	546.327	86.55			25050		66200
VYAILTHGI	P11908|PRPS2_HUMAN:tr|B1ALA9|B1ALA9_HUMAN:P60891|PRPS1_HUMAN:tr|H7C540|H7C540_HUMAN:tr|A0A0B4J207|A0A0B4J207_HUMAN:P21108|PRPS3_HUMAN		38.58	985.56	9	0.7	493.787	77.1	96400				156000
YITERIIAV	Q68CZ2|TENS3_HUMAN		34.62	1076.62	9	0.8	539.319	71.77				326500	166000
YSLEKVFGI	tr|Q5H909|Q5H909_HUMAN:Q9UNF1|MAGD2_HUMAN		50.05	1054.57	9	1.6	528.293	85.29			9960	216000	84000
YWMHVQNTF	Q6TFL4|KLH24_HUMAN		39.64	1224.54	9	0.8	613.277	80.21	96400				148000
ALELDSNLYR	P35579|MYH9_HUMAN		41.17	1192.61	10	1.4	597.312	68.68	43000	58200	11800		101400
AYGHFSYEF	Q96QP1|ALPK1_HUMAN		35.92	1119.47	9	0.5	560.741	73.49	23300				102700
AYLLNLNHL	Q15629|TRAM1_HUMAN		30.75	1069.59	9	0.7	535.804	82.64	35300				19600
AYVHM(+15.99)VTHF	P55061|BI1_HUMAN	Oxidation (M)	30.82	1119.52	9	0.5	560.766	36.37	152000				283500
DQGTYEDYVEGLR	P60660|MYL6_HUMAN:tr|G3V1V0|G3V1V0_HUMAN:tr|G8JLA2|G8JLA2_HUMAN:tr|F8VPF3|F8VPF3_HUMAN:tr|F8VZU9|F8VZU9_HUMAN:tr|F8W180|F8W180_HUMAN		43.86	1543.68	13	0	772.847	53.61	41100	40600			22450
EFSPFGTITSAK	P11940|PABP1_HUMAN:tr|E7ERJ7|E7ERJ7_HUMAN:tr|H0YAP2|H0YAP2_HUMAN		46.22	1283.64	12	1	642.828	79.11	4620	35350			22250
EM(+15.99)EAELEDER	P35579|MYH9_HUMAN	Oxidation (M)	29.68	1265.51	10	-0.2	633.761	25.25	100200			58100	94550
FASHVSPEV	Q9NP61|ARFG3_HUMAN		30.73	971.471	9	1.2	486.743	41.83			41600	345000	314000
GFVTFDDHD	P22626|ROA2_HUMAN:tr|A0A087WUI2|A0A087WUI2_HUMAN		40.64	1051.42	9	1.1	526.72	62.24	17200				29450
HNLLEGGQEDFESS	P35527|K1C9_HUMAN		52.71	1560.67	14	1.9	781.343	45.24		29800	42700		38400
IEDVTPIPSDSTR	P62263|RS14_HUMAN		51.2	1428.71	13	0.4	715.362	37.47	147000	472000			30700
KTTTIAVEV	Q00341|VIGLN_HUMAN		31.26	960.549	9	0.3	481.282	44.82			17000	7810	106550
LLFEGEKITI	tr|F6S314|F6S314_HUMAN:tr|A6NFM0|A6NFM0_HUMAN:tr|E2QRJ6|E2QRJ6_HUMAN:tr|E7EWC6|E7EWC6_HUMAN		33.9	1161.66	10	1	581.84	84.34			23700	374000	8955
LQAEIEGLK	P05787|K2C8_HUMAN		34.16	999.56	9	0.7	500.788	36.14		592000	26250		83900
LYIVHPTMF	Q07960|RHG01_HUMAN		41.95	1119.58	9	1.4	560.797	83.64	32000				46700
LYQDGVFKF	Q9H8T0|AKTIP_HUMAN		40.55	1115.57	9	1.1	558.79	82.48	29200				381500
NSDPNLHLL	Q96TA1|NIBL1_HUMAN		29.32	1021.52	9	0.3	511.767	46.48	166000				166850
NYAQVLDKF	Q9ULH1|ASAP1_HUMAN		36.4	1096.56	9	0.1	549.285	79.44	45600				121000
Q(-17.03)LIVGVNK	P68104|EF1A1_HUMAN:Q5VTE0|EF1A3_HUMAN	Pyro-glu from Q	36.46	852.507	8	0.8	853.515	49.28		484000	22100		37000
RYPDSHQLF	Q9UN86|G3BP2_HUMAN		30.84	1161.56	9	0.7	581.786	37.04	125000				128500
SAINEVVTR	P62899|RL31_HUMAN		33.21	987.535	9	0.7	494.775	30.08	291100			109000	178500
SGVSLAALK	P16403|H12_HUMAN:P10412|H14_HUMAN:P16402|H13_HUMAN		33.58	844.502	9	-0.9	423.258	38.38	73700		4810		73550
TGISDVFAK	P19338|NUCL_HUMAN		40.57	936.492	9	0.7	469.253	42.5	47800	68100	54600		35450
VEAQLQELQVK	P35579|MYH9_HUMAN		46.22	1283.71	11	0.8	642.862	41.55	191000	341000			28550
VLLGKVYVV	Q6TFL4|KLH24_HUMAN		30.95	988.632	9	0	495.323	52.6			151424	484000	204000
VYERELQTF	tr|H3BQF6|H3BQF6_HUMAN		38.89	1183.59	9	0.2	592.801	59.83	33500				97900
ALMPVLNQV	Q5RKV6|EXOS6_HUMAN		37.8	983.547	9	0.3	492.781	64.87			13300	367000	148000
EITALAPSTM(+31.99)K	P63261|ACTG_HUMAN:P60709|ACTB_HUMAN:P68032|ACTC_HUMAN:P68133|ACTS_HUMAN:P63267|ACTH_HUMAN:tr|A6NL76|A6NL76_HUMAN	Sulphone	32.98	1192.6	11	1.6	597.309	44.24		548000	39050		189000
FAAATGATPIAGR	P08865|RSSA_HUMAN		42.32	1202.64	13	0.6	602.328	33.49	52565		26700	90000	30800
GIDSSSPEV	Q15365|PCBP1_HUMAN		31.01	889.403	9	1.2	890.411	44.15			33750	143000	53100
IYVHDLLTF	Q96JC1|VPS39_HUMAN		30.52	1119.6	9	1.3	560.806	66.7	89100				113000
KLLPQLTYL	tr|H0YN26|H0YN26_HUMAN:P39687|AN32A_HUMAN:Q92688|AN32B_HUMAN		30.78	1087.66	9	0.2	544.839	84.91			24100	259000	32600
KVIEINPYL	P28062|PSB8_HUMAN:tr|X5D2R7|X5D2R7_HUMAN:P28074|PSB5_HUMAN		35.95	1087.63	9	1	544.822	78.22			80100	58900	54100
LFIGGLNTETNEK	P38159|RBMX_HUMAN:Q96E39|RMXL1_HUMAN		42.31	1434.74	13	1.1	718.376	48.53	29000		14200		20200
LQDAEIAR	P06703|S10A6_HUMAN		38.27	914.482	8	0.6	458.249	24.24	335400				90900
NLQTVNVDEN	P62899|RL31_HUMAN		45.21	1144.54	10	0.1	573.275	34.76	176500	364500			126000
QLAQFVHEV	Q96FC9|DDX11_HUMAN:A8MPP1|D11L8_HUMAN:Q92771|DDX12_HUMAN		31.31	1069.56	9	1.8	535.786	66.07			13160	150000	257000
SLLDRFLATV	Q14094|CCNI_HUMAN		35.58	1133.64	10	1.9	567.831	92.91			27360	246950	40200
SLVNLGGSK	P04264|K2C1_HUMAN		30.22	873.492	9	-0.4	437.753	41.97	13300	63200			43600
VYLPTHTSL	Q8WY64|MYLIP_HUMAN		29.67	1029.55	9	0.4	515.782	59.04	225550				528000
VYVQNVVKL	O14617|AP3D1_HUMAN		41.23	1060.63	9	1.1	531.322	68.03	116800				131000
VYVVGTAHF	tr|J3KPT4|J3KPT4_HUMAN		38.14	991.513	9	1.3	992.521	46.66	177500				406000
ALIEKLVEL	Q14181|DPOA2_HUMAN		31.73	1026.63	9	-0.3	514.323	61.69			59900	435000	3000
AVDSLVPIGR	P25705|ATPA_HUMAN		46.65	1025.59	10	-0.6	513.8	45.05	43950	111300		15100	36300
EFHLNESGDPSSK	Q01105|SET_HUMAN:tr|A0A087X027|A0A087X027_HUMAN:P0DME0|SETLP_HUMAN		58.35	1445.64	13	0.6	723.829	28.56	421000	314000		293000	60200
EYQELM(+15.99)NVK	P05787|K2C8_HUMAN:P02538|K2C6A_HUMAN:P48668|K2C6C_HUMAN:P04259|K2C6B_HUMAN:tr|Q8IWY7|Q8IWY7_HUMAN	Oxidation (M)	32.84	1168.54	9	0.5	585.279	27.34	163000	1510000		145000	39350
GTGIVSAPVPK	P15880|RS2_HUMAN		40.32	1024.59	11	1	513.304	32.96	62200	139000	19000	43500	46300
GVTFNVTTVDTK	O00299|CLIC1_HUMAN		52.37	1280.66	12	-0.8	641.337	44	278500	130000		304000	61150
HLQLAIRNDEELNK	P16104|H2AX_HUMAN:P20671|H2A1D_HUMAN:tr|A0A0U1RR32|A0A0U1RR32_HUMAN:tr|A0A0U1RRH7|A0A0U1RRH7_HUMAN:P04908|H2A1B_HUMAN:Q7L7L0|H2A3_HUMAN:Q96QV6|H2A1A_HUMAN		44.14	1691.9	14	0.4	564.973	30.74	101000		325000	612000	117650
KSDVEAIFSK	tr|G3V4C1|G3V4C1_HUMAN:tr|G3V2Q1|G3V2Q1_HUMAN:P07910|HNRPC_HUMAN:B7ZW38|HNRC3_HUMAN:P0DMR1|HNRC4_HUMAN:tr|A0A0G2JPF8|A0A0G2JPF8_HUMAN:O60812|HNRC1_HUMAN:tr|A0A0G2JNQ3|A0A0G2JNQ3_HUMAN:B2RXH8|HNRC2_HUMAN		48.14	1122.59	10	-0.1	562.303	36.1	40700		18300	146000	46150
KYFGGVLEY	O94955|RHBT3_HUMAN		32.64	1074.54	9	1.1	538.277	78.92			204000		55300
LISQIVSSITASLR	P68363|TBA1B_HUMAN:tr|F5H5D3|F5H5D3_HUMAN:Q9BQE3|TBA1C_HUMAN:P68366|TBA4A_HUMAN:tr|F8VVB9|F8VVB9_HUMAN:Q9NY65|TBA8_HUMAN:tr|C9J2C0|C9J2C0_HUMAN:Q9H853|TBA4B_HUMAN		49.21	1486.87	14	0.6	496.632	91.65	32650		48400	909000	78400
LVLVGDGGTGK	P62826|RAN_HUMAN		34.11	1014.57	11	1	508.293	34.35	29100	126000		127000	50100
NSNPALNDNLEK	O00299|CLIC1_HUMAN		48.7	1327.64	12	0.9	664.826	29.07	292000	642000		209000	38650
NYIDKVRFL	P08670|VIME_HUMAN		35.69	1166.64	9	-1.2	389.888	51.36	153000				52050
SLFGGSVKL	Q8WUM4|PDC6I_HUMAN		39.06	906.518	9	-0.4	907.524	52.82			150050	1950000	26150
SPPPPPPPP	Q9H7N4|SFR19_HUMAN:Q69YN4|VIR_HUMAN:P10323|ACRO_HUMAN:Q96T25|ZIC5_HUMAN:Q08999|RBL2_HUMAN:A6NF34|ANTRL_HUMAN:tr|A0A087WVT0|A0A087WVT0_HUMAN:Q96EV2|RBM33_HUMAN:Q5T5P2|SKT_HUMAN:Q9C0D6|FHDC1_HUMAN:Q8N3X1|FNBP4_HUMAN:Q8IUC6|TCAM1_HUMAN:Q8IZP0|ABI1_HUMAN:Q9Y6U7|RN215_HUMAN:Q9BRK4|LZTS2_HUMAN:Q7RTU7|SCX_HUMAN		28.55	881.465	9	0	441.74	29.82	300000	397000		382000	307000
SSFYVNGLTLGGQK	P07737|PROF1_HUMAN:tr|I3L3D5|I3L3D5_HUMAN		54.83	1469.75	14	0.8	735.884	52.81	55700	17300	69700	131000	13485
TPAQFDADELR	P04083|ANXA1_HUMAN		54.24	1261.59	11	-0.2	631.804	38.75	13200	1073500	48100	113000	39150
VPPPPPIAR	tr|G3V4C1|G3V4C1_HUMAN:tr|G3V2Q1|G3V2Q1_HUMAN:P07910|HNRPC_HUMAN		34.18	942.565	9	1.1	472.29	30.77	163000	893500			117000
EESNYELEGKIK	P13645|K1C10_HUMAN		47.97	1437.7	12	-1.1	480.24	27.82	73000	81600	312850	32000	43200
KVESLQEEIAFLKK	P08670|VIME_HUMAN:tr|B0YJC5|B0YJC5_HUMAN:tr|Q5JVS8|Q5JVS8_HUMAN		63.43	1660.94	14	-0.5	554.654	48.42	646000		1810300	809000	15500
NLDPAVHEV	Q9HCN4|GPN1_HUMAN		27.46	992.493	9	0.1	497.254	32.56			52550	209000	33400
Q(-17.03)VDQLTNDK	P08670|VIME_HUMAN	Pyro-glu from Q	39.69	1042.49	9	2.2	1043.5	37.26	168500	72500	24200	25900	20600
SLDLDGIIAEVK	P08729|K2C7_HUMAN		61.78	1271.7	12	1.3	1272.71	67.8	45550	443500	34600	67500	5450
SLLSHVEQL	tr|B1AK45|B1AK45_HUMAN:tr|B1AK43|B1AK43_HUMAN:Q9UI95|MD2L2_HUMAN:tr|B1AK44|B1AK44_HUMAN		33.65	1024.56	9	0.9	513.285	51.32			378500	2941500	31300
TVQSLEIDLDSM(+15.99)R	P05783|K1C18_HUMAN	Oxidation (M)	38.3	1521.73	13	0.3	761.875	50.35	345000	632000	96600	276000	29800
ALDSGASLLHL	P57078|RIPK4_HUMAN		37.55	1095.59	11	0.9	548.804	58.18			22700	152550
ALNEKLVNL	O00303|EIF3F_HUMAN		40.01	1012.59	9	0.8	507.303	44.37			498000	1058000
ALSDHHIYL	P04075|ALDOA_HUMAN:tr|H3BPS8|H3BPS8_HUMAN		39.79	1067.54	9	1	534.778	34.96			80600	209500
ALWDIETGQQTV	P62879|GBB2_HUMAN		37.26	1359.67	12	0.4	680.841	67.01			70700	2030000
AMLDTVVFK	O00487|PSDE_HUMAN		27.11	1022.55	9	0.8	512.281	51.74	17000		365000
ASEITSKGASLY	tr|J3KNW5|J3KNW5_HUMAN		47.95	1225.62	12	0.6	613.817	33.97		594000		142000
ASVAWAVLK	Q96NU0|CNT3B_HUMAN:tr|A0A087X119|A0A087X119_HUMAN:tr|A0A087WUH3|A0A087WUH3_HUMAN		33.88	943.549	9	0.2	472.782	46.89	48100		183500
ATEDPWKTNY	P10768|ESTD_HUMAN:tr|H7BZT7|H7BZT7_HUMAN		52.66	1223.55	10	2.8	612.782	37.98		1890000		476000
AVFPNEDGSLQK	Q9NRV9|HEBP1_HUMAN		45.1	1303.64	12	0.4	652.828	37.86	44800		67050
AVIVLVENFYK	Q96FQ6|S10AG_HUMAN		32.83	1293.73	11	0.4	647.874	64.67	46250		47500
FEQEMATAA	P63261|ACTG_HUMAN:P60709|ACTB_HUMAN:Q6S8J3|POTEE_HUMAN		39.93	996.422	9	0.4	499.219	35.58	762000	1245000
FLDASGAKLDY	Q7L1Q6|BZW1_HUMAN		50.15	1198.59	11	0.3	600.301	49.28		1910000		253000
FLDESRSTQY	Q9Y230|RUVB2_HUMAN		54.05	1244.57	10	1.3	1245.58	34.66		8960000		283000
FTDVNSILRY	P07814|SYEP_HUMAN		50.21	1226.63	10	0.6	614.322	56.72		2050000		331500
GEIASFDKA	P63313|TYB10_HUMAN		31.39	936.455	9	0.4	469.235	33.4	114000	719000
GLIEKNIEL	P26358|DNMT1_HUMAN		26.26	1027.59	9	0.8	514.803	47.91			399000	1384500
GLNEEIARV	O14777|NDC80_HUMAN		28.81	999.535	9	1	500.775	39.73			192000	124500
GPSVFPLAPSSK	P01857|IGHG1_HUMAN:tr|A0A0A0MS08|A0A0A0MS08_HUMAN		49.56	1185.64	12	1.2	593.828	46.45			540500	175000
GTDVNVFNTILTTR	P04083|ANXA1_HUMAN		60.18	1549.81	14	1.4	775.913	65.95	293500	196000	97700	81850
GTLSGWILSK	P27824|CALX_HUMAN:tr|H0Y9Q7|H0Y9Q7_HUMAN		37.97	1060.59	10	0	531.303	54.71	377500		53000
GTSSLFIYK	Q8TAM1|BBS10_HUMAN		34.59	1014.54	9	0.2	508.277	46.2	26900		14150
GVDEATIIDILTK	P04083|ANXA1_HUMAN		52.91	1386.76	13	-0.9	694.387	75.76	668500	96300	41245	215000
GVIGQDGLLFK	Q9NQT5|EXOS3_HUMAN		30.9	1145.64	11	0.7	573.83	54.93	30300		10890
GVQVETISPGDGR	P62942|FKB1A_HUMAN:tr|A0A087WZM5|A0A087WZM5_HUMAN:tr|A0A087WV48|A0A087WV48_HUMAN		50.44	1313.66	13	0.6	657.836	33.7	410000	1036500	18700	39300
HTDDPLTWDY	Q9NYH9|UTP6_HUMAN		55.06	1261.53	10	1.2	1262.53	55.71		3100000		252000
ILHDDEVTV	P05386|RLA1_HUMAN		31.94	1039.52	9	0.8	520.767	35.82			47200	314700
ILLAELEQLKGQGK	P08670|VIME_HUMAN		58.25	1538.9	14	-1	770.458	53.43	408000	42900	420750	344500
ITDSAGHILY	P49755|TMEDA_HUMAN:tr|G3V2K7|G3V2K7_HUMAN		49.71	1088.55	10	1.1	1089.56	38.72		109000000		2865000
KLGEIVTTI	P84077|ARF1_HUMAN:P18085|ARF4_HUMAN:P84085|ARF5_HUMAN		30.63	972.586	9	0.3	973.593	47.13			808000	1433000
KLGSVPVTV	Q9Y4C2|TCAF1_HUMAN		31.23	898.549	9	-0.3	899.556	39.34			523500	3090000
KLNPQQFEV	P46977|STT3A_HUMAN		42.02	1101.58	9	0.9	551.799	41.78			58300	129250
KVLDFEHFL	P60660|MYL6_HUMAN:tr|G3V1V0|G3V1V0_HUMAN:tr|G8JLA2|G8JLA2_HUMAN:tr|F8VPF3|F8VPF3_HUMAN:tr|F8VZU9|F8VZU9_HUMAN:tr|F8W180|F8W180_HUMAN		46.56	1146.61	9	0.6	574.311	60.77			42000	273000
LADAINTEF	P08670|VIME_HUMAN		43.57	992.481	9	0.8	993.49	55.45	28950		71500
LAPEYEAAATR	P30101|PDIA3_HUMAN		54.56	1190.59	11	1.8	596.305	30.59	116000	225850	6470	72900
LSDKNIEQY	Q96QD9|UIF_HUMAN		35.63	1108.54	9	0.3	1109.55	30.69		2790000		207500
LTDDGNKWLY	Q13200|PSMD2_HUMAN		54.67	1223.58	10	0.8	1224.59	47.33		42500000		5310000
LTDITKGVQY	P13639|EF2_HUMAN		55.54	1136.61	10	0.4	1137.62	39.87		13900000		936500
NTDFYQTSY	Q969M3|YIPF5_HUMAN		47.58	1137.46	9	-0.2	1138.47	46.42		1530000		526500
NVDPVQHTY	O00468|AGRIN_HUMAN		51.81	1071.5	9	1	1072.51	27.2		6635000		882000
PTDPKVVVY	Q9Y4K1|AIM1_HUMAN:tr|A0A0J9YWL0|A0A0J9YWL0_HUMAN		39	1016.55	9	0.3	509.284	33.81		3570000		75450
Q(-17.03)LFHPEQLITGK	P68363|TBA1B_HUMAN:tr|F5H5D3|F5H5D3_HUMAN:Q9BQE3|TBA1C_HUMAN:Q71U36|TBA1A_HUMAN:P68366|TBA4A_HUMAN:Q13748|TBA3C_HUMAN:tr|F8VVB9|F8VVB9_HUMAN:Q6PEY2|TBA3E_HUMAN:Q9NY65|TBA8_HUMAN:tr|C9J2C0|C9J2C0_HUMAN:tr|F8VS66|F8VS66_HUMAN:tr|C9JJQ8|C9JJQ8_HUMAN	Pyro-glu from Q	37.67	1392.74	12	1.1	697.378	63.76	74150	308500		28200
QVDPLSALKY	Q9UL63|MKLN1_HUMAN		50.83	1132.61	10	-0.6	567.313	55.16		713000		215250
RETETVFVP	P53992|SC24C_HUMAN		27.16	1076.55	9	0.2	539.283	41.79	261500	3030000
RLFVGSIPK	O60506|HNRPQ_HUMAN:tr|B7Z645|B7Z645_HUMAN:O43390|HNRPR_HUMAN		28.15	1015.62	9	0.5	508.816	36	1620000		2470000
SELPGAFEA	P04632|CPNS1_HUMAN:tr|A0A0C4DGQ5|A0A0C4DGQ5_HUMAN		41.27	919.429	9	1.6	920.437	50.15	196000	1350000
SEYIHAQVA	O95302|FKBP9_HUMAN		42.2	1016.49	9	0.7	509.254	30.29	439000	1205000
SLMHSFILK	tr|B1AKR6|B1AKR6_HUMAN		36.12	1074.59	9	-0.3	538.302	42.81	85800		62750
SLYDYNPNL	Q99613|EIF3C_HUMAN:B5ME19|EIFCL_HUMAN		44.05	1097.5	9	0.7	1098.51	57.24			57100	339000
SLYEMVSRV	Q08945|SSRP1_HUMAN		33.21	1082.54	9	0.5	542.279	53.98			25650	45100
SMSADVPLV	P12004|PCNA_HUMAN		38.72	917.453	9	0.9	918.461	56.39			66000	61200
STDHIPILY	Q06210|GFPT1_HUMAN		33.9	1057.54	9	0.3	1058.55	51.31		2310000		1445000
SVDPHGFISY	Q3ZCQ8|TIM50_HUMAN		42.15	1120.52	10	0.4	561.267	47.79		1310000		1303000
SVFGTMPLK	Q93063|EXT2_HUMAN		42.78	978.521	9	-0.6	490.267	47.54	90800		138000
SVIDTSTIVRK	O43815|STRN_HUMAN		33.74	1217.7	11	-0.2	406.906	32.74	43200		16500
SVSNVVITK	P42566|EPS15_HUMAN		39.28	945.549	9	0.4	473.782	27.83	807000		10180
TALINSTGEEVAM(+15.99)R	P02545|LMNA_HUMAN:tr|Q3BDU5|Q3BDU5_HUMAN:tr|Q5TCI8|Q5TCI8_HUMAN	Oxidation (M)	40.38	1506.73	14	0.2	754.375	36.14	224000	773500	27300	217000
TLYEAVREV	P62906|RL10A_HUMAN		30.16	1078.57	9	0.2	540.29	41.94			118000	243000
TTDLFGRDLSY	P52597|HNRPF_HUMAN		51.31	1286.61	11	0.3	644.315	56.77		492000		163500
TTEVHPELY	Q9Y282|ERGI3_HUMAN:tr|H0Y5K5|H0Y5K5_HUMAN		52.47	1087.52	9	0.9	1088.53	35.36		24400000		1137500
TVDPASLWEY	Q16658|FSCN1_HUMAN		49.55	1179.54	10	0.5	1180.55	71.58		2050000		177000
VLEQLTGQTPVFSK	P62913|RL11_HUMAN		55.31	1545.84	14	0.6	773.928	50.9	93800	177000	14100	21000
VTEEFQPVY	P05556|ITB1_HUMAN		43.43	1110.52	9	0.7	556.269	51.83		9710000		524000
VVTDTDETELAR	P05198|IF2A_HUMAN		53.55	1347.65	12	0.3	674.833	31.68	179000	1121500	14800	85900
YDNEFGYSNR	P04406|G3P_HUMAN		52.52	1263.52	10	1.2	632.766	33.71	1445000	2135000	16000	47900
YIDEQFERY	Q15019|SEPT2_HUMAN:tr|C9JQJ4|C9JQJ4_HUMAN		46.48	1261.56	9	0.3	631.788	42.52		3200000		718500
YLDDPDLKY	P26358|DNMT1_HUMAN		48.45	1140.53	9	0.8	1141.54	44.44		15600000		841000
YSDKYGLGY	P53350|PLK1_HUMAN		52.49	1064.48	9	1.1	1065.49	37.91		22900000		2275000
YSDSLVQKGY	P52701|MSH6_HUMAN		50.3	1158.56	10	0	580.285	33.67		1110000		140000
YTDFDGTRVY	P11309|PIM1_HUMAN:Q86V86|PIM3_HUMAN:Q9P1W9|PIM2_HUMAN		47.93	1235.55	10	0.2	618.78	42.55		679000		71900
YTDHQNSSSYY	P48436|SOX9_HUMAN		52.92	1363.53	11	1	1364.54	24.69		19800000		3550000
YTDSYTDTY	P18583|SON_HUMAN:tr|H7C1M2|H7C1M2_HUMAN		49.13	1127.43	9	0.3	1128.44	38.7		3600000		283500
YTDYGGLIFNSY	P00403|COX2_HUMAN		50.89	1411.63	12	0.8	706.823	73.72		474000		1071000
YTETEPYHNY	tr|E7ERS3|E7ERS3_HUMAN:Q86VM9|ZCH18_HUMAN		59.97	1315.54	10	1.2	1316.54	29.82		7040000		1130000
AAAAVIPTV	A0AV96|RBM47_HUMAN		31.26	811.48	9	-0.2	406.747	71.32					26100
AAFDGGFTV	Q86WA8|LONP2_HUMAN		32.99	883.408	9	0.9	884.416	84.01					80100
AHDDGRWSL	Q16658|FSCN1_HUMAN		35.58	1055.48	9	1.2	528.747	44.63					1190000
AHDDSVMYL	Q9UNX4|WDR3_HUMAN		37.71	1049.45	9	0.4	525.732	63.76					103300
AHDVDPIEL	P62424|RL7A_HUMAN		34.49	1007.49	9	-0.1	1008.5	62.12					595000
AHFPINVVI	P32969|RL9_HUMAN:tr|D6RAN4|D6RAN4_HUMAN		45.12	1008.58	9	1.9	1009.58	83.86					466500
AIIEYMPLL	P30153|2AAA_HUMAN:P30154|2AAB_HUMAN		39.7	1061.58	9	0.4	1062.59	94.95					39900
AIIPYIPTL	P55060|XPO2_HUMAN		26.91	999.601	9	0.5	500.808	93.84					18050
AIVKEIVNI	P43246|MSH2_HUMAN		26.6	997.617	9	0.8	499.816	69.98					147000
APAEEPAAAAA	P29966|MARCS_HUMAN		37.58	967.461	11	-0.4	968.468	30.15					123500
APMPPIIHA	Q15459|SF3A1_HUMAN		41.69	945.511	9	0.1	473.763	60.67					1200000
APNLQNQQV	P08047|SP1_HUMAN		36.34	1010.51	9	0.8	506.265	41.66					1390000
APRPTIINA	Q5JSZ5|PRC2B_HUMAN		25.15	951.55	9	0.5	476.783	38.13					2845000
APRQPGLM(+15.99)A	Q9Y6H1|CHCH2_HUMAN:Q5T1J5|CHCH9_HUMAN	Oxidation (M)	37.55	955.491	9	0.7	478.753	26.55					8820000
AQAPDLQRV	P46087|NOP2_HUMAN		27.94	996.535	9	0.3	499.275	35.95					1225000
AQAQEVFFL	Q8WUM4|PDC6I_HUMAN		32.14	1051.53	9	-0.7	526.774	90.44					272000
AQDEHLITF	O75643|U520_HUMAN		36.64	1072.52	9	0	537.267	68.77					767500
AQIKELEEL	Q14980|NUMA1_HUMAN		33.48	1071.58	9	1.1	536.798	65.73					458000
AQIKPFYTV	O14977|AZIN1_HUMAN		35.57	1065.59	9	1.1	533.801	68.52					133000
ARDETEFYL	tr|C9K025|C9K025_HUMAN:P18077|RL35A_HUMAN		25.93	1142.52	9	1	1143.53	68.5					2810000
ASFNDTFVHV	P62263|RS14_HUMAN		48.08	1135.53	10	1.2	1136.54	74.36					4020000
ASIDILHSI	O00231|PSD11_HUMAN:tr|J3QRY4|J3QRY4_HUMAN		39.15	967.534	9	0.6	484.774	82.49					21550
ATLSKIIQV	O75815|BCAR3_HUMAN		26.38	971.601	9	0.8	486.808	69.13					204000
ATVPGLLKV	Q96S97|MYADM_HUMAN		35.96	896.569	9	-0.2	449.292	67.95					330500
AVDLTLPKV	P12956|XRCC6_HUMAN		32.04	954.575	9	1.1	478.295	78.51					112000
AVLGAVVTA	P10321|1C07_HUMAN:tr|A0A140T921|A0A140T921_HUMAN		23.18	799.48	9	0.5	400.748	69					224000
AVSDGVIKV	tr|E9PK25|E9PK25_HUMAN		35.57	886.512	9	-0.4	444.263	48.23					587000
AVVTQVNKV	P62487|RPB7_HUMAN		31.11	956.566	9	0	479.29	27.75					1855000
AYANIISQF	Q86VL8|S47A2_HUMAN		29.63	1025.52	9	0.6	1026.53	87.1					150500
AYGNVFSAF	Q8NI36|WDR36_HUMAN		37.36	974.45	9	0.9	488.233	89.33					105800
AYVPGFAHI	Q9H467|CUED2_HUMAN		28.84	973.502	9	1	487.759	73.26					102050
DHASIQMNV	P63220|RS21_HUMAN:tr|Q9BYK1|Q9BYK1_HUMAN		43.68	1013.46	9	1.1	507.738	49.35					208500
DHDRFWVL	P53621|COPA_HUMAN		38.63	1086.52	8	0.1	544.27	82.82					67550
DHFASVHSV	Q9Y547|IFT25_HUMAN		44.25	997.462	9	0.9	499.739	32.97					170000
DHLLSVSL	O75083|WDR1_HUMAN		37.21	882.481	8	0.8	883.489	78.85					178000
DHMRFISEL	Q7L576|CYFP1_HUMAN		36.66	1146.55	9	0	574.282	75.42					446000
DHNINLVSM	Q13017|RHG05_HUMAN		33.45	1041.49	9	1.3	521.754	69.06					76050
DHNYQSYIL	Q9Y613|FHOD1_HUMAN		26.83	1151.52	9	1.9	576.771	74.74					31850
DQIAKYWEL	Q9UGL1|KDM5B_HUMAN		35.15	1164.58	9	1.1	583.299	85.38					36900
DRDPASGTAL	Q14204|DYHC1_HUMAN		32.58	1001.48	10	0.8	501.747	34.19					561500
DYKESFNTI	Q9NZI5|GRHL1_HUMAN:Q6ISB3|GRHL2_HUMAN		38.38	1115.51	9	-0.2	1116.52	64.29					360000
EGLPVALDK	Q9Y224|CN166_HUMAN		40.44	940.523	9	0.4	471.269	55.71					87000
EGSPIKVTL	P06748|NPM_HUMAN:tr|E5RI98|E5RI98_HUMAN		31	942.539	9	0.4	472.277	63.65					79350
EHAGVISVL	tr|E9PLX3|E9PLX3_HUMAN:O43504|LTOR5_HUMAN:tr|A0A0C4DGV4|A0A0C4DGV4_HUMAN		32.79	923.508	9	2.6	924.517	66.6					12400000
EHALLAYTL	P68104|EF1A1_HUMAN:Q5VTE0|EF1A3_HUMAN:tr|A0A087WV01|A0A087WV01_HUMAN:Q05639|EF1A2_HUMAN		43.39	1029.55	9	0.3	515.782	80.71					266000
EHDAFIFAL	Q12769|NU160_HUMAN		37.73	1061.52	9	0.1	531.766	89.08					89100
EHDDFFISL	Q8NI27|THOC2_HUMAN		32.47	1121.5	9	1	561.759	88.38					25000
EHDGSLFQAV	Q16665|HIF1A_HUMAN		36.59	1101.51	10	0.9	551.762	67.57					107000
EHDPQYAVI	O60841|IF2P_HUMAN		32.23	1070.5	9	1.1	536.26	51.58					124350
EHDPVGQMV	P55060|XPO2_HUMAN		40.54	1010.45	9	0.6	506.232	45.31					302500
EHGIVVFSL	P35503|UD13_HUMAN:P22310|UD14_HUMAN:O60656|UD19_HUMAN:Q9HAW9|UD18_HUMAN:Q9HAW7|UD17_HUMAN:Q9HAW8|UD110_HUMAN:P19224|UD16_HUMAN:P22309|UD11_HUMAN		38.7	999.539	9	1	500.777	84.68					198000
EHGNFLITV	Q15393|SF3B3_HUMAN		42.77	1028.53	9	1.1	1029.54	78.59					2130000
EHIGIGLLSL	Q14997|PSME4_HUMAN		29.67	1050.61	10	0.7	526.311	88.9					37450
EHINEGETAML	P35613|BASI_HUMAN:tr|A0A087X2B5|A0A087X2B5_HUMAN		37.87	1242.56	11	0.9	622.285	53.33					261500
EHINSVSAM	Q14204|DYHC1_HUMAN		42.75	986.449	9	0.1	494.232	34.96					113300
EHNDLQYAA	P41091|IF2G_HUMAN:Q2VIR3|IF2GL_HUMAN		37.71	1059.46	9	0.4	530.739	34.2					88300
EHSLPTLGL	P42892|ECE1_HUMAN		43.52	965.518	9	1.1	966.527	75.27					1380000
EHSLVIDTL	Q9UHV9|PFD2_HUMAN		38.21	1025.54	9	0.4	1026.55	70.46					1170000
EHVFWVVSL	O60337|MARH6_HUMAN		33.75	1114.58	9	3.9	1115.59	90					137500
EHYYNAISV	Q6PD62|CTR9_HUMAN		36.24	1094.5	9	0.3	548.259	60.41					102000
EIYKEFFEV	O00255|MEN1_HUMAN		36.59	1202.59	9	-0.7	602.3	85.12					92150
ELEDATETADAMNR	P35579|MYH9_HUMAN		52.21	1564.67	14	1.6	783.342	49.99					41900
ERADLIAYL	tr|C9JFR7|C9JFR7_HUMAN:P99999|CYC_HUMAN		26.7	1062.57	9	0.8	532.293	83.54					348000
ERDPATYNI	O75165|DJC13_HUMAN		26.45	1077.51	9	1.1	539.762	44.35					250000
ERFNVPVSL	tr|H0YHG0|H0YHG0_HUMAN:P82979|SARNP_HUMAN		35.72	1059.57	9	-0.3	530.793	78.97					1790000
ERSDTFINL	P17655|CAN2_HUMAN		27.03	1093.54	9	0.8	547.778	74.91					657500
ERTSFNYAM	P15559|NQO1_HUMAN		29.64	1117.49	9	0.4	559.751	53.08					302500
ERVPINDVL	tr|H7C5F2|H7C5F2_HUMAN:tr|H7C5H3|H7C5H3_HUMAN:tr|G5E9W7|G5E9W7_HUMAN:tr|G5E9V5|G5E9V5_HUMAN:P82650|RT22_HUMAN		30.84	1053.58	9	1	527.799	64.87					254000
EVIKELAQI	O15355|PPM1G_HUMAN		37.25	1041.61	9	2.5	1042.62	73.64					790500
EYDLIVHQL	O75436|VP26A_HUMAN		53.67	1128.58	9	-0.3	565.298	80.02					105000
EYDNFFQHL	tr|F8WA11|F8WA11_HUMAN:Q7Z460|CLAP1_HUMAN		33.4	1211.52	9	1	606.77	85.23					69900
EYIKFLRSI	Q92769|HDAC2_HUMAN		40.94	1167.67	9	3.1	584.842	74.78					447500
EYINFLENL	Q5H9U9|DDX6L_HUMAN		30.49	1153.57	9	-0.7	577.79	95.07					74600
EYIQFVPLL	tr|I3L2C7|I3L2C7_HUMAN:P57678|GEMI4_HUMAN		31.38	1120.62	9	0.8	1121.62	96.08					52350
EYISTVKTL	Q8WYH8|ING5_HUMAN:tr|A0A1B0GW41|A0A1B0GW41_HUMAN		38.87	1052.58	9	1	527.295	57.15					38950
EYLADLYHF	Q9Y3L3|3BP1_HUMAN		35.81	1169.54	9	1.2	585.778	86.61					13485
EYMLEKSFYQF	P42285|SK2L2_HUMAN		54.82	1483.67	11	2	742.843	85.84					46850
EYNSDLHQF	O43683|BUB1_HUMAN		43.27	1151.49	9	0.8	576.752	52.55					189500
EYTDVLQKI	Q8TE68|ES8L1_HUMAN:tr|K7EN83|K7EN83_HUMAN		39.15	1107.58	9	0.9	554.798	75.59					604500
EYVEKFYRI	Q92878|RAD50_HUMAN		31.26	1245.64	9	1.1	623.828	64.51					804500
FAIDPHLLLSV	Q29RF7|PDS5A_HUMAN		43.02	1223.69	11	0.3	612.853	92.15					34150
FALPGLLHA	Q13751|LAMB3_HUMAN		39.9	937.538	9	-0.3	938.545	85.11					6610000
FAQPGSFEYEYAMR	Q15233|NONO_HUMAN		46.21	1694.74	14	1.7	848.379	79.92					20050
FAYDGKDYIA	Q29836|1B67_HUMAN:P30475|1B39_HUMAN:Q31612|1B73_HUMAN:P18463|1B37_HUMAN:P30504|1C04_HUMAN:Q95604|1C17_HUMAN:Q29865|1C18_HUMAN:P30505|1C08_HUMAN:tr|A0A0G2JIF0|A0A0G2JIF0_HUMAN		44.88	1161.53	10	0.8	581.775	64.59					588000
FGFEITHEV	O96015|DNAL4_HUMAN		39.89	1077.51	9	0.8	539.764	80.19					153500
FHDESTQVQL	Q10567|AP1B1_HUMAN:tr|A0A087X253|A0A087X253_HUMAN		29.39	1202.56	10	1.3	602.286	52.23					107000
FHDSAVTSV	tr|G3V3D6|G3V3D6_HUMAN:Q3SXM0|DC4L1_HUMAN		27.34	961.451	9	0	481.733	38.82					135500
FHNELLTQL	Q9UQB8|BAIP2_HUMAN		33.84	1113.58	9	-0.1	1114.59	80.12					661500
FHYEADGANVL	P16144|ITB4_HUMAN		43.19	1234.56	11	0.5	618.288	68.98					1065000
FIAKSFYDL	tr|A0A087WTS0|A0A087WTS0_HUMAN:P18283|GPX2_HUMAN		42.15	1102.57	9	0	552.292	82.04					309000
FPFAPPAAA	tr|A0A140T9M6|A0A140T9M6_HUMAN:Q29980|MICB_HUMAN		48.46	887.454	9	1.4	888.463	83.44					465500
FQAEIAQLM	P07900|HS90A_HUMAN:P08238|HS90B_HUMAN:Q58FF8|H90B2_HUMAN:Q14568|HS902_HUMAN		38.38	1049.52	9	0.5	1050.53	86.93					98850
FQDENHLYL	Q9Y5S2|MRCKB_HUMAN		39.03	1177.54	9	0.4	589.778	66.53					458500
FQDRPVSSL	Q9P0V3|SH3B4_HUMAN		28.2	1047.53	9	0.9	524.775	48.1					86700
FQLEHIM(+15.99)DL	Q14204|DYHC1_HUMAN	Oxidation (M)	38.25	1160.55	9	0.6	581.284	80.48					77700
FSSPHLVQV	Q05932|FOLC_HUMAN:tr|Q5JU23|Q5JU23_HUMAN		43.07	1012.53	9	1.4	507.275	65.44					190000
FSWEGAFQHV	P26641|EF1G_HUMAN		45.61	1206.55	10	-1.3	604.279	85					434000
FTQGHIVEV	Q86XH1|IQCA1_HUMAN:tr|A0A0A0MSY6|A0A0A0MSY6_HUMAN		37.52	1028.53	9	0.9	515.272	52.32					190000
FVDPAQITM	P23921|RIR1_HUMAN		38.38	1020.5	9	3.3	1021.51	84.69					75450
FVIDGFDEL	Q9NX02|NALP2_HUMAN		32.69	1053.5	9	1.6	1054.51	93.13					336500
FYHKYFNYL	Q93063|EXT2_HUMAN		41.53	1293.62	9	1.2	647.817	71.64					515000
FYTVIPHNF	tr|A0A024R2X5|A0A024R2X5_HUMAN:Q9Y6F1|PARP3_HUMAN		51.64	1136.57	9	0.4	569.29	80.92					114500
GALALEEK	P35579|MYH9_HUMAN		23.82	829.455	8	-0.1	415.735	30.13					114000
GGHGPSFPL	P13010|XRCC5_HUMAN		29.52	867.424	9	-0.5	434.719	57.89					226500
GHDASQITL	Q8IXH7|NELFD_HUMAN:tr|X6RLT1|X6RLT1_HUMAN:tr|H0UI80|H0UI80_HUMAN		37.28	940.461	9	1.1	941.47	43.61					597000
GIVEFSGK	Q15233|NONO_HUMAN		28.03	835.444	8	-0.4	418.729	44.55					44400
GIVGGLSTV	Q9H3K2|GHITM_HUMAN		27.42	801.46	9	0.7	802.467	73.96					205500
GIYTGFIKV	Q86WH2|RASF3_HUMAN:tr|A0A1B0GUG6|A0A1B0GUG6_HUMAN		35.47	996.564	9	0.7	499.29	81.67					177000
GQDVGRYQV	P51571|SSRD_HUMAN		41.8	1020.5	9	0.9	511.257	36.55					1825000
GQEDHYNNL	P08727|K1C19_HUMAN		36.23	1088.45	9	3.2	1089.46	30.28					1530000
GQFGVGFYSA	P07900|HS90A_HUMAN:P08238|HS90B_HUMAN:P14625|ENPL_HUMAN:Q58FF6|H90B4_HUMAN:Q12931|TRAP1_HUMAN		51.32	1031.47	10	1.6	1032.48	83.58					496500
GQLDFSEFL	P31949|S10AB_HUMAN		34.36	1054.5	9	-1.5	1055.5	94.62					1065000
GQTGVIRSV	O00267|SPT5H_HUMAN		26.18	915.514	9	-0.2	458.764	32.75					370000
GQVGGQVSV	P08727|K1C19_HUMAN		41.89	829.429	9	0.3	830.437	40.55					3560000
GQWASVIRV	Q15393|SF3B3_HUMAN		33.48	1014.56	9	0.6	508.288	76.26					103200
GTIGLIHAI	P15374|UCHL3_HUMAN:tr|Q5TBK7|Q5TBK7_HUMAN		38.85	893.533	9	0.3	447.774	74.26					201500
GTYDIFYTA	O75369|FLNB_HUMAN:tr|E7EN95|E7EN95_HUMAN		35.47	1049.47	9	0	1050.48	86.36					154000
GTYTGFIKV	Q8WWW0|RASF5_HUMAN		33.62	984.528	9	0.3	493.271	70.88					233000
GVIDLIFEKA	Q04637|IF4G1_HUMAN		39.49	1103.62	10	1.3	552.819	89.43					157500
GVLKVFLENV	P62805|H4_HUMAN		39.36	1116.65	10	0.1	559.335	90.91					273500
GVPQALFGV	Q15021|CND1_HUMAN		43.91	886.491	9	-0.1	887.498	87.75					324000
GVVPTIQKV	Q9BX79|STRA6_HUMAN		30.03	939.575	9	0.4	470.795	55.4					644500
GWYDEEHPLVF	Q9H078|CLPB_HUMAN		47.55	1390.62	11	0.9	696.318	87.77					73250
GYLPNQLFRTF	Q92499|DDX1_HUMAN		41.78	1354.7	11	0.7	678.359	86.57					26000
HAGVISVL	tr|E9PLX3|E9PLX3_HUMAN:O43504|LTOR5_HUMAN:tr|A0A0C4DGV4|A0A0C4DGV4_HUMAN		26.53	794.465	8	1	795.473	57.49					53900
HAVGDIPGV	P62266|RS23_HUMAN		35.14	863.45	9	0.6	864.458	48.62					835500
HHALPITDL	Q9BV38|WDR18_HUMAN		36.56	1015.54	9	0.6	508.78	61.49					110000
HPAAFPLPV	Q9H6Y7|RN167_HUMAN:tr|I3L462|I3L462_HUMAN		33.18	947.523	9	0.5	474.769	78.66					273500
HPTEDLVVSA	P53621|COPA_HUMAN		27.52	1066.53	10	0.9	534.273	46.51					493000
HPVLLTEA	P63261|ACTG_HUMAN:P60709|ACTB_HUMAN:A5A3E0|POTEF_HUMAN:P61163|ACTZ_HUMAN:tr|R4GMT0|R4GMT0_HUMAN:P42025|ACTY_HUMAN		38.11	878.486	8	0.8	879.494	47.75					4140000
HQIEAVDGEEL	Q9UI14|PRAF1_HUMAN		34.31	1238.58	11	0.4	620.296	54.7					469500
HQVPAVSSV	P25440|BRD2_HUMAN:tr|H0Y6K2|H0Y6K2_HUMAN		37.6	922.487	9	-0.5	462.251	34.62					389500
HTVEDLVKV	Q07864|DPOE1_HUMAN		36.72	1038.57	9	1.4	520.293	55.1					451000
HVLDTLIQL	Q7Z6Z7|HUWE1_HUMAN		26.36	1050.61	9	-0.1	526.311	86.5					133500
HVLEEVQQV	Q07065|CKAP4_HUMAN		35.9	1079.56	9	-0.6	540.788	48.66					170000
HYFDPQYFEF	Q13347|EIF3I_HUMAN		46.77	1391.58	10	1	696.799	87.72					133500
HYGLPVVV	P35222|CTNB1_HUMAN		31.28	882.496	8	1	883.505	75.63					281000
HYKPTPLYF	Q9NTJ3|SMC4_HUMAN		37.62	1164.6	9	1.3	583.306	66.26					305000
HYNSDLNNLLF	O94955|RHBT3_HUMAN		35.35	1348.64	11	-0.3	675.328	83.98					97000
HYPPVQVLF	P52701|MSH6_HUMAN		29.98	1098.59	9	0.3	550.301	83.03					635500
IHEPEPHIL	P33552|CKS2_HUMAN:P61024|CKS1_HUMAN		37.28	1083.57	9	1.1	542.793	49.69					2930000
IHLIDPNTL	Q96D46|NMD3_HUMAN:tr|C9JA08|C9JA08_HUMAN		31.26	1034.58	9	1	518.296	78.66					65200
IHSEPLGV	tr|I3L3I9|I3L3I9_HUMAN:P30838|AL3A1_HUMAN:tr|E9PNN6|E9PNN6_HUMAN		30.42	850.455	8	0.4	426.235	43.15					108650
IHSPVVNEL	Q9Y2X3|NOP58_HUMAN		33.61	1006.54	9	0.3	504.28	53.45					597000
IIMLEALERV	A8MWD9|RUXGL_HUMAN		29.11	1185.68	10	0.7	593.847	87.14					43900
IPHSLPGAVAA	P10588|NR2F6_HUMAN		36.46	1031.58	11	0.6	516.796	54.27					395500
ISMPDFDLHL	Q09666|AHNK_HUMAN		37.03	1186.57	10	-0.8	594.291	89.19					8260
IYAPPLPSL	Q92667|AKAP1_HUMAN		37.29	969.553	9	1.2	970.562	88.35					381500
IYIGGQEHF	P47989|XDH_HUMAN		23.29	1062.51	9	0.6	532.264	62.15					301500
IYPPKLHQF	P24864|CCNE1_HUMAN		31.06	1141.63	9	-0.2	381.55	49.93					485000
IYPTTYVQF	Q96S97|MYADM_HUMAN		40.4	1130.56	9	1.6	1131.57	86.32					186150
IYPVDLGDKF	tr|C9JLU1|C9JLU1_HUMAN:P52434|RPAB3_HUMAN		40.38	1165.6	10	-5.9	583.805	81.36					54800
KFAEEFYSF	Q96GN5|CDA7L_HUMAN		44.52	1166.53	9	1.6	1167.54	83.33					227000
KPAEFTVDA	P21333|FLNA_HUMAN:tr|Q5HY54|Q5HY54_HUMAN:tr|Q60FE5|Q60FE5_HUMAN		37.79	976.486	9	1.1	489.251	43.7					396000
KPANVFITA	Q9HC98|NEK6_HUMAN		28.25	959.544	9	-0.1	960.551	51.89					1775000
KPLFPAEFGVVAA	Q03169|TNAP2_HUMAN		39.66	1344.74	13	0.3	673.38	85.19					59250
KQLDDLKVEL	P42766|RL35_HUMAN:tr|F2Z388|F2Z388_HUMAN		39.57	1199.68	10	0.7	600.846	65.63					1955000
KQMEQISQFL	P37802|TAGL2_HUMAN:Q9UI15|TAGL3_HUMAN		36.85	1250.63	10	0.6	626.324	79.6					279000
KQVEEIFNLKF	P78347|GTF2I_HUMAN		54.04	1393.76	11	1.6	697.889	81.51					66750
KVIDPATATSV	P50991|TCPD_HUMAN		45.55	1100.61	11	0.6	551.312	47.49					227500
KWNPTAGVAF	P19387|RPB3_HUMAN		36.46	1089.56	10	-1.2	1090.57	72.57					988000
KYLTEGLLQF	Q14494|NF2L1_HUMAN		34.76	1210.66	10	-0.1	606.337	86.67					43150
KYQEVTNNLEF	Q14444|CAPR1_HUMAN		39.92	1383.67	11	0	692.841	65.06					123500
LALFPGVAL	P30101|PDIA3_HUMAN		49.59	899.548	9	-0.5	900.555	94.73					113500
LHHDDPEVL	P52292|IMA1_HUMAN		28.42	1073.51	9	0.8	537.765	34.88					272500
LHYGLPVVV	P35222|CTNB1_HUMAN		27.87	995.58	9	-0.9	498.797	82.04					150000
LLPHVVPGTT	tr|E7ENC5|E7ENC5_HUMAN:tr|A0A0G2JR97|A0A0G2JR97_HUMAN:Q99102|MUC4_HUMAN:tr|E7ERK0|E7ERK0_HUMAN:tr|E7EUL9|E7EUL9_HUMAN:tr|E7EQG8|E7EQG8_HUMAN:tr|A0A0G2JR46|A0A0G2JR46_HUMAN:tr|A0A0G2JRD8|A0A0G2JRD8_HUMAN:tr|A0A0G2JRY3|A0A0G2JRY3_HUMAN:tr|A0A0G2JRJ6|A0A0G2JRJ6_HUMAN		27.23	1032.6	10	0.1	517.306	58.1					116500
LPVEFTIDA	P21333|FLNA_HUMAN:tr|Q5HY54|Q5HY54_HUMAN:tr|Q60FE5|Q60FE5_HUMAN:Q14315|FLNC_HUMAN		43.1	1003.52	9	-1.6	1004.53	87.61					62200
LQAPPLTSL	Q96EX3|WDR34_HUMAN		30.77	938.544	9	0.9	939.552	83.69					118000
LQIEDFEARI	tr|E7ENQ6|E7ENQ6_HUMAN:tr|U3KQP3|U3KQP3_HUMAN:Q9P0J0|NDUAD_HUMAN		29.02	1232.64	10	0.3	617.327	84.21					156500
LQMEPAAFQAL	Q8NFU3|TSTD1_HUMAN		34.21	1217.61	11	1.5	609.814	88.24					17800
LREPLPATL	Q08J23|NSUN2_HUMAN		30.61	1008.6	9	-0.1	505.306	63.43					335500
LTAEDLFEA	Q15149|PLEC_HUMAN		32.93	1007.48	9	-0.1	1008.49	87.67					171500
LTAPALALA	Q06481|APLP2_HUMAN		28.44	839.512	9	1.1	840.52	83.43					761000
LTIDDGIFEV	P0DMV8|HS71A_HUMAN:tr|V9GZ37|V9GZ37_HUMAN:P34931|HS71L_HUMAN		28.16	1120.57	10	0.5	561.29	93					202000
LTIEDGIFEV	P11142|HSP7C_HUMAN:tr|E9PKE3|E9PKE3_HUMAN:P54652|HSP72_HUMAN		37.99	1134.58	10	2.5	1135.59	92.93					697500
LYIGWDKHYGF	P25789|PSA4_HUMAN:tr|H0YMI6|H0YMI6_HUMAN		44.3	1397.68	11	-0.5	466.899	82.46					81250
LYQEVFGRL	Q14494|NF2L1_HUMAN		34.06	1123.6	9	1	562.809	79.96					30200
LYSEVSHLL	Q6R327|RICTR_HUMAN		32.81	1059.56	9	0.8	530.788	79.29					372000
MPNGDHIVSA	P43034|LIS1_HUMAN		48.74	1039.48	10	0.4	520.745	37.25					1280000
MPWGDPNYRSA	Q9Y508|RN114_HUMAN		38.57	1292.56	11	1	647.288	63.2					359000
MRDPIRILV	P60842|IF4A1_HUMAN:Q14240|IF4A2_HUMAN		35.58	1111.65	9	0.5	556.834	75.35					1335000
MRFLAATFL	tr|G3V3D1|G3V3D1_HUMAN:tr|G3V3E8|G3V3E8_HUMAN		24.15	1068.58	9	-0.4	535.297	87.61					198000
MRYVASYLL	P05387|RLA2_HUMAN		27.33	1114.58	9	0.3	558.3	82.56					886500
MVADKFTEL	P30153|2AAA_HUMAN		45.31	1052.52	9	0.5	1053.53	69.29					579500
MVAPAVASV	P05412|JUN_HUMAN		40.65	843.452	9	0.6	844.46	65.03					177500
M(+42.01)VKLAKAGKNQGD	P19338|NUCL_HUMAN	Acetylation (Protein N-term)	43.29	1400.74	13	0.7	467.923	37.33					204500
MVVQDGIVKA	P30044|PRDX5_HUMAN		31.62	1058.58	10	0.4	530.297	52.04					362000
NALDKVLSV	Q9BVK2|ALG8_HUMAN		36.51	957.549	9	4.2	479.784	74.98					106500
NAVVELVTV	tr|A0A1C7CYW4|A0A1C7CYW4_HUMAN:O75787|RENR_HUMAN		28.63	942.539	9	1.5	943.547	84.66					468500
NGFPVFATV	P49736|MCM2_HUMAN		48.21	950.486	9	1.5	951.495	89.2					178500
NGISDLVKV	P00338|LDHA_HUMAN		39	943.534	9	1.3	472.775	75.43					105000
NHASLISAL	Q96QU8|XPO6_HUMAN		32.05	924.503	9	1.2	925.511	66.15					383000
NHDFTPLEI	P24390|ERD21_HUMAN		27.15	1084.52	9	0	543.267	77.87					64600
NHDTGEYVL	Q96JC9|EAF1_HUMAN		43.18	1046.47	9	0	1047.47	47.77					892000
NHFPGSFQI	Q14679|TTLL4_HUMAN		27.5	1045.5	9	0.7	523.757	74.05					417500
NHHLQETSF	P13693|TCTP_HUMAN:tr|Q5W0H4|Q5W0H4_HUMAN:tr|A0A0B4J2C3|A0A0B4J2C3_HUMAN		39.2	1111.5	9	0.5	556.76	32.22					317500
NHIEPLKIQL	P04818|TYSY_HUMAN		45.67	1203.7	10	1	602.857	69.55					975500
NHSDYNMVL	O75882|ATRN_HUMAN		30.82	1091.47	9	0	546.743	56.16					144000
NHVASDISL	Q9UBV2|SE1L1_HUMAN		25.71	954.477	9	0.5	478.246	48.16					224000
NHVTPPNVSL	P17275|JUNB_HUMAN		39.46	1076.56	10	1.1	539.289	54.56					3150000
NHYNMQYAL	Q15269|PWP2_HUMAN		31.42	1152.5	9	0	577.258	60.88					40450
NHYNNIMAL	Q16531|DDB1_HUMAN		29.6	1088.51	9	0.3	545.261	67.48					139250
NIANHFFTV	Q16222|UAP1_HUMAN		37.38	1061.53	9	1.1	531.773	80.58					433000
NLNPEFISV	Q92973|TNPO1_HUMAN:O14787|TNPO2_HUMAN		36.4	1031.53	9	1.3	1032.54	85.75					157000
NPTLILAA	P07711|CATL1_HUMAN		26.62	811.48	8	1.1	812.489	80.21					359500
NQDDSILKV	P30530|UFO_HUMAN		34.22	1030.53	9	0.8	516.272	57.13					1122500
NQIEDNDDFQL	Q562F6|SGO2_HUMAN		40.5	1349.57	11	0.6	675.794	82.42					76250
NQIKEFIYA	Q9Y2D4|EXC6B_HUMAN:tr|A0A0U1RRB6|A0A0U1RRB6_HUMAN		25.49	1124.59	9	0.3	563.301	69.06					349500
NQSELAVLL	Q9NYV4|CDK12_HUMAN:tr|H0YLT2|H0YLT2_HUMAN		25.27	985.544	9	1.2	986.553	87.37					68400
NQTPVTLQV	P26368|U2AF2_HUMAN:tr|K7ENG2|K7ENG2_HUMAN		44.27	998.54	9	1.9	999.549	69.32					3735000
NRDLATPVM	Q9NUQ3|TXLNG_HUMAN		34.57	1015.51	9	0.9	508.764	47.05					374500
NTIDPSHPM	P49588|SYAC_HUMAN		34.62	1010.45	9	0.4	506.232	39.29					253000
NTIPLFVQL	P35222|CTNB1_HUMAN:P14923|PLAK_HUMAN		34.09	1043.6	9	1.2	1044.61	93.49					166500
NTTDIFQTV	P37802|TAGL2_HUMAN		37.26	1037.5	9	2.5	1038.51	82.99					86950
NVIDNLIVA	Q12905|ILF2_HUMAN:tr|A0A0A0MRL0|A0A0A0MRL0_HUMAN		31.13	969.549	9	1.1	970.558	88.07					251500
NYAQVFNKL	Q9Y6E2|BZW2_HUMAN:tr|E9PFE3|E9PFE3_HUMAN:tr|F8WDX8|F8WDX8_HUMAN		40.23	1095.57	9	0.2	548.793	73.5					100450
NYIEFTRIL	O14950|ML12B_HUMAN:P19105|ML12A_HUMAN:tr|J3QRS3|J3QRS3_HUMAN		32.4	1167.63	9	0.4	584.822	85.88					22500
NYKKFYEQF	P07900|HS90A_HUMAN		48.19	1265.61	9	1.1	633.812	55.22					2005000
NYLDQIAKF	P41229|KDM5C_HUMAN:Q9BY66|KDM5D_HUMAN		36.32	1110.57	9	0.9	556.293	84.58					75250
NYLLYVSNF	Q04912|RON_HUMAN		31.35	1131.56	9	-0.2	566.787	91.27					10480
NYLSHHLTI	Q9H074|PAIP1_HUMAN		34.78	1096.57	9	1.4	549.291	52.87					160500
NYYEQWGK	P22626|ROA2_HUMAN:tr|A0A087WUI2|A0A087WUI2_HUMAN		37.37	1086.48	8	0.4	544.246	50.94					109050
PYKVTQDEL	P19338|NUCL_HUMAN		32.76	1091.55	9	0.4	546.782	44.16					241000
PYLDSFYEY	O00237|RN103_HUMAN		44.38	1195.51	9	1	1196.52	88.46					57600
PYMDSPQSIGF	tr|F6S8N6|F6S8N6_HUMAN:tr|A0A0A0MRJ6|A0A0A0MRJ6_HUMAN:tr|H7BY58|H7BY58_HUMAN:P22061|PIMT_HUMAN		45.02	1240.54	11	0.4	621.279	85.93					146000
PYYSKFILI	O43913|ORC5_HUMAN		35.49	1142.64	9	1.3	572.327	86.83					88400
QAALEFHGV	Q86VW0|SESD1_HUMAN		28.73	970.487	9	-1.6	486.25	58.74					46900
QHDFTSQIF	tr|H0YKT5|H0YKT5_HUMAN:Q04727|TLE4_HUMAN:tr|H0YNT2|H0YNT2_HUMAN:tr|A0A0D9SES8|A0A0D9SES8_HUMAN:Q04726|TLE3_HUMAN:tr|H0YKN8|H0YKN8_HUMAN:tr|H0YL70|H0YL70_HUMAN:Q04724|TLE1_HUMAN		29.85	1121.51	9	1	561.765	75.18					499500
QHDPETSVL	Q14697|GANAB_HUMAN:tr|E9PKU7|E9PKU7_HUMAN		31.95	1024.48	9	0.7	513.249	38.92					177000
Q(-17.03)HDPSAVAV	Q12769|NU160_HUMAN	Pyro-glu from Q	33.77	905.424	9	1.3	906.433	46.9					490500
QHEEFVTSL	Q8IWX8|CHERP_HUMAN		32.55	1088.51	9	0.4	1089.52	61.71					618000
QHEGGVQEL	Q9Y266|NUDC_HUMAN		22.4	995.467	9	0	498.741	29.06					220000
QHFDSVMQL	Q9H8S9|MOB1A_HUMAN		31.95	1103.51	9	0.2	552.761	70.78					412000
QHQSGIVQL	tr|C9JG97|C9JG97_HUMAN:Q13685|AAMP_HUMAN:tr|C9JEH3|C9JEH3_HUMAN		25.09	1008.54	9	-0.1	505.275	46.72					1290000
QIFNGTFVKL	P18124|RL7_HUMAN		39.29	1165.65	10	0.6	583.832	83.63					70500
QPITPGPSI	O60341|KDM1A_HUMAN		27.45	908.497	9	0	455.256	62.72					267500
QPQPQPYAV	Q13227|GPS2_HUMAN:tr|I3L3Y9|I3L3Y9_HUMAN		32.04	1026.51	9	0.6	514.264	50.03					270000
QPYMPTVSA	P56192|SYMC_HUMAN		39.99	992.464	9	1.3	993.472	66.58					1295000
QQDPQQYNV	P35869|AHR_HUMAN		39.33	1118.5	9	0.5	560.257	42.01					177500
QQIGKVVQV	P61254|RL26_HUMAN:Q9UNX3|RL26L_HUMAN		30.6	997.592	9	0.8	499.804	42.07					1385000
QRIDEFEAL	tr|E7EQR4|E7EQR4_HUMAN		30.23	1119.56	9	0.8	560.786	70.3					762500
QRIDEFESM	P26038|MOES_HUMAN		27.1	1153.51	9	0.8	577.761	58.81					46900
QRLINLVGESL	P46379|BAG6_HUMAN:tr|A0A024RCR6|A0A024RCR6_HUMAN:tr|X6REW1|X6REW1_HUMAN		36.06	1240.71	11	1	621.365	83.79					31950
QRNEVVVEL	O00629|IMA3_HUMAN		23.03	1084.59	9	0.3	543.301	57.88					301500
QRNPQGFVL	Q14451|GRB7_HUMAN		25.86	1057.57	9	0.4	529.791	57.53					706000
QRVPLSVQL	tr|A6PVJ6|A6PVJ6_HUMAN:Q9BYM8|HOIL1_HUMAN:tr|G3XAG9|G3XAG9_HUMAN:tr|B4DML5|B4DML5_HUMAN		25.53	1038.62	9	0.4	520.317	68.79					361000
QTAPEEAFIKL	Q86WT1|TT30A_HUMAN:Q8N4P2|TT30B_HUMAN		39.2	1245.66	11	0.9	623.838	79.82					51850
QVISQAAVVHA	tr|H0YB83|H0YB83_HUMAN:Q96DB5|RMD1_HUMAN		30.51	1121.62	11	1.3	561.818	46.09					100100
QVSPEAGVQKV	Q14315|FLNC_HUMAN		48.62	1140.61	11	1.2	571.315	34.34					177000
QVVGGIYGV	P13639|EF2_HUMAN		45.93	890.486	9	-0.2	891.493	75.75					333500
QYEEQFVTL	O14980|XPO1_HUMAN		40.61	1155.54	9	0.8	578.78	84.98					103400
QYLQDAYSF	Q15021|CND1_HUMAN		38.03	1133.5	9	0.4	567.759	83.42					87850
QYPVIIHLI	Q9BW60|ELOV1_HUMAN		33.05	1094.65	9	-1	548.331	86.03					154500
QYSPLLAAF	Q7L1Q6|BZW1_HUMAN		44.61	1008.53	9	-0.6	1009.53	91.4					55050
RHIEIFTDL	P13010|XRCC5_HUMAN		35.91	1142.61	9	2.6	572.313	77.07					98250
RLYDGLFKVI	Q16531|DDB1_HUMAN		37.19	1222.71	10	0.6	408.577	84.73					38150
RPADVIFAT	P33993|MCM7_HUMAN		30.04	988.534	9	0.7	495.275	61.53					410000
RPADVIFATV	P33993|MCM7_HUMAN		30.44	1087.6	10	1.2	544.809	78.03					641000
RPNPPPVSV	tr|R4GNB2|R4GNB2_HUMAN:tr|R4GN35|R4GN35_HUMAN:Q5VZ89|DEN4C_HUMAN		32.28	961.534	9	0.5	481.775	38.63					314000
RPPPPPPPP	Q8TEK3|DOT1L_HUMAN:Q9ULL5|PRR12_HUMAN:Q96Q04|LMTK3_HUMAN:P48023|TNFL6_HUMAN:tr|H7C2S2|H7C2S2_HUMAN:Q9C0B9|ZCHC2_HUMAN:Q4KMQ1|TPRN_HUMAN:O15047|SET1A_HUMAN:Q96HR8|NAF1_HUMAN:Q70EK9|UBP51_HUMAN		30.7	950.534	9	0.2	476.274	26.7					214000
RVFIGNLNTL	tr|G3V4C1|G3V4C1_HUMAN:tr|G3V2Q1|G3V2Q1_HUMAN:P07910|HNRPC_HUMAN:B7ZW38|HNRC3_HUMAN:P0DMR1|HNRC4_HUMAN:tr|A0A0G2JPF8|A0A0G2JPF8_HUMAN:O60812|HNRC1_HUMAN:tr|A0A0G2JNQ3|A0A0G2JNQ3_HUMAN:B2RXH8|HNRC2_HUMAN		35.19	1145.66	10	-0.3	573.835	78.36					183500
RYFLPPYTF	Q16533|SNPC1_HUMAN		33.36	1202.61	9	-2.3	602.312	87.72					188000
RYKLYQEMF	Q14204|DYHC1_HUMAN		34.94	1276.63	9	1.3	639.322	75.42					90000
RYLPTGSFPFL	Q13454|TUSC3_HUMAN		38.66	1296.69	11	-0.4	649.35	89.04					314500
SALPDIKVLTL	O15355|PPM1G_HUMAN		45.16	1168.71	11	1.2	585.361	86.42					229500
SASGPLHSV	Q8IY63|AMOL1_HUMAN		29.79	853.429	9	-0.2	427.722	29.67					930000
SHADVVNLL	Q8NI35|INADL_HUMAN		34.26	966.513	9	1	967.522	70.07					312000
SHDDGNIDL	P18583|SON_HUMAN		24.24	984.415	9	1.1	493.215	40.26					91850
SHDEVFVVL	Q13535|ATR_HUMAN		37.56	1043.53	9	2.3	1044.54	80.9					163000
SHFNPDPDAETL	Q5VT79|AXA81_HUMAN:P13928|ANXA8_HUMAN		43.1	1341.58	12	-1.3	671.798	59.09					144000
SHHENLVSF	tr|J3QS03|J3QS03_HUMAN:Q9GZX9|TWSG1_HUMAN		25.46	1068.5	9	1.5	535.257	47.14					122500
SHIGDAVVI	P12004|PCNA_HUMAN		43.55	909.492	9	-1.4	910.498	58.99					21450000
SHLDYDITL	O94888|UBXN7_HUMAN		35.49	1075.52	9	1	1076.53	78.49					341000
SHMEGVASV	P46821|MAP1B_HUMAN		33.52	915.412	9	0.2	458.713	34.06					169500
SHSFVVNIL	Q14534|ERG1_HUMAN		29.3	1014.55	9	0.4	508.282	82.24					177500
S(+42.01)LKLQASNVTNKND	Q9UKM9|RALY_HUMAN	Acetylation (Protein N-term)	41.17	1572.81	14	0	525.278	49.26					125050
SPAAPVITA	Q9Y520|PRC2C_HUMAN:tr|E7EPN9|E7EPN9_HUMAN		39.57	825.46	9	1.1	826.468	52.78					113150
SPFQFTVGP	P21333|FLNA_HUMAN:tr|Q5HY54|Q5HY54_HUMAN:tr|Q60FE5|Q60FE5_HUMAN:O75369|FLNB_HUMAN:tr|E7EN95|E7EN95_HUMAN:Q14315|FLNC_HUMAN:tr|H0Y5C6|H0Y5C6_HUMAN		39.88	978.481	9	1.7	979.49	86.58					46600
SPIENIQRVA	P35222|CTNB1_HUMAN		35.54	1125.61	10	0.7	563.815	52.33					88750
SPILVATAV	O00571|DDX3X_HUMAN:O15523|DDX3Y_HUMAN		33.04	869.522	9	-0.4	435.768	79.5					21500
SPTGGFVDA	Q96L91|EP400_HUMAN		38.54	849.387	9	0	850.394	51.35					76500
SPVFTSRS(+79.97)A	P08729|K2C7_HUMAN	Phosphorylation (STY)	26.98	1030.45	9	0.4	516.232	40.35					1094000
SPVVPQISA	tr|H3BVG0|H3BVG0_HUMAN		33.27	896.497	9	0.5	449.256	67.37					190000
SPVYVGRVV	P21980|TGM2_HUMAN		37.26	974.555	9	-0.3	488.284	52.16					241500
SPYIPPHAA	Q14318|FKBP8_HUMAN		36.05	951.481	9	0	476.748	32.94					481500
SQANRLFYL	P11413|G6PD_HUMAN		39.53	1110.58	9	0.3	556.298	79.69					143500
SQATDFGEALV	O43852|CALU_HUMAN		45.21	1136.53	11	-0.9	569.274	82.84					24150
SQDARFYAL	P27797|CALR_HUMAN		37.58	1069.52	9	1.1	535.768	62.1					277000
SQDYPTLAF	Q13823|NOG2_HUMAN		34.2	1040.48	9	1.5	1041.49	86.52					191500
SQEGRPVQV	Q7L5N1|CSN6_HUMAN		37.92	998.514	9	0	500.264	23.72					1885000
SQFPGAITL	Q8WZ82|OVCA2_HUMAN		31.31	932.497	9	0.3	933.504	85.6					255500
SQIDPSSIERA	Q09472|EP300_HUMAN		30.64	1201.59	11	0.3	601.804	48.49					213500
SQIHDIVLV	P11142|HSP7C_HUMAN:tr|E9PKE3|E9PKE3_HUMAN		41.03	1022.58	9	3	1023.59	71.46					1215000
SQIQEFKEA	O14950|ML12B_HUMAN:P19105|ML12A_HUMAN:tr|J3QRS3|J3QRS3_HUMAN:P24844|MYL9_HUMAN		36.41	1078.53	9	1.2	540.273	35.27					605500
SQISDTSVVL	P05787|K2C8_HUMAN:P08729|K2C7_HUMAN:tr|F8W1U3|F8W1U3_HUMAN		34.97	1047.54	10	1	1048.55	75.74					583000
SQNDGFFAV	O43795|MYO1B_HUMAN:tr|H7C2Y7|H7C2Y7_HUMAN		33.49	983.435	9	-0.4	984.442	84.02					271500
SQPPVQVSV	Q9NYV4|CDK12_HUMAN		31.89	939.503	9	-0.2	470.758	57.86					207500
SQVDRLVAL	Q96AB3|ISOC2_HUMAN		32.14	999.571	9	0.6	500.793	67.4					846000
SQVPEVTTV	Q99570|PI3R4_HUMAN		30.77	958.497	9	-2.6	959.502	59.11					64250
SQYPEIIFL	Q9BQ52|RNZ2_HUMAN:tr|G5E9D5|G5E9D5_HUMAN		37.88	1108.58	9	-0.4	1109.59	94.17					145000
SRAPSVATV	O75369|FLNB_HUMAN:tr|E7EN95|E7EN95_HUMAN		29.28	886.487	9	0.4	444.251	25.86					629000
SRDKTIIMW	P63244|RACK1_HUMAN:tr|D6REE5|D6REE5_HUMAN:tr|E9PD14|E9PD14_HUMAN		26.01	1148.6	9	0.5	575.308	67.72					1072000
SSFPRFYFV	Q14204|DYHC1_HUMAN		46.3	1148.57	9	0.2	575.29	86.94					40750
STYKFFEVI	tr|E7EQV9|E7EQV9_HUMAN:P61313|RL15_HUMAN		37.41	1132.58	9	0.9	567.298	84.83					126000
SVADYFKQI	P35637|FUS_HUMAN		48.58	1069.54	9	-0.4	1070.55	82.8					313500
SVHKGFAFV	tr|G3V4C1|G3V4C1_HUMAN:tr|G3V2Q1|G3V2Q1_HUMAN:P07910|HNRPC_HUMAN:B7ZW38|HNRC3_HUMAN:P0DMR1|HNRC4_HUMAN:tr|A0A0G2JPF8|A0A0G2JPF8_HUMAN:O60812|HNRC1_HUMAN:tr|A0A0G2JNQ3|A0A0G2JNQ3_HUMAN:B2RXH8|HNRC2_HUMAN		38.74	990.529	9	0.7	496.272	51.56					1375000
SVIEQIVYV	Q00653|NFKB2_HUMAN		34.84	1048.58	9	0.9	525.298	88.28					15650
SVLDDNKLLTL	Q14204|DYHC1_HUMAN		42.29	1229.69	11	0.6	615.851	84.81					681500
SVLNVLHSL	tr|B0QY89|B0QY89_HUMAN:tr|B0QY90|B0QY90_HUMAN		34.07	980.566	9	0.2	491.29	84.32					87950
SVLVSVSEV	O95361|TRI16_HUMAN:tr|B3KP96|B3KP96_HUMAN:tr|H0Y626|H0Y626_HUMAN		36.94	917.507	9	2.1	918.516	79.41					176000
SVVTSIFGV	P41252|SYIC_HUMAN		34.47	907.501	9	-1	454.758	91.41					83900
SYDPDFNQL	Q9UET6|TRM7_HUMAN		41.21	1097.47	9	0.5	1098.47	79.88					366000
SYGDILHVI	Q92796|DLG3_HUMAN		45.59	1015.53	9	2	1016.54	84.23					423500
SYIDVLPEF	P08581|MET_HUMAN		29.1	1081.53	9	-0.4	1082.54	93.39					151500
SYLSSILRF	Q6VY07|PACS1_HUMAN		31	1084.59	9	1.7	543.304	89.31					25700
SYNPLWLRI	Q8IZT6|ASPM_HUMAN		41.57	1160.63	9	0.3	581.324	86.83					71600
SYQKVIELF	Q96KB5|TOPK_HUMAN		46.46	1125.61	9	-0.4	1126.61	83.58					1210000
SYRQVAFDF	Q13492|PICAL_HUMAN		36.43	1131.53	9	1.5	566.776	78.59					134500
TALLKIEGV	tr|C9K025|C9K025_HUMAN:P18077|RL35A_HUMAN		37.4	942.575	9	0.2	472.295	72.67					2940000
TGPTRFFLF	Q8NFJ5|RAI3_HUMAN		31.18	1084.57	9	0.1	543.293	88.08					66000
THAPATLEA	O95433|AHSA1_HUMAN		31.56	909.456	9	-0.2	455.735	28.34					303500
THDDSHLVSL	Q32P44|EMAL3_HUMAN:tr|H7C355|H7C355_HUMAN		42.21	1122.53	10	1	562.273	44.26					189000
THDEAINVL	O75970|MPDZ_HUMAN		27.16	1010.5	9	-0.1	506.259	55.11					105650
THFLQPIYL	P55265|DSRAD_HUMAN:tr|H0YCK3|H0YCK3_HUMAN		32.34	1130.61	9	-1.2	566.313	85.06					61150
THGPPVQL	tr|H0YKT5|H0YKT5_HUMAN:tr|H0YNT2|H0YNT2_HUMAN:tr|A0A0D9SES8|A0A0D9SES8_HUMAN:Q04726|TLE3_HUMAN:tr|H0YKN8|H0YKN8_HUMAN:tr|H0YL70|H0YL70_HUMAN		23.11	847.455	8	0.5	424.735	39.56					552500
THISDTSVVL	P02538|K2C6A_HUMAN:P48668|K2C6C_HUMAN:P04259|K2C6B_HUMAN		40.52	1070.56	10	-0.1	1071.57	57.64					1220000
THNIIVNQL	O43681|ASNA_HUMAN		33.2	1050.58	9	0.8	526.299	55.01					190000
THYDHVLIEL	Q14566|MCM6_HUMAN		38.17	1238.63	10	-0.9	413.883	76.11					335500
TIAEGLTLAQV	tr|K7EMM8|K7EMM8_HUMAN		36.88	1114.62	11	-0.6	1115.63	85.22					78400
TIDDGIFEV	P0DMV8|HS71A_HUMAN:tr|V9GZ37|V9GZ37_HUMAN:P34931|HS71L_HUMAN		32.06	1007.48	9	1.6	1008.49	89.08					42850
TIYKDFVYI	Q8N4N3|KLH36_HUMAN		32.61	1160.61	9	-0.3	581.313	83.88					121000
TPSIPVLTA	Q8WWM7|ATX2L_HUMAN		31.65	897.517	9	0.8	898.525	82.71					56500
TQAPGNPVL	P26368|U2AF2_HUMAN:tr|K7ENG2|K7ENG2_HUMAN		39.1	895.476	9	0.5	896.484	51.85					659500
TQDAVPLTL	P07954|FUMH_HUMAN		33.95	956.518	9	1.9	957.527	82.37					94700
TQIDHYVGI	O95197|RTN3_HUMAN		42.13	1044.52	9	0.3	523.269	63.63					818000
TQLGPPYHIL	tr|G3V5S9|G3V5S9_HUMAN:tr|G3V1S4|G3V1S4_HUMAN:Q9Y324|FCF1_HUMAN		29.46	1137.62	10	1.3	569.817	76.95					1475000
TQLNMFQTL	P04844|RPN2_HUMAN		40.33	1094.54	9	1.2	548.279	88.21					34250
TQTAVITRI	tr|A0A087WXK8|A0A087WXK8_HUMAN		30.76	1001.59	9	0.3	501.801	48.89					1150000
TRAGPGTLSV	O75369|FLNB_HUMAN:tr|E7EN95|E7EN95_HUMAN		31.24	957.524	10	0.7	479.77	39.92					389500
TRDAGYGGISL	O75369|FLNB_HUMAN:tr|E7EN95|E7EN95_HUMAN		34.38	1108.55	11	1.3	555.284	62.86					1160000
TRDAGYGGLSL	P21333|FLNA_HUMAN:tr|Q5HY54|Q5HY54_HUMAN:tr|Q60FE5|Q60FE5_HUMAN:tr|H0Y5C6|H0Y5C6_HUMAN		34.38	1108.55	11	1.3	555.284	62.86					1160000
TRDETNYGI	P63244|RACK1_HUMAN:tr|D6REE5|D6REE5_HUMAN:tr|D6R9L0|D6R9L0_HUMAN:tr|D6R9Z1|D6R9Z1_HUMAN:tr|E9PD14|E9PD14_HUMAN		32.89	1067.49	9	1.6	534.752	39.59					341500
TRDETNYGIP	P63244|RACK1_HUMAN:tr|D6REE5|D6REE5_HUMAN:tr|D6R9L0|D6R9L0_HUMAN:tr|D6R9Z1|D6R9Z1_HUMAN:tr|E9PD14|E9PD14_HUMAN		35.38	1164.54	10	0.3	583.278	46.88					1390000
TRDGVTGPGFTL	O95274|LYPD3_HUMAN		41.2	1219.62	12	1.1	610.818	68.83					237500
TRDQFLDTL	Q15021|CND1_HUMAN		27.42	1107.56	9	-0.4	554.785	74.44					1010500
TREEGTPLTL	Q9Y3T9|NOC2L_HUMAN		29.47	1115.58	10	1	558.799	53.7					1360000
TREGGSIPVTL	Q96KP4|CNDP2_HUMAN		31.87	1128.61	11	-0.3	565.314	58.09					317000
TRIGLINDM	Q14152|EIF3A_HUMAN		35.29	1031.54	9	0.9	516.779	70.4					29500
TRLEFQQQL	Q9BUW7|CI016_HUMAN		28.02	1161.61	9	0.5	581.815	63.69					320000
TRMPDGPVAL	Q14204|DYHC1_HUMAN		32.24	1055.54	10	0.8	528.779	59.26					970500
TRSTFSTNY	P05783|K1C18_HUMAN		31.69	1075.49	9	0.9	538.755	37.62					660000
TTISKVSQV	Q9UNX4|WDR3_HUMAN		32.1	961.544	9	-0.2	481.779	31.68					228500
TTVDHFWGL	O94901|SUN1_HUMAN		40.59	1074.51	9	1.2	538.265	84.44					61500
TTVEDLGSKILL	P35613|BASI_HUMAN:tr|A0A087X2B5|A0A087X2B5_HUMAN:tr|A0A087X215|A0A087X215_HUMAN		59.84	1287.73	12	-0.3	644.871	84.89					182000
TVADVVLWSV	Q13155|AIMP2_HUMAN:tr|F8W950|F8W950_HUMAN		40.79	1087.59	10	0.6	1088.6	93.5					78500
TVDNARIVL	P05783|K1C18_HUMAN		35.7	999.571	9	0.1	500.793	55.77					150000
TVFSHAQTV	P42677|RS27_HUMAN:tr|H0YMV8|H0YMV8_HUMAN		31.86	988.498	9	0.5	495.256	40.34					232500
TVIAKVNNV	P26639|SYTC_HUMAN		31.43	956.566	9	0.8	479.29	33.92					1820000
TVISILNTI	O60716|CTND1_HUMAN		28.47	972.586	9	-2.1	973.591	91.72					743500
TVMDSKIVQV	P52294|IMA5_HUMAN:O60684|IMA7_HUMAN:O15131|IMA6_HUMAN		45.58	1118.6	10	0.3	560.308	62.41					594500
TVYEGFISA	Q9NW38|FANCL_HUMAN		33.65	985.476	9	-0.1	986.483	81.57					211500
TYEGIFKTL	Q8WWM7|ATX2L_HUMAN:tr|H3BUE3|H3BUE3_HUMAN		44.97	1070.56	9	1.6	536.29	81.17					175000
TYLEKFQNL	tr|J3KNW5|J3KNW5_HUMAN		41.79	1154.6	9	0.3	578.306	76.23					375500
TYLVDMQRF	Q14332|FZD2_HUMAN		36.68	1171.57	9	0.4	586.792	80.71					127450
TYPDVNNSI	O75436|VP26A_HUMAN		44	1021.47	9	0.9	1022.48	60.4					1745000
TYPENWRAF	P26641|EF1G_HUMAN		39.99	1182.55	9	0.6	592.28	75.42					156000
TYQLGFHSI	P28072|PSB6_HUMAN		36.14	1064.53	9	1.1	533.272	73.78					54050
TYQRWQFTL	Q6P2Q9|PRP8_HUMAN		43.78	1241.62	9	0.5	621.817	83.62					188500
TYSPALNKM(+15.99)F	tr|A0A0U1RQC9|A0A0U1RQC9_HUMAN	Oxidation (M)	40.36	1186.57	10	1.1	594.293	53.9					964500
TYTDVTPRQF	Q9NQZ5|STAR7_HUMAN		43.33	1226.59	10	0.8	614.304	56.33					352000
TYTDVTPRQFF	Q9NQZ5|STAR7_HUMAN		50.38	1373.66	11	1.2	687.839	80.7					107150
VADTVARVL	Q9NYY3|PLK2_HUMAN		32.95	942.55	9	-0.2	472.282	51.5					625000
VAIEHLDKI	P48643|TCPE_HUMAN:tr|E9PCA1|E9PCA1_HUMAN		42	1036.59	9	0.2	519.303	47.4					220500
VAYEEFEKV	Q14204|DYHC1_HUMAN		41.46	1112.54	9	0.5	557.277	61.69					149500
VFDPKVFTF	Q9Y4K1|AIM1_HUMAN:tr|A0A0J9YWL0|A0A0J9YWL0_HUMAN		46.62	1098.58	9	0.2	550.295	86.03					92150
VFIDKQTNL	Q92879|CELF1_HUMAN:O95319|CELF2_HUMAN		29.53	1076.59	9	0.5	539.301	52.69					892000
VFTEVANLF	O75182|SIN3B_HUMAN		35.7	1038.54	9	0.7	520.277	91.39					28150
VHAELADVL	P40227|TCPZ_HUMAN:Q92526|TCPW_HUMAN		31.53	965.518	9	1.1	483.767	71.97					64850
VHAPPMQLGF	O95235|KI20A_HUMAN		35.42	1095.55	10	0.6	548.784	75.52					219000
VMAPRALLL	P10321|1C07_HUMAN:tr|A0A140T921|A0A140T921_HUMAN:Q29865|1C18_HUMAN		31.83	982.6	9	1.2	492.308	79.68					44850
VPAGGAVAVSA	P05387|RLA2_HUMAN		42.69	897.492	11	1	898.5	44.65					1935000
VPAPSPLSA	Q9NQC3|RTN4_HUMAN		32.12	837.46	9	0.6	838.467	55.7					187000
VPLAIVNKA	Q14204|DYHC1_HUMAN		33.03	923.58	9	0.6	462.798	51.68					190500
VPNKFLVTA	Q6PD74|AAGAB_HUMAN		30.44	987.575	9	1.2	494.796	55.57					234000
VPVDTGVAA	O43399|TPD54_HUMAN:tr|A0A087WYR3|A0A087WYR3_HUMAN		39.62	827.439	9	1.6	828.447	42.92					84250
VPYGVGKAA	Q96LJ7|DHRS1_HUMAN		40.56	860.476	9	-0.2	431.245	30.2					311000
VPYLVGQVV	P06132|DCUP_HUMAN		42.22	972.564	9	2.6	973.574	85.32					72450
VQDEFLEKL	Q9UIG0|BAZ1B_HUMAN		28.2	1119.58	9	0.6	560.798	76.72					92900
VQIGDIVTV	P62280|RS11_HUMAN		29.52	942.539	9	0.8	943.547	85.61					2490000
VQVPVPVTV	P49711|CTCF_HUMAN		42.9	936.564	9	0.8	937.572	82.43					133500
VSTEVDARL	P37837|TALDO_HUMAN:tr|F2Z393|F2Z393_HUMAN		30.06	988.519	9	0	495.267	44.96					366500
VTIEDVQKL	Q9Y617|SERC_HUMAN		36.96	1043.59	9	0	522.8	67.52					409500
VVAAHLAGA	Q8IUL8|CILP2_HUMAN		30.94	807.46	9	-0.1	404.737	27.79					1980000
VVQPLLVSV	P50991|TCPD_HUMAN		37.86	952.596	9	1.3	953.604	86.07					135000
VYANGIRNI	O60337|MARH6_HUMAN		29.45	1018.56	9	0.6	510.286	47.29					247500
VYAPPVGGF	Q99436|PSB7_HUMAN:tr|Q5TBG5|Q5TBG5_HUMAN		40.79	905.465	9	0.6	453.74	80.58					39900
VYAPPVGGFSF	Q99436|PSB7_HUMAN:tr|Q5TBG5|Q5TBG5_HUMAN		51.51	1139.57	11	-0.8	1140.57	89.71					170500
VYAVIPAEKF	Q5TC12|ATPF1_HUMAN		36.56	1135.63	10	0	568.821	75.55					114500
VYGSFASKL	O14977|AZIN1_HUMAN		35.01	970.512	9	0.4	486.264	60.95					259000
VYKVPPFTF	Q6NZI2|PTRF_HUMAN		41.74	1096.6	9	0.4	549.305	83.82					83500
VYLDHAGATLF	Q96EN8|MOCOS_HUMAN		42.37	1205.61	11	0.3	603.812	81.63					210500
VYLPPEAFTF	P26358|DNMT1_HUMAN		35.38	1182.6	10	0.7	592.306	93.01					74850
VYPGDPLRF	Q9BSV6|SEN34_HUMAN		30.94	1062.55	9	0.7	532.283	78.04					1355000
VYSEAARVLQF	tr|B7ZAX5|B7ZAX5_HUMAN:Q01415|GALK2_HUMAN		50.23	1281.67	11	1.3	641.844	80.5					38050
VYSIVPQSW	Q71RC2|LARP4_HUMAN		37.15	1077.55	9	1.1	1078.56	87.95					49250
VYTVVDEMFL	P53680|AP2S1_HUMAN:tr|X6R390|X6R390_HUMAN		44.24	1214.59	10	0.1	1215.6	94.15					117500
WVDPNSPVL	Q04828|AK1C1_HUMAN:P42330|AK1C3_HUMAN:P52895|AK1C2_HUMAN:P17516|AK1C4_HUMAN:tr|H0Y804|H0Y804_HUMAN		46.24	1025.52	9	-0.3	1026.53	82.59					5025000
WYQTKFETL	P08729|K2C7_HUMAN		47.11	1214.6	9	3.8	1215.61	75.11					805500
YAGSGNVL	Q13200|PSMD2_HUMAN		30.84	779.381	8	0.9	780.389	48.15					590000
YDALDVANKIGII	P62750|RL23A_HUMAN:tr|K7ERT8|K7ERT8_HUMAN		56.95	1403.77	13	0.5	702.891	88.5					44400
YGIPAIVKL	P14923|PLAK_HUMAN		40.68	972.601	9	-0.8	487.307	82.85					200500
YHDEADQSAL	Q12789|TF3C1_HUMAN		33.99	1147.48	10	2	574.747	29.74					108250
YHDIAQQAF	Q14152|EIF3A_HUMAN		40.09	1091.5	9	0	546.759	51.52					107850
YHDINVYSL	A5YKK6|CNOT1_HUMAN		30.14	1122.53	9	-0.2	562.274	75.87					577500
YHGAEIVSL	Q5JPI3|CC038_HUMAN		25.38	987.503	9	0.6	494.759	60.64					174000
YHSEVPVSL	Q01082|SPTB2_HUMAN		38.74	1029.51	9	0.9	515.764	60.94					1225000
YIVDLLTHL	Q3B7J2|GFOD2_HUMAN		32.51	1085.61	9	1.2	543.814	90.99					19050
YKDGTELEL	Q14739|LBR_HUMAN		27.74	1066.52	9	0.4	1067.53	58.01					1615000
YLKDLIEEV	P18848|ATF4_HUMAN		29.35	1120.6	9	2.3	561.309	83.7					52400
YQAPDIDVQL	Q9NZM5|GSCR2_HUMAN		40.06	1160.57	10	2.3	1161.58	85.32					120500
YQDEVFGGF	Q13283|G3BP1_HUMAN		37.24	1060.45	9	2.1	1061.46	87.39					119000
YQTEIGQTL	P14324|FPPS_HUMAN		41.12	1051.52	9	1	1052.53	67.62					2290000
YRDPYTGQSV	Q15149|PLEC_HUMAN		35.95	1184.55	10	0.6	593.281	47.61					119500
YRVFTTQEL	O95433|AHSA1_HUMAN		29.4	1155.59	9	-0.2	578.803	65.85					252000
YTTDFIYQL	Q01813|PFKAP_HUMAN		39.12	1162.55	9	2.9	1163.57	90.69					65350
YVDDTQFVRF	Q29836|1B67_HUMAN:P30475|1B39_HUMAN:Q31612|1B73_HUMAN:P30480|1B42_HUMAN:P13746|1A11_HUMAN:P30486|1B48_HUMAN:P16188|1A30_HUMAN:P04439|1A03_HUMAN:P30455|1A36_HUMAN:P30443|1A01_HUMAN:P18463|1B37_HUMAN:Q31610|1B81_HUMAN:P30484|1B46_HUMAN:P10321|1C07_HUMAN:tr|A0A140T921|A0A140T921_HUMAN:P18465|1B57_HUMAN:P30493|1B55_HUMAN:Q29940|1B59_HUMAN:Q29718|1B82_HUMAN:P30461|1B13_HUMAN:P10316|1A69_HUMAN:P30447|1…		44.2	1288.61	10	0.2	645.312	81.23					51650
YVPPELITL	P49770|EI2BB_HUMAN		32.52	1043.59	9	1.8	1044.6	90.21					509000
YYLNEIQSF	Q9H0A9|SPC1L_HUMAN		28.32	1175.55	9	0.5	1176.56	86.79					275500
YYNPHLLLNTL	O95373|IPO7_HUMAN		40.44	1359.72	11	-0.5	680.866	83.88					18650
YYPSTPGRYSI	O75369|FLNB_HUMAN:tr|E7EN95|E7EN95_HUMAN		33.8	1302.62	11	0.4	652.32	62.48					1290000
YYQDTPKQI	Q9Y3C1|NOP16_HUMAN		40.27	1154.56	9	0.3	578.288	40.48					325000
AAPGAEFAPNKR	Q15233|NONO_HUMAN		50.52	1227.64	12	0.2	410.219	27.34	42700				129000
AVHDSFVAV	Q5UIP0|RIF1_HUMAN		29.49	943.476	9	0.4	472.746	51.38			408		154000
AYGGAFYAF	tr|D6RC46|D6RC46_HUMAN:tr|E9PKK7|E9PKK7_HUMAN:Q96EM0|T3HPD_HUMAN		33.63	965.428	9	1.8	966.437	87.43	16400				43500
AYTPFHAVL	tr|B4DVT3|B4DVT3_HUMAN:tr|H3BRY6|H3BRY6_HUMAN:tr|B4DJL6|B4DJL6_HUMAN		28.34	1017.53	9	0.8	509.772	77.29	66100				480000
EYIPKWEQF	Q9HBI5|CC014_HUMAN		36.68	1238.6	9	1.3	620.307	82.14	19800				78100
EYLIVFPKL	Q9NX47|MARH5_HUMAN		39.28	1120.65	9	0.3	561.334	89.23	12900				42900
EYMEHVYLI	Q9H1P3|OSBL2_HUMAN		29.5	1195.56	9	0.5	598.787	81.45	17900				136000
FLADPSAFVAA	P05388|RLA0_HUMAN:tr|F8VWS0|F8VWS0_HUMAN:Q8NHW5|RLA0L_HUMAN:tr|F8W1K8|F8W1K8_HUMAN		29.54	1107.56	11	0.1	554.787	87.97			1260		118000
FSPAGPILSIR	P11940|PABP1_HUMAN:tr|E7ERJ7|E7ERJ7_HUMAN:Q9H361|PABP3_HUMAN:Q4VXU2|PAP1L_HUMAN:Q5JQF8|PAP1M_HUMAN		43.12	1156.66	11	1.2	579.338	79.61			27000		27600
FYQEHPDL	P17844|DDX5_HUMAN		30.77	1047.47	8	0.8	524.741	47.98			35200		223000
GLAAGGIVAV	Q9ULH7|MKL2_HUMAN		24.59	826.491	10	0.4	414.253	78.38			14900		113000
GQMGSFIRL	Q53GS7|GLE1_HUMAN		28.44	1007.52	9	1.2	504.769	78.99	44100				112000
GVISKTFQL	Q6YHK3|CD109_HUMAN		27.16	991.57	9	0.9	496.793	75.98			4410		131000
IITKDLFQV	Q14204|DYHC1_HUMAN		36.22	1075.63	9	0.8	538.822	80.07				74700	709000
IMLEALERV	A8MWD9|RUXGL_HUMAN		26.75	1072.6	9	0.2	537.305	82.66			3070		146000
IYNGDMEKI	Q12983|BNIP3_HUMAN:tr|F6RP06|F6RP06_HUMAN:tr|A0A0J9YW18|A0A0J9YW18_HUMAN		28.26	1081.51	9	1.2	541.764	51.44	70600				356000
KGVPVISV	Q15424|SAFB1_HUMAN		31.78	797.501	8	0.4	399.758	51.86			12300		59400
KIIDIFTTL	Q8TE73|DYH5_HUMAN		32.52	1062.63	9	-0.9	532.323	89.65	8110				27200
KLVEFDFLGA	Q9Y6A5|TACC3_HUMAN		31.67	1137.61	10	-0.7	569.81	88.09				87700	22900
KYFLKPEVL	Q6PIU2|NCEH1_HUMAN		40.95	1135.66	9	0.5	568.84	61.56	41400				74300
KYIDQKFVL	Q16537|2A5E_HUMAN:Q13362|2A5G_HUMAN:tr|H0YJ75|H0YJ75_HUMAN:Q14738|2A5D_HUMAN		29.3	1152.65	9	-1.1	385.225	59.47	24400				157000
LDPHLVLDQLR	P35579|MYH9_HUMAN:P35580|MYH10_HUMAN		45.37	1317.74	11	0.3	440.254	80.49			42400		37800
LIGEFLEKV	tr|K7EP06|K7EP06_HUMAN:O43148|MCES_HUMAN		28.95	1046.6	9	1.3	524.308	84.38				273000	88500
LLDPSVFHV	Q9BVI4|NOC4L_HUMAN		26.74	1025.55	9	0.2	513.785	83.74				491000	44400
LLIPGLATA	O15239|NDUA1_HUMAN		31.52	867.543	9	2	868.552	88.5			50700		318000
MYPYIFHVL	Q9NZB2|F120A_HUMAN		33.91	1181.59	9	1.7	591.806	88.51	29000				26300
NFTNVAATF	P53396|ACLY_HUMAN		35.07	983.471	9	0.1	492.743	82.86	12900				15100
PYISNIYLI	Q02809|PLOD1_HUMAN		32.45	1094.6	9	0.6	1095.61	92.12	32000				20800
RQIDQFLVV	O94776|MTA2_HUMAN:tr|D6W5A2|D6W5A2_HUMAN:tr|E7EV10|E7EV10_HUMAN:Q9BTC8|MTA3_HUMAN		26.59	1116.63	9	0.3	559.322	80.8			64900		383000
RTLETLIRL	P25205|MCM3_HUMAN:tr|J3KQ69|J3KQ69_HUMAN:tr|Q7Z6P5|Q7Z6P5_HUMAN		25.26	1113.69	9	0.9	557.851	75.24			21900		194000
TAVTVNQSL	P05787|K2C8_HUMAN:tr|F8W1U3|F8W1U3_HUMAN:tr|F8VQY3|F8VQY3_HUMAN		39.72	931.497	9	0.4	932.505	52.48	35900				111000
TFTFSHATF	tr|A0A140T9V9|A0A140T9V9_HUMAN:tr|H0Y551|H0Y551_HUMAN:P14373|TRI27_HUMAN		30.34	1057.49	9	1.7	529.752	73.66	22700				173000
TLIEDILGV	Q8TEL6|TP4AP_HUMAN		24.15	971.554	9	0.6	972.562	97.56				592000	440000
VLGAFSDG	P68871|HBB_HUMAN		26.83	764.37	8	0.4	765.378	45.35	17600				29600
VLVDQTTGLSR	Q15717|ELAV1_HUMAN		36.76	1187.65	11	1.2	594.833	47.05				25200	27300
VVVGDLVEV	P05023|AT1A1_HUMAN:P50993|AT1A2_HUMAN		34.43	927.528	9	0.6	928.535	85.05			24700		106000
VYKTIMEQF	Q9UQB8|BAIP2_HUMAN		38.26	1157.58	9	-0.5	579.797	52.58	68200				294000
VYSQFITQL	Q92878|RAD50_HUMAN		29.26	1097.58	9	1	1098.58	86.86	25800				44600
WLAEKLPTL	Q14008|CKAP5_HUMAN		34.07	1069.62	9	1.3	535.817	83.71				455000	67100
YIYDKDMEII	Q9UPT9|UBP22_HUMAN		33.47	1301.62	10	0.9	651.818	82.33				92800	185000
YSLDHISSL	Q12769|NU160_HUMAN		35.51	1033.51	9	0.3	517.761	72.66		34200			65100
YYEYNHDLF	tr|H0YJ02|H0YJ02_HUMAN:tr|H0YJH0|H0YJH0_HUMAN:Q9H4B6|SAV1_HUMAN		35.11	1262.52	9	0.5	632.27	77.51	14900				234000
ATLNIIHSV	Q9P1Q0|VPS54_HUMAN		37.53	966.55	9	-1.2	484.282	63.14			1050	168000	49300
FADQEVRSL	O00443|P3C2A_HUMAN		26.94	1063.53	9	1.1	532.773	53.06		72900			73350
FVDDYTVRV	O00487|PSDE_HUMAN		33.67	1112.55	9	0.9	557.283	68.37			22150		233500
GDSVIVVLR	P62316|SMD2_HUMAN		43.15	956.565	9	0.4	479.29	44.87	41800				483200
GLFIIDDK	Q06830|PRDX1_HUMAN:Q13162|PRDX4_HUMAN		32.53	919.501	8	-0.8	460.758	52.95		22800	39700		23250
GYISPYFINTSK	P10809|CH60_HUMAN:tr|E7ESH4|E7ESH4_HUMAN		35.57	1388.7	12	1.7	695.357	78.27			56800	68600	25350
IEVIEIMTDR	P09651|ROA1_HUMAN:tr|F8VZ49|F8VZ49_HUMAN:Q32P51|RA1L2_HUMAN:tr|H0YH80|H0YH80_HUMAN		43.56	1217.63	10	0.8	609.824	82.18	22750				36450
ILDEAIYKV	tr|F8VZV9|F8VZV9_HUMAN:Q96DY2|IQCD_HUMAN		28.47	1062.6	9	0.9	532.306	47.87				182000	92850
KYLVIGDLLF	A8MWL6|SNG2L_HUMAN:tr|K7EJ35|K7EJ35_HUMAN:O43760|SNG2_HUMAN		29.65	1179.69	10	0.9	590.853	78.56	27400				71500
LSNIFVIGK	P62701|RS4X_HUMAN		35.85	989.591	9	0.7	495.803	76.63	41000			67500	36600
LYIDEAHSI	Q9NUV7|SPTC3_HUMAN		26.32	1059.52	9	0.3	530.769	47.04	17800				161500
LYLDEAHSI	O15270|SPTC2_HUMAN		26.32	1059.52	9	0.3	530.769	47.04	17800				161500
LYRLQFNEF	P40617|ARL4A_HUMAN		39.06	1228.62	9	-1	615.319	83.13	14950				41000
NLLSVAYK	P63104|1433Z_HUMAN:tr|E7EX29|E7EX29_HUMAN:P31946|1433B_HUMAN:P62258|1433E_HUMAN:P27348|1433T_HUMAN:Q04917|1433F_HUMAN:P61981|1433G_HUMAN:P31947|1433S_HUMAN:tr|A2IDB2|A2IDB2_HUMAN:tr|A0A0J9YWE8|A0A0J9YWE8_HUMAN		30.2	906.518	8	-0.8	454.266	61.03		77200		181000	37900
NTDEM(+15.99)VELR	P61978|HNRPK_HUMAN:tr|Q5T6W2|Q5T6W2_HUMAN	Oxidation (M)	35.52	1121.5	9	0.2	561.759	26.53	191850				52000
NYSNIRFQF	Q9Y217|MTMR6_HUMAN		40.31	1187.57	9	0.7	594.794	80.45	47200				135000
Q(-17.03)ASEGPLK	P04406|G3P_HUMAN	Pyro-glu from Q	30.66	811.408	8	0.3	406.711	33.6	34000	125000			97550
QTDPTLLSV	Q9Y5M8|SRPRB_HUMAN		32.79	972.513	9	3.1	973.523	80.61		29300		33200	18300
Q(-17.03)VEEELTHLQK	tr|K7ELP0|K7ELP0_HUMAN	Pyro-glu from Q	46.36	1335.67	11	0.3	668.841	48.79	140500				22800
RVLQALEGLK	P39019|RS19_HUMAN		36.65	1125.69	10	-0.2	376.236	54.38	11800		63700		36200
RYQTQPVTL	O95425|SVIL_HUMAN		27.35	1104.59	9	0.1	553.304	47.85	71950				294500
TYDKGYQF	tr|B4E0T2|B4E0T2_HUMAN		34.99	1020.46	8	-0.9	511.234	36.92	72800				374000
VLTVINQTQK	P42766|RL35_HUMAN:tr|F2Z388|F2Z388_HUMAN		36.62	1142.67	10	0.5	572.341	31.19	192000			43100	41500
VYEYVVERF	Q5TAX3|TUT4_HUMAN:tr|A0A0C4DFM7|A0A0C4DFM7_HUMAN		36.07	1202.6	9	1.1	602.307	78.07	21450				63300
YLDPSVLSGV	tr|H3BN98|H3BN98_HUMAN:Q15041|AR6P1_HUMAN		37.22	1048.54	10	0.3	1049.55	87.14			1190	857000	145850
ALEQQVEEM(+15.99)K	P35579|MYH9_HUMAN	Oxidation (M)	37.84	1219.58	10	-0.2	610.795	25.79	424500	1160000			118000
APELLFFAK	P02768|ALBU_HUMAN		40.54	1034.58	9	1.3	518.298	84.73	50700	8120			14200
AQIHDLVLVGGSTR	P0DMV8|HS71A_HUMAN:tr|V9GZ37|V9GZ37_HUMAN		34.47	1464.8	14	0.1	489.276	38.25	16900		168000	174000	11300
ARPPGYEF	Q8IU81|I2BP1_HUMAN		23.67	935.45	8	-0.2	468.732	47.52			75400		81500
EVYQQQQYGSGGR	tr|D6R9P3|D6R9P3_HUMAN:tr|D6RD18|D6RD18_HUMAN:tr|D6RBZ0|D6RBZ0_HUMAN:Q99729|ROAA_HUMAN		57.56	1498.68	13	1	750.348	23.94	238500	211000			46400
FDQLLAEEK	P35579|MYH9_HUMAN:P35749|MYH11_HUMAN:P35580|MYH10_HUMAN:Q7Z406|MYH14_HUMAN		39.5	1091.55	9	0.5	546.783	39.25	178000	380500			96200
FGIDRPAEL	Q8IWZ8|SUGP1_HUMAN		31.58	1016.53	9	1.2	509.272	68.82		101000			61900
FSGSGSGTDFTLK	A0A075B6P5|KV228_HUMAN:A0A087WW87|KV240_HUMAN:P01614|KVD40_HUMAN:A0A075B6S6|KVD30_HUMAN:P06310|KV230_HUMAN:A0A0A0MRZ7|KVD26_HUMAN:A0A075B6S2|KVD29_HUMAN		49.13	1302.61	13	-0.9	652.311	56.42			13700		26900
GLADASLLKKV	Q9UBB4|ATX10_HUMAN		36.01	1113.68	11	0.2	557.845	60.16			7810	249500	32200
GLIEILKKV	O14737|PDCD5_HUMAN		26.68	1011.67	9	0.5	506.842	54.25			41350	936000	57200
GVYGDVQRV	P26599|PTBP1_HUMAN:tr|A0A0U1RRM4|A0A0U1RRM4_HUMAN:tr|A6NLN1|A6NLN1_HUMAN:Q9UKA9|PTBP2_HUMAN		25.85	991.509	9	0	496.762	40.93			19900	10600	41600
KILPDLNTV	O60287|NPA1P_HUMAN		27.84	1011.6	9	0.5	506.806	75.94			16950	67100	60100
KNLQTVNVDEN	P62899|RL31_HUMAN		32.49	1272.63	11	1.1	637.323	26.38	31100				64600
PPPIPPPPP	Q8N684|CPSF7_HUMAN		26.27	907.517	9	-0.2	454.765	39.16			49980	34700	112000
PPPLPPPPP	Q16643|DREB_HUMAN:tr|D6R9Q9|D6R9Q9_HUMAN:Q9ULL5|PRR12_HUMAN:Q86UU0|BCL9L_HUMAN:Q9UPS6|SET1B_HUMAN:P48023|TNFL6_HUMAN:A6NGB9|WIPF3_HUMAN:Q9Y6X0|SETBP_HUMAN:Q9Y613|FHOD1_HUMAN:Q96JH7|VCIP1_HUMAN:A6NF34|ANTRL_HUMAN:tr|A0A087WVT0|A0A087WVT0_HUMAN:A0MZ66|SHOT1_HUMAN:tr|E9PN62|E9PN62_HUMAN:Q9BYN7|ZN341_HUMAN:Q96HE9|PRR11_HUMAN:Q8N8D1|PDCD7_HUMAN		26.27	907.517	9	-0.2	454.765	39.16			49980	34700	112000
QAQEYEALLNIK	P05783|K1C18_HUMAN		52.11	1418.74	12	0.7	710.378	53.77	23800	71400		80600	19300
QYAGKYVLF	P22352|GPX3_HUMAN		33.99	1087.57	9	0.7	544.793	78.35	231000				303000
RYTLQASTF	Q13616|CUL1_HUMAN		25.41	1085.55	9	0.2	543.783	42.54	23000				28500
SAYGGPVGAGIR	P08729|K2C7_HUMAN		42.36	1103.57	12	0.6	552.794	43.85			15600	33000	18600
SLFPGKLEV	Q13045|FLII_HUMAN		36.76	988.559	9	0.1	989.567	56.19			82950	1700000	187000
TAVVVGTITDDVR	tr|G3V203|G3V203_HUMAN:tr|H0YHA7|H0YHA7_HUMAN:Q07020|RL18_HUMAN:tr|J3QQ67|J3QQ67_HUMAN:tr|A0A075B7A0|A0A075B7A0_HUMAN		45.84	1344.72	13	-0.2	673.37	44.59	58100		285000	394000	16600
TRNDYVMMY	Q96QU8|XPO6_HUMAN		23.64	1191.51	9	-0.8	596.759	66.23			21200		102000
TSFFQALGITTK	P05388|RLA0_HUMAN:tr|F8VWS0|F8VWS0_HUMAN:Q8NHW5|RLA0L_HUMAN		53.08	1312.7	12	0.3	657.359	87.29			134000	89200	17200
TYDNVHQQF	Q8N264|RHG24_HUMAN		40.75	1150.5	9	0.4	576.26	40.63	74200				255000
VMAPRTLVL	P10316|1A69_HUMAN:P30447|1A23_HUMAN:P05534|1A24_HUMAN:P01892|1A02_HUMAN:P01891|1A68_HUMAN:P30457|1A66_HUMAN:P30456|1A43_HUMAN:P18462|1A25_HUMAN		40.13	998.595	9	0.5	500.305	47.1			181000		121000
VTTDIQVKV	O00267|SPT5H_HUMAN		35.49	1001.58	9	0	501.795	52.08			12900		141000
YADVGGKQF	P51571|SSRD_HUMAN		43.02	983.471	9	1	492.743	41.77			19800		86600
YVINDLTAV	P52788|SPSY_HUMAN		29.99	1006.53	9	0.5	504.274	84.33			32825	78000	49200
YYPTEDVPR	Q02878|RL6_HUMAN		38.1	1138.53	9	0.3	570.272	46.38	358000	357000		46900	20700
A(+42.01)GITTIEAVK	tr|A0A087WWU8|A0A087WWU8_HUMAN:tr|Q5HYB6|Q5HYB6_HUMAN:tr|Q5VU61|Q5VU61_HUMAN	Acetylation (Protein N-term)	45.35	1043.59	10	2.1	522.802	53.91	173350	364500			36450
A(+42.01)GLNSLEAVK	P67936|TPM4_HUMAN	Acetylation (Protein N-term)	43.23	1042.57	10	0.6	522.29	52.45		68100	28300	18600	39200
ALEEQLQQIRAE	P13645|K1C10_HUMAN		50.7	1426.74	12	0.5	714.378	45.26	48100		67300		51000
AVVGVVAGGGR	P62917|RL8_HUMAN		33.14	940.545	11	0.3	471.28	27.07	9450			271000	20850
DEILPTTPISEQK	P23396|RS3_HUMAN		41.64	1469.76	13	1.3	735.889	46.46	182500	449500			24750
DQ(+.98)VANSAFVER	P07900|HS90A_HUMAN	Deamidation (NQ)	36.52	1235.58	11	-0.6	618.796	34.4	76400	323000	27000		34100
DSYVGDEAQSKR	P63261|ACTG_HUMAN:P60709|ACTB_HUMAN:P68032|ACTC_HUMAN:P68133|ACTS_HUMAN:P63267|ACTH_HUMAN:tr|A6NL76|A6NL76_HUMAN:tr|B8ZZJ2|B8ZZJ2_HUMAN		56.06	1353.62	12	0	452.213	19.32	139950				185000
DTNGSQFFITTVK	P23284|PPIB_HUMAN		61.76	1456.72	13	-1	729.366	55.1	373000	153000			15330
EQAEAEVASLNR	tr|A0A087WWU8|A0A087WWU8_HUMAN:tr|Q5HYB6|Q5HYB6_HUMAN		46.39	1315.64	12	0.5	658.826	33.57	297500	788500			40050
FDAGELITQR	P35232|PHB_HUMAN		53.75	1148.58	10	0.3	575.299	49.35	36350	142600			46600
GFAFVTFDDHD	P09651|ROA1_HUMAN:P51991|ROA3_HUMAN:tr|F8VZ49|F8VZ49_HUMAN:Q32P51|RA1L2_HUMAN:tr|H0YH80|H0YH80_HUMAN		46.91	1269.53	11	0	635.772	64.39	29700		13000		19300
GVVDSE(+14.02)DLPLNISR	P07900|HS90A_HUMAN:P08238|HS90B_HUMAN:Q58FF7|H90B3_HUMAN	Methylation(others)	40.69	1526.79	14	1.2	764.405	59.46	52350	33750			42025
IASLEVENQSLR	tr|A0A087X1X7|A0A087X1X7_HUMAN:tr|E9PRY8|E9PRY8_HUMAN:P29692|EF1D_HUMAN:tr|E9PL71|E9PL71_HUMAN		42.43	1357.72	12	0.6	679.868	39.83		138000	33100	106000	10700
IFVGGIKED	P09651|ROA1_HUMAN:P51991|ROA3_HUMAN:tr|F8VZ49|F8VZ49_HUMAN:Q32P51|RA1L2_HUMAN		29.42	976.523	9	-0.5	489.269	42.15	164000		23600		62700
IQDNHDGTYTV	P21333|FLNA_HUMAN:tr|Q5HY54|Q5HY54_HUMAN:tr|Q60FE5|Q60FE5_HUMAN		43.48	1261.56	11	-0.2	631.786	26.95				1655000	95700
KIIGIMEEV	P52701|MSH6_HUMAN		38.53	1030.57	9	1.5	516.295	79.89			7670	33800	90650
KYINTDAKF	Q8TEL6|TP4AP_HUMAN		35.79	1098.57	9	1.1	550.293	30.35	29050				34800
LFVGGIKED	P22626|ROA2_HUMAN:tr|A0A087WUI2|A0A087WUI2_HUMAN		29.42	976.523	9	-0.5	489.269	42.15	164000		23600		62700
LNGTDPEDVIR	O14950|ML12B_HUMAN:P19105|ML12A_HUMAN:tr|J3QRS3|J3QRS3_HUMAN:P24844|MYL9_HUMAN		49.92	1227.61	11	-0.1	614.812	39.19	196000	475500			36300
LVNEVT(+14.02)EFAK	P02768|ALBU_HUMAN	Methylation(others)	39.79	1162.62	10	1	1163.63	50.38	817500			482500	171950
NRLLEATSY	O60341|KDM1A_HUMAN		27.96	1065.55	9	1.5	533.781	51.42			45150		33200
Q(-17.03)VDQLTNDKAR	P08670|VIME_HUMAN	Pyro-glu from Q	38.11	1269.63	11	0.4	635.823	29.58	45700		67550	408000	44500
RFDDAVVQSDM(+15.99)K	P11142|HSP7C_HUMAN:tr|E9PKE3|E9PKE3_HUMAN	Oxidation (M)	40.88	1425.66	12	0.5	476.226	27.55	148000			267000	50250
TIMPKDIQL	P84243|H33_HUMAN:Q71DI3|H32_HUMAN		32.48	1057.58	9	0.9	529.8	50.3			70000	567000	133400
TRVDTILEF	O14980|XPO1_HUMAN		23.89	1092.58	9	-0.6	547.298	57.73			20550		299000
TYSLGSALRPSTSR	P08670|VIME_HUMAN		31.54	1494.78	14	-0.5	499.267	36.82	231000			427000	105850
VLIAAHGNSLR	P18669|PGAM1_HUMAN:P15259|PGAM2_HUMAN		35.68	1149.66	11	-0.5	384.228	23.29	25200			433000	79800
YENEVALR	P13645|K1C10_HUMAN		33.82	992.493	8	-0.2	497.253	29.31	34100		24100		57100
DVLSVAFSSDNR	P63244|RACK1_HUMAN:tr|D6R9L0|D6R9L0_HUMAN:tr|D6R9Z1|D6R9Z1_HUMAN:tr|H0YAF8|H0YAF8_HUMAN:tr|E9PD14|E9PD14_HUMAN		54.16	1308.63	12	1	655.323	55.3	91800	71200	97500	194000	35500
EEQLQQIR	P13645|K1C10_HUMAN:Q7Z3Y9|K1C26_HUMAN		30.5	1042.54	8	0.6	522.278	32.14	39100		10395		168000
ELISNASDALDK	P08238|HS90B_HUMAN:P14625|ENPL_HUMAN:Q58FF7|H90B3_HUMAN:Q58FF8|H90B2_HUMAN:Q58FF6|H90B4_HUMAN		48.07	1274.64	12	0.3	638.325	40.77	483500	1226000		27400	12800
FEELNADLFR	P11142|HSP7C_HUMAN:tr|E9PKE3|E9PKE3_HUMAN:P54652|HSP72_HUMAN		49.79	1252.61	10	0.2	627.312	57.4	52500	294500	21900	43700	22800
GATQQILDEAER	P78371|TCPB_HUMAN:tr|F5GWF6|F5GWF6_HUMAN:tr|F8VQ14|F8VQ14_HUMAN		52.66	1329.65	12	0	665.833	38.99	158000	506000	18700		8920
GGGQIIPTAR	P13639|EF2_HUMAN:Q15029|U5S1_HUMAN		41.04	968.54	10	1.6	485.278	30.26	285000	438000		366000	53300
IQALQQQADEAEDR	P67936|TPM4_HUMAN		59.87	1613.76	14	1	807.89	30.66	436500	644000		24200	12400
IVADKDYSVTANSK	P07195|LDHB_HUMAN		63.29	1509.77	14	0.5	504.263	17.74	261750			192000	27000
IVVVTAGVR	P07195|LDHB_HUMAN		29.25	912.576	9	-0.4	457.295	44.5	19500		88505	359000	210000
LGDLYEEEM(+15.99)R	P08670|VIME_HUMAN	Oxidation (M)	31.42	1269.55	10	1.2	635.785	36.93	948500	515000	18500	193000	108000
LQIDNARLA	P05783|K1C18_HUMAN:P08727|K1C19_HUMAN:P13645|K1C10_HUMAN:Q04695|K1C17_HUMAN:tr|F5GWP8|F5GWP8_HUMAN:P02533|K1C14_HUMAN:P08779|K1C16_HUMAN:tr|K7EPJ9|K7EPJ9_HUMAN:Q7Z3Y7|K1C28_HUMAN:Q99456|K1C12_HUMAN		26.02	1012.57	9	1	507.291	37.21	101000	102000	95700		13300
NSLESYAFNM(+15.99)K	P11142|HSP7C_HUMAN:tr|E9PKE3|E9PKE3_HUMAN	Oxidation (M)	37.44	1318.59	11	0.9	660.301	42.87	76600	117000	26900	20300	28000
NVKVDPEIQ	P35908|K22E_HUMAN		34.42	1040.55	9	0.9	521.283	30.44	44400	310500			78300
NVTELNEPLSNEER	P61981|1433G_HUMAN		57.98	1642.78	14	1.2	822.398	39.49	178000	716000		59200	13200
RLPEAIEEV	tr|U3KQ56|U3KQ56_HUMAN		23.04	1054.57	9	1	528.291	42.64			80600	113000	47400
SLFSSIGEVESAK	Q15717|ELAV1_HUMAN:tr|M0QZR9|M0QZR9_HUMAN		42.57	1352.68	13	3	677.351	56.46	0	36400	32900	26500	8250
TGEAIVDAALSALR	Q15084|PDIA6_HUMAN		58.79	1385.75	14	0.8	693.884	71.7	110000	69850	29500	47400	17000
TGTAEM(+15.99)SSILEER	P25705|ATPA_HUMAN	Oxidation (M)	41.54	1438.66	13	-0.4	720.337	31.92	420000	776500		80400	19200
VAPEEHPVLL	P63261|ACTG_HUMAN:P60709|ACTB_HUMAN:A5A3E0|POTEF_HUMAN		37.28	1102.6	10	0.9	552.309	41.45	96050	352000			67900
VDATAETDLAK	P13667|PDIA4_HUMAN		47.95	1132.56	11	1.1	567.288	29.13	325000	367000		37800	23100
VDNDENEHQLSLR	P06748|NPM_HUMAN		68.49	1567.72	13	-0.2	784.869	27.61	1051500	1960000			69900
YDGIILPGK	P62913|RL11_HUMAN		49.85	974.544	9	-0.3	488.279	45.12	44800	217500			18800
AEAGAGSATEFQFR	P46783|RS10_HUMAN:Q9NQ39|RS10L_HUMAN		54.97	1440.66	14	1.1	721.34	40.8	130000	135500		25700
A(+42.01)GITTIEAVKR	tr|A0A087WWU8|A0A087WWU8_HUMAN:tr|Q5HYB6|Q5HYB6_HUMAN:tr|Q5VU61|Q5VU61_HUMAN	Acetylation (Protein N-term)	50.38	1199.69	11	-0.1	600.851	44.43	472000	276000	51600
AKQEELEAALQR	P08729|K2C7_HUMAN		49.08	1384.73	12	0.8	693.373	30.69	47900	932000	15900	84000
ALEQFATVVEAK	P49748|ACADV_HUMAN:tr|K7EMF8|K7EMF8_HUMAN		50.23	1304.7	12	0.7	653.356	50.92	91150	70450	12300	26200
ALWEDEGVRA	Q5JWF2|GNAS1_HUMAN		29.87	1144.55	10	0.5	573.283	44.44			9430	113850
ATFPDPNVK	P22415|USF1_HUMAN		42.78	987.503	9	0.3	494.759	33.64	265000		50200
ATYYGAFIKK	Q8N4C8|MINK1_HUMAN:tr|E7EN19|E7EN19_HUMAN:tr|E7ESS2|E7ESS2_HUMAN:tr|G3XAA2|G3XAA2_HUMAN:Q9UKE5|TNIK_HUMAN:tr|C9J338|C9J338_HUMAN		37.29	1160.62	10	-0.2	387.882	33.01	26800		435000
DLDSRVLYY	P26358|DNMT1_HUMAN		44.42	1142.56	9	0.5	1143.57	54.16		1130000		80000
DTDHYFLRY	Q969N2|PIGT_HUMAN		52.07	1228.55	9	0.1	615.283	45.07		1800000		1270000
DYGVLLEGSGLALR	P30048|PRDX3_HUMAN		45.42	1461.78	14	0.6	731.899	69.02	51350	26700	36400	87300
EAAENSLVAYK	P62258|1433E_HUMAN		51.32	1193.59	11	0.4	597.804	33.94	329000	836500	20000	179000
ELEEIVQPIISK	P11021|GRP78_HUMAN		54.46	1396.78	12	0.7	699.398	54.6	314000	546000	13000	52800
ELISNSSDALDK	P07900|HS90A_HUMAN:Q14568|HS902_HUMAN		43.2	1290.63	12	0.5	646.323	35.69	350000	2395000	12900	28300
ELISNSSDALDKIR	P07900|HS90A_HUMAN		51.13	1559.82	14	-1.3	520.945	43.23	129000	108250	110000	56900
ELSDFISYLQR	P30101|PDIA3_HUMAN		45.97	1369.69	11	-0.5	685.851	69.23	46350	54700	34500	99400
ELSTTLNADEAVTR	P34932|HSP74_HUMAN		57.1	1518.75	14	1.9	760.385	41.06	99400	166500	13000	35400
EVDEQM(+15.99)LNVQNK	P07437|TBB5_HUMAN:P68371|TBB4B_HUMAN:Q9BVA1|TBB2B_HUMAN	Oxidation (M)	53.22	1461.68	12	1.5	731.847	28.46	2735000	4625000	49500	549000
FEDIKSGY	Q01105|SET_HUMAN:tr|A0A087X027|A0A087X027_HUMAN:P0DME0|SETLP_HUMAN		31.48	957.444	8	0.2	479.73	31.47			16100	157000
FGYVDFESAEDLEK	P19338|NUCL_HUMAN		63.71	1647.73	14	-0.3	824.872	61.42	144000	123150	58000	142000
FIENEEQEYVQTVK	P04083|ANXA1_HUMAN		60.84	1754.84	14	0.1	878.426	45.27	153000	81550		16400
GELLFVHSA	P17655|CAN2_HUMAN		36.75	971.508	9	0.6	972.515	45.85	114000	777000
GEYGKFFVT	Q68EM7|RHG17_HUMAN		35.95	1046.51	9	1	524.261	49.8	47800	126000
GIYAYGFEK	P60842|IF4A1_HUMAN:Q14240|IF4A2_HUMAN:P38919|IF4A3_HUMAN:tr|J3QQP0|J3QQP0_HUMAN		48.49	1046.51	9	0.4	524.261	41.9	17600		264000
GLFEVGAGWIGK	tr|E7EWE5|E7EWE5_HUMAN:P51659|DHB4_HUMAN		40.17	1232.66	12	0.2	617.335	66.22	15900		125000
GLNDFIQKI	O00141|SGK1_HUMAN		38.53	1046.58	9	0.6	524.296	60.94			346000	2040000
GVYSFQFNK	Q15434|RBMS2_HUMAN		32.18	1088.53	9	0.2	545.272	47.34	66200		22400
HEYPWILSA	P53621|COPA_HUMAN		52.31	1114.54	9	0.7	1115.55	59.43	106000	388000
HLSIINEYL	P46940|IQGA1_HUMAN		31.51	1100.59	9	-0.2	551.3	58.53			23900	216000
HSDPESDFY	O94864|ST65G_HUMAN		47.87	1095.41	9	0.4	1096.42	34.62		2420000		93000
HSDQQVFEY	Q969X6|UTP4_HUMAN:tr|H3BSH7|H3BSH7_HUMAN		44.61	1151.49	9	0.5	1152.5	37.49		2930000		199000
HTDVGLLEY	Q9Y618|NCOR2_HUMAN		40.19	1045.51	9	-0.1	1046.52	48.75		478000		1220000
IDFYFDENPYFENK	Q01105|SET_HUMAN:tr|A0A087X027|A0A087X027_HUMAN:P0DME0|SETLP_HUMAN		68.14	1839.8	14	0.5	920.907	70.44	59300	97600		12100
ILDDIGHGV	tr|A0A0C4DG21|A0A0C4DG21_HUMAN:tr|E7EP65|E7EP65_HUMAN:Q9NYB9|ABI2_HUMAN:tr|F8WAL6|F8WAL6_HUMAN		25.91	937.487	9	-0.2	469.751	42.77			35800	337000
ILDEPTNHL	Q9NUQ8|ABCF3_HUMAN		29.95	1050.53	9	0.8	526.275	37.97			24900	94400
ITDKNSLAY	Q9HCG8|CWC22_HUMAN		30.51	1023.52	9	0.8	512.769	28.12		3285000		230750
ITDPDPDIRY	P42345|MTOR_HUMAN		37.66	1203.58	10	0.6	602.796	40.93		855000		310000
IYVDDGLISLQVK	P14618|KPYM_HUMAN:tr|H3BTN5|H3BTN5_HUMAN		56.89	1461.81	13	0.5	731.912	62.52	103000	71200	25600	262000
KLQEFLQTL	Q9NVI1|FANCI_HUMAN:tr|F8W7R3|F8W7R3_HUMAN		30.41	1118.63	9	1.6	560.325	56.77			223000	383000
KSDVHLNFY	Q14527|HLTF_HUMAN		44.09	1121.55	9	1.1	561.783	36.44		1570000		329000
KSFDTSLIRK	tr|A0A1C7CYW4|A0A1C7CYW4_HUMAN:O75787|RENR_HUMAN		32.48	1193.68	10	0.4	398.9	24.13	58400		47100
KTDLLLEPYNKY	P35579|MYH9_HUMAN		59.52	1495.79	12	0.6	748.904	44.82		966000		289000
KTDSDSDLQLY	Q01433|AMPD2_HUMAN:tr|H0YCL9|H0YCL9_HUMAN		30.44	1283.59	11	0.4	642.802	39.51		382000		91700
KVTEGSFVYK	P50395|GDIB_HUMAN		53.52	1156.61	10	0.9	386.545	27.47	410000		806
LDPAPLRE	tr|D3YTB5|D3YTB5_HUMAN		24.47	909.492	8	0.2	455.753	37.42	119000		508000
LLDEPTNHL	Q9UG63|ABCF2_HUMAN		29.95	1050.53	9	0.8	526.275	37.97			24900	94400
LLDQGQLNKY	Q00610|CLH1_HUMAN		50.15	1190.63	10	1	596.323	39.07		3130000		187000
LLDVTPLSL	P11142|HSP7C_HUMAN:tr|E9PKE3|E9PKE3_HUMAN:P54652|HSP72_HUMAN:P38646|GRP75_HUMAN		30.77	969.575	9	0.9	970.583	76.78			75050	439750
LLLAAPAQA	P17900|SAP3_HUMAN		38.31	866.523	9	1.1	867.531	50.9			89600	131000
LLLDVPTAAVQA	P13284|GILT_HUMAN		28.65	1209.7	12	0.1	605.856	66.28			204000	515000
LLLPGPSAA	P23284|PPIB_HUMAN		30.8	837.496	9	-0.1	419.755	54.32			241000	294000
LQEKEDLQELNDR	P02545|LMNA_HUMAN:tr|Q3BDU5|Q3BDU5_HUMAN		61.67	1628.8	13	1.3	815.409	31.79	645000	1400000	13400	118000
LSDPGSGLY	O95424|DEXI_HUMAN		40.77	907.429	9	1.1	908.437	44.69		3860000		145000
LSDPSGPKSY	Q96S38|KS6C1_HUMAN:tr|F5H7T0|F5H7T0_HUMAN		36.64	1049.5	10	0.3	525.759	24.07		951000		89900
LSEVNRTGTQY	tr|C9JVA8|C9JVA8_HUMAN:tr|H7BXK7|H7BXK7_HUMAN:P50452|SPB8_HUMAN		50.12	1266.62	11	0.8	634.318	25.24		9155000		369000
LTDDGN(+.98)KWLY	Q13200|PSMD2_HUMAN	Deamidation (NQ)	44.34	1224.57	10	0.8	1225.57	50.24		6210000		611000
LTDFIREEY	A2RTX5|SYTC2_HUMAN		40.7	1184.57	9	-1.1	593.292	48.16		460000		125000
LTDPDGALAK	Q13561|DCTN2_HUMAN		39.91	999.524	10	-0.4	500.769	27.63		7485000		340000
LTEQYNE(+21.98)QY	Q9BWF3|RBM4_HUMAN	Sodium adduct	25.22	1208.5	9	0.8	605.256	36.05		415000		81300
M(+42.01)(+15.99)DDREDLVYQAK	P62258|1433E_HUMAN	Acetylation (Protein N-term); Oxidation (M)	50.47	1539.69	12	0.8	514.237	37.93	684000	2365000		214000
NSDVVEQIY	Q9HD67|MYO10_HUMAN		41.42	1065.5	9	0.6	1066.51	47.42		1420000		69200
NSSYFVEWIPNNVK	P07437|TBB5_HUMAN:P68371|TBB4B_HUMAN:Q9BVA1|TBB2B_HUMAN:Q13509|TBB3_HUMAN:tr|A0A0B4J269|A0A0B4J269_HUMAN:Q9BUF5|TBB6_HUMAN		69.99	1695.83	14	0.1	848.92	65.04	49150	34250	29000	147000
NTDHQTQLLY	Q06609|RAD51_HUMAN		45.71	1231.58	10	0.1	1232.59	35.89		9205000		736000
NTEEEGLKY	Q9NYF8|BCLF1_HUMAN		46.57	1081.49	9	1.1	1082.5	27.96		16700000		1635000
PPHPPPPPP	Q05925|HME1_HUMAN:P13378|HXD8_HUMAN:Q15032|R3HD1_HUMAN		30	931.491	9	0.4	466.753	23.21	112000	9400	3930	169000
Q(-17.03)AQEYEALLNIK	P05783|K1C18_HUMAN	Pyro-glu from Q	52.04	1401.71	12	0.1	701.864	73.52	29750	127900	60600	150000
QLEDGRTLSDY	P62987|RL40_HUMAN:tr|J3QTR3|J3QTR3_HUMAN:tr|M0R1M6|M0R1M6_HUMAN:tr|M0R2S1|M0R2S1_HUMAN		50.24	1295.6	11	0.6	648.807	36.15		3430000		64900
Q(-17.03)VVESAYEVIK	P00338|LDHA_HUMAN	Pyro-glu from Q	47.18	1246.64	11	-0.5	1247.65	60.97	135400	51050	162000	16200
REMEENFAV	P08670|VIME_HUMAN:tr|B0YJC5|B0YJC5_HUMAN		30.04	1123.5	9	0.5	562.756	39.31	30700	696000
RQIPYTMMK	Q00325|MPCP_HUMAN:tr|F8VVM2|F8VVM2_HUMAN		39.82	1166.59	9	0.4	584.304	29.69	17550		178500
RVAPAHGLFLK	Q8N0Z8|PUSL1_HUMAN		43.05	1207.72	11	0.1	403.58	26.01	15400		199000
RVIEGDVVSALNK	P48059|LIMS1_HUMAN:tr|A0A0J9YXC7|A0A0J9YXC7_HUMAN		43.55	1398.78	13	0.1	467.268	37.16	24400		83300
SDVLELTDDNFESR	P30101|PDIA3_HUMAN		58.25	1638.74	14	1.7	820.377	56.31	822000	603500	78000	268000
SEADIRGFVA	tr|C9JGI3|C9JGI3_HUMAN:P19971|TYPH_HUMAN		40.03	1063.53	10	0.9	532.773	44.4	121000	650000
SFYPEEVSSM(+15.99)VLTK	P11142|HSP7C_HUMAN:tr|E9PKE3|E9PKE3_HUMAN:tr|E9PI65|E9PI65_HUMAN	Oxidation (M)	47.98	1631.78	14	0.8	816.896	54.06	317500	144550	30800	32700
S(+42.01)IRVTQKSYKVS	tr|F8W1U3|F8W1U3_HUMAN:tr|F8VQY3|F8VQY3_HUMAN	Acetylation (N-term)	46.4	1436.8	12	-0.3	479.94	29.52	50600			35700
S(+42.01)IRVTQKSYKVS	P05787|K2C8_HUMAN	Acetylation (Protein N-term)	46.4	1436.8	12	-0.3	479.94	29.52	50600			35700
SIWDETLYK	Q5VZM2|RRAGB_HUMAN		28.82	1153.57	9	0.1	577.79	55.78	16250		41000
SLDVGGPLRY	tr|F5H4N4|F5H4N4_HUMAN:Q9NR77|PXMP2_HUMAN:tr|F5GXM0|F5GXM0_HUMAN		38.79	1075.57	10	0.4	538.791	47.74		1410000		320000
SLHDAIMIV	Q99832|TCPH_HUMAN		30.93	997.527	9	0.6	499.771	53.64			20600	169000
STDLQDYTY	O95782|AP2A1_HUMAN:O94973|AP2A2_HUMAN		45.42	1104.46	9	0.3	1105.47	47.05		402000		83100
STDPEALHY	Q8N556|AFAP1_HUMAN		46.49	1031.46	9	0.6	1032.46	32.99		2420000		811000
STDPREALQY	tr|H3BVG0|H3BVG0_HUMAN		44.22	1178.56	10	0.6	590.286	37.83		2090000		277000
STFNVFVGK	O95302|FKBP9_HUMAN		35.92	997.523	9	-2	499.768	45.68	54100		40250
SVDPTQTEY	O75534|CSDE1_HUMAN		47.03	1038.45	9	0.6	1039.46	33.55		4940000		96900
SVLNLVIVK	P62753|RS6_HUMAN		38.53	983.638	9	0.5	492.827	56.26	194000		2670
SVYDHQGIFK	Q96E22|NGBR_HUMAN		32.81	1192.59	10	0.2	398.537	33.13	15000		82900
SVYYNEATGGK	P07437|TBB5_HUMAN		52.59	1187.55	11	0.3	594.78	26.56	257500		25200
TLLEDGTFKV	Q9HBL8|NMRL1_HUMAN		38.22	1121.6	10	-0.5	1122.6	54.86			57000	889000
TLNNDIM(+15.99)LIK	P07477|TRY1_HUMAN:tr|E7EQ64|E7EQ64_HUMAN	Oxidation (M)	41.64	1189.64	10	1.4	595.827	45.58	414000	1553000		138000
TSDDVKEQIY	P62277|RS13_HUMAN:tr|J3KMX5|J3KMX5_HUMAN:tr|E9PS50|E9PS50_HUMAN		51.44	1196.56	10	0.7	1197.56	30.64		12100000		214000
TSDNGKDGLAY	Q9UM11|FZR1_HUMAN:tr|K7EQT1|K7EQT1_HUMAN		44.73	1139.51	11	1.3	570.763	25.11		1482000		179000
TSDSTVYDY	O14548|COX7R_HUMAN		44.21	1049.42	9	0.2	1050.43	38.58		2420000		145000
TSDVGGYYY	P46821|MAP1B_HUMAN		46.87	1023.42	9	-0.1	1024.43	44.5		442000		58000
TTDSSYGQNY	Q92804|RBP56_HUMAN		56.18	1134.45	10	1	1135.45	28.57		1675000		145500
TVLIM(+15.99)ELINNVAK	P06576|ATPB_HUMAN:tr|H0YH81|H0YH81_HUMAN:tr|F8W0P7|F8W0P7_HUMAN:tr|H0YI37|H0YI37_HUMAN	Oxidation (M)	45.1	1472.83	13	0.9	737.422	71.42	41750	32750	97300	92300
VADGYPVRL	Q8WX93|PALLD_HUMAN		29.64	988.534	9	-0.4	495.274	43.22	119500	215500
VIFTGGVGK	Q9Y6K0|CEPT1_HUMAN		22.64	876.507	9	0.5	439.261	34.24	105000		9590
VLELVSITANK	P34897|GLYM_HUMAN		50.15	1185.7	11	1	593.856	52.3	253800	88400	50100	68000
VLETAEDIQER	Q13813|SPTN1_HUMAN:tr|A0A0D9SGF6|A0A0D9SGF6_HUMAN		43.94	1301.65	11	1.1	651.831	31.62	25750	547500	22000	33200
VLIDYQRNV	O14980|XPO1_HUMAN		30.37	1118.61	9	0.5	560.312	40.31			158000	370000
VLQYVVPEV	Q14152|EIF3A_HUMAN		30.84	1044.59	9	0.7	523.3	63.42			30600	69500
VSDIVGPDGLVY	P22087|FBRL_HUMAN		54.37	1232.63	12	1.8	1233.64	64.8		186000		393000
VTDPEKLNNY	Q8TEK3|DOT1L_HUMAN		44.8	1191.58	10	0.4	596.796	30.96		837000		217000
VVESTGVFTTM(+15.99)EK	P04406|G3P_HUMAN	Oxidation (M)	38.36	1442.7	13	0.2	722.356	36.13	27700	254500	19500
YLADIFTKL	Q49AG3|ZBED5_HUMAN		30.54	1082.6	9	-0.1	542.308	69.38		50850	44100	461000
YLDYDDTRY	Q9BVI4|NOC4L_HUMAN		38.53	1222.51	9	0.4	612.265	40.47		707500		66750
YSDFPFHEDY	P31512|FMO4_HUMAN		36.84	1318.51	10	-0.3	660.264	54.12		117000		88500
YSDPSTGE(+21.98)PATY	Q15149|PLEC_HUMAN	Sodium adduct	37.85	1308.51	12	0.1	655.263	36.44		146000		141850
AAAAAAAAAAA	O60341|KDM1A_HUMAN:tr|A0A0U1RQK7|A0A0U1RQK7_HUMAN:O75400|PR40A_HUMAN:O14497|ARI1A_HUMAN:A0AV96|RBM47_HUMAN:A6NHT5|HMX3_HUMAN:Q9BX70|BTBD2_HUMAN:tr|J3KPF0|J3KPF0_HUMAN:O60346|PHLP1_HUMAN:P55011|S12A2_HUMAN:Q9HCJ5|ZSWM6_HUMAN:Q9H1B7|I2BPL_HUMAN:Q9C0J9|BHE41_HUMAN:O95390|GDF11_HUMAN:Q1XH10|SKDA1_HUMAN:tr|E9PAX1|E9PAX1_HUMAN:Q8NFD5|ARI1B_HUMAN:Q04727|TLE4_HUMAN:tr|A0A0U1RR63|A0A0U1RR63_HUMAN:Q9NQR7|C…		24.5	799.419	11	0.5	400.717	25.82					107000
AAGGVGSIVRV	O15511|ARPC5_HUMAN		43.15	984.572	11	1.5	493.294	53.8					36100
AAIDWFDGK	P35637|FUS_HUMAN:Q92804|RBP56_HUMAN:tr|A0A075B7D9|A0A075B7D9_HUMAN		43.22	1021.49	9	0.3	511.751	79.71					109000
AHDTTLVAL	P11117|PPAL_HUMAN		29.05	939.503	9	1	940.511	56.31					148000
AHLDATTVL	P06576|ATPB_HUMAN:tr|H0YH81|H0YH81_HUMAN:tr|H0YI37|H0YI37_HUMAN		33.93	939.503	9	0.2	470.759	54.89					116000
AHTAEVNCL	Q16576|RBBP7_HUMAN:Q09028|RBBP4_HUMAN:tr|Q5JP01|Q5JP01_HUMAN:tr|H0YF10|H0YF10_HUMAN		40.69	956.438	9	-0.2	479.226	38.71					252000
AIIGGMFTV	Q9Y282|ERGI3_HUMAN:tr|H0Y5K5|H0Y5K5_HUMAN		29.33	907.484	9	2.1	908.493	90.55					98200
ALIDRMVNL	P35638|DDIT3_HUMAN		27.57	1043.58	9	-1.1	522.797	81.36					29000
AMSSKFFLV	P41221|WNT5A_HUMAN:tr|A0A087WUN1|A0A087WUN1_HUMAN		35.08	1028.54	9	0.1	515.276	82.85					125000
APAAATVAV	Q96KR1|ZFR_HUMAN		37.96	769.433	9	0.9	770.441	45.09					38000
APGKGILAA	P04075|ALDOA_HUMAN:tr|H3BPS8|H3BPS8_HUMAN:P09972|ALDOC_HUMAN:tr|A8MVZ9|A8MVZ9_HUMAN		25.37	796.481	9	0	399.248	36.88					275000
APM(+15.99)PPIIHA	Q15459|SF3A1_HUMAN	Oxidation (M)	28.84	961.505	9	0	481.76	47.94					951000
APRTVLLLLSA	Q29836|1B67_HUMAN:P30475|1B39_HUMAN:Q31612|1B73_HUMAN:P30480|1B42_HUMAN:P30479|1B41_HUMAN:P30486|1B48_HUMAN:P30488|1B50_HUMAN		26.34	1152.72	11	0.8	577.369	86.46					240000
APVLPHTAV	Q6PCT2|FXL19_HUMAN:Q8NHM5|KDM2B_HUMAN		39.23	903.518	9	0.4	452.766	47.27					86200
AQDEHLITFF	O75643|U520_HUMAN		31.76	1219.59	10	0.5	610.801	86.31					30400
AQIDHYLGL	Q9NQC3|RTN4_HUMAN		36.51	1028.53	9	0.9	515.272	78.1					2280000
AQYEHDLEV	P62826|RAN_HUMAN		38.3	1102.49	9	0.9	552.254	49.8					104000
ATDPTIHTV	tr|A0A087WZ62|A0A087WZ62_HUMAN		30.05	953.482	9	0.5	477.748	31.18					250000
AVAELNYGL	Q2TAL8|QRIC1_HUMAN		32.86	948.492	9	-0.9	949.498	80.94					64200
AVFPDDMPTL	Q03164|KMT2A_HUMAN:tr|E9PR05|E9PR05_HUMAN		40.01	1104.52	10	0.9	553.266	89.5					127000
AVVPGLLEV	Q6ZNJ1|NBEL2_HUMAN		28.48	895.538	9	-0.2	896.545	88.34					65600
AYIPKLLQL	Q6ZMV5|SMEK3_HUMAN		38.27	1057.65	9	0.3	529.834	85.81					28800
AYLKGTVLF	P51843|NR0B1_HUMAN		27.54	1010.58	9	0.8	506.298	77.86					412000
AYLPKILQI	O75691|UTP20_HUMAN		38.27	1057.65	9	0.3	529.834	85.81					28800
DHARTITVAL	P49588|SYAC_HUMAN		29.56	1095.6	10	1	548.81	49.03					218000
DHDGNIVEL	Q9Y6D5|BIG2_HUMAN		34.96	1010.47	9	1	1011.48	62.63					289000
DHNGMLSV	Q9UQ35|SRRM2_HUMAN		33.18	871.386	8	0.3	436.7	50.43					56300
DHSIIETL	P07900|HS90A_HUMAN		28.3	926.471	8	-0.1	464.243	72.23					90200
DRFEFPEQL	Q93009|UBP7_HUMAN		29.17	1179.56	9	1.1	590.786	83.76					90300
EAFNMIDQNR	O14950|ML12B_HUMAN:P19105|ML12A_HUMAN:tr|J3QRS3|J3QRS3_HUMAN:P24844|MYL9_HUMAN		44.67	1236.56	10	1.6	619.286	55.76					52300
EHDPVGQM(+15.99)V	P55060|XPO2_HUMAN	Oxidation (M)	40.29	1026.44	9	0.3	514.23	24.88					237000
EHDTTEYKL	P29350|PTN6_HUMAN		32.33	1134.52	9	2.1	568.268	30.98					90600
EHFPQAYSV	Q9H3S7|PTN23_HUMAN		33.15	1076.49	9	1.6	539.255	57.48					165000
EHINEGETAM(+15.99)L	P35613|BASI_HUMAN:tr|A0A087X2B5|A0A087X2B5_HUMAN	Oxidation (M)	40.43	1258.55	11	0.5	630.283	38.72					276000
EHIQNIMTL	Q9UJC3|HOOK1_HUMAN		33.75	1097.55	9	0.5	549.784	74.33					54300
EHSTVITFL	Q96RL7|VP13A_HUMAN		32.95	1045.54	9	0.3	523.78	81.17					50600
EMEAELEDER	P35579|MYH9_HUMAN		34.94	1249.51	10	0.8	625.764	41.57					37900
EQIEAGTPGRL	tr|A0A087WSY9|A0A087WSY9_HUMAN:Q16881|TRXR1_HUMAN:tr|A0A182DWI3|A0A182DWI3_HUMAN		29.79	1169.6	11	1.1	585.81	42.54					81700
ERMPEQIRL	A5YKK6|CNOT1_HUMAN		25.37	1170.62	9	-0.4	391.213	52.78					214000
EVIRELAGI	Q9NXG2|THUM1_HUMAN		31.72	998.576	9	0.6	500.296	75.24					86000
EVISKLYAV	P50990|TCPQ_HUMAN		38.62	1020.59	9	1.8	1021.59	65.59					756000
EYFSYPVSL	P37088|SCNNA_HUMAN:tr|J3KPV6|J3KPV6_HUMAN		32.94	1103.52	9	0.9	1104.53	89.18					93800
EYLIKVNEI	Q9ULH1|ASAP1_HUMAN		34.49	1119.62	9	1.2	560.817	77.61					1380000
EYLLKVNEI	O43150|ASAP2_HUMAN		34.49	1119.62	9	1.2	560.817	77.61					1380000
EYLPIGGLAEF	P00505|AATM_HUMAN		38.44	1207.61	11	0.3	604.814	93.8					37900
EYTRALFLL	Q9Y6X3|SCC4_HUMAN		25.44	1124.62	9	-6.2	563.315	87.22					69400
FAEGFVRAL	P05412|JUN_HUMAN		34.61	1008.54	9	0.5	505.277	80.58					117000
FHDDWISSI	Q9GZL7|WDR12_HUMAN		25.76	1118.5	9	0.7	560.259	84.7					63700
FHDHALMIIF	P00403|COX2_HUMAN		36.54	1242.62	10	0.8	415.215	86.47					134000
FHEGDVITL	Q99961|SH3G1_HUMAN		26.66	1029.51	9	1.3	515.764	74.41					348000
FQAEIAQLMSL	P07900|HS90A_HUMAN:P08238|HS90B_HUMAN:Q58FF8|H90B2_HUMAN:Q14568|HS902_HUMAN		40.23	1249.64	11	-3	625.824	94.46					18900
FQEEDFPAL	Q86UK7|ZN598_HUMAN		27.77	1094.49	9	2.5	1095.5	86.9					39000
FQSSAVMAL	Q71DI3|H32_HUMAN		27.86	952.469	9	1.1	953.477	81.35					53400
FRADDTFEAL	tr|B8ZZU8|B8ZZU8_HUMAN:Q15370|ELOB_HUMAN:tr|I3L0M9|I3L0M9_HUMAN		22.85	1183.55	10	0.8	592.783	78.73					462000
FRVKYETEL	P05783|K1C18_HUMAN		34.08	1183.62	9	1.2	592.82	57.61					1370000
FTIFRTISV	Q9BQ67|GRWD1_HUMAN		38.06	1082.61	9	0.2	542.314	84.69					15300
FVDEPLIHATT	Q86UP2|KTN1_HUMAN		37.78	1241.63	11	-0.5	621.822	68.6					63800
FVDEYDPTI	P01116|RASK_HUMAN		33.46	1097.49	9	2.5	1098.5	81.9					71000
FVDRGFYSV	P60510|PP4C_HUMAN		35.19	1088.53	9	0.4	545.272	70.76					183000
GFGFVLFK	Q14103|HNRPD_HUMAN:O14979|HNRDL_HUMAN		39.26	913.506	8	-0.2	457.76	86.3					29300
GHNAIINTL	O43660|PLRG1_HUMAN		29.56	951.514	9	0.7	476.764	54.49					44700
GNFNYVEFTR	P24844|MYL9_HUMAN		49.7	1245.58	10	0.6	623.797	72.79					13300
GQGEVLVYV	P21333|FLNA_HUMAN:tr|Q5HY54|Q5HY54_HUMAN:tr|Q60FE5|Q60FE5_HUMAN:tr|F8WE98|F8WE98_HUMAN		33.13	962.507	9	0.9	963.515	81.72					25100
GQSELTLLL	Q7L1Q6|BZW1_HUMAN		23.67	972.549	9	2.7	973.559	90.82					190000
GRDENSVEL	Q14697|GANAB_HUMAN:tr|E9PKU7|E9PKU7_HUMAN		24.67	1017.47	9	1.1	509.744	34.32					677000
GTIDEIQKL	Q16531|DDB1_HUMAN		33.09	1015.55	9	0.3	508.785	62.15					57600
GVFPDNFVKL	Q96B97|SH3K1_HUMAN:tr|Q5JPT2|Q5JPT2_HUMAN:tr|Q5VSN0|Q5VSN0_HUMAN		31.87	1134.61	10	1.3	568.312	85.98					42000
GVIAEILRGV	O00567|NOP56_HUMAN		29.27	1025.62	10	-0.1	513.819	90.15					46700
GVIEKLLTS	O75534|CSDE1_HUMAN		34.7	958.57	9	0.5	480.292	82.06					51100
GVVDIFQTV	Q13332|PTPRS_HUMAN:P23468|PTPRD_HUMAN:tr|F5GWR7|F5GWR7_HUMAN		31.27	976.523	9	0.5	977.531	90.39					171000
GVVDPRAISVL	tr|I3L0A0|I3L0A0_HUMAN:Q13404|UB2V1_HUMAN		31.89	1124.66	11	1	563.335	81.18					287000
GYEPPVQESV	P61247|RS3A_HUMAN		46.25	1103.51	10	1	1104.52	60.41					185000
HEPEPHIL	P33552|CKS2_HUMAN:P61024|CKS1_HUMAN		35.86	970.487	8	0.5	486.251	38.76					459000
HHDDPEVL	P52292|IMA1_HUMAN		24.49	960.43	8	0.1	481.222	28.27					2270000
HHIYLEGTLL	P04075|ALDOA_HUMAN		40.21	1194.64	10	0.9	399.221	77.45					135000
HHSNLIAGM	O60488|ACSL4_HUMAN		34.83	978.471	9	0.6	490.243	43.19					71300
HHYEGAVVIL	P49915|GUAA_HUMAN		37.66	1136.6	10	-0.4	379.873	61.91					266000
HHYSGNNIEL	P62888|RL30_HUMAN		33.51	1182.54	10	0	395.188	41.46					521000
HPAAFPLPVV	Q9H6Y7|RN167_HUMAN:tr|I3L462|I3L462_HUMAN		33.87	1046.59	10	0.3	524.303	83.05					74000
HPTWALKEA	tr|J3KN36|J3KN36_HUMAN:Q5JPE7|NOMO2_HUMAN:tr|A0A087X117|A0A087X117_HUMAN:tr|A0A0G2JN29|A0A0G2JN29_HUMAN:P69849|NOMO3_HUMAN:Q15155|NOMO1_HUMAN		38.93	1051.55	9	1.3	526.78	36.21					411000
HRTEMDWVL	P52597|HNRPF_HUMAN		25.04	1185.56	9	-0.4	396.194	75.49					492000
HTVGELIEV	Q9Y6D9|MD1L1_HUMAN		29.45	995.529	9	0.4	996.536	70.76					70200
HVIDLDDATFL	Q8N8R7|AL14E_HUMAN		33.59	1257.62	11	0.7	629.82	87.24					12200
HYSPIYLSF	tr|E9PNM1|E9PNM1_HUMAN:P37268|FDFT_HUMAN		29.11	1125.55	9	0.7	563.782	83.89					23800
HYTYILEVF	Q9UPY5|XCT_HUMAN		31.86	1183.59	9	1.5	592.804	87.55					72100
IFLDYEAGHLSF	Q96F44|TRI11_HUMAN		42.79	1410.68	12	1	706.349	87.82					40600
IHDGLTVHL	Q9UMX0|UBQL1_HUMAN:Q9UHD9|UBQL2_HUMAN		35.27	1003.54	9	1.7	502.781	54.96					71900
IHDGMNLEL	Q9BZL1|UBL5_HUMAN		24.74	1040.5	9	0.1	521.255	69.41					449000
IHSEPLGVVL	tr|I3L3I9|I3L3I9_HUMAN:P30838|AL3A1_HUMAN:tr|E9PNN6|E9PNN6_HUMAN		27.83	1062.61	10	0	532.311	73.28					252000
IIYPGAFVDL	O43462|MBTP2_HUMAN		34.49	1106.6	10	0.3	554.308	93.5					20500
IPAGTVTVNAA	P08047|SP1_HUMAN		31.56	1012.56	11	0.1	507.285	52.13					216000
IPAPPLSKV	P80188|NGAL_HUMAN:tr|X6R8F3|X6R8F3_HUMAN		32.77	920.569	9	-0.3	461.292	56.5					142000
IPYHIVNIV	P49591|SYSC_HUMAN:tr|Q5T5C7|Q5T5C7_HUMAN		30.78	1066.62	9	0.7	1067.63	79.5					1620000
IQALISGIEA	P08727|K1C19_HUMAN		35.48	1013.58	10	1.6	1014.58	83.72					9650
IRDNFVIVY	Q9Y6Q5|AP1M2_HUMAN		27.98	1137.62	9	0.6	569.817	81.12					556000
ISLPKGVVEV	P50454|SERPH_HUMAN:tr|E9PPV6|E9PPV6_HUMAN		27.3	1039.63	10	-0.6	520.821	76.51					136000
ITPENLPQI	P43243|MATR3_HUMAN		33.72	1023.56	9	-0.4	512.787	81.93					184000
IVAPGKGILAA	P04075|ALDOA_HUMAN:tr|H3BPS8|H3BPS8_HUMAN:P09972|ALDOC_HUMAN:tr|A8MVZ9|A8MVZ9_HUMAN		30.21	1008.63	11	0	505.324	60.9					259000
IVIRGLNTI	P35222|CTNB1_HUMAN		27.41	997.628	9	-0.6	499.821	72.8					195000
IVLDRLIEL	P53618|COPB_HUMAN		30.77	1082.67	9	0.4	542.342	87.79					29200
IYAPKLQEF	tr|Q8WUE3|Q8WUE3_HUMAN:O96020|CCNE2_HUMAN		29.5	1107.6	9	0.1	554.806	71.39					284000
IYEIIDNSQGF	Q9Y617|SERC_HUMAN		44.83	1297.62	11	-0.9	649.816	86.41					76000
IYLEKLKTI	Q15149|PLEC_HUMAN		39.52	1119.69	9	1.1	560.853	64.11					54800
IYLPYLHEW	tr|F5H442|F5H442_HUMAN:Q99816|TS101_HUMAN		35.01	1232.62	9	0.6	617.319	87.41					137000
IYLPYLQNW	Q8IX04|UEVLD_HUMAN		40.08	1208.62	9	3.8	1209.63	94.87					38100
IYPHGLVLL	P52788|SPSY_HUMAN:tr|H7C2R7|H7C2R7_HUMAN		26.8	1023.61	9	1	512.814	84.27					110000
KAINQGGLTSV	P60900|PSA6_HUMAN:tr|G3V3I1|G3V3I1_HUMAN:tr|G3V3U4|G3V3U4_HUMAN		36.39	1086.6	11	0.9	544.309	40.27					95000
KPNEGAIVEV	Q02790|FKBP4_HUMAN		25.22	1054.57	10	0.9	528.291	42.42					147000
KPPPPPPPP	tr|A0A1B0GWJ6|A0A1B0GWJ6_HUMAN:tr|J3KR33|J3KR33_HUMAN		38.01	922.528	9	-0.2	462.271	24.67					244000
KPVDVSKFGVIF	Q9Y617|SERC_HUMAN		48.04	1334.76	12	0.3	445.927	81					68400
KPYESYIGA	O75436|VP26A_HUMAN		26.37	1026.5	9	1.6	514.259	45.21					154000
KPYNVYITV	Q06136|KDSR_HUMAN		26.34	1095.6	9	0.2	548.806	70.27					241000
KTIEDTLMTV	P53367|ARFP1_HUMAN		33.21	1149.6	10	1.4	575.806	80.59					54400
KVFNDYTAV	P42892|ECE1_HUMAN:tr|B4DKB2|B4DKB2_HUMAN		36.98	1055.53	9	0.8	528.772	56.66					184000
KVIDDTNITRL	P05783|K1C18_HUMAN		38.06	1286.72	11	1.5	429.914	51.99					126000
KYFGGVLEYF	O94955|RHBT3_HUMAN		41.45	1221.61	10	-1.3	611.81	88.87					17800
KYIDFDHVF	Q96RY5|CRML_HUMAN:tr|J3QT63|J3QT63_HUMAN		34.88	1182.57	9	0	592.293	78.87					26500
KYNDNFFGL	Q8N806|UBR7_HUMAN:tr|E9PCJ7|E9PCJ7_HUMAN		33.53	1116.52	9	1.1	559.27	84.41					39800
LADDSVRSL	Q4J6C6|PPCEL_HUMAN		29.94	974.503	9	0.7	488.259	42.83					177000
LAHAAFSAA	Q8N4V1|MMGT1_HUMAN		28.21	857.439	9	-0.8	429.727	36.34					93700
LATRAIPEL	P35222|CTNB1_HUMAN		27.18	982.581	9	-0.3	492.298	64.28					62600
LATRALPEL	P14923|PLAK_HUMAN		27.18	982.581	9	-0.3	492.298	64.28					62600
LHSLPIVSM	Q9UKN8|TF3C4_HUMAN		40.29	995.547	9	-0.4	498.781	78.54					23900
LMSLIINTF	P07900|HS90A_HUMAN:P08238|HS90B_HUMAN:Q58FF8|H90B2_HUMAN:Q14568|HS902_HUMAN		34.9	1050.58	9	0.3	526.297	94.36					46600
LPLLIAPALAA	Q6EMK4|VASN_HUMAN		32.65	1061.68	11	0.2	531.85	94					5170
LPLLPAPGAAA	tr|A0A096LNL3|A0A096LNL3_HUMAN:tr|A0A087WUK1|A0A087WUK1_HUMAN		41.73	989.591	11	0.5	495.803	84.07					19300
LPWASRGVSPSASA	Q16769|QPCT_HUMAN		35.26	1384.71	14	0.4	693.362	60.43					62100
LQEDPPVGV	tr|H0YA80|H0YA80_HUMAN		27.54	952.486	9	0.7	953.494	58.93					67100
LTIED(+21.98)GIFEV	P11142|HSP7C_HUMAN:tr|E9PKE3|E9PKE3_HUMAN:P54652|HSP72_HUMAN	Sodium adduct	24.43	1156.56	10	0.8	579.289	92.87					25900
LVAVELEKV	tr|A0A0A0MS45|A0A0A0MS45_HUMAN:Q9H9E3|COG4_HUMAN:tr|J3KNI1|J3KNI1_HUMAN		29.94	998.601	9	0.6	500.308	68.46					109000
LVPDVVNEV	Q9BVJ6|UT14A_HUMAN		27.78	982.534	9	-0.5	492.274	80.4					410000
LYDPVISKL	Q96EZ8|MCRS1_HUMAN		37.31	1046.6	9	0.6	524.308	75.98					188000
LYEEAFTVF	P53675|CLH2_HUMAN		29.15	1117.53	9	0	559.774	92.35					21800
LYGRNFNYL	Q5XG87|PAPD7_HUMAN		31.59	1158.58	9	0.2	580.298	74.73					149000
LYPEVFEKF	Q6PL18|ATAD2_HUMAN		36.89	1170.6	9	0.9	586.306	83.32					22500
LYPSIIQEF	P09884|DPOLA_HUMAN:tr|A0A087WU64|A0A087WU64_HUMAN:tr|A6NMQ1|A6NMQ1_HUMAN		38.01	1108.58	9	-0.7	1109.59	90.99					70200
LYQFNPAFF	tr|K7ERF1|K7ERF1_HUMAN:Q9UBQ5|EIF3K_HUMAN		33.45	1145.55	9	-0.8	1146.56	92.98					51300
MHDFNLISI	Q15022|SUZ12_HUMAN		25.3	1088.53	9	1.2	545.274	85.55					16200
MPQSGTGVSV	O00487|PSDE_HUMAN		42.37	961.454	10	1.6	962.463	48.34					62800
MPTTLEGA	Q01082|SPTB2_HUMAN		35.66	818.384	8	1	819.393	54.07					53900
MRAFADAL	P48643|TCPE_HUMAN:tr|E9PCA1|E9PCA1_HUMAN		24.2	893.443	8	0.2	447.729	61.11					204000
MRYVASYLLA	P05387|RLA2_HUMAN		28.98	1185.62	10	0.3	593.818	82.67					204000
MVGEGFIEV	Q5JSZ5|PRC2B_HUMAN		28.7	979.468	9	0	980.476	86.84					67400
NAIDRLVNI	Q9H0D6|XRN2_HUMAN		33.08	1026.58	9	0.1	514.298	78.27					174000
NHANGLTL	P62714|PP2AB_HUMAN:P67775|PP2AA_HUMAN		29.14	838.43	8	1.1	839.438	37.83					281000
NHHLFTTTI	tr|A0A087X0K9|A0A087X0K9_HUMAN:tr|G5E9E7|G5E9E7_HUMAN:Q07157|ZO1_HUMAN:tr|G3V1L9|G3V1L9_HUMAN		25.96	1082.55	9	0.8	542.283	58.5					296000
NHHMQSISF	P29353|SHC1_HUMAN		29.92	1099.49	9	1	550.751	45.43					92000
NHQDVAGVFAL	Q5VWZ2|LYPL1_HUMAN		33	1169.58	11	-0.6	585.798	80.35					111000
NIIPRFVQV	O75044|SRGP2_HUMAN		26.14	1084.64	9	-0.5	543.327	81.3					592000
NLDDGIDDER	P11940|PABP1_HUMAN:tr|E7ERJ7|E7ERJ7_HUMAN:Q9H361|PABP3_HUMAN:tr|H0YAP2|H0YAP2_HUMAN		35.82	1160.49	10	1.5	581.255	40.18					33700
NLLQVLEKV	Q6KB66|K2C80_HUMAN		27.19	1054.64	9	-1.5	528.326	88.64					152000
NLQEAEEWYK	P08670|VIME_HUMAN:tr|B0YJC5|B0YJC5_HUMAN:tr|Q5JVS8|Q5JVS8_HUMAN:P41219|PERI_HUMAN		36.02	1308.6	10	0.7	655.307	65.83					26900
NLVRELLAV	Q9Y617|SERC_HUMAN		34.53	1025.62	9	-0.6	513.819	87.32					19400
NQGESITHAL	Q01518|CAP1_HUMAN		39.55	1068.52	10	0.7	535.268	43.21					37700
NQITQLESL	Q53EZ4|CEP55_HUMAN		30.97	1044.55	9	-0.3	523.28	82.81					66100
NQLDSLMGL	O14545|TRAD1_HUMAN		29.8	989.485	9	0.3	990.493	90.14					24300
NQPGVLIQV	P11142|HSP7C_HUMAN:tr|E9PKE3|E9PKE3_HUMAN:P0DMV8|HS71A_HUMAN:tr|V9GZ37|V9GZ37_HUMAN:P34931|HS71L_HUMAN		35.74	966.55	9	2.2	967.559	80.48					246000
NQSDTSVSL	tr|A0A087WV25|A0A087WV25_HUMAN:O95684|FR1OP_HUMAN		28.59	949.435	9	1.3	950.444	46.96					88300
NRHYYSITI	O00487|PSDE_HUMAN		24.13	1165.59	9	-0.8	389.536	58.74					221000
NRLEEPGNFVL	Q8WXH0|SYNE2_HUMAN:tr|G3V5X4|G3V5X4_HUMAN		35.5	1286.66	11	0.3	644.338	79.29					209000
NRPNLYYEV	P46063|RECQ1_HUMAN		33.97	1166.57	9	0.3	584.293	61.59					81700
NTFTKLITV	Q15382|RHEB_HUMAN		35.46	1035.6	9	0.6	518.806	79.91					63400
NYIGLINRI	P19525|E2AK2_HUMAN		31.25	1074.62	9	0.2	538.317	81.55					260000
NYIKDLNIL	Q05D32|CTSL2_HUMAN		29.29	1104.62	9	1.9	553.317	81.86					133000
NYIRITSEI	Q7L7V1|DHX32_HUMAN		32.74	1107.59	9	0.5	554.804	70.21					56900
NYLDRFLSL	P24385|CCND1_HUMAN		36.15	1139.6	9	0.2	570.806	90.27					248000
NYLHLDYNF	Q6P2Q9|PRP8_HUMAN		39.01	1197.55	9	0	599.78	83.24					18000
NYLSIFRKF	P07384|CAN1_HUMAN		33.8	1186.65	9	0.9	594.333	82.59					557000
NYSGAAEYLYF	P60228|EIF3E_HUMAN		38.03	1296.57	11	0.2	649.29	89.88					41200
NYTDIKDYL	tr|E7EM93|E7EM93_HUMAN:Q9BQG2|NUD12_HUMAN		37.52	1143.54	9	0	572.78	80.98					47800
PAAAAAAAAAA	tr|A0A0U1RQK7|A0A0U1RQK7_HUMAN:Q05925|HME1_HUMAN:O60346|PHLP1_HUMAN:P15502|ELN_HUMAN:Q9C0J9|BHE41_HUMAN:O95390|GDF11_HUMAN:Q1XH10|SKDA1_HUMAN:tr|E9PAX1|E9PAX1_HUMAN:Q9Y6R4|M3K4_HUMAN:tr|F5H4R1|F5H4R1_HUMAN:Q9NQR7|CC177_HUMAN:Q9UJU5|FOXD3_HUMAN:Q13516|OLIG2_HUMAN:O95409|ZIC2_HUMAN		25.91	825.434	11	-0.5	413.724	29.64					107000
PGHLQEGFG	Q8NC51|PAIRB_HUMAN		34.98	940.44	9	0.6	471.228	38.18					272000
Q(-17.03)EMQEVQSSR	P22626|ROA2_HUMAN	Pyro-glu from Q	33.52	1203.52	10	0.4	602.767	40.62					117000
QGFQLTHSL	P07437|TBB5_HUMAN:P68371|TBB4B_HUMAN:Q9BVA1|TBB2B_HUMAN:Q13509|TBB3_HUMAN:tr|A0A0B4J269|A0A0B4J269_HUMAN:Q9BUF5|TBB6_HUMAN:tr|M0QYM7|M0QYM7_HUMAN:Q3ZCM7|TBB8_HUMAN:A6NNZ2|TBB8L_HUMAN:tr|Q5SQY0|Q5SQY0_HUMAN		35.57	1029.52	9	-0.3	515.769	62.38					50300
QHADPPVQI	Q99613|EIF3C_HUMAN:B5ME19|EIFCL_HUMAN		34.42	1003.51	9	0	502.762	43.51					116000
QHDPSAVAV	Q12769|NU160_HUMAN		28.8	922.451	9	2.8	923.461	27.97					1410000
QHFDTIYSI	Q15021|CND1_HUMAN		30.54	1122.53	9	0.6	562.275	76.54					157000
QHFEFEYQT	P08243|ASNS_HUMAN		41.7	1227.52	9	0.8	614.768	62.34					84100
QHGGFVVTV	Q9P0W2|HM20B_HUMAN:tr|F8WES5|F8WES5_HUMAN		27.5	942.492	9	-0.2	472.253	58.75					329000
QHLQATGVSL	Q13618|CUL3_HUMAN		38.27	1052.56	10	1	527.288	50.88					563000
QHVPGSPFSV	P21333|FLNA_HUMAN:tr|Q5HY54|Q5HY54_HUMAN:tr|Q60FE5|Q60FE5_HUMAN		32.04	1053.52	10	1	527.77	60.48					62300
QIDPTIQRV	P02538|K2C6A_HUMAN:O95678|K2C75_HUMAN		28.34	1068.59	9	1.1	535.304	45.49					41300
QISDTSVVL	P05787|K2C8_HUMAN:P08729|K2C7_HUMAN:tr|F8W1U3|F8W1U3_HUMAN		26.7	960.513	9	-0.3	481.264	74.02					104000
QIYDIFQKL	P60842|IF4A1_HUMAN		41.37	1166.63	9	0.9	584.325	86.89					70300
QPLPVILHV	Q6VMQ6|MCAF1_HUMAN		41.44	1014.62	9	1.8	508.32	81.54					24700
QPQLPYSQA	Q15714|T22D1_HUMAN		34.55	1030.51	9	0.1	516.261	58.64					142000
QPSQPVTSA	tr|A0A087X0K9|A0A087X0K9_HUMAN:tr|G5E9E7|G5E9E7_HUMAN:Q07157|ZO1_HUMAN:tr|G3V1L9|G3V1L9_HUMAN		34.12	913.451	9	0.9	914.459	14.7					1120000
QPSSLLPLA	tr|A0A1B0GVP3|A0A1B0GVP3_HUMAN:tr|A0A1B0GVD5|A0A1B0GVD5_HUMAN:P07339|CATD_HUMAN:tr|A0A1B0GW44|A0A1B0GW44_HUMAN:tr|A0A1B0GU03|A0A1B0GU03_HUMAN		25.45	924.528	9	-0.3	925.535	84.16					441000
QQVQRLPFL	Q9Y244|POMP_HUMAN		35.53	1127.65	9	0.8	564.83	79.1					147000
QRIDEFEAM	P35241|RADI_HUMAN		27.04	1137.51	9	0.3	569.764	61.54					53600
QRIIQQETL	O60244|MED14_HUMAN		24.19	1127.63	9	0.8	564.823	48.94					59000
QVADILFQTA	P11172|UMPS_HUMAN		23.74	1104.58	10	1.3	553.299	87.19					42000
QVAFDFTKV	Q13492|PICAL_HUMAN		42.37	1053.55	9	1.5	527.783	80.52					137000
QVASTLKQV	Q96DE5|APC16_HUMAN		33.19	972.56	9	0.6	487.288	32.85					148000
QVIPQFQTV	P08047|SP1_HUMAN		31.37	1058.58	9	2.8	1059.59	81.79					32600
QVLEDFPTI	tr|E9PNM1|E9PNM1_HUMAN:P37268|FDFT_HUMAN		31.15	1060.54	9	-1.3	1061.55	88.74					77100
QYMERLQLL	Q13505|MTX1_HUMAN		32.91	1192.63	9	0.9	597.322	81.56					32400
QYTQALEKF	O43150|ASAP2_HUMAN		31.99	1126.57	9	1.1	564.291	59.64					83100
RSLDLDGIIAEV	P08729|K2C7_HUMAN		32.86	1299.7	12	1.6	650.86	88.14					3720
RTFDETVSTYV	Q9ULW0|TPX2_HUMAN		33.82	1316.62	11	0.4	659.32	75.18					25100
RVFSDIIYTV	Q8NI27|THOC2_HUMAN		27.12	1211.65	10	0.4	606.835	84.58					40700
RVIDDSLVVGV	Q8NB91|FANCB_HUMAN		26.74	1170.66	11	0.8	586.338	78.78					41600
RWSPVRPLVF	Q96EX3|WDR34_HUMAN		44.96	1255.72	10	0.3	628.867	82.23					90800
RYILEPFFI	Q9UPY5|XCT_HUMAN		27.99	1196.66	9	-0.5	599.337	92.71					304000
RYLMDPDTFTF	tr|B0QYD3|B0QYD3_HUMAN		30.22	1404.64	11	1.9	703.328	88.14					22000
RYLPTGSFPF	Q13454|TUSC3_HUMAN		30.11	1183.6	10	0.6	592.809	83.51					387000
SADTTILFV	tr|C9J3L8|C9J3L8_HUMAN:tr|C9J5W0|C9J5W0_HUMAN:P43307|SSRA_HUMAN:tr|E9PAL7|E9PAL7_HUMAN:tr|C9IZQ1|C9IZQ1_HUMAN		33.26	965.507	9	2	966.516	89.09					16300
SAFDHFASV	Q9Y547|IFT25_HUMAN		28.07	979.44	9	0	490.727	68.23					61300
SDIIRSMPEQTGEK	P62888|RL30_HUMAN:tr|A0A0C4DH44|A0A0C4DH44_HUMAN		49.26	1589.77	14	1	530.932	40.62					122000
SGYPGLLNGV	Q96FK6|WDR89_HUMAN		29.88	975.503	10	0.2	976.51	84.15					27700
SHANSAVVL	Q10567|AP1B1_HUMAN:tr|A0A087X253|A0A087X253_HUMAN		29.43	896.472	9	0.9	897.48	33.83					712000
SHEEALSFVSL	P23458|JAK1_HUMAN		37.45	1217.59	11	0.8	609.804	83.63					141000
SHVDLVVMV	P49591|SYSC_HUMAN:tr|Q5T5C7|Q5T5C7_HUMAN		35.68	997.527	9	-0.3	499.771	79.23					125000
SLVELLNQI	tr|I3L2B0|I3L2B0_HUMAN:O75153|CLU_HUMAN		23.9	1027.59	9	1.3	514.804	94.78					32600
SPAPPLLHV	Q8N163|CCAR2_HUMAN		32.25	929.533	9	0.8	465.774	64.77					63200
SPKQILDPA	P46013|KI67_HUMAN		24.58	967.534	9	0.9	484.775	39.97					49300
SPQQPGLSA	Q15726|KISS1_HUMAN		28.05	883.44	9	0	442.727	35.6					334000
SPRPPLISV	Q9H0R1|AP5M1_HUMAN		26.89	964.571	9	0.4	483.293	62.39					530000
SQAPFIVAL	P09131|P3_HUMAN		31.98	944.533	9	2.8	945.543	89.72					21200
SQINKFLYL	Q2TAZ0|ATG2A_HUMAN		32.42	1124.62	9	0.6	563.319	82.86					32700
SQIPAQPSV	Q9Y520|PRC2C_HUMAN:tr|E7EPN9|E7EPN9_HUMAN		34.8	925.487	9	0.8	926.495	50.17					130000
SQITSLVTL	O43913|ORC5_HUMAN		26.24	960.549	9	2.1	961.558	86.56					73400
SQMATILNL	tr|A0A0A0MS45|A0A0A0MS45_HUMAN:Q9H9E3|COG4_HUMAN:tr|J3KNI1|J3KNI1_HUMAN		24.05	989.521	9	1.9	990.531	88.27					42500
SQVDRLVALA	Q96AB3|ISOC2_HUMAN		34.44	1070.61	10	0.5	536.312	73.43					94700
SQYGEIVNI	Q9Y388|RBMX2_HUMAN		30.37	1021.51	9	1.8	1022.52	81.32					52400
SRDPVQLNL	Q9Y490|TLN1_HUMAN:Q9Y4G6|TLN2_HUMAN		24.78	1040.56	9	0.8	521.288	61.5					428000
SSILKIEPV	tr|E9PIB7|E9PIB7_HUMAN		29.43	984.586	9	0.8	493.3	69.56					95500
STIKEVAQA	O15269|SPTC1_HUMAN		31.39	945.513	9	0.9	473.764	27.6					257000
STIRLLTSL	P49368|TCPG_HUMAN		40.05	1002.61	9	0.6	502.311	80.28					176000
STLTEEGVIKV	Q9BZE4|NOG1_HUMAN		27.76	1174.64	11	0.4	588.33	65					78700
SVAQDIPKL	tr|K7ES89|K7ES89_HUMAN:P51452|DUS3_HUMAN		23.82	969.549	9	0.2	485.782	63.13					96000
SVDGVIKEV	tr|G3V3D1|G3V3D1_HUMAN:tr|G3V3E8|G3V3E8_HUMAN		34.16	944.518	9	1	473.267	54.13					326000
SVFKDFYEL	P11216|PYGB_HUMAN		38.6	1146.56	9	-0.2	574.287	85.85					87400
SVINFLDQL	Q14657|LAGE3_HUMAN		25.04	1047.56	9	0.6	1048.57	95.17					26300
SVVESVFKL	P56537|IF6_HUMAN		35.31	1006.57	9	-0.3	504.292	82.18					98100
SVVTGGVQSV	O60664|PLIN3_HUMAN		34.09	931.497	10	0	932.505	51.72					129000
SVYVQLEKV	O43688|PLPP2_HUMAN		32.38	1063.59	9	0.7	532.803	62.86					42900
SYGSVFKAI	Q13188|STK3_HUMAN		32.7	970.512	9	-0.8	486.263	71.45					80400
SYIDLLQRF	Q96S15|WDR24_HUMAN		35.2	1153.61	9	0	577.814	88.96					12300
SYLEKQVVTF	Q6P3X3|TTC27_HUMAN		37.42	1212.64	10	1.2	607.327	74.56					120000
SYM(+15.99)LVNENRF	O95751|LDOC1_HUMAN	Oxidation (M)	29.47	1287.59	10	0.7	644.804	63.37					155000
SYMPTVSHL	tr|E9PIU3|E9PIU3_HUMAN		31.82	1033.49	9	0.8	517.753	64.47					33100
SYRELFEFF	P37088|SCNNA_HUMAN:tr|J3KPV6|J3KPV6_HUMAN		32.03	1236.58	9	0.6	619.298	92.24					42400
TAM(+15.99)DVVYAL	P62805|H4_HUMAN	Oxidation (M)	26.73	997.479	9	0.6	499.747	80.99					170000
TGQPM(+15.99)INLYTDR	P35637|FUS_HUMAN	Oxidation (M)	38.32	1423.68	12	0	712.846	55.75					125000
TGQPMINLYTDR	P35637|FUS_HUMAN		45.69	1407.68	12	1	704.849	67.9					42500
THALPIPVI	P07814|SYEP_HUMAN		39.03	959.58	9	-0.8	480.797	82.05					104000
THDLEGPPL	Q15365|PCBP1_HUMAN		31.55	977.482	9	-0.5	489.748	49.18					31200
THEEAVTAL	Q12959|DLG1_HUMAN:tr|H7C166|H7C166_HUMAN		29.39	969.477	9	2.1	485.747	37.76					131000
THITAQTAV	O43865|SAHH2_HUMAN:Q96HN2|SAHH3_HUMAN		29.52	940.498	9	0.4	471.256	29.29					184000
THMTAIVGM	P53396|ACLY_HUMAN		43.03	959.457	9	0.9	480.736	62.27					202000
THSNTIVVSL	Q13190|STX5_HUMAN		29.26	1069.58	10	0.8	535.796	58.41					563000
THTTPVLL	Q13200|PSMD2_HUMAN		24.96	880.502	8	0.7	441.259	49.16					395000
TPNRATFVV	P04035|HMDH_HUMAN		27.83	1003.54	9	-0.3	502.78	47.96					183000
TPQSIFIFA	Q9UBS3|DNJB9_HUMAN		38.6	1022.54	9	0.6	1023.55	92.82					304000
TPTPVPVV	P26368|U2AF2_HUMAN		39.15	808.469	8	0.7	809.477	64.71					201000
TPYGYFLISA	Q9Y3F4|STRAP_HUMAN		44.12	1130.56	10	2.2	1131.57	91.29					112000
TQDTPIPAL	Q4G0A6|F188B_HUMAN		28.47	954.502	9	1.1	955.51	79.39					71100
TQSEKQFVV	P04843|RPN1_HUMAN		37.05	1064.55	9	1.5	533.283	40.88					66000
TRADLIFTV	Q14204|DYHC1_HUMAN		22.94	1034.58	9	1.3	518.296	81.98					300000
TRATEGMVVA	Q99436|PSB7_HUMAN:tr|Q5TBG5|Q5TBG5_HUMAN		28.11	1033.52	10	0.6	517.769	36.16					563000
TRIGLETSL	Q9Y230|RUVB2_HUMAN		25.07	988.555	9	0.3	495.285	62.77					303000
TRSITNTTV	Q15637|SF01_HUMAN		28.4	991.53	9	1	496.773	29.68					394000
TRVSQINTL	tr|E7ENC5|E7ENC5_HUMAN:tr|A0A0G2JR97|A0A0G2JR97_HUMAN:Q99102|MUC4_HUMAN:tr|E7ERK0|E7ERK0_HUMAN:tr|E7EUL9|E7EUL9_HUMAN:tr|E7EQG8|E7EQG8_HUMAN:tr|A0A0G2JNM3|A0A0G2JNM3_HUMAN:tr|A0A0G2JMX1|A0A0G2JMX1_HUMAN:tr|A0A0G2JQT8|A0A0G2JQT8_HUMAN:tr|A0A0G2JR46|A0A0G2JR46_HUMAN:tr|A0A0G2JRD8|A0A0G2JRD8_HUMAN:tr|A0A0G2JRY3|A0A0G2JRY3_HUMAN:tr|A0A0G2JRJ6|A0A0G2JRJ6_HUMAN:tr|A0A0G2JM65|A0A0G2JM65_HUMAN:tr|A0A0G2J…		21.43	1030.58	9	0.6	516.296	42.95					1030000
TRYLGDLSGGQVL	P09601|HMOX1_HUMAN		40.02	1377.73	13	1.3	689.871	79.73					66000
TTYEGIFKTL	Q8WWM7|ATX2L_HUMAN:tr|H3BUE3|H3BUE3_HUMAN		53.61	1171.61	10	0.1	586.813	82.4					152000
TVFDEAIRAV	P60763|RAC3_HUMAN:P63000|RAC1_HUMAN:P15153|RAC2_HUMAN		29.23	1119.59	10	0.3	560.804	82.88					19700
TVFTDHMLTV	P54687|BCAT1_HUMAN:tr|F5H2F2|F5H2F2_HUMAN		40.77	1162.57	10	1.3	582.293	80.65					659000
TVISLLTGL	Q8N3U4|STAG2_HUMAN:Q8WVM7|STAG1_HUMAN		25.67	915.564	9	0.2	916.572	94.78					43600
TVTNAVVTV	P11142|HSP7C_HUMAN:tr|E9PI65|E9PI65_HUMAN		31.8	902.507	9	-0.2	452.261	58.1					530000
TVVAVVAGV	Q15758|AAAT_HUMAN		31.12	813.496	9	1.9	407.756	75.1					101000
TYAPAIHQI	Q68CP9|ARID2_HUMAN		39.15	1012.53	9	1.2	507.275	50.26					50700
TYIPGTQITF	O75376|NCOR1_HUMAN		34.55	1139.59	10	1.4	1140.6	88.93					47900
TYNPAFSRL	Q9P2C4|TM181_HUMAN		26.97	1067.54	9	1.6	534.778	61.02					150000
TYQDIFRDF	Q15057|ACAP2_HUMAN		33.19	1203.56	9	-2.2	602.784	86.39					28400
TYRNVMEQF	Q9UHR4|BI2L1_HUMAN		30.83	1186.54	9	0.7	594.28	67.49					68900
VAVAGLLTV	Q13200|PSMD2_HUMAN		27.49	841.527	9	0.3	842.535	87.2					146000
VAVGVIKAV	P68104|EF1A1_HUMAN:Q5VTE0|EF1A3_HUMAN		37.97	854.559	9	0.2	428.287	54.43					82400
VFHPSQDLVF	Q9UMS4|PRP19_HUMAN		25.97	1187.6	10	0.2	594.806	79.02					135000
VFPDKGYSF	tr|F8W8I6|F8W8I6_HUMAN:P31483|TIA1_HUMAN		25.89	1058.51	9	0.8	530.261	69.89					3070000
VGYDKDFLTI	Q71F56|MD13L_HUMAN		41.19	1169.6	10	-0.1	585.806	83.47					174000
VHAQIVSTL	Q7L1V2|MON1B_HUMAN		29.63	966.55	9	1.7	484.283	53.08					114000
VHSEQVFAL	P55055|NR1H2_HUMAN:Q13133|NR1H3_HUMAN		29.44	1028.53	9	0.9	515.272	63.97					531000
VLIENVASL	tr|A0A087WTS0|A0A087WTS0_HUMAN:P18283|GPX2_HUMAN		31.41	956.554	9	-0.3	957.561	85.11					335000
VPRPAVLDPAL	P26006|ITA3_HUMAN		30.18	1146.68	11	0.3	574.346	72.97					150000
VPSAVLIVA	Q04323|UBXN1_HUMAN		24.15	867.543	9	0.7	868.551	83.4					21200
VQSNRILGV	tr|E9PMQ6|E9PMQ6_HUMAN		27.4	984.572	9	0	493.293	46.64					205000
VQWENSFVSV	Q6P2Q9|PRP8_HUMAN		22.57	1193.57	10	0.8	597.794	86.95					42200
VTPPGFQLV	P12956|XRCC6_HUMAN		35.27	956.533	9	0.5	479.274	85.83					160000
VTTDVSYLL	Q9BX79|STRA6_HUMAN		29.59	1009.53	9	1.4	1010.54	86.66					42100
VVDPNDPQM	Q8N3A8|PARP8_HUMAN		42.38	1013.45	9	0.6	507.732	46.84					367000
VVHDGFEGL	P17858|PFKAL_HUMAN:P08237|PFKAM_HUMAN		29.92	971.471	9	0.5	486.743	59.48					142000
VVITEKGISDL	P49368|TCPG_HUMAN		39.5	1172.67	11	0.4	587.34	72.28					87700
VVMQEGLAHI	Q9BRX2|PELO_HUMAN		32.23	1095.57	10	1.2	548.795	65.29					13800
VYDVVELKF	Q8N684|CPSF7_HUMAN		42.08	1110.6	9	1.6	556.306	84.32					23500
VYFVAPAKF	Q13753|LAMC2_HUMAN		34.58	1040.57	9	1.1	521.293	77.37					96700
VYIDFPGGILSF	O95361|TRI16_HUMAN:tr|B3KP96|B3KP96_HUMAN:Q309B1|TR16L_HUMAN		47.27	1326.69	12	0.5	664.351	98.7					1330000
VYTLLTTHL	tr|A0A0A0MRH1|A0A0A0MRH1_HUMAN:Q8N6T0|TO6BL_HUMAN:tr|H0YD55|H0YD55_HUMAN		37.14	1059.6	9	0.1	530.806	79.97					22300
VYTSKSDVWSF	P30530|UFO_HUMAN		45.05	1317.62	11	1	659.82	79.26					201000
VYVEKISFL	Q6NSJ5|LRC8E_HUMAN		37.13	1096.62	9	-0.2	549.316	82.18					109000
YAFNMKATV	P11142|HSP7C_HUMAN:tr|E9PKE3|E9PKE3_HUMAN		34.05	1043.51	9	0.4	522.763	63.27					40400
YIPTELDQV	Q7L2H7|EIF3M_HUMAN		39.02	1076.54	9	0.4	1077.55	81.27					291000
YPNSGSVSA	O75369|FLNB_HUMAN:tr|E7EN95|E7EN95_HUMAN		45.44	880.393	9	0.9	881.401	33.33					129000
YRFLIQNVL	P41252|SYIC_HUMAN		31.53	1164.67	9	0.5	583.34	87.41					8030
YTTDRVMTV	Q92769|HDAC2_HUMAN:Q13547|HDAC1_HUMAN		35.34	1084.52	9	0.9	543.269	48.67					190000
YVQDFLNHL	Q9H074|PAIP1_HUMAN		33.2	1147.57	9	-0.1	574.79	83.9					20500
YYFDSYAHF	tr|A0A087X1W2|A0A087X1W2_HUMAN:tr|H7C2I1|H7C2I1_HUMAN:Q99873|ANM1_HUMAN:Q9NR22|ANM8_HUMAN		47.87	1211.49	9	1.1	606.754	83.81					26500
YYIEGIENSVF	Q96RL7|VP13A_HUMAN		44.33	1332.62	11	-0.6	667.319	90.44					12900
YYSPTKNEI	P42892|ECE1_HUMAN:tr|B4DKB2|B4DKB2_HUMAN		34.03	1113.53	9	0.5	557.775	43.51					185000
ALTNGIYPHKLVF	Q02878|RL6_HUMAN		37.17	1471.82	13	1.7	491.614	54.04	26800				82050
AQFEHTILL	tr|F8VRR3|F8VRR3_HUMAN		25.35	1070.58	9	4.7	536.298	74.82	137000				600500
ATADYICKV	P53396|ACLY_HUMAN		40.54	982.479	9	0.4	492.247	55.12			30100		82150
ATDFGEALV	O43852|CALU_HUMAN		36.74	921.444	9	-1.8	922.45	81.34		42300			89350
AVIGDVIRV	Q9NR30|DDX21_HUMAN		26.17	940.571	9	0.3	471.293	76.25				49300	2525000
EYSKQMQRF	Q92769|HDAC2_HUMAN:Q13547|HDAC1_HUMAN		36.35	1215.57	9	0.9	608.793	32.52	13400				1085000
FLQPELVKL	Q14997|PSME4_HUMAN		27.65	1085.65	9	-0.7	543.831	82.34			55100		36800
IITDLLRSV	Q96AE4|FUBP1_HUMAN		33	1028.62	9	0.3	515.319	84.9				14600	417500
IQTAVRLLL	P62807|H2B1C_HUMAN:P58876|H2B1D_HUMAN:tr|U3KQK0|U3KQK0_HUMAN:Q16778|H2B2E_HUMAN:P57053|H2BFS_HUMAN:O60814|H2B1K_HUMAN:P06899|H2B1J_HUMAN:Q96A08|H2B1A_HUMAN		31.61	1025.66	9	1.6	513.838	80.63	48900				51950
KFDQLLAEEK	P35579|MYH9_HUMAN:P35749|MYH11_HUMAN:P35580|MYH10_HUMAN:Q7Z406|MYH14_HUMAN		41.44	1219.64	10	1	610.83	49.82			31200		62200
KIFDEILVNA	P11388|TOP2A_HUMAN:Q02880|TOP2B_HUMAN		30.82	1160.64	10	0	581.329	84.01			5560		55350
KLVILEGELER	P67936|TPM4_HUMAN:tr|Q5TCU3|Q5TCU3_HUMAN:tr|Q5TCU8|Q5TCU8_HUMAN:tr|K7ENT6|K7ENT6_HUMAN:P07951|TPM2_HUMAN:tr|K7ERG3|K7ERG3_HUMAN		41.13	1297.76	11	0	433.594	43.74			33100		25500
KYIESPVLF	Q14166|TTL12_HUMAN		25.35	1094.6	9	0.2	548.308	81.92	73400				34500
LQLDPAQIYRV	tr|B0QYD3|B0QYD3_HUMAN:P31941|ABC3A_HUMAN		33.64	1314.73	11	1.2	658.373	82.85				221000	64100
LYLKALEGF	Q99814|EPAS1_HUMAN:tr|C9J9N2|C9J9N2_HUMAN		31.75	1052.59	9	0.6	527.303	85.33	51300				16800
LYTLVTYVPVTTFK	P62899|RL31_HUMAN		48.59	1643.92	14	0.6	822.966	87.32	39500				12350
NLAEKLIGV	Q86X10|RLGPB_HUMAN		35.19	955.57	9	0.9	478.793	80.78				1730000	210000
NVVDVFHAV	tr|E9PGC5|E9PGC5_HUMAN:Q15262|PTPRK_HUMAN		32.13	998.519	9	0.5	500.267	79.59				152000	91750
NYIEKVVAI	Q8IZP0|ABI1_HUMAN		29.08	1047.6	9	-1.8	524.805	77.1	21400				88250
NYTLVSHLI	P56192|SYMC_HUMAN		30.06	1058.58	9	-0.4	530.295	81.5	12400				150000
QLLGSAHEV	Q13813|SPTN1_HUMAN:tr|A0A0D9SGF6|A0A0D9SGF6_HUMAN		28.62	952.498	9	0.8	477.257	42.71			4240		47300
QYESKVFYL	Q04917|1433F_HUMAN:P61981|1433G_HUMAN:tr|A2IDB2|A2IDB2_HUMAN		35.36	1175.59	9	-2	588.799	76.82	49600				606000
RQLEEEGITFV	Q92503|S14L1_HUMAN		24.61	1319.67	11	-0.2	660.843	73.85				1820	51600
RYPDNLKHL	tr|F8VNY5|F8VNY5_HUMAN:Q9P031|TAP26_HUMAN		32.88	1154.62	9	-0.2	385.88	27.78	37000				66050
SYPDNFLHI	Q9H1Y0|ATG5_HUMAN		30.81	1104.52	9	0.4	553.269	83.08	21800				227500
SYSMIVNNL	Q9HB71|CYBP_HUMAN		33.92	1039.5	9	0.9	520.758	84.25	21400				24750
TLVEAIKQV	Q9HCE1|MOV10_HUMAN		29.22	999.596	9	0.1	500.805	44.94				943000	87950
VLDDKLYVV	Q96PQ7|KLHL5_HUMAN:tr|H0Y9Y5|H0Y9Y5_HUMAN		37.39	1062.6	9	0.1	532.305	74.15				864000	138500
VYKPAQNSW	Q86V97|KBTB6_HUMAN:Q8WVZ9|KBTB7_HUMAN		38.39	1091.54	9	1.1	546.778	42.96	37900				108000
VYMELSQKL	Q96NE9|FRMD6_HUMAN		28.45	1109.58	9	-0.1	555.797	65.81	21200				167500
VYPSSLSKI	Q86VP6|CAND1_HUMAN		28.74	992.554	9	-0.3	497.284	52.97	40100				65500
YLPELLQTV	O14682|ENC1_HUMAN		31.88	1074.6	9	-0.1	1075.6	90.16				358000	27400
ALLGGLVNV	Q8N4S7|PAQR4_HUMAN		23.04	854.523	9	-4.9	855.526	89.89			25500	258000	50900
ALPSKLPTF	Q14258|TRI25_HUMAN		30.14	972.564	9	-0.2	487.289	76.14	65700				115000
AYLEAHETF	P57740|NU107_HUMAN		33.3	1079.49	9	0.2	540.754	55.17	92550				260000
GESPVDYDGGR	Q15084|PDIA6_HUMAN		46.68	1150.49	11	0.7	576.252	27.35	164350				22800
GLFIIDGK	P32119|PRDX2_HUMAN		29.57	861.496	8	0.4	431.755	52.29			53600	58200	15300
HYLDTTTLI	P46108|CRK_HUMAN:P46109|CRKL_HUMAN		26.11	1075.55	9	0.2	538.785	78.73	17800				42300
IGLFGGAGVGK	P06576|ATPB_HUMAN:tr|H0YH81|H0YH81_HUMAN		38.65	974.555	11	0.4	488.285	46.16		28900	43900		20000
KEEELQAALAR	P35579|MYH9_HUMAN:P35749|MYH11_HUMAN:Q7Z406|MYH14_HUMAN		47.24	1256.67	11	1	629.344	30.5	324500				83500
KYMEDYHQF	O60437|PEPL_HUMAN		46.32	1259.53	9	0.9	630.772	48.66	31000				58900
LGDLYEEEMR	P08670|VIME_HUMAN		47.1	1253.56	10	-0.2	627.787	44.53	36500				17200
LGLFGGAGVGK	tr|F8W0P7|F8W0P7_HUMAN		38.65	974.555	11	0.4	488.285	46.16		28900	43900		20000
LILDPIFKV	P13639|EF2_HUMAN		30.67	1056.66	9	-0.1	529.336	88.27			6600	224000	11900
PYFNAPVYL	Q9NY12|GAR1_HUMAN		30.77	1082.54	9	-0.2	542.279	72.46	31350				7380
SILHDVVEV	tr|I3L0X5|I3L0X5_HUMAN:O75391|SPAG7_HUMAN		31.22	1009.54	9	0.5	505.78	73.34			11600	234000	118000
SLLGGDVVSV	tr|D6R9J1|D6R9J1_HUMAN:Q99576|T22D3_HUMAN		27.56	944.518	10	1.4	945.526	85.08			13800	570000	10900
SVLKSIQEV	P42285|SK2L2_HUMAN		29.24	1001.58	9	0.9	501.796	39.58			4290	46700	221000
SYLTSASSL	O95071|UBR5_HUMAN		31.41	927.455	9	2.5	928.465	72.47	17850				53400
VILPTVHEV	Q8IWF6|DEN6A_HUMAN		24.93	1005.59	9	0.4	503.8	65.04				776500	216000
VYQLRFQFL	O95602|RPA1_HUMAN:tr|B9ZVN9|B9ZVN9_HUMAN		37.46	1212.67	9	0.1	607.34	88.12	21450				8580
YYVTIIDAPGHR	P68104|EF1A1_HUMAN:Q5VTE0|EF1A3_HUMAN:tr|A0A087WV01|A0A087WV01_HUMAN		50.17	1403.72	12	0.3	468.914	41.79			113000	296000	17200
ADGYEPPVQESV	P61247|RS3A_HUMAN		45.1	1289.58	12	1.7	645.797	44.39	58900	243500			64900
AGVNTVTTLVENK	P62424|RL7A_HUMAN		50.49	1344.72	13	1	673.37	42.1	167000		28500	74100	18800
AYQHLFYLL	P46940|IQGA1_HUMAN:tr|A0A0J9YXZ5|A0A0J9YXZ5_HUMAN:Q86VI3|IQGA3_HUMAN		31.98	1166.61	9	-0.1	584.313	69.4	214000				99050
DVIEEYFK	P25398|RS12_HUMAN		35.57	1041.5	8	-0.3	521.758	55.55	26100	81650			41100
FGPGVAFR	P08727|K1C19_HUMAN		39.33	849.45	8	-1.1	425.732	39.89		176000	13800		64450
GVVDSE(+14.02)DIPLNLSR	Q12931|TRAP1_HUMAN	Methylation(others)	40.69	1526.79	14	1.2	764.405	59.46	52350	48600			42025
KLADDVDLEQV	P55072|TERA_HUMAN		32.26	1243.63	11	0.5	622.822	47.31				97800	34300
LEQEIATYR	P08727|K1C19_HUMAN:Q04695|K1C17_HUMAN:tr|F5GWP8|F5GWP8_HUMAN:P13646|K1C13_HUMAN:P02533|K1C14_HUMAN:P08779|K1C16_HUMAN:P19012|K1C15_HUMAN:tr|A8MT21|A8MT21_HUMAN:P35900|K1C20_HUMAN:Q8N1A0|KT222_HUMAN		38.04	1121.57	9	1	561.794	33.13	125000	972500			16450
LLEGEESR	P08670|VIME_HUMAN:tr|B0YJC5|B0YJC5_HUMAN:P05787|K2C8_HUMAN:P08729|K2C7_HUMAN:P04264|K2C1_HUMAN:P17661|DESM_HUMAN:P41219|PERI_HUMAN:Q9NSB2|KRT84_HUMAN:Q7Z794|K2C1B_HUMAN		32.9	931.461	8	0.4	466.738	22.25	248000				199000
LQQELDDLLVDLD(+294.18)H	P35579|MYH9_HUMAN	CHDH	30.21	1959.01	14	-8.9	980.503	67.94	95050	75100			92350
Q(-17.03)DEHGYISR	P04792|HSPB1_HUMAN	Pyro-glu from Q	36.89	1086.47	9	-0.1	544.244	26.03	1205000	943000			158500
QDVDNASLAR	P08670|VIME_HUMAN:tr|B0YJC5|B0YJC5_HUMAN:tr|Q5JVS8|Q5JVS8_HUMAN		44.7	1087.53	10	1.5	544.771	23.32	325000				20550
QTVAVGVIK	P68104|EF1A1_HUMAN:Q5VTE0|EF1A3_HUMAN:Q05639|EF1A2_HUMAN		36.58	913.56	9	0	457.787	29.39	125860			288000	95100
SLLPAIVEL	P30153|2AAA_HUMAN:P30154|2AAB_HUMAN		28.43	953.58	9	0.7	954.588	94.44			69900	69400	17255
SLYGGTITI	Q5VTR2|BRE1A_HUMAN		23.88	923.496	9	3	924.506	84.09			253000		33750
TALVELVK	P02768|ALBU_HUMAN		29.71	871.538	8	0.3	436.776	41.01		33300	141900		29800
TLADVLYHV	Q9UBL3|ASH2L_HUMAN		32.24	1029.55	9	2.7	1030.56	61.25				193000	45950
TLM(+15.99)NLGGLAVAR	P37802|TAGL2_HUMAN	Oxidation (M)	43.07	1230.68	12	0.5	616.345	45.57		153000	156000	74500	41400
TVTAM(+15.99)DVVYALKR	P62805|H4_HUMAN	Oxidation (M)	40.58	1481.79	13	0.1	494.938	47.14	53100		312000	98800	71750
VTDALNATR	P10809|CH60_HUMAN		39.53	959.504	9	0.2	480.759	23.68	12900				134500
AEPAKIEAFR	P00558|PGK1_HUMAN		53.78	1130.61	10	0.3	377.877	28.57	27500			235000	17100
ALVVQVAEA	P07686|HEXB_HUMAN		25.19	898.512	9	0.1	450.264	48.79			411500		391000
EGDLIAAQAR	P02545|LMNA_HUMAN:tr|Q3BDU5|Q3BDU5_HUMAN:tr|Q5TCI8|Q5TCI8_HUMAN:tr|H0YAB0|H0YAB0_HUMAN		44.03	1042.54	10	0	522.278	30.13	279000	456000		72000	26500
EIAEAYLGK	P11142|HSP7C_HUMAN:tr|E9PKE3|E9PKE3_HUMAN:tr|E9PI65|E9PI65_HUMAN		40.93	992.518	9	1.5	497.267	37.5	118000	338000			17500
ESSAGGSFTVR	P07900|HS90A_HUMAN:P08238|HS90B_HUMAN:Q14568|HS902_HUMAN		43.21	1096.51	11	0.2	549.265	27.44	44200	98400			26000
FEDENFILK	P62937|PPIA_HUMAN		47.74	1153.57	9	1.4	577.791	51.98	231000	871500			10700
FLLDPVKGERL	Q15149|PLEC_HUMAN		31.69	1285.74	11	0.5	429.587	50.72			18300	1130000	65600
FVNVVPTFGK	tr|E9PR30|E9PR30_HUMAN		36.94	1106.61	10	-0.9	554.313	51.61	93450	54300			41100
GVVDSEDIPLN(+.98)LSR	Q12931|TRAP1_HUMAN	Deamidation (NQ)	46.53	1513.76	14	-0.3	757.888	55.56	0	88000	16300		6410
GVVDSEDLPLN(+.98)ISR	P07900|HS90A_HUMAN:P08238|HS90B_HUMAN:Q58FF7|H90B3_HUMAN	Deamidation (NQ)	46.53	1513.76	14	-0.3	757.888	55.56	0	88000	16300		6410
IFTSIGEDYDER	P35232|PHB_HUMAN		52.09	1443.65	12	0.6	722.834	46.9	64800	155000		33000	21200
IIALDGDTK	P29401|TKT_HUMAN		37.4	944.518	9	-0.3	473.266	33.56	41100	546000		23900	37700
INVYYNEATGGK	P68371|TBB4B_HUMAN		52.7	1327.64	12	0.4	664.828	36.03	104700		12800	197000	12300
KHPDASVNFSEFSK	P09429|HMGB1_HUMAN		46.85	1591.76	14	0.2	531.595	31.21	45750		56700	168000	48400
LIEVDDER	P62753|RS6_HUMAN		31.36	987.487	8	-0.7	494.75	30.45	74100			77000	32500
LMVDHVTEV	Q9HD15|SRA1_HUMAN		35.44	1041.52	9	0.6	521.766	40.7			46800	437000	76700
LVNE(+14.02)VTEFAK	P02768|ALBU_HUMAN	Methylation(others)	30.62	1162.62	10	0	1163.63	48.51	25000	49700	637000		141000
LVQAFQFTDK	Q06830|PRDX1_HUMAN		39.83	1195.62	10	0.4	598.819	48.48	82400	107000	41500	88100	21200
M(+15.99)QKEITALAPSTM(+15.99)K	P63261|ACTG_HUMAN:P60709|ACTB_HUMAN:P68032|ACTC_HUMAN:P68133|ACTS_HUMAN:P63267|ACTH_HUMAN:tr|A6NL76|A6NL76_HUMAN	Oxidation (M)	36.88	1579.79	14	0.4	527.606	24.69	279600		317000	1890000	394000
RHVFGESDELIGQK	P60174|TPIS_HUMAN		60.18	1613.82	14	0.2	538.946	30.2	24300		62200	158000	14700
RVLPPSALQSV	Q96GD4|AURKB_HUMAN		33.1	1165.68	11	1.1	583.849	43.26			9670	505000	51400
RYLEKPMEI	P40763|STAT3_HUMAN		35.15	1177.62	9	0.4	589.816	36.33	216500				792000
SDVEAIFSK	tr|G3V4C1|G3V4C1_HUMAN:tr|G3V2Q1|G3V2Q1_HUMAN:P07910|HNRPC_HUMAN:B7ZW38|HNRC3_HUMAN:P0DMR1|HNRC4_HUMAN:tr|A0A0G2JPF8|A0A0G2JPF8_HUMAN:O60812|HNRC1_HUMAN:tr|A0A0G2JNQ3|A0A0G2JNQ3_HUMAN:B2RXH8|HNRC2_HUMAN		50.27	994.497	9	-1.7	498.255	44.44	108500	1245000			22200
TPAQYDASELK	P07355|ANXA2_HUMAN:tr|H0YM50|H0YM50_HUMAN:A6NMY6|AXA2L_HUMAN		52.63	1221.59	11	1.1	611.802	29.57	34800	4630000	10900	149000	19400
TPTLVEVSR	P02768|ALBU_HUMAN		34.4	1000.56	9	-1.2	501.284	35.6	16700		50700	51500	23800
TSIAIDTIINQK	P25705|ATPA_HUMAN		49.44	1315.73	12	1	658.875	51.23	27950		45400	119000	8660
VLDELTLAR	P08727|K1C19_HUMAN:Q04695|K1C17_HUMAN:tr|F5GWP8|F5GWP8_HUMAN:P02533|K1C14_HUMAN:P08779|K1C16_HUMAN:tr|K7EPJ9|K7EPJ9_HUMAN:P19012|K1C15_HUMAN:tr|A8MT21|A8MT21_HUMAN:tr|C9JTG5|C9JTG5_HUMAN		36.96	1028.59	9	0	515.301	45.39	29300	382500			0
YTSGPGSRISSSSF	P05787|K2C8_HUMAN:tr|F8W1U3|F8W1U3_HUMAN:tr|F8VQY3|F8VQY3_HUMAN		39.77	1431.66	14	1.6	716.84	36.26	66700	20300			23000
AAYEAELGDAR	P02545|LMNA_HUMAN:tr|Q3BDU5|Q3BDU5_HUMAN		48.18	1164.54	11	1.6	583.279	33.4	37100	54000	8500	60600
ADDGRPFPQVIK	P04075|ALDOA_HUMAN:tr|H3BPS8|H3BPS8_HUMAN:tr|H3BR04|H3BR04_HUMAN		47.9	1341.7	12	0.3	448.242	37.49	474000	352000	159000
A(+42.01)DKPDM(+15.99)GEIASFDK	P63313|TYB10_HUMAN	Acetylation (Protein N-term); Oxidation (M)	56.34	1580.7	14	2.4	791.361	40.69	3145000	3725000		419000
AEAAAAVVAA	O75400|PR40A_HUMAN		27.96	842.45	10	0.2	843.457	32.15	17975	2090000
AEAGDNLGALVR	P49411|EFTU_HUMAN		49.4	1184.61	12	0.1	593.315	42.38	87250	119650		8470
AEAIRILAA	Q9UJZ1|STML2_HUMAN		40.57	926.555	9	-0.3	464.285	41.78	8285	794000
AELNEFLTR	P23396|RS3_HUMAN:tr|H0YCJ7|H0YCJ7_HUMAN:tr|H0YF32|H0YF32_HUMAN:tr|E9PJH4|E9PJH4_HUMAN		39.79	1091.56	9	2.3	546.789	48.57	40700	104900
AENVAVPEA	P55884|EIF3B_HUMAN:tr|C9JZG1|C9JZG1_HUMAN		39.96	898.44	9	2.3	899.449	36.51	60600	18500000
AESLQPVAA	Q8NFC6|BD1L1_HUMAN		37.25	884.46	9	0.7	885.468	34.86	8850	911000
A(+42.01)ETLEFNDVYQEVK	Q08945|SSRP1_HUMAN	Acetylation (Protein N-term)	53.59	1725.81	14	0.4	863.913	69.32	40800	42900		40900
AHSSM(+15.99)VGVNLPQK	P00558|PGK1_HUMAN	Oxidation (M)	48.04	1382.7	13	0.7	692.357	26.12	763000	258000		209000
AIVAYGLYK	tr|C9JAW5|C9JAW5_HUMAN:Q9Y241|HIG1A_HUMAN:tr|C9JNU6|C9JNU6_HUMAN		30.77	996.564	9	0.3	499.29	43.12			43700
AIYGRGIAY	Q8NBP0|TTC13_HUMAN		32.64	982.524	9	0.4	492.269	38.5			58000
ALFDGDPHL	Q8WUY3|PRUN2_HUMAN		34.28	983.471	9	-0.1	492.743	52.53			719000
ALFDGVVSK	Q8N442|GUF1_HUMAN		29.55	934.512	9	0.4	468.264	42.98			144000
ALFLTLTTK	P00403|COX2_HUMAN		48.61	1006.61	9	0.7	1007.61	54.77			1040000
ALIGFPSVGK	P55039|DRG2_HUMAN:tr|J3QKV7|J3QKV7_HUMAN		39.2	987.575	10	0.4	494.795	52.08			128000
ALLDGSNVVFK	O15212|PFD6_HUMAN:tr|A2AB88|A2AB88_HUMAN		36.89	1161.64	11	0.5	581.827	52.95			894000
ALNEQIARL	O14777|NDC80_HUMAN		30.54	1026.58	9	0.7	514.299	41.36			19100	48400
ALNFPGSQK	P40967|PMEL_HUMAN:tr|F8VXH8|F8VXH8_HUMAN:tr|F8VZC6|F8VZC6_HUMAN		41.67	960.503	9	0.4	481.259	31.52			107000
ALPALVMSK	P36578|RL4_HUMAN		39.11	928.542	9	0.9	465.279	43.98			79900
ALPAPIEK	P01857|IGHG1_HUMAN:tr|A0A0A0MS08|A0A0A0MS08_HUMAN:P01860|IGHG3_HUMAN		25.88	837.496	8	0.9	419.756	28.29			66800	874450
ALQNIIPASTGAAK	P04406|G3P_HUMAN		45.98	1353.76	14	0.9	677.889	42.47	885000	3005000		62800
ALSDLYLEH	Q00013|EM55_HUMAN:tr|F8WDV6|F8WDV6_HUMAN		34.11	1059.52	9	0.3	530.769	47.67			19100
ALWGGTQPLLK	Q8WY98|TM234_HUMAN		40.76	1182.68	11	0.4	592.346	52.78			57000
ALYGVVNVK	O94952|FBX21_HUMAN		34.22	961.56	9	0.5	481.787	39.63			13800
ALYKKILKY	Q9NX57|RAB20_HUMAN		52.46	1138.71	9	-1.3	570.362	28.24			10500000
ALYVAVVNV	Q9BVK8|TM147_HUMAN		32.82	946.549	9	0.8	474.282	63.97			28750	27100
AMADTFLEH	P14618|KPYM_HUMAN:tr|H3BTN5|H3BTN5_HUMAN:tr|H3BR70|H3BR70_HUMAN:P30613|KPYR_HUMAN		33.64	1033.45	9	0.8	517.735	44.7			339000
AM(+15.99)LDTVVFK	O00487|PSDE_HUMAN	Oxidation (M)	24.71	1038.54	9	0.4	520.279	43.19			160000
A(+42.01)QQAADKY	P35579|MYH9_HUMAN	Acetylation (Protein N-term)	42.73	935.435	8	1.6	936.443	28.96	126000
AQYSPQQLAGK	Q01581|HMCS1_HUMAN		37.27	1189.61	11	0	595.812	28.41			106000
ATAGDGLIELRK	P35232|PHB_HUMAN		44.57	1242.69	12	-0.2	415.238	35.51	688000
ATATANQIILK	tr|Q5JSC0|Q5JSC0_HUMAN		39.24	1142.67	11	0.9	572.341	35.21	162000
ATDLTREVY	Q8IWV8|UBR2_HUMAN		40.4	1066.53	9	1.1	534.273	35.36		1020000		123850
ATETQPIVY	Q00610|CLH1_HUMAN		49.18	1020.51	9	0.9	1021.52	40.9		1600000		72500
ATIIDILTK	P04083|ANXA1_HUMAN		37	986.601	9	-1.2	494.307	62.92	1060000
ATIQGAYAR	Q14728|MFS10_HUMAN:tr|D6RE79|D6RE79_HUMAN		39.17	949.498	9	0.7	475.757	22.91	261000
ATLNSIVAK	Q8WY64|MYLIP_HUMAN		37.74	915.539	9	0.2	458.777	32.71	197000		4500
ATSKVALVY	P06576|ATPB_HUMAN:tr|H0YH81|H0YH81_HUMAN:tr|F8W0P7|F8W0P7_HUMAN		29.47	950.544	9	0.2	476.279	34.44		156000	280000
ATYNFAVLK	P60201|MYPR_HUMAN		38.95	1025.55	9	-0.6	513.784	45.77			190000
AVAEEVNAILK	Q16849|PTPRN_HUMAN:Q92932|PTPR2_HUMAN		41.04	1155.65	11	0.8	578.833	49.74	159000
AVGLVLPAK	O75911|DHRS3_HUMAN		29.14	866.559	9	0.2	434.287	40.37	179000
AVILPPLSPYFK	O95167|NDUA3_HUMAN:tr|Q6FGG4|Q6FGG4_HUMAN:tr|H7C2R1|H7C2R1_HUMAN:tr|A8MVM8|A8MVM8_HUMAN:tr|A8MYJ8|A8MYJ8_HUMAN		40.71	1343.79	12	0.3	672.9	67.78	895000
AVISGEALGIK	O00625|PIR_HUMAN		35.61	1056.62	11	0.4	529.317	42.71			27000
C(+39.99)EFQDAYVLLSEK	P10809|CH60_HUMAN	Pyro-carbamidomethyl	40.9	1583.72	13	0.6	792.867	81.55	21400	55350		46700
C(+39.99)EFQDAYVLLSEKK	P10809|CH60_HUMAN	Pyro-carbamidomethyl	45.52	1711.81	14	1.4	856.915	67.04	17300	38850		60500
DETNYGIPQR	P63244|RACK1_HUMAN:tr|D6REE5|D6REE5_HUMAN:tr|D6R9L0|D6R9L0_HUMAN:tr|D6R9Z1|D6R9Z1_HUMAN:tr|E9PD14|E9PD14_HUMAN		48.04	1191.55	10	0.9	596.784	34.95	96350	388000		19000
DEVERVITI	P62269|RS18_HUMAN		31.99	1072.58	9	0.1	537.295	51.23			54300
DFLAGGIAAAISK	P12236|ADT3_HUMAN		40.64	1232.68	13	0.6	617.346	64.11	24650	17250	26600
DLINNLGTIAK	P07900|HS90A_HUMAN:P08238|HS90B_HUMAN:Q58FF8|H90B2_HUMAN:Q14568|HS902_HUMAN		46.28	1170.66	11	1.4	586.338	56.31	142050	532000		73100
DQFQKVLSL	Q6IA86|ELP2_HUMAN		34.13	1076.59	9	0.9	539.301	57.18			132000
DQLIYNLLK	P00338|LDHA_HUMAN:tr|F5GXU1|F5GXU1_HUMAN		30.01	1118.63	9	0.5	560.324	64.59	31400	71200		36000
DSLIFLVDASK	P12956|XRCC6_HUMAN		43.41	1206.65	11	1.9	604.333	64.94	14800	23100	9250	35600
DSTLIM(+15.99)QLLR	P63104|1433Z_HUMAN:tr|E7EX29|E7EX29_HUMAN:P31946|1433B_HUMAN:P62258|1433E_HUMAN:P27348|1433T_HUMAN:Q04917|1433F_HUMAN:P61981|1433G_HUMAN:P31947|1433S_HUMAN	Oxidation (M)	29.2	1204.65	10	0.4	603.332	68.07	103250	1121500		62200
DVNFEFPEFQL	P62081|RS7_HUMAN		46.3	1383.63	11	0.2	692.825	91.35	39400	189000
EALENANTNTEVLK	Q9H444|CHM4B_HUMAN		61.98	1544.77	14	1.3	773.392	35.33	89050	328000		15700
EATTEFSVDAR	P21333|FLNA_HUMAN:tr|Q5HY54|Q5HY54_HUMAN:tr|Q60FE5|Q60FE5_HUMAN		52.36	1224.56	11	1.1	613.289	35.25	443500	1450000	12300	158000
EDQTEYLEER	P07900|HS90A_HUMAN:P08238|HS90B_HUMAN:Q58FF7|H90B3_HUMAN:Q58FF6|H90B4_HUMAN		49.6	1310.56	10	0.7	656.289	34.13	313500	970500		26400
EELFIVSK	P15121|ALDR_HUMAN:tr|E9PCX2|E9PCX2_HUMAN:tr|E9PEF9|E9PEF9_HUMAN		42.68	963.528	8	0.1	482.771	43.75	28700	259000		63000
EKLEATINELV	P10599|THIO_HUMAN		43.7	1257.68	11	0.2	629.848	57.86	323000	518000	93300
ELEDSTLRY	Q15149|PLEC_HUMAN		33.83	1124.53	9	0.3	563.275	37.78		585000		31050
ESEDPDYYQY	P78347|GTF2I_HUMAN		28.67	1307.48	10	1.3	1308.49	45.04		483000		150500
ETDLLDIRSEY	P50995|ANX11_HUMAN		52.14	1352.65	11	1	1353.65	56.23		3350000		1146000
FDVSGYPTIK	P13667|PDIA4_HUMAN		49.51	1125.57	10	0.2	563.793	47.72	205000	268000	45200
FGHGAEDSL	tr|E9PQD6|E9PQD6_HUMAN:P0DJI8|SAA1_HUMAN		30.23	931.404	9	-0.8	466.709	31.17	122000
FIAVGYVDDTQFVR	P13746|1A11_HUMAN:P16188|1A30_HUMAN:P04439|1A03_HUMAN:P30455|1A36_HUMAN:P30443|1A01_HUMAN:P30484|1B46_HUMAN:P18465|1B57_HUMAN:P30493|1B55_HUMAN:Q29940|1B59_HUMAN:P10316|1A69_HUMAN:P30447|1A23_HUMAN:P05534|1A24_HUMAN:P01892|1A02_HUMAN:P04222|1C03_HUMAN:tr|A0A140T9U0|A0A140T9U0_HUMAN:P30504|1C04_HUMAN:Q95604|1C17_HUMAN:tr|A0A140T930|A0A140T930_HUMAN:P01891|1A68_HUMAN:P30498|1B78_HUMAN:Q29960|1C16_H…		44.77	1628.82	14	0.6	815.418	60.68	38700		61900	28750
FIGNSTAIQELFK	P07437|TBB5_HUMAN:P68371|TBB4B_HUMAN:Q9BVA1|TBB2B_HUMAN:Q13509|TBB3_HUMAN:tr|A0A0B4J269|A0A0B4J269_HUMAN:Q9BUF5|TBB6_HUMAN		59.75	1466.78	13	0.1	734.396	66.44	195500	206000		10400
FIIPNVVK	P00338|LDHA_HUMAN		33.67	928.575	8	-0.9	465.294	52.31	112000	200500	193000	56600
FQINQDEEEEEDED	P35268|RL22_HUMAN		32.56	1767.66	14	-1.1	884.836	44.31	107000
FTDAGFEHY	Q9UNH5|CC14A_HUMAN		36.72	1085.45	9	0.8	543.73	40.55		185000		62050
FTDVRAAVY	P02751|FINC_HUMAN		41.26	1040.53	9	0	521.272	39.94		99700		83250
GEFGGFGSV	Q16576|RBBP7_HUMAN:Q09028|RBBP4_HUMAN:tr|Q5JP01|Q5JP01_HUMAN		45.88	855.376	9	0.7	856.384	58.06	2050000
GEHGLIIRV	tr|B1AKJ5|B1AKJ5_HUMAN		38.4	992.577	9	0.5	497.296	39.02	165000
GIDIFTGK	P63241|IF5A1_HUMAN:tr|I3L504|I3L504_HUMAN:Q9GZV4|IF5A2_HUMAN		41.39	849.46	8	-0.2	425.737	46.37	50950	257000		6960
GLAKLIADV	P39748|FEN1_HUMAN		28.43	898.549	9	0.1	450.282	53.68			15200	160000
GLDRLNVTV	P19367|HXK1_HUMAN		25.34	985.556	9	-0.1	493.785	45.58			263850	332000
GLIDENPGL	P78527|PRKDC_HUMAN		33.89	926.471	9	-0.1	927.478	56.86			13250	41800
GLIDRQVTV	Q9UPN3|MACF1_HUMAN:tr|H3BQK9|H3BQK9_HUMAN		32.99	999.571	9	0.6	500.793	40.63			32200
GPSVFPLAPSSK(+14.02)	P01857|IGHG1_HUMAN:tr|A0A0A0MS08|A0A0A0MS08_HUMAN	Methylation(KR)	32.37	1199.65	12	0.8	600.835	44.1			30400	29600
GQNPTEAEL	tr|H0Y7A7|H0Y7A7_HUMAN:tr|E7EMB3|E7EMB3_HUMAN:P27482|CALL3_HUMAN		46.54	957.44	9	0.6	958.448	34.89	555000
GQNPTNAEVLK	P60660|MYL6_HUMAN:tr|G3V1V0|G3V1V0_HUMAN:tr|G8JLA2|G8JLA2_HUMAN:tr|F8VPF3|F8VPF3_HUMAN:tr|F8W1I5|F8W1I5_HUMAN:P14649|MYL6B_HUMAN		49.06	1169.6	11	0.7	585.81	26.1	260000
GQVEIVTKV	Q8WUY3|PRUN2_HUMAN		32.13	971.565	9	0.4	486.79	34.96			25700
GQWKKGFVL	Q8NC51|PAIRB_HUMAN		45.54	1061.6	9	0.6	531.809	41.52	429000
GSYNKVFLAK	P48556|PSMD8_HUMAN:tr|K7EJC1|K7EJC1_HUMAN:tr|K7EK21|K7EK21_HUMAN		46.78	1125.62	10	0.4	376.214	27.87			28300
GTAQLTLLH	Q2VPB7|AP5B1_HUMAN		32.44	952.534	9	0.6	477.275	41.22			11900
GTDNPLSGGDQY	P13010|XRCC5_HUMAN		56.21	1222.51	12	1.4	1223.52	42.33		2390000		243000
GTDTVAGLALIK	P43490|NAMPT_HUMAN		50.75	1157.67	12	0.9	579.841	52.97	143550	68600		38900
GTFGGLGSK	Q09666|AHNK_HUMAN		46.58	822.423	9	0	823.431	29.39	326000
GTLEQWIEK	P19525|E2AK2_HUMAN		29.85	1102.57	9	0.5	552.29	49.28	60700		27350
GTSELLLAK	Q9ULH1|ASAP1_HUMAN:O43150|ASAP2_HUMAN		30.17	930.539	9	0.4	466.277	35.43	17800		13650
GVADALLYR	tr|H0UI06|H0UI06_HUMAN:tr|D6RIE3|D6RIE3_HUMAN:tr|D6RGV5|D6RGV5_HUMAN		35.72	976.534	9	1.8	489.275	47.93			7990
GVDGNVRLY	O75083|WDR1_HUMAN		38.87	991.509	9	-0.1	496.762	37.04			55100
GVDSSIFQNPK	Q8N9N2|ASCC1_HUMAN		44.7	1190.59	11	0.7	596.304	39.83	139000
GVIDLIFEK	Q04637|IF4G1_HUMAN		36.72	1032.59	9	0.1	517.3	67.88	246000
GVSAATFLK	Q99613|EIF3C_HUMAN:B5ME19|EIFCL_HUMAN		32.38	892.502	9	-0.1	447.258	41.45			92000
GVVQELQQAISK	tr|A0A087X1X7|A0A087X1X7_HUMAN:tr|E9PRY8|E9PRY8_HUMAN:P29692|EF1D_HUMAN:tr|E9PL71|E9PL71_HUMAN		52.48	1298.72	12	-0.6	650.367	60.51	113000	86200	30700	26000
GYADIVQLL	Q92882|OSTF1_HUMAN		30.08	990.539	9	1.5	991.547	81.14	94300
GYAFIEFASFEDAK	P19338|NUCL_HUMAN		62.45	1593.74	14	-0.7	797.874	71.54	91400	18350		13500
GYDVIAQAQSGTGK	P60842|IF4A1_HUMAN:Q14240|IF4A2_HUMAN		58.7	1393.68	14	0.2	697.849	34.97	422000	604500		161000
HLISPLIQK	tr|B1AKJ5|B1AKJ5_HUMAN		27.46	1047.64	9	0.1	524.829	32.76			50400
HLLEEPIYL	Q9BUB4|ADAT1_HUMAN		29.69	1125.61	9	0.5	563.811	59.17			19400	491000
HLSDAIVEV	Q8NBF6|AVL9_HUMAN		27.31	981.513	9	0	491.764	43.37			24100	63300
HLTDITLKV	Q15046|SYK_HUMAN		42.36	1038.61	9	0.6	520.311	41.34			34200	573500
HLYSTILGH	Q9NWD8|TM248_HUMAN		36.44	1039.55	9	0.6	520.78	36.7			183000
HRDYETATLSDIK	O43707|ACTN4_HUMAN		58.07	1547.76	13	0	516.927	29.56	31050	214000	26100	116000
HSDPSILGY	O75420|PERQ1_HUMAN		41.63	987.466	9	-0.2	988.473	43.13		680000		191000
HSLDDFYIGK	O94955|RHBT3_HUMAN		49.44	1193.57	10	0.9	597.794	42.41			72100
HTMEFALVK	Q99608|NECD_HUMAN		30.62	1074.55	9	-1.6	538.283	35.4	70050		43900
HVYDGKFLAR	tr|F8WEX7|F8WEX7_HUMAN:tr|F8WF14|F8WF14_HUMAN:P06276|CHLE_HUMAN		46.2	1204.64	10	1.1	402.553	26.77			587000
IDKLM(+15.99)IEM(+15.99)DGTENK	P06733|ENOA_HUMAN	Oxidation (M)	45.08	1667.77	14	-0.2	834.894	29.86	2345000	3123500		194000
IDSLSAQLSQLQK	P02545|LMNA_HUMAN:tr|Q3BDU5|Q3BDU5_HUMAN:tr|Q5TCI8|Q5TCI8_HUMAN		53.03	1429.78	13	0.8	715.897	52.46	173500	161000		24700
IEELQLIVNDK	P62195|PRS8_HUMAN		46.09	1312.72	11	0.4	657.369	53.88	45350	36950		18600
IESRTLAIA	Q99541|PLIN2_HUMAN		28.73	972.56	9	0.5	487.288	34.66	473000	3340000
IINSSITTK	P49368|TCPG_HUMAN:tr|Q5SZX6|Q5SZX6_HUMAN		24.92	975.56	9	0	488.787	22.49	10700		66050
ILGQNGISDLVK	P00338|LDHA_HUMAN		49.33	1255.71	12	0.6	628.864	51.47	84150	114350		25300
ILTFDQLALDSPK	tr|G3V203|G3V203_HUMAN:tr|H0YHA7|H0YHA7_HUMAN:Q07020|RL18_HUMAN:tr|J3QQ67|J3QQ67_HUMAN		44.45	1459.79	13	1.2	730.904	62.55	34200	14900	20300	41500
ILYGPPGTGK	P62191|PRS4_HUMAN		39.27	1001.55	10	0.3	501.785	34.64			927000
IQFNPPLSEK	Q8NB78|KDM1B_HUMAN		37.52	1171.62	10	0.2	586.819	43.91			524000
IQGLTVEQAEAVVR	Q14204|DYHC1_HUMAN		60.23	1511.83	14	0.1	756.923	51.1	52400	47900	18200	31900
IQRTPKIQVYS	P61769|B2MG_HUMAN		34.91	1331.76	11	1.5	666.886	29.8	31700	1010000
ISDLGQHTL	P39656|OST48_HUMAN		35.1	982.508	9	1	492.262	32.9			54800
ISEQTGKELLY	P53396|ACLY_HUMAN		47.24	1279.67	11	0.7	640.841	40.93		350000		127200
ISKPPGVAL	P56693|SOX10_HUMAN		28.94	880.538	9	-0.3	441.276	35.56			465000
ITDLPDHLLSY	C9J7I0|UMAD1_HUMAN:tr|A4D104|A4D104_HUMAN		47.03	1285.66	11	1	643.836	59.18		452000		620050
ITESEEVVSR	P02545|LMNA_HUMAN:tr|Q3BDU5|Q3BDU5_HUMAN		44.57	1147.57	10	1.4	574.794	25.84	562650	978950		785000
IVDDITYNV	P02751|FINC_HUMAN		31.46	1050.52	9	0.3	526.269	54.41			50950	318000
IVFEGVIGK	tr|A0A024R412|A0A024R412_HUMAN:O60462|NRP2_HUMAN		30.47	960.564	9	0.8	481.29	46.73			29000
IVYEKIMEH	O75643|U520_HUMAN		39.93	1160.59	9	0.4	387.871	33.64			34800
IYDPNLAFLRF	tr|A0A0A0MRF9|A0A0A0MRF9_HUMAN:P16885|PLCG2_HUMAN		45.56	1367.72	11	-1.2	684.868	74.22	283000
KEFIKIVEA	P47755|CAZA2_HUMAN		37.83	1075.63	9	0.2	538.821	36.93	1020000
KEFPGFLEN	P60903|S10AA_HUMAN		44.99	1079.53	9	-1	540.771	51.03	2330000
KEIEELQSQA	Q01082|SPTB2_HUMAN		38.73	1173.59	10	0.8	587.802	26.73	53000	3125000
KEYDVAVQA	Q8N3U4|STAG2_HUMAN		29.51	1021.51	9	0.7	511.762	29.4	46200	379000
KGLSVFLNR	Q14956|GPNMB_HUMAN		40.45	1032.61	9	0.6	517.312	37.2			523000
KIADFGLAR	Q9UPZ9|ICK_HUMAN:P06241|FYN_HUMAN:P07947|YES_HUMAN:tr|J3QRU1|J3QRU1_HUMAN:P11362|FGFR1_HUMAN:P09769|FGR_HUMAN:P21802|FGFR2_HUMAN:tr|E7EU09|E7EU09_HUMAN:Q8IZL9|CDK20_HUMAN:tr|H0YE20|H0YE20_HUMAN:tr|F8W9L4|F8W9L4_HUMAN:tr|J3KPQ0|J3KPQ0_HUMAN:tr|H0Y3C5|H0Y3C5_HUMAN:P08631|HCK_HUMAN:tr|E9PJX5|E9PJX5_HUMAN:tr|H0Y9P2|H0Y9P2_HUMAN		33.27	989.566	9	0	495.79	34.55			273000
KIADMGHLKY	P12004|PCNA_HUMAN		50.06	1174.62	10	0.1	392.546	27.84			1920000
KIADRFLLY	P61968|LMO4_HUMAN		30.58	1137.65	9	0.9	569.835	48.09			886000
KIIAFVLEGK	O43493|TGON2_HUMAN		39.15	1116.69	10	0.3	559.353	44.66			462000
KKVAAIEAL	P50502|F10A1_HUMAN:Q8IZP2|ST134_HUMAN		22.71	941.591	9	0.6	471.803	30.64	164000
KLADFGLAR	P06493|CDK1_HUMAN:P24941|CDK2_HUMAN:Q9NYV4|CDK12_HUMAN:Q00526|CDK3_HUMAN:Q14004|CDK13_HUMAN:tr|F8VWX7|F8VWX7_HUMAN:tr|F8VZZ0|F8VZZ0_HUMAN:tr|F8VZ51|F8VZ51_HUMAN:tr|E5RGN0|E5RGN0_HUMAN:tr|F5H6Z0|F5H6Z0_HUMAN		33.27	989.566	9	0	495.79	34.55			273000
KLADQIFAY	Q7L576|CYFP1_HUMAN		31.25	1067.57	9	0.2	534.79	53.11			284000
KLFDFVNAKK	Q08945|SSRP1_HUMAN		43.61	1208.69	10	0.2	403.905	33.92			86500
KLFIGGLNV	Q13151|ROA0_HUMAN		34.61	959.58	9	0.7	480.798	56.92			49750	291000
KLFNPPEESEK	tr|H3BPP2|H3BPP2_HUMAN:Q9NRP2|COXM2_HUMAN		37.66	1316.66	11	-1	439.894	26.46			360000
KLFPGSPAIY	P49792|RBP2_HUMAN:P0DJD0|RGPD1_HUMAN:P0DJD1|RGPD2_HUMAN:Q99666|RGPD5_HUMAN:O14715|RGPD8_HUMAN:Q7Z3J3|RGPD4_HUMAN:A6NKT7|RGPD3_HUMAN		31.16	1091.6	10	0.9	546.808	51.66			547000
KLISEEDLLRK	tr|H0YBT0|H0YBT0_HUMAN:tr|A0A087WUS5|A0A087WUS5_HUMAN:P01106|MYC_HUMAN		41.22	1342.78	11	0.2	448.601	33.17			162000
KLLDEAIQAV	Q96QK1|VPS35_HUMAN		33.76	1098.63	10	0.9	550.322	52.6			25555.5	133000
KLLEPVLLLGK	P62249|RS16_HUMAN:tr|A0A087WZ27|A0A087WZ27_HUMAN		40.83	1221.81	11	0.4	408.276	52.94			188000
KLLESIFHR	Q7Z7E8|UB2Q1_HUMAN		29.98	1141.66	9	0.2	381.561	37.57			18200
KLLNYAPLEK	P62875|RPAB5_HUMAN		44.14	1187.69	10	0.5	594.853	35.31			2840000
KLMDLDVEQL	P12004|PCNA_HUMAN		31.85	1202.62	10	0.6	602.318	59.14			55850	52000
KLNDLIQRL	P53621|COPA_HUMAN		32.59	1111.67	9	-1.2	556.842	46.07			48500	558000
KLYDIDVAK	P62750|RL23A_HUMAN:tr|K7ERT8|K7ERT8_HUMAN		34.21	1063.59	9	0.7	532.803	31.77	116000		18200	23700
KLYQSIIGY	Q9NSV4|DIAP3_HUMAN		36.81	1083.6	9	0	542.806	49			951000
KLYRPGSVAY	P53396|ACLY_HUMAN		34.73	1152.63	10	0.3	577.322	27.15			95300
KLYVPVKEY	Q96PU8|QKI_HUMAN		50.5	1137.64	9	0.5	569.829	33.55			184000
KMSSSVISY	Q9H900|ZWILC_HUMAN		25.19	1000.49	9	0.6	501.252	32.97			355000
KSFPGIPLHH	P50613|CDK7_HUMAN		31.92	1131.62	10	0.4	378.214	28.6			346000
KSIDFPLTK	O75844|FACE1_HUMAN		27.31	1047.6	9	-0.3	524.805	34.28	36300		18350
KSTAISLFY	P13639|EF2_HUMAN		40.05	1028.55	9	0.3	515.284	52.21			1570000
KTFSEILNR	Q14204|DYHC1_HUMAN		31.26	1106.61	9	0.5	554.312	32.55			55300
KTLDEILQEK	Q9UQ88|CD11A_HUMAN:tr|A0A0D9SER5|A0A0D9SER5_HUMAN:tr|J3QR44|J3QR44_HUMAN		44.56	1215.67	10	1.1	608.843	37.84			44500
KTLDEILQEKK	Q9UQ88|CD11A_HUMAN:tr|A0A0D9SER5|A0A0D9SER5_HUMAN:tr|J3QR44|J3QR44_HUMAN		36.53	1343.77	11	0.1	448.929	29.45			67000
KTVTAM(+15.99)DVVYALK	P62805|H4_HUMAN	Oxidation (M)	40.53	1453.79	13	0	485.602	43.21	80400		33300
KTVTAMDVVYALK	P62805|H4_HUMAN		55.23	1437.79	13	-0.3	719.902	52.71			102000
KVADWTGATY	O15371|EIF3D_HUMAN		37.85	1110.53	10	0.4	556.275	39.4			1040000
KVAGM(+15.99)DVELTVEER	P62258|1433E_HUMAN	Oxidation (M)	35.13	1590.79	14	0	531.271	34.66	165000	341000	68300	213000
KVANIILSY	Q96JI7|SPTCS_HUMAN		28.35	1019.6	9	0.2	510.808	47.99			716000
KVEAQLQELQVK	P35579|MYH9_HUMAN		64.11	1411.8	12	-0.4	706.909	35.91	344000	101000	17700	21800
KVFDGIPPPY	P40429|RL13A_HUMAN		38.71	1131.6	10	0.7	566.806	50.94			619000
KVFEPKLNY	tr|E9PFW3|E9PFW3_HUMAN		42.02	1136.62	9	0.4	569.319	35.72			117000
KVNIVPVIAK	Q15019|SEPT2_HUMAN		28.86	1079.71	10	0.8	540.861	32.7			33000
KVYNIQIRY	Q13094|LCP2_HUMAN		30.29	1195.67	9	0.5	598.843	36.85			152000
KYFLWEEKF	tr|A8MW78|A8MW78_HUMAN:Q13588|GRAP_HUMAN		55.36	1288.65	9	0.5	645.332	57.57	98000
KYFLWVVKF	P62993|GRB2_HUMAN		41.63	1228.7	9	-0.9	615.357	68.92	128000
KYQKGFSLW	Q15629|TRAM1_HUMAN		43.83	1155.61	9	1.8	578.812	45.62	192000
KYSLIKGNF	P05109|S10A8_HUMAN		50.28	1068.6	9	2	535.307	36.57	827000
LASVSTVLTSKY	P69905|HBA_HUMAN		47.2	1267.7	12	0.8	634.859	49.98	73600
LEAEIATYR	P05783|K1C18_HUMAN		44.28	1064.55	9	-0.3	533.282	36.92	206000	1200000		31500
LGAVDESLSEETQK	Q96HE7|ERO1A_HUMAN		62.15	1504.73	14	2.8	753.372	35.17	201500	253500		19800
LGSTVFVANLDYK	P52272|HNRPM_HUMAN		56.5	1425.75	13	0.5	713.883	55.28	109000	21450	53000	115000
LIDVGTGYY	tr|H3BPF6|H3BPF6_HUMAN:Q99471|PFD5_HUMAN		45.83	999.491	9	1.1	1000.5	56.48		1380000		104900
LISQIVSSITAS	P68363|TBA1B_HUMAN:tr|F5H5D3|F5H5D3_HUMAN:Q9BQE3|TBA1C_HUMAN:P68366|TBA4A_HUMAN:tr|F8VVB9|F8VVB9_HUMAN:Q9NY65|TBA8_HUMAN:tr|C9J2C0|C9J2C0_HUMAN:Q9H853|TBA4B_HUMAN		47.89	1217.69	12	0.7	609.851	69.12	1346000	649500	23000
LLAEKVLAGK	Q5JWF2|GNAS1_HUMAN		28.81	1040.66	10	1.3	521.338	32.52			33500
LLETIDQLYLEYAK	P12814|ACTN1_HUMAN:tr|H9KV75|H9KV75_HUMAN		61.55	1710.91	14	-0.4	856.461	77.04	76700	28050		141000
LLYGPPGTGK	P55072|TERA_HUMAN:P62333|PRS10_HUMAN:tr|A0A087X2I1|A0A087X2I1_HUMAN:P62195|PRS8_HUMAN:O43933|PEX1_HUMAN:P40937|RFC5_HUMAN:Q8NB90|SPAT5_HUMAN:Q8IYT4|KATL2_HUMAN:Q5T9A4|ATD3B_HUMAN:tr|F5H0U6|F5H0U6_HUMAN:tr|J3QRR3|J3QRR3_HUMAN		39.27	1001.55	10	0.3	501.785	34.64			927000
LNNDIM(+15.99)LIK	P07477|TRY1_HUMAN:tr|E7EQ64|E7EQ64_HUMAN:Q8NHM4|TRY6_HUMAN	Oxidation (M)	40.76	1088.59	9	0.5	545.303	41.16	702000	859000		78300
LPDERTISL	Q05048|CSTF1_HUMAN		32.02	1042.57	9	0.7	522.29	45.63			194000
LQAEIEGLKGQR	P05787|K2C8_HUMAN		40.42	1340.74	12	-0.1	447.921	29.19	132100	254000	96900	334000
LQEVIETLLSLEK	O00232|PSD12_HUMAN		42.07	1513.86	13	0.1	757.937	77.66	21650	15350		22000
LRFPGQLNA	P07437|TBB5_HUMAN:P68371|TBB4B_HUMAN:Q9BVA1|TBB2B_HUMAN:Q13509|TBB3_HUMAN:tr|A0A0B4J269|A0A0B4J269_HUMAN:Q9BUF5|TBB6_HUMAN:Q3ZCM7|TBB8_HUMAN:A6NNZ2|TBB8L_HUMAN:tr|Q5SQY0|Q5SQY0_HUMAN:Q9H4B7|TBB1_HUMAN		35.56	1014.56	9	1.1	508.288	44.86			310000
LSDDHGASWRY	Q99519|NEUR1_HUMAN		36.95	1305.57	11	-0.1	436.199	30.72		2430000		167000
[truncated: 11,231 more rows]

## Sheet: Modified&unmodified peptide
Peptide	PTM	Modified or unmodified	-10lgP	Mass	Length	ppm	m/z	RT	Median intensity of identified peptides in RA007	Median intensity of identified peptides in H1975	Median intensity of identified peptides in 3784Mel	Median intensity of identified peptides in 3795Mel	Median intensity of identified peptides in PC9
AAEDDEDDDVDTK(+14.02)	Methylation(KR)	Modified	41.72	1450.56	13	0.5	726.287	22.97		88300
AAE(+14.02)DDEDDDVDTK	Methylation(others)	Modified	46.42	1450.56	13	0.7	726.287	14.93	200000
AAEDDE(+14.02)DDDVDTK	Methylation(others)	Modified	40.67	1450.56	13	-0.2	726.286	24.59	171000	88300
AAM(+15.99)LDTVVFK	Oxidation (M)	Modified	29.33	1109.58	10	-0.1	555.797	45.91	45800
AAVDAGMAM(+15.99)	Oxidation (M)	Modified	36.74	851.352	9	0.9	852.36	29.2	71700				35900
ADE(+14.02)GISFR	Methylation(others)	Modified	27.28	907.44	8	0.5	454.727	39.59	25200
ADLINN(+.98)LGTIAK	Deamidation (NQ)	Modified	39.16	1242.68	12	-0.1	622.348	56.21		88000	47300
ADLINNLGTIAK(+14.02)	Methylation(KR)	Modified	28.45	1255.71	12	-0.2	628.864	56.64	53250
AD(+14.02)LINNLGTIAK	Methylation(others)	Modified	23.98	1255.71	12	-0.3	628.864	77.87	15700				9110
AEFARIM(+15.99)SI	Oxidation (M)	Modified	22.11	1052.53	9	-2.1	527.272	45.21	17200
AEGPEVIC(+119.00)A	Cysteinylation	Modified	25.96	1006.41	9	0.3	504.212	36.41		1080000
AEINATM(+15.99)SV	Oxidation (M)	Modified	26.24	950.438	9	-0.3	951.445	31.77		28500
AEM(+15.99)AEEAQQQA	Oxidation (M)	Modified	25.06	1220.5	11	0.9	611.257	20.19		218600
AEQAERYDDM(+15.99)	Oxidation (M)	Modified	37.52	1242.48	10	0.5	622.249	19.35		1742000
AEQTPSR(+28.03)PPNLP	Dimethylation(KR)	Modified	25.25	1333.7	12	0.2	667.857	34.84		338000
AEVDAAM(+15.99)AA	Oxidation (M)	Modified	28.55	863.369	9	1.2	864.378	27.88	42000	695000
AEYIPLTPAAA(+28.03)	Ethylation	Modified	26.9	1143.62	11	0.8	572.817	61.56		26900
AGFAGDDAPR(+14.02)	Methylation(KR)	Modified	27.75	989.457	10	0.1	495.736	37.51					407500
AGFAGD(+14.02)DAPR	Methylation(others)	Modified	29.33	989.457	10	0.4	495.736	37.13					382000
AGFAGDD(+14.02)APR	Methylation(others)	Modified	31.46	989.457	10	0.3	495.736	32.8					293000
AGLQ(+.98)FPVGR	Deamidation (NQ)	Modified	30.23	944.508	9	-1.1	473.261	63.02	137000	199000	170350		411500
AGVN(+.98)TVTTLVENK	Deamidation (NQ)	Modified	42.3	1345.71	13	1.8	673.863	43.25	12800
ALE(+14.02)AANGELEVK	Methylation(others)	Modified	28.65	1256.66	12	1.3	629.339	54.85					10100
ALEAANGELE(+14.02)VK	Methylation(others)	Modified	21.38	1256.66	12	0.7	629.338	36.98		160000
ALEQQVEEM(+15.99)K	Oxidation (M)	Modified	37.84	1219.58	10	-0.2	610.795	25.79	424500	1160000			118000
ALGQNPTN(+.98)AEVLK	Deamidation (NQ)	Modified	45.58	1354.71	13	0.8	678.362	50.04					70200
ALIAAQYSGAQ(+.98)VR	Deamidation (NQ)	Modified	30	1347.71	13	-0.4	674.864	39.06				28800
ALM(+15.99)PVLNQV	Oxidation (M)	Modified	21.08	999.542	9	0.4	500.779	49.63				467000
ALPALVM(+15.99)SK	Oxidation (M)	Modified	22.74	944.536	9	-0.2	473.275	35.85			407
ALQ(+.98)NIIPASTGAAK	Deamidation (NQ)	Modified	36.5	1354.75	14	2	678.381	42.96		248000
ALQN(+.98)IIPASTGAAK	Deamidation (NQ)	Modified	21.97	1354.75	14	1.2	678.381	45.39		50200
ALVQN(+.98)DTLLQVK	Deamidation (NQ)	Modified	30.48	1341.75	12	0.4	671.883	53.13	11100
ALW(+31.99)DIETGQQTV	Dihydroxy	Modified	32.24	1391.66	12	0.4	696.836	62.63				470000
AM(+15.99)ADTFLEH	Oxidation (M)	Modified	19.88	1049.45	9	0.3	525.732	34.91			39100
AM(+15.99)LDTVVFK	Oxidation (M)	Modified	24.71	1038.54	9	0.4	520.279	43.19			160000
AM(+15.99)TQLLAGV	Oxidation (M)	Modified	21.84	918.484	9	0.5	919.492	52.17			11400	41500
APM(+15.99)PPIIHA	Oxidation (M)	Modified	28.84	961.505	9		481.76	47.94					951000
APRQPGLM(+15.99)A	Oxidation (M)	Modified	37.55	955.491	9	0.7	478.753	26.55					8820000
AQ(+.98)FDADELR	Deamidation (NQ)	Modified	29.52	1064.48	9	-0.5	533.246	37.54
ASDFITKM(+15.99)DY	Oxidation (M)	Modified	21.48	1205.53	10	1.3	603.772	37.28				89300
A(+27.99)SFNDTFVHV	Formylation	Modified	32.45	1163.52	10	1.7	582.771	76.04					52500
ASLEAAIADAEQ(+.98)R	Deamidation (NQ)	Modified	30.03	1344.65	13	0.4	673.334	50.06		97600
ASVSVTAEDEGTQ(+.98)R	Deamidation (NQ)	Modified	32.09	1449.66	14	0.5	725.837	25.24		22200
ATDM(+15.99)PVKNQY	Oxidation (M)	Modified	32.91	1181.54	10	0.1	591.777	20.92		740000
ATGDM(+15.99)SGLLK	Oxidation (M)	Modified	21.33	1007.5	10	-0.4	504.755	26.39	139000
AVEN(+.98)SSTAIGIR	Deamidation (NQ)	Modified	21.94	1217.63	12	-4.7	609.817	28.65				481000
AVTEQ(+.98)GAELSNEER	Deamidation (NQ)	Modified	41.27	1532.7	14	2.6	767.357	28.56		902000
AVTEQGAELSN(+.98)EER	Deamidation (NQ)	Modified	49.73	1532.7	14	0.5	767.355	27.27		481000
AYVHM(+15.99)VTHF	Oxidation (M)	Modified	30.82	1119.52	9	0.5	560.766	36.37	152000				283500
DDGLFSGDPNW(+31.99)FPK	Dihydroxy	Modified	32.76	1625.7	14	-1.9	813.856	61.28		53350
DGVVE(+14.02)ITGK	Methylation(others)	Modified	29.32	930.502	9	0.5	466.259	35.09	35700
DHASIQM(+15.99)NV	Oxidation (M)	Modified	35.98	1029.45	9	-0.4	515.735	29.75					61300
DHFNAM(+15.99)TSL	Oxidation (M)	Modified	23.25	1050.44	9	1.1	526.23	46.73					46500
DLTDYLM(+15.99)K	Oxidation (M)	Modified	42.01	1013.47	8	1.6	1014.48	50.37	1071500	3970000	34800	186000	191500
DLTDYLM(+31.99)K	Sulphone	Modified	25.56	1029.47	8	0.6	515.742	52.42		49250
DM(+15.99)DTFFLHY	Oxidation (M)	Modified	20.66	1203.49	9		602.753	63.59				204000
DNIQ(+.98)GITKPAIR	Deamidation (NQ)	Modified	31.17	1325.73	12	0.1	442.917	48.75					125000
DQ(+.98)VANSAFVER	Deamidation (NQ)	Modified	36.52	1235.58	11	-0.6	618.796	34.4	76400	323000	27000		34100
DSDM(+15.99)QTLVY	Oxidation (M)	Modified	22.73	1086.45	9	1.2	1087.46	46.69		227000
DSDPM(+15.99)LSPRFYAY	Oxidation (M)	Modified	28.99	1576.69	13	-0.7	789.35	55.9		50400
DSEQADIARM(+15.99)LY	Oxidation (M)	Modified	44.07	1426.64	12	0.1	714.327	50.6		211100
DSLLQ(+.98)DGEFSM(+15.99)DLR	Deamidation (NQ); Oxidation (M)	Modified	37.12	1641.72	14	1.2	821.868	59.28	102000	193000
DSLLQDGEFSM(+15.99)DLR	Oxidation (M)	Modified	40.57	1640.74	14	0.4	547.919	57.98	1890000	2135000	166000	131100	29050
DSLLQDGEFSM(+31.99)DLR	Sulphone	Modified	36.79	1656.73	14	0.5	829.373	61.25	88850
DSPSVW(+31.99)AAVPGK	Dihydroxy	Modified	47.97	1244.6	12	2	623.31	37.97		425000
DSTLIM(+15.99)QLLR	Oxidation (M)	Modified	29.2	1204.65	10	0.4	603.332	68.07	103250	1121500		62200
DSTY(+15.99)SLSSTLTLSK	Oxidation or Hydroxylation	Modified	37.51	1517.75	14	1.3	759.881	49.68			64200
DSVVAGFQW(+31.99)ATK	Dihydroxy	Modified	36.94	1339.64	12	-0.3	670.827	53.1	34400
DSYESYGN(+.98)SR	Deamidation (NQ)	Modified	33.48	1177.45	10	0.1	589.734	26.62	8820
DSYVGDEAQ(+.98)SK	Deamidation (NQ)	Modified	49.86	1198.5	11	0.3	600.257	24.33	96500
DSYVGDEAQSK(+14.02)	Methylation(KR)	Modified	40.26	1211.53	11	1.1	606.773	26.17	131000
DSYVGDE(+14.02)AQSK	Methylation(others)	Modified	35.29	1211.53	11	1.6	606.774	28.77	165000	108000
DSYVGDEAQS(+14.02)K	Methylation(others)	Modified	32.64	1211.53	11	0.4	606.773	26.6	119000
DSYVGDEAQ(+.98)SKR	Deamidation (NQ)	Modified	40.66	1354.6	12	0.1	452.541	20.84	286000
DTNGSQ(+.98)FFITTVK	Deamidation (NQ)	Modified	32.03	1457.7	13	0.2	729.859	57.45	43900
DTQ(+.98)SGSLLFIGR	Deamidation (NQ)	Modified	39.13	1293.66	12	-0.2	647.835	59.59			15700	18900
DVN(+.98)AAIATIK	Deamidation (NQ)	Modified	31.11	1015.55	10	1.5	508.786	42.48		105000			10100
DVNAAIATIK(+14.02)	Methylation(KR)	Modified	40.81	1028.59	10	-0.5	515.3	49.56	66100
DVNFEFPEFQ(+.98)L	Deamidation (NQ)	Modified	30.82	1384.62	11		693.317	91.8		17850
DVNFEFPE(+14.02)FQL	Methylation(others)	Modified	30.93	1397.65	11	0.6	699.833	94.13		7520
DYM(+15.99)KTTSNF	Oxidation (M)	Modified	24.92	1121.47	9	1.1	561.743	36.11					147000
EAFNM(+15.99)IDQNR	Oxidation (M)	Modified	37.2	1252.55	10	0.5	627.283	31.16	26600	190000			178500
EALQDVEDEN(+.98)Q	Deamidation (NQ)	Modified	27.84	1289.53	11	1.3	645.771	37.09		278000
EDQ(+.98)TEYLEER	Deamidation (NQ)	Modified	23.66	1311.55	10	2.2	656.782	35.31		75000
EEAENTLQ(+.98)SFR	Deamidation (NQ)	Modified	34.13	1323.59	11	0.3	662.805	41.54	145000
E(+28.03)EAENTLQSFR	Ethylation	Modified	30.16	1350.64	11	1.9	676.329	43.18	44400
EE(+28.03)AENTLQSFR	Ethylation	Modified	34.46	1350.64	11	-1.3	676.327	42.95	37200
EHDPVGQM(+15.99)V	Oxidation (M)	Modified	40.29	1026.44	9	0.3	514.23	24.88					237000
EHINEGETAM(+15.99)L	Oxidation (M)	Modified	40.43	1258.55	11	0.5	630.283	38.72					276000
EIDM(+15.99)NDIKAFY	Oxidation (M)	Modified	30.33	1373.62	11	0.2	687.816	52.69		90250
EITALAP(+31.99)STMK	Dihydroxy	Modified	25.41	1192.6	11	0.6	597.308	31.36				16700
EITALAPSTM(+15.99)K	Oxidation (M)	Modified	47.22	1176.61	11	1.8	1177.62	32.59	4320000	8310000	432500	932000	791000
EITALAPSTM(+15.99)K(+14.02)	Oxidation (M); Methylation(KR)	Modified	26.45	1190.62	11	-0.2	596.318	34.96	305000
EITALAPSTM(+31.99)K	Sulphone	Modified	32.98	1192.6	11	1.6	597.309	44.24		548000	39050		189000
ELEDATETADAM(+15.99)NR	Oxidation (M)	Modified	48.16	1580.66	14	2.1	791.34	28.43	878000	7155000	5650	121000	108700
ELEDATETADAM(+15.99)N(+.98)R	Oxidation (M); Deamidation (NQ)	Modified	27.37	1581.65	14	2.8	791.833	27.19		393000
ELEDATETADAM(+31.99)NR	Sulphone	Modified	35.97	1596.66	14	0.4	799.336	27.72		568000
ELEEIVQ(+.98)PIISK	Deamidation (NQ)	Modified	31.61	1397.77	12	0.7	699.89	57.24		44100
E(+14.02)LISNASDALDK	Methylation(others)	Modified	31.25	1288.65	12	1.3	645.334	42.32
ELPDGQVITIGNER(+14.02)	Methylation(KR)	Modified	32.95	1553.8	14	4.6	777.913	52.84	36600
EM(+15.99)DSPILGDY	Oxidation (M)	Modified	34.82	1154.48	10	1.1	1155.49	55.13		41600
EM(+15.99)EAELEDER	Oxidation (M)	Modified	29.68	1265.51	10	-0.2	633.761	25.25	100200			58100	94550
EQ(+.98)ADFAIEALAK	Deamidation (NQ)	Modified	35.53	1305.65	12	0.1	653.83	55.77		28700
EQ(+.98)ADFALEALAK	Deamidation (NQ)	Modified	35.79	1305.65	12	0.1	653.83	55.77		28700
EQ(+.98)VANSAFVER	Deamidation (NQ)	Modified	33.04	1249.59	11	-0.6	625.804	31.4		102050	13000	90900
ERTSFNYAM(+15.99)	Oxidation (M)	Modified	26.42	1133.48	9	0.8	567.748	34.93					395500
ETPAATEAPSSTPK(+14.02)	Methylation(KR)	Modified	25.8	1399.68	14	9	700.855	22.01	161000
ETPAATE(+14.02)APSSTPK	Methylation(others)	Modified	31.2	1399.68	14	0.7	700.849	24.68	35900
EVDEQ(+.98)M(+15.99)LNVQNK	Deamidation (NQ); Oxidation (M)	Modified	37.84	1462.66	12	3.1	732.34	30.28	175000
EVDEQM(+15.99)LNVQNK	Oxidation (M)	Modified	53.22	1461.68	12	1.5	731.847	28.46	2735000	4625000	49500	549000
EVDEQM(+15.99)LN(+.98)VQNK	Oxidation (M); Deamidation (NQ)	Modified	35.27	1462.66	12	1.1	732.339	28.27		3300000
EVDEQM(+15.99)LNVQ(+.98)NK	Oxidation (M); Deamidation (NQ)	Modified	31.9	1462.66	12	0.5	732.338	28.99	181000	4840000
EVDEQM(+15.99)LNVQNK(+14.02)	Oxidation (M); Methylation(KR)	Modified	44.65	1475.69	12	0.6	738.854	32.19	97050	124000
EVDEQM(+31.99)LNVQNK	Sulphone	Modified	36.76	1477.67	12	0.5	739.844	29.49		259500
E(-18.01)VQLVQSGAEVK	Pyro-glu from E	Modified	34.35	1267.68	12	0.3	634.846	49.14			873000
EVQTN(+.98)DLKEVVNK	Deamidation (NQ)	Modified	38.47	1515.78	13	0.4	506.267	32.27	17300
EVTINQ(+.98)SLLAPLR	Deamidation (NQ)	Modified	40.42	1453.81	13	-0.4	727.914	61.07		14100
E(+14.02)VVEEAENGR	Methylation(others)	Modified	24.99	1144.54	10	1.4	573.276	24.24	100600
EVVEE(+14.02)AENGR	Methylation(others)	Modified	34.66	1144.54	10	1.5	573.276	25.67	106000
EY(+117.00)DESGPSIVHR	Phospho-propargylamine	Modified	20.49	1504.63	12	4.9	753.328	32.2		50600
EYPDRIM(+15.99)NTF	Oxidation (M)	Modified	35.46	1300.58	10	0.9	651.296	61.76	687000				2410000
EYQELM(+15.99)NVK	Oxidation (M)	Modified	32.84	1168.54	9	0.5	585.279	27.34	163000	1510000		145000	39350
FAGD(+28.03)DAPR	Ethylation	Modified	19.89	875.414	8	-0.3	438.714	28.05	42500
FAGDDAPR(+14.02)	Methylation(KR)	Modified	31.26	861.398	8	-0.6	431.706	25.99	369500
FAGD(+14.02)DAPR	Methylation(others)	Modified	29.71	861.398	8	0.4	431.707	25.57	136000
FAGDD(+14.02)APR	Methylation(others)	Modified	34.17	861.398	8	0.4	431.707	24	163000
FAQPGSFEYEYAM(+15.99)R	Oxidation (M)	Modified	31.87	1710.73	14	2.1	856.376	71.46					121600
FEQEM(+15.99)ATAA	Oxidation (M)	Modified	22.5	1012.42	9	0.5	507.216	25.68	171150
FETLQAQ(+.98)AGK	Deamidation (NQ)	Modified	26.11	1092.55	10	1.1	547.28	30.03		195000
FIGNSTAIQ(+.98)ELFK	Deamidation (NQ)	Modified	47.22	1467.76	13	0.4	734.888	67.13		8680
FIIPN(+.98)VVK	Deamidation (NQ)	Modified	21.84	929.559	8	0.6	465.787	55.49			19200
FLDHK(+42.01)TLYY	Acetylation (K)	Modified	21.43	1240.61	9	-0.5	621.313	54.37		580000
FLIPNASQ(+.98)AESK	Deamidation (NQ)	Modified	31.35	1304.66	12	0.6	653.338	42.72		256000
FLM(+15.99)DFIHQV	Oxidation (M)	Modified	38.12	1164.56	9	0.4	583.289	60.39				660000
FM(+15.99)DPASALY	Oxidation (M)	Modified	27.79	1029.45	9	0.6	1030.46	56.19		111000
FM(+15.99)DPGPEGKLY	Oxidation (M)	Modified	39.64	1268.57	11	0.6	635.295	41.87		103000
FM(+15.99)EKETPLRY	Oxidation (M)	Modified	33.56	1328.64	10	-0.2	443.888	30.47		724000
FNW(+31.99)YVDGVEVHNAK	Dihydroxy	Modified	46.82	1708.78	14	0.2	570.602	39.22			509000
FNW(+15.99)YVDGVEVHNAK	Oxidation (HW)	Modified	34.84	1692.79	14	0.8	565.271	44.97			128000
FNW(+29.97)YVDGVEVHNAK	Quinone	Modified	25.93	1706.77	14	0.3	569.93	40.47			15000
FQAEIAQLM(+15.99)	Oxidation (M)	Modified	22.36	1065.52	9	0.3	533.766	76.77					40500
FQLEHIM(+15.99)DL	Oxidation (M)	Modified	38.25	1160.55	9	0.6	581.284	80.48					77700
FQ(+.98)N(+.98)ALLVR	Deamidation (NQ)	Modified	25.63	961.523	8	0.7	481.769	45.9			38100		28900
FSEQVAM(+15.99)GY	Oxidation (M)	Modified	22.07	1046.44	9	0.2	524.226	40.82		113000
FSGSGSGTDFTLK(+27.99)	Formylation	Modified	31.42	1330.6	13	9.1	666.315	41.36			50500
FTQ(+.98)AGSEVSALLGR	Deamidation (NQ)	Modified	31.27	1435.73	14	1.4	718.874	56.57			6850
FVLDEADEM(+15.99)LSR	Oxidation (M)	Modified	38.77	1439.66	12	0.3	720.838	50.03	465500	278000
GDLGIE(+14.02)IPAEK	Methylation(others)	Modified	28.77	1154.62	11		578.316	48.98	97100
GEEM(+15.99)PGLSV	Oxidation (M)	Modified	29.33	933.411	9	0.2	934.419	40.14		140000
GHVFEESQ(+.98)VAG	Deamidation (NQ)	Modified	21.88	1159.51	11	-2	580.763	33.98	14800
GILAADE(+14.02)STGSIAK	Methylation(others)	Modified	34.11	1345.71	14	0.4	673.862	43.36	127650
GISQEQM(+15.99)QEFR	Oxidation (M)	Modified	40.68	1367.61	11	1	684.815	28.79	91750			80800	32800
GIYIGSIM(+15.99)K	Oxidation (M)	Modified	21.6	996.531	9	0.3	499.273	37.31			62700
GKVQIPIM(+15.99)L	Oxidation (M)	Modified	25.19	1013.59	9		507.804	54.4	58000
GLFEVGAGW(+31.99)IGK	Dihydroxy	Modified	36.09	1264.65	12	0.3	633.33	62.62			43400
GLTSVINQ(+.98)K	Deamidation (NQ)	Modified	27.3	959.529	9	0.8	480.772	44.84					37700
GNPTVEVDLFTSK(+14.02)	Methylation(KR)	Modified	32.85	1419.72	13	-0.3	710.869	80.17					50900
GNPTVE(+14.02)VDLFTSK	Methylation(others)	Modified	41.71	1419.72	13	1.4	710.87	57.61	97200				31200
GPSVFPLAPSSK(+14.02)	Methylation(KR)	Modified	32.37	1199.65	12	0.8	600.835	44.1			30400	29600
GPSVFP(+15.99)LAPSSK	Oxidation or Hydroxylation	Modified	22.9	1201.63	12	0.2	601.824	44.08			22900
GSGTAE(+14.02)VELK	Methylation(others)	Modified	25.09	1003.52	10	0.9	502.767	29.4	39800
GTM(+15.99)TGMLYK	Oxidation (M)	Modified	37.57	1016.47	9	0.5	509.241	26.37	236000		343850
GTMTGM(+15.99)LYK	Oxidation (M)	Modified	31.74	1016.47	9	0.8	509.241	27.94			349700
GVDE(+14.02)ATIIDILTK	Methylation(others)	Modified	33.63	1400.78	13	0.9	701.396	83.82	10300
GVVDSEDIPLN(+.98)LSR	Deamidation (NQ)	Modified	46.53	1513.76	14	-0.3	757.888	55.56		88000	16300		6410
GVVDSE(+14.02)DIPLNLSR	Methylation(others)	Modified	40.69	1526.79	14	1.2	764.405	59.46	52350	48600			42025
GVVDSED(+14.02)IPLNLSR	Methylation(others)	Modified	34.31	1526.79	14	0.9	764.405	81.4					22300
GVVDSEDLPLN(+.98)ISR	Deamidation (NQ)	Modified	46.53	1513.76	14	-0.3	757.888	55.56		88000	16300		6410
GVVDSE(+14.02)DLPLNISR	Methylation(others)	Modified	40.69	1526.79	14	1.2	764.405	59.46	52350	33750			42025
GVVDSED(+14.02)LPLNISR	Methylation(others)	Modified	34.31	1526.79	14	0.9	764.405	81.4					22300
HDDYLVM(+15.99)LK	Oxidation (M)	Modified	33.44	1148.55	9	0.4	575.284	48.8					30200
HEEIAM(+15.99)ATVTA	Oxidation (M)	Modified	25.78	1187.55	11	-0.4	594.782	27.87		101000
HEM(+15.99)FPAVHAA	Oxidation (M)	Modified	34.09	1124.51	10	0.5	563.261	26.02		896000
HTDDPLTW(+31.99)DY	Dihydroxy	Modified	33.2	1293.51	10	-0.8	647.764	52.68		143000
HYM(+15.99)PPPYASL	Oxidation (M)	Modified	24.34	1190.54	10	-0.4	596.279	59.3					154000
IAQLEEQLDN(+.98)ETK	Deamidation (NQ)	Modified	22.29	1530.74	13	4.1	766.381	41.57		188000
IAVHVVPDQ(+.98)L	Deamidation (NQ)	Modified	25.96	1090.6	10	1.5	546.309	50.64				34700
IDNSQVESGSLEDD(-.98)	Amidation	Modified	36.31	1505.65	14	1.6	753.832	35.43		129450
IEE(+28.03)ELGSK	Ethylation	Modified	26.39	931.486	8		466.75	32.59	78400
IEEE(+28.03)LGSK	Ethylation	Modified	21.49	931.486	8	0.4	466.751	33.21
IETIEVM(+15.99)EDR	Oxidation (M)	Modified	24.47	1249.59	10	0.3	625.8	34.21	252000
IEVIEIM(+15.99)TDR	Oxidation (M)	Modified	27.35	1233.63	10	-0.4	617.821	45.21	455500			270000
IEVIEIM(+31.99)TDR	Sulphone	Modified	20.35	1249.62	10	-1.8	625.817	48.12
IGGIGTVPVGR(+14.02)	Methylation(KR)	Modified	31.8	1038.62	11	0.4	520.317	41.29	185000
IHDGFGFM(+15.99)L	Oxidation (M)	Modified	26.36	1051.48	9	0.8	526.748	83.66					28200
ILAADE(+14.02)STGSIAK	Methylation(others)	Modified	27.67	1288.69	13	-0.1	645.351	37.45	121500
ILM(+15.99)EHIHKL	Oxidation (M)	Modified	23.99	1148.64	9	-0.1	383.886	24.46			45600	440000
IM(+15.99)LKGDNITL	Oxidation (M)	Modified	21.91	1132.62	10	0.6	567.316	49.24				1590000
IN(+.98)VYYNEATGGK	Deamidation (NQ)	Modified	45.85	1328.62	12	-1.6	665.319	36.43
IQALQQ(+.98)QADEAEDR	Deamidation (NQ)	Modified	36.37	1614.75	14	-1.2	808.381	32.26		386000
IQE(+14.02)AGTEVVK	Methylation(others)	Modified	19.96	1086.59	10	1.4	544.304	30.68	22300
IQ(+.98)EVADELQK	Deamidation (NQ)	Modified	31	1172.59	10	-0.2	587.303	33.19		218000
IQ(+.98)VLQQQADDAEER	Deamidation (NQ)	Modified	34.43	1642.78	14	1	822.398	36.26		64900
IQVLQ(+.98)QQADDAEER	Deamidation (NQ)	Modified	38.06	1642.78	14	1.6	822.399	35.63		192000
ISELLTSDDM(+15.99)KNAY	Oxidation (M)	Modified	31.06	1614.74	14	0.3	808.38	42.96		100550
ITE(+14.02)SEEVVSR	Methylation(others)	Modified	29.11	1161.59	10	0.7	581.802	32.16	80300
IVNDFAYM(+15.99)K	Oxidation (M)	Modified	30.01	1115.53	9	1.9	558.774	35.74	8870
IYLPYLQNW(+31.99)	Dihydroxy	Modified	21.43	1240.61	9		621.314	92.75					9900
KEFPGFLEN(+.98)	Deamidation (NQ)	Modified	30	1080.51	9	6.1	541.267	51.16	565000
KIFEM(+15.99)GPVFTL	Oxidation (M)	Modified	28.57	1296.68	11	0.6	649.347	63.74			18000	1430000
KILDM(+15.99)QQTY	Oxidation (M)	Modified	20.96	1154.56	9	0.3	578.29	29.97			13100
KKELEEIVQ(+.98)PIISK	Deamidation (NQ)	Modified	35.04	1653.96	14	-0.9	552.325	43.19			67700
KLM(+15.99)DLDVEQL	Oxidation (M)	Modified	23.11	1218.62	10	0.4	610.316	49.89			29500
KLSLVAAM(+15.99)L	Oxidation (M)	Modified	27.27	960.568	9		481.291	48.2			21400	82100
KLSSLIILM(+15.99)	Oxidation (M)	Modified	19.79	1032.63	9	0.8	1033.63	56.38				19400
KM(+15.99)DENQFVAV	Oxidation (M)	Modified	21.37	1195.55	10	0.5	598.785	36.64				21900
KM(+15.99)WEVQTGY	Oxidation (M)	Modified	27.61	1156.52	9	-0.3	579.268	36.96			13300
KM(+15.99)YEEFLSKV	Oxidation (M)	Modified	23.84	1288.64	10	1.8	430.554	41.87				49100
KQM(+15.99)EQISQFL	Oxidation (M)	Modified	22.53	1266.63	10	0.6	634.322	69.35					122000
KT(+79.96)FDHYCEY	Sulfation	Modified	35.18	1284.44	9	0.6	643.229	34.65			20700
KTVTAM(+15.99)DVVYALK	Oxidation (M)	Modified	40.53	1453.79	13		485.602	43.21	80400		33300
KVESLQ(+.98)EEIAFLK	Deamidation (NQ)	Modified	43.15	1533.83	13	1	512.284	57.13			45800
KVESLQ(+.98)EEIAFLKK	Deamidation (NQ)	Modified	46.05	1661.92	14	-0.4	554.982	49.16			102000
KYM(+15.99)DINFDF	Oxidation (M)	Modified	21.3	1207.52	9	0.2	604.768	58.68	61100
KYM(+15.99)DVQFDF	Oxidation (M)	Modified	31.47	1207.52	9	0.3	604.768	78.6	111000				112000
LDM(+15.99)DSIIAEVK	Oxidation (M)	Modified	51.63	1248.63	11	-1.8	625.32	49.4	504500	852000
LDM(+15.99)DSIIAEVK(+14.02)	Oxidation (M); Methylation(KR)	Modified	21.57	1262.64	11	-1.4	632.328	55.33	22100
LEAAIADAEQ(+.98)R	Deamidation (NQ)	Modified	25.56	1186.58	11	1.3	594.299	32.04		185000
LEQ(+.98)EIATYR	Deamidation (NQ)	Modified	20.52	1122.56	9	0.1	562.285	33.99		174000
LEVNLQAM(+15.99)K	Oxidation (M)	Modified	23.61	1060.56	9		531.287	41.99		215000			64000
LGDLYEEEM(+15.99)R	Oxidation (M)	Modified	31.42	1269.55	10	1.2	635.785	36.93	948500	515000	18500	193000	108000
LGGSAVISLEGK(+14.02)PL	Methylation(KR)	Modified	26.09	1353.79	14	1.2	677.901	58.46			9500
LISQ(+.98)IVSSITAS	Deamidation (NQ)	Modified	27.8	1218.67	12	0.7	610.343	71.01		22100
LISW(+31.99)YDNEFGYSNR	Dihydroxy	Modified	40.74	1794.78	14	0.7	898.4	55.62			16100	135000
LISW(+15.99)YDNEFGYSNR	Oxidation (HW)	Modified	40.86	1778.79	14	-0.2	890.402	56.93				58400
LISW(+3.99)YDNEFGYSNR	Tryptophan oxidation to kynurenin	Modified	28.27	1766.79	14	0.5	884.403	56.85				54100
LKVGLQ(+.98)VVAVK	Deamidation (NQ)	Modified	33.8	1153.74	11	0.2	385.589	41.67			7980
LLYQEGAKM(+15.99)AV	Oxidation (M)	Modified	31.82	1237.64	11	-0.1	619.826	33.38				352000
LM(+15.99)SLIINTF	Oxidation (M)	Modified	25.33	1066.57	9	-0.3	534.294	89.92					17900
LQ(+.98)DAEIAR	Deamidation (NQ)	Modified	21.9	915.466	8	1	458.741	22.96	187000			44400
LQD(+14.02)AEIAR	Methylation(others)	Modified	20.22	928.498	8	1.4	465.257	30.36	30100
LQDEIQNM(+15.99)KEEM(+15.99)AR	Oxidation (M)	Modified	32.36	1765.8	14		589.606	20.08	3546500			397000
LQEAEEW(+31.99)YK	Dihydroxy	Modified	26.59	1226.55	9		614.28	29.05	41800
LQ(+.98)EKEDLQELNDR	Deamidation (NQ)	Modified	33.61	1629.78	13	0.9	544.269	31.46		98800
LQEKEDLQELN(+.98)DR	Deamidation (NQ)	Modified	35.59	1629.78	13	-0.3	544.269	32.08		170000
LQ(+.98)NIIPASTGAAK	Deamidation (NQ)	Modified	24.33	1283.71	13	0.5	642.862	37.29		257500
LQ(+.98)SIGTENTEENR	Deamidation (NQ)	Modified	30.64	1490.68	13	1	746.351	27.93	56400	196000
LSELEAALQ(+.98)R	Deamidation (NQ)	Modified	26.49	1129.6	10	1.2	565.807	47.05		60800	67800		44200
LSEVN(+.98)RTGTQY	Deamidation (NQ)	Modified	36.38	1267.6	11		634.809	27.85		261500
LTDDGN(+.98)KWLY	Deamidation (NQ)	Modified	44.34	1224.57	10	0.8	1225.57	50.24		6210000		611000
LTDDGNKW(+31.99)LY	Dihydroxy	Modified	37.08	1255.57	10	1.3	628.794	42.39		412000		145000
LTDDGNKW(+15.99)LY	Oxidation (HW)	Modified	38.99	1239.58	10	0.6	620.796	41.85		635000
LVINGNPITIFQ(+.98)ER	Deamidation (NQ)	Modified	40.09	1613.88	14	-1	807.945	68.08		20250
LVN(+.98)EVTEFAK	Deamidation (NQ)	Modified	33.78	1149.59	10	2.1	575.804	65.09			59000		42900
LVNE(+28.03)VTEFAK	Ethylation	Modified	30.3	1176.64	10	0.4	589.327	55.18	52750				15200
LVNE(+14.02)VTEFAK	Methylation(others)	Modified	30.62	1162.62	10		1163.63	48.51	25000	49700	637000		141000
LVNEVT(+14.02)EFAK	Methylation(others)	Modified	39.79	1162.62	10	1	1163.63	50.38	817500			482500	171950
LVSE(+14.02)SSDVLPK	Methylation(others)	Modified	28.67	1186.64	11	0.9	594.33	42.13	55900
M(+15.99)EALPLLAA	Oxidation (M)	Modified	29.53	943.505	9	0.2	944.512	63.88		78150
M(+15.99)EDAKVYVA	Oxidation (M)	Modified	28.69	1040.48	9		521.25	27.7		734000
M(+15.99)EENFAVEA	Oxidation (M)	Modified	31.11	1054.43	9	0.5	1055.44	44.28		1480000
M(+15.99)EGPTPVSA	Oxidation (M)	Modified	31.71	903.401	9	1	904.409	27.48		198000
M(+15.99)ELITPISA	Oxidation (M)	Modified	26.37	989.51	9	1.4	990.519	53.78		214000
M(+15.99)EQELAHAV	Oxidation (M)	Modified	27.45	1042.48	9	0.6	522.245	25.37		1230000
M(+15.99)EQISQFLQAA	Oxidation (M)	Modified	35.56	1280.61	11	0.2	641.311	62.33		69350
M(+15.99)EQPLDLTHIV	Oxidation (M)	Modified	40.4	1310.65	11	0.4	656.335	59.7		125000
M(+15.99)ETVWTILP	Oxidation (M)	Modified	22.16	1104.55	9	0.4	1105.56	76.47		167000
M(+15.99)HSDMIYNV	Oxidation (M)	Modified	22.14	1124.46	9	1.6	563.24	55.27					12000
M(+15.99)IDPSGVSY	Oxidation (M)	Modified	34.69	983.427	9	0.9	984.435	41.77		112200
M(+15.99)IEPRTLQY	Oxidation (M)	Modified	27.59	1165.58	9		583.797	36.92		209000
M(+15.99)LDSHEELY	Oxidation (M)	Modified	25.5	1151.48	9	2	576.749	35.01		957000
MM(+15.99)APLHIAV	Oxidation (M)	Modified	22.64	997.509	9	1.6	499.762	48.75				250000
M(+31.99)MAPLHIAV	Sulphone	Modified	22.33	1013.5	9	1.2	507.76	42.22				59900
M(+15.99)MDPNSTQRY	Oxidation (M)	Modified	24.98	1257.51	10	0.2	629.763	25.36		3290000
MM(+15.99)DPNSTQRY	Oxidation (M)	Modified	27.85	1257.51	10	0.6	629.764	24.59		3290000
M(+31.99)MDPNSTQRY	Sulphone	Modified	19.97	1273.51	10	0.2	637.761	19.81		310000
M(+15.99)RYVASYLL	Oxidation (M)	Modified	20.2	1130.58	9	1.6	566.298	51.67				134000
M(+15.99)SDLLSPILY	Oxidation (M)	Modified	19.62	1166.59	10	0.6	584.302	76.58		12200
M(+15.99)SDLLSPLLY	Oxidation (M)	Modified	19.95	1166.59	10	0.6	584.302	76.58		12200
M(+15.99)SEDKPQDY	Oxidation (M)	Modified	21.3	1127.44	9	0.1	564.729	19.94		57300
M(+15.99)SEEHTAVY	Oxidation (M)	Modified	20.65	1081.44	9	1	541.727	20.63		937000
M(+15.99)TEEEQIAY	Oxidation (M)	Modified	42.01	1128.46	9	-2.2	1129.47	39.86		2510000
M(+15.99)TELPAPLSY	Oxidation (M)	Modified	28.71	1136.54	10	1.2	1137.55	59.23		48900
M(+15.99)VDGTLLLL	Oxidation (M)	Modified	22.34	989.547	9	1.5	990.555	76.25	43750
N(+.98)AGVEGSLIVEK	Deamidation (NQ)	Modified	36.04	1215.63	12	-9.7	608.819	37.64	36700
NAGVEGSLIVEK(+14.02)	Methylation(KR)	Modified	39.34	1228.67	12		615.34	43.01	86700
NEDLRSW(+31.99)TA	Dihydroxy	Modified	29.32	1122.49	9	0.3	562.255	36.11		520500
NEDLRSW(+15.99)TA	Oxidation (HW)	Modified	20.28	1106.5	9	0.2	554.257	37.35		156000
N(+.98)FGIGQDIQPK	Deamidation (NQ)	Modified	33.65	1216.61	11	0.1	609.312	51.68	16100
NFSDNQ(+.98)LQEGK	Deamidation (NQ)	Modified	41.2	1279.57	11	0.2	640.791	30.97	96000	757000
NFSDNQLQ(+.98)EGK	Deamidation (NQ)	Modified	36.64	1279.57	11	0.6	640.792	31.61	134000
N(+.98)HSDYNMVL	Deamidation (NQ)	Modified	22.88	1092.45	9	1.1	547.235	69.73					31900
NHYNM(+15.99)QYAL	Oxidation (M)	Modified	22.3	1168.5	9	2.2	585.257	45.39					15800
NIDPITM(+15.99)AY	Oxidation (M)	Modified	35.96	1052.48	9	0.9	1053.49	51.36		159000
NIEDVIAQ(+.98)GIGK	Deamidation (NQ)	Modified	42.18	1256.66	12	0.8	629.338	59.88		75200	16600
NLAEDIM(+15.99)RL	Oxidation (M)	Modified	20.54	1089.55	9		545.782	55.03				755000
N(+.98)LDPEIDEKLLY	Deamidation (NQ)	Modified	42.92	1461.72	12	0.9	731.87	64.81		29200
NM(+15.99)DNMFESY	Oxidation (M)	Modified	31.56	1165.41	9	0.1	1166.41	52.07		705500
NM(+15.99)YGKVVTV	Oxidation (M)	Modified	25.42	1025.52	9	0.1	513.768	32.88				1380000
N(+43.01)QKDPGVLDR	Oxidation (M)	Modified	35.71	1183.59	10	0.6	592.805	25.94	95200
NRDLATPVM(+15.99)	Oxidation (M)	Modified	20.99	1031.51	9	0.8	516.761	32.22					410000
NSEEM(+15.99)KEAYY	Oxidation (M)	Modified	27.94	1278.51	10	0.6	640.261	26.64		1020000
NSELSC(+119.00)QLY	Cysteinylation	Modified	19.65	1174.46	9	-0.5	588.239	41.77		419000
NSSYFVEW(+31.99)IPNNVK	Dihydroxy	Modified	29.78	1727.82	14	1	864.916	53.89	24100		4990	21300
N(+.98)TDFYQTSY	Deamidation (NQ)	Modified	38.12	1138.45	9	0.3	1139.45	51.63		391000		42200
NTDSLDW(+31.99)ALY	Dihydroxy	Modified	27.57	1228.52	10	-0.1	615.27	66.4		36200
N(+.98)TDSPLRY	Deamidation (NQ)	Modified	25.8	965.445	8	0.5	483.73	35.73		324000
NTEEAANTM(+15.99)VNYY	Oxidation (M)	Modified	36.31	1534.62	13	0.3	768.32	39.99		501000
NTELEDSVQQM(+15.99)Y	Oxidation (M)	Modified	32.52	1471.61	12	0.5	736.814	44.8		75200
NVSD(+14.02)AVAQSTR	Methylation(others)	Modified	28.16	1160.58	11	1.9	581.298	25.02
PTDYADIMM(+15.99)GY	Oxidation (M)	Modified	40.14	1291.51	11	0.5	646.763	62.67		75050
PYM(+15.99)DSPQSIGF	Oxidation (M)	Modified	32.29	1256.54	11	0.7	629.277	79.34					52800
Q(-17.03)AALQVAEGFISR	Pyro-glu from Q	Modified	38.74	1371.71	13	0.8	686.865	77.9		15700	21100	63600
Q(-17.03)ALLDLHAL	Pyro-glu from Q	Modified	21.02	975.539	9	-0.3	488.777	79.31	10400
Q(+.98)AQEYEALLNIK	Deamidation (NQ)	Modified	32.26	1419.72	12	0.7	710.87	55.5	112000
Q(-17.03)AQEYEALLNIK	Pyro-glu from Q	Modified	52.04	1401.71	12	0.1	701.864	73.52	29750	127900	60600	150000
Q(-17.03)DIAFAYQR	Pyro-glu from Q	Modified	43.19	1093.52	9	0.3	1094.53	55.13		138000
Q(+.98)DVDNASLAR	Deamidation (NQ)	Modified	30.37	1088.51	10	2.1	545.263	25.21	82400
Q(-17.03)DVDNASLAR	Pyro-glu from Q	Modified	44.51	1070.5	10	1.1	1071.51	35.58	449500	712500	46400	38350	41150
Q(-17.03)EALSALTA	Pyro-glu from Q	Modified	20.98	885.444	9	0.3	886.452	70.17		130000
Q(-17.03)EASEAYLV	Pyro-glu from Q	Modified	24.28	991.45	9	-0.8	992.456	67.52		38800
Q(-17.03)EMQEVQSSR	Pyro-glu from Q	Modified	33.52	1203.52	10	0.4	602.767	40.62					117000
Q(-17.03)ENTQTPTV	Pyro-glu from Q	Modified	27.98	999.451	9	0.1	1000.46	41.08		336500
Q(-17.03)EQGDAPAILF	Pyro-glu from Q	Modified	19.74	1170.56	11	1	586.286	87.17		15000
Q(-17.03)EQLVEAGRLVA	Pyro-glu from Q	Modified	36.45	1294.69	12	-0.2	648.351	63.4		16000
Q(-17.03)ESPGGLEA	Pyro-glu from Q	Modified	21.33	869.377	9	0.2	870.384	46.8		17600
Q(-17.03)EYDESGPSIVH	Pyro-glu from Q	Modified	41.87	1342.57	12	0.6	672.292	45.82		187000
Q(+.98)EYDESGPSIVHR	Deamidation (NQ)	Modified	36.77	1516.68	13	-0.4	506.567	29.05	7560	757000
Q(-17.03)EYDESGPSIVHR	Pyro-glu from Q	Modified	56.04	1498.67	13	0.9	750.342	37.04	57800	11040000	40700	48300	227000
Q(-17.03)EYDESGPSIVHRK	Pyro-glu from Q	Modified	52.75	1626.76	14	0.3	543.262	31.04	294000	1080000	137000	639000	50850
Q(-17.03)EYEALLNIK	Pyro-glu from Q	Modified	30.49	1202.62	10	1.2	1203.63	69.92	20800	107200
Q(-17.03)HDPSAVAV	Pyro-glu from Q	Modified	33.77	905.424	9	1.3	906.433	46.9					490500
Q(-17.03)IFVKTLTGK	Pyro-glu from Q	Modified	33.16	1116.65	10	0.7	559.335	52.73			105000
Q(-17.03)IGVEHVVVYVNK	Pyro-glu from Q	Modified	45.07	1465.79	13	0.3	733.904	52.22		119000	62800	71100
Q(-17.03)IHDIVLVGGSTR	Pyro-glu from Q	Modified	39.65	1376.74	13	0.2	689.378	52.47	393500	440000
Q(-17.03)IHDLVLVGGSTR	Pyro-glu from Q	Modified	39.13	1376.74	13	0.2	689.378	52.47	393500	440000
Q(-17.03)ITVNDLPVGR	Pyro-glu from Q	Modified	40.26	1193.64	11	-1.1	597.827	60.02	13200	229500	129000	45000	18200
Q(-17.03)KDYETATLSEIK	Pyro-glu from Q	Modified	50.44	1507.74	13	1.4	754.879	46.4	274000	131000	57000	119000	18400
Q(-17.03)LEDELVSLQK	Pyro-glu from Q	Modified	42.71	1283.66	11	-0.2	642.838	65.67		12200
Q(-17.03)LEDGRTLSDY	Pyro-glu from Q	Modified	26.88	1278.57	11	0.2	640.294	53.77		443000
Q(-17.03)LEEAEEEAQR	Pyro-glu from Q	Modified	38.01	1313.57	11	0.5	657.794	45		396000			37750
Q(-17.03)LEINFNTLQTK	Pyro-glu from Q	Modified	51.87	1430.74	12	0.3	716.378	71.53	41300	72300
QLIDKVW(+31.99)QL	Dihydroxy	Modified	27.47	1173.64	9	0.5	587.827	61.41			9610	2290000
Q(-17.03)LIVGVNK	Pyro-glu from Q	Modified	36.46	852.507	8	0.8	853.515	49.28		484000	22100		37000
Q(-17.03)LSSGVSEIR	Pyro-glu from Q	Modified	30.12	1057.54	10	1.2	529.778	65.65				64500	171000
Q(-17.03)LYWSHPRK	Pyro-glu from Q	Modified	33.63	1196.61	9	0.2	399.877	32.34			93700
QQ(+.98)IGKVVQV	Deamidation (NQ)	Modified	20.08	998.576	9		500.295	49.37					19900
Q(-17.03)QIGKVVQV	Pyro-glu from Q	Modified	24.67	980.566	9	0.8	491.29	70.96					25850
Q(-17.03)QYESVAAK	Pyro-glu from Q	Modified	45.44	1005.48	9	2.2	1006.49	30.51	185000			230000	64700
Q(-17.03)SDPKPSQY	Pyro-glu from Q	Modified	37.25	1031.46	9	1	1032.46	26.96		718500
QSDPTQSGM(+15.99)Y	Oxidation (M)	Modified	27.36	1128.44	10	0.8	565.227	27.72		1970000
Q(-17.03)SDPWQQELY	Pyro-glu from Q	Modified	26.19	1275.54	10	0.2	638.778	79.25		18950
Q(-17.03)SEDGSHTIQIMY	Pyro-glu from Q	Modified	22.81	1490.63	13	-0.1	746.325	59.21		27300
QSFDKEW(+31.99)VAK	Dihydroxy	Modified	33.05	1268.6	10	0.6	423.875	28.29			17100
Q(-17.03)SFDKEWVAK	Pyro-glu from Q	Modified	23.22	1219.59	10	-0.2	610.801	43.61			34400
Q(-17.03)TATQLLK	Pyro-glu from Q	Modified	22.26	884.497	8	0.5	443.256	45	77700
Q(-17.03)TDIQGALSAY	Pyro-glu from Q	Modified	22.32	1148.53	11	-1	575.274	73.02		62800
Q(-17.03)TDKLKELY	Pyro-glu from Q	Modified	24.15	1119.58	9	1	560.798	43.15		477500
Q(-17.03)TDLHEHPLY	Pyro-glu from Q	Modified	21	1234.56	10	-1	618.288	40.59		48100
Q(-17.03)TDNLELKKLVY	Pyro-glu from Q	Modified	37.85	1445.78	12	0.8	723.896	55.37		51400
Q(-17.03)TDPVTLQY	Pyro-glu from Q	Modified	21.84	1046.49	9	-0.4	524.253	67.48		43000
QTDQM(+15.99)VFNAY	Oxidation (M)	Modified	20.39	1231.52	10	0.2	616.766	46.15		143000
Q(-17.03)TESQQIRY	Pyro-glu from Q	Modified	28.09	1134.53	9	1.2	568.273	37.16		145400
QTETGTPYM(+15.99)LY	Oxidation (M)	Modified	25.62	1318.58	11	0.2	660.295	54.2		316000
Q(-17.03)TETGTPYMLY	Pyro-glu from Q	Modified	28.19	1285.55	11	-0.8	643.784	78.86		29750
Q(-17.03)TETKTITY	Pyro-glu from Q	Modified	29.32	1066.52	9	0.2	1067.53	38.05		13400
Q(+.98)TVAVGVIK	Deamidation (NQ)	Modified	24.99	914.544	9	0.3	458.279	32.53			18800
Q(-17.03)TVAVGVIK	Pyro-glu from Q	Modified	30.12	896.533	9	0.1	449.274	47.85	43200	649500	106170	349000	147000
Q(-17.03)TYSTEPNNLK	Pyro-glu from Q	Modified	32.06	1276.59	11	2.1	639.305	36.34	20400
Q(-17.03)TYVGITEK	Pyro-glu from Q	Modified	25.04	1020.51	9	0.5	511.264	43.09			17200
Q(-17.03)VDPLSALKY	Pyro-glu from Q	Modified	31.01	1115.59	10	0.9	558.801	72.76		148000
Q(-17.03)VDQLTNDK	Pyro-glu from Q	Modified	39.69	1042.49	9	2.2	1043.5	37.26	168500	72500	24200	25900	20600
Q(-17.03)VEEELTHLQK	Pyro-glu from Q	Modified	46.36	1335.67	11	0.3	668.841	48.79	140500				22800
Q(-17.03)VHPDTGISSK	Pyro-glu from Q	Modified	47.97	1150.56	11	0.4	1151.57	26.26	2130000	7621100	65400	5030000	920000
QVMQGM(+15.99)GVSA	Oxidation (M)	Modified	24.96	1022.45	10	1.3	512.234	35.13					186000
Q(-17.03)VSDDLTER	Pyro-glu from Q	Modified	29.67	1044.47	9	-1.8	523.242	53.93		216000			18600
Q(-17.03)VVESAYEVIK	Pyro-glu from Q	Modified	47.18	1246.64	11	-0.5	1247.65	60.97	135400	51050	162000	16200
Q(-17.03)YEDIANR	Pyro-glu from Q	Modified	34.02	990.441	8	-0.5	991.447	38.88	20000	1683000
Q(-17.03)YNPHVHQL	Pyro-glu from Q	Modified	22.16	1117.53	9	1.6	559.773	43.68					33200
REM(+15.99)EENFAV	Oxidation (M)	Modified	22.9	1139.49	9	0.7	570.754	31.57		502000
REM(+15.99)EENFAVEA	Oxidation (M)	Modified	22.65	1339.57	11	0.8	670.793	33.3		4820000
REYQELM(+15.99)SV	Oxidation (M)	Modified	24.89	1169.54	9	0.8	585.777	34.59	82800
RLLEVPVM(+15.99)L	Oxidation (M)	Modified	20.98	1084.63	9	0.3	543.323	57.63				98700
RLLNEGDLHGM(+15.99)	Oxidation (M)	Modified	21.81	1269.61	11	0.1	424.212	28.78				40800
RLM(+15.99)NDMTAV	Oxidation (M)	Modified	20.85	1065.49	9	0.4	533.755	29.27			7010
RM(+15.99)FLSFPTTK	Oxidation (M)	Modified	32.47	1242.64	10	-0.4	415.221	40.14			13300
RQIPYTMM(+15.99)K	Oxidation (M)	Modified	34.89	1182.59	9	-0.2	592.302	23.11			9450
RSEDPDTSM(+15.99)DSY	Oxidation (M)	Modified	28.03	1417.53	12	0.6	709.773	21.96		299000
RSNILTLM(+15.99)Y	Oxidation (M)	Modified	20.91	1125.59	9	0.2	563.8	48.8			4760
RVFVVGVGM(+15.99)TK	Oxidation (M)	Modified	28.56	1207.67	11	0.4	403.566	29.43	3300		22150
RVQEAVESM(+15.99)VK	Oxidation (M)	Modified	30.89	1290.66	11	0.5	431.228	14.85
RVVSVLTVLHQD(-.98)	Amidation	Modified	23.51	1363.79	12	-0.7	455.605	43.42			16500
RYALQM(+15.99)EQL	Oxidation (M)	Modified	21.57	1166.58	9	1.4	584.296	50.17					44600
SAIN(+.98)EVVTR	Deamidation (NQ)	Modified	25.48	988.519	9	2.1	495.268	34.94	85900
SAVEAQ(+.98)NEVTENPK	Deamidation (NQ)	Modified	29.22	1515.71	14	-9	758.853	22.66		501000
S(+42.01)DAAVDTSSEITTK	Acetylation (Protein N-term)	Modified	54.48	1465.68	14	1.4	1466.69	39.9	264000	7305000	83500	418300	118000
S(+42.01)DAAVDTSSEITTK(+14.02)	Acetylation (Protein N-term); Methylation(KR)	Modified	38.36	1479.69	14	-0.7	740.854	45.11	239000
SELEAALQ(+.98)R	Deamidation (NQ)	Modified	19.99	1016.51	9		509.264	36.48		149000
SENEYIM(+15.99)KA	Oxidation (M)	Modified	27.18	1099.49	9	0.4	550.75	28.2		2610000
SES(+79.97)PKEPEQLR	Phosphorylation (STY)	Modified	42.89	1378.61	11	-1.3	460.544	24.7	46900
SESPKEPEQ(+.98)LR	Deamidation (NQ)	Modified	27.08	1299.63	11	-0.8	434.217	22.03	13300
SFVN(+.98)DIFER	Deamidation (NQ)	Modified	33.61	1126.53	9	-0.1	564.272	61.71		16150
SGPFGQ(+.98)IFRPDNF	Deamidation (NQ)	Modified	29.06	1481.69	13	-1.2	741.853	67.41		27800
SGPFGQ(+.98)LFRPDNF	Deamidation (NQ)	Modified	29.33	1481.69	13	-1.2	741.853	67.41		27800
SLDM(+15.99)DSIIAEVK	Oxidation (M)	Modified	54.51	1335.66	12	0.6	668.837	50.66	415000	2155000	120750	184300	79200
SLDM(+31.99)DSIIAEVK	Sulphone	Modified	38.29	1351.65	12	2.4	676.836	51.56		74000			25000
SLINW(+31.99)DDLINK	Dihydroxy	Modified	23.79	1361.68	11	0.1	681.849	61.35			30200
SM(+15.99)ADIPLGFGV	Oxidation (M)	Modified	30.45	1121.54	11	0.3	561.779	70.72				281000
SM(+15.99)SADVPLV	Oxidation (M)	Modified	27.2	933.448	9	0.4	467.731	47.49			33900	73750
SNVSDAVAQ(+.98)STR	Deamidation (NQ)	Modified	28.99	1234.58	12	1.2	618.298	35.56					27400
SPPGQ(+.98)VTEAVK	Deamidation (NQ)	Modified	36.84	1112.57	11	0.3	557.293	25.27		694000
SPPGQVTE(+14.02)AVK	Methylation(others)	Modified	29.04	1125.6	11	1.3	563.809	27.23	151000
SPVFTSRS(+79.97)A	Phosphorylation (STY)	Modified	26.98	1030.45	9	0.4	516.232	40.35					1094000
SSDNIM(+15.99)VQY	Oxidation (M)	Modified	32.28	1071.45	9	1.3	536.735	41.18		269000
STFQQM(+15.99)WISK	Oxidation (M)	Modified	34.1	1270.6	10	1.5	636.309	43.97	17100
STGGAPTFN(+.98)VTVTK	Deamidation (NQ)	Modified	37.42	1379.69	14	0.2	690.854	58.52		210000			55900
STGGAPTFNVTVTK(+14.02)	Methylation(KR)	Modified	47.49	1392.72	14		697.37	42.81	155000				43900
STMGYMM(+15.99)AK	Oxidation (M)	Modified	21.34	1034.42	9	0.3	518.219	28.11	26000
SVFGTM(+15.99)PLK	Oxidation (M)	Modified	22.53	994.516	9		498.265	35.7			157000
SVM(+15.99)RLTISY	Oxidation (M)	Modified	22.09	1084.56	9	-1.3	543.286	41.31			2660
S(+42.01)VTEQGAELSNEER	Acetylation (N-term)	Modified	22.59	1589.72	14	2.1	795.867	39.26		131000
SVTEQ(+.98)GAELSNEER	Deamidation (NQ)	Modified	47.01	1548.69	14	1.2	775.353	30.04		679000
SVTEQGAELSN(+.98)EER	Deamidation (NQ)	Modified	38.19	1548.69	14	-2.1	775.351	28.3		871000
SVTEQGAE(+14.02)LSNEER	Methylation(others)	Modified	29.89	1561.72	14		781.868	29.37		123000
SYM(+15.99)LVNENRF	Oxidation (M)	Modified	29.47	1287.59	10	0.7	644.804	63.37					155000
SYNNFFRM(+15.99)F	Oxidation (M)	Modified	25.4	1240.53	9	0.9	621.274	82.32					38000
TAM(+15.99)DVVYAL	Oxidation (M)	Modified	26.73	997.479	9	0.6	499.747	80.99					170000
TEM(+15.99)EHEVAC	Oxidation (M)	Modified	26.87	1063.39	9	1.5	532.706	19.55		415500
TEM(+15.99)NGRIVAT	Oxidation (M)	Modified	25.76	1106.54	10	1.4	554.278	22.36		352000
TGQPM(+15.99)INLYTDR	Oxidation (M)	Modified	38.32	1423.68	12		712.846	55.75					125000
THADYVLEM(+15.99)	Oxidation (M)	Modified	23.47	1093.47	9	0.6	547.745	42.06					20100
THM(+15.99)ELYSQL	Oxidation (M)	Modified	25.34	1136.52	9	-0.5	569.266	53.54					47100
THMTAIVGM(+15.99)	Oxidation (M)	Modified	29.33	975.452	9	1.2	488.734	41.35					61700
TIAPALVSK(+14.02)	Methylation(KR)	Modified	22.75	912.564	9	0.1	457.289	47.2					111000
TINEVENQ(+.98)ILTR	Deamidation (NQ)	Modified	26.58	1429.74	12	0.3	715.878	50.25		47400
TLAKYLM(+15.99)EL	Oxidation (M)	Modified	32.57	1096.58	9	0.6	549.3	57.98			70700	1550000
TLHPDLGTDKDKEQ(-.98)	Amidation	Modified	36.55	1594.8	14	1.2	532.606	20.9	113000
TLW(+31.99)VDPYEV	Dihydroxy	Modified	30.01	1152.53	9	0.6	1153.54	67.66				66100
TM(+15.99)DNPTTTQY	Oxidation (M)	Modified	32.97	1186.48	10	-0.2	594.248	28.38		213500
TNQ(+.98)ELQEINR	Deamidation (NQ)	Modified	36.21	1244.6	10	1.2	623.308	28.51		390000
TNQELQ(+.98)EINR	Deamidation (NQ)	Modified	28.2	1244.6	10	0.9	623.308	37.88				56700	11300
TNQELQE(+14.02)INR	Methylation(others)	Modified	28.6	1257.63	10	0.3	629.823	32.61	24000
TPAQ(+.98)YDASELK	Deamidation (NQ)	Modified	34.88	1222.57	11	0.4	612.293	31.2		141000
TRIGLINDM(+15.99)	Oxidation (M)	Modified	24.75	1047.54	9	0.3	524.777	50.21					26600
TSDHFETIM(+15.99)KY	Oxidation (M)	Modified	37.31	1386.61	11	0.1	463.212	30.84		125950
TTAQ(+.98)VLIR	Deamidation (NQ)	Modified	24.07	901.523	8	-0.2	451.769	30.16				20300
TTDSSYGQN(+.98)YSGY	Deamidation (NQ)	Modified	21.28	1442.55	13	0.7	722.281	40.89		39000
T(+28.03)VAAGTMTGMLYK	Ethylation	Modified	20.56	1370.69	13	-2	686.353	39.43	717000
TVDPASLW(+31.99)EY	Dihydroxy	Modified	33.12	1211.53	10	0.2	606.775	67.76		268000
TVDPASLWEY(+17.03)	Replacement of proton with ammonium ion	Modified	22.62	1196.57	10	1.1	599.294	72.08		491000
TVFTDHM(+15.99)LTV	Oxidation (M)	Modified	26.82	1178.56	10	0.7	590.29	67.78					500500
TVLIM(+15.99)ELINNVAK	Oxidation (M)	Modified	45.1	1472.83	13	0.9	737.422	71.42	41750	32750	97300	92300
TVPELTQQ(+.98)VFDAK	Deamidation (NQ)	Modified	34.91	1475.75	13	0.7	738.883	54.08		30600
TVTAM(+15.99)DVVYALK	Oxidation (M)	Modified	41.25	1325.69	12	0.8	663.853	78.25	226650		51300		76250
TYM(+15.99)GHTGAVW	Oxidation (M)	Modified	20.07	1137.49	10		569.753	47.67					151000
TYSPALNKM(+15.99)F	Oxidation (M)	Modified	40.36	1186.57	10	1.1	594.293	53.9					964500
VADKVHLM(+15.99)Y	Oxidation (M)	Modified	28.01	1090.55	9	1.7	546.282	31.41		92600
VDN(+.98)DENEHQLSLR	Deamidation (NQ)	Modified	36.66	1568.71	13		523.909	27.7	45500	462000
VDNDEN(+.98)EHQLSLR	Deamidation (NQ)	Modified	22.1	1568.71	13	-0.4	523.909	31.57	16500
VDNDENEHQ(+.98)LSLR	Deamidation (NQ)	Modified	38.26	1568.71	13	-0.8	523.909	27.35		285500
VEIIANDQ(+.98)GNR	Deamidation (NQ)	Modified	30.78	1228.6	11	0.4	615.31	30.14	187500	773000
VEIIANDQGN(+.98)R	Deamidation (NQ)	Modified	25.71	1228.6	11	-0.6	615.309	27.29				96300
VE(+14.02)IIANDQGNR	Methylation(others)	Modified	22.6	1241.64	11	0.8	621.826	29.98	323500
VEILANDQ(+.98)GNR	Deamidation (NQ)	Modified	30.88	1228.6	11	0.4	615.31	30.14	187500	773000
VEILANDQGN(+.98)R	Deamidation (NQ)	Modified	25.48	1228.6	11	-0.6	615.309	27.29				96300
VE(+14.02)ILANDQGNR	Methylation(others)	Modified	22.31	1241.64	11	0.9	621.826	30.85	323500
VELDNM(+15.99)PLR	Oxidation (M)	Modified	24.84	1101.55	9	1.3	551.782	44.57					159000
VELQE(+14.02)LNDR	Methylation(others)	Modified	26.24	1128.58	9	1.3	565.297	40.43	35900
VEQW(+31.99)PYRAVA	Dihydroxy	Modified	21.75	1249.61	10	1.4	625.813	41.57		26500
VEVERDNLAEDIM(+15.99)R	Oxidation (M)	Modified	47.84	1703.81	14	0.4	568.946	38	1490000	221000	409000	1850000	181000
VGGTSDVEVNEK(+14.02)	Methylation(KR)	Modified	38.41	1246.6	12	1.3	624.31	27.97	113000
VGGTSDVE(+14.02)VNEK	Methylation(others)	Modified	40.14	1246.6	12	2.2	624.311	25.27	80400
VIGM(+15.99)DVAASEFFR	Oxidation (M)	Modified	49.98	1456.7	13	0.6	729.359	58.11	345000	311000
VINGNPITIFQ(+.98)ER	Deamidation (NQ)	Modified	38.62	1500.79	13	2.1	751.406	60.12		14350
VIPE(+14.02)LNGK	Methylation(others)	Modified	19.88	882.518	8	0.2	442.266	35.91	56400
VLEQ(+.98)LTGQTPVFSK	Deamidation (NQ)	Modified	41.07	1546.82	14	1.4	774.42	52.75		70900
VLEQLTGQ(+.98)TPVFSK	Deamidation (NQ)	Modified	33.16	1546.82	14	2.9	774.422	52.83		28600
VLM(+15.99)TEDIKL	Oxidation (M)	Modified	31.69	1076.58	9	0.1	539.297	46.46			32500	180000
VLQ(+.98)ATVVAVGSGSK	Deamidation (NQ)	Modified	37.15	1315.73	14	0.4	658.875	39.27		75850	35300	83900
VLTVIN(+.98)QTQK	Deamidation (NQ)	Modified	29.34	1143.65	10	0.5	572.832	33.88	35400
VM(+15.99)APRTLIL	Oxidation (M)	Modified	32.07	1028.61	9	0.6	515.31	47.62		78800	310000
VM(+15.99)APRTLLL	Oxidation (M)	Modified	32.38	1028.61	9	0.6	515.31	47.62		78800	310000
VM(+15.99)DSKIVQV	Oxidation (M)	Modified	27.53	1033.55	9	0.2	517.781	31				366500
VM(+15.99)FGGKQVVV	Oxidation (M)	Modified	30.39	1078.58	10	0.5	540.3	41.38			5190
VM(+15.99)QDPEFLQSV	Oxidation (M)	Modified	26.56	1307.61	11	-0.2	654.811	56.78				107400
VN(+.98)VDEVGGEALGR	Deamidation (NQ)	Modified	33.93	1314.64	13	0.6	658.328	61.78					20350
VPDGFLSELTQQ(+.98)L	Deamidation (NQ)	Modified	31.45	1446.72	13	0.5	724.37	87.37		28600
VPDGFLSE(+21.98)LTQQL	Deamidation (NQ)	Modified	43.8	1467.72	13	0.6	734.869	84.75		51200
VPQ(+.98)VSTPTLVEVSR	Deamidation (NQ)	Modified	45.22	1511.82	14	-0.2	756.917	48.6		189500
VSDKVM(+15.99)IPQDEY	Oxidation (M)	Modified	42.2	1438.66	12	0.2	720.34	39.61		260000
VTDKSM(+15.99)VDKY	Oxidation (M)	Modified	31.08	1200.57	10	0.7	401.197	17.98		251000
VTEIDQDK(+183.04)Y	Aminoethylbenzenesulfonylation	Modified	29.1	1292.56	9	0.2	647.287	36.68		461000
VTLTSEEEAR(+14.02)	Methylation(KR)	Modified	23.55	1147.57	10	-0.6	574.793	30.06	107000
VVAGVAN(+.98)ALAHK	Deamidation (NQ)	Modified	36.36	1149.65	12	-0.6	384.224	31.34		46000	10600
VVIGM(+15.99)DVAASEFFR	Oxidation (M)	Modified	49.99	1555.77	14	-0.1	778.892	61.51	108150	310500	336000	311000	33800
VVIGM(+31.99)DVAASEFFR	Sulphone	Modified	28.92	1571.77	14	-0.4	786.89	62.71		150000
VVSVLTVLHQD(-.98)	Amidation	Modified	32.73	1207.69	11	-0.1	604.854	54.46			444000	626500
VVSVLTVLHQ(+.98)D	Deamidation (NQ)	Modified	29.12	1209.66	11	0.6	605.838	58.53			64600	101000
VVSVLTVLHQD(+14.02)	Methylation(others)	Modified	23.72	1222.69	11	-0.2	612.353	58				57800
VVSVLTVVHQD(-.98)	Amidation	Modified	31.97	1193.68	11	0.4	597.846	44.16			268500	266200
VVSVLTVVHQ(+.98)D	Deamidation (NQ)	Modified	28.85	1195.64	11	0.4	598.83	49.79			56900
VYM(+15.99)DWYEKF	Oxidation (M)	Modified	31.64	1295.55	9	1.5	648.785	81.85					416000
VYTVVDEM(+15.99)F	Oxidation (M)	Modified	26.73	1117.5	9	1.7	559.758	81.72	24250				48000
VYTVVDEM(+15.99)FL	Oxidation (M)	Modified	29.18	1230.58	10	1.1	616.3	88.19					48400
W(+31.99)YDNEFGYSNR	Dihydroxy	Modified	49.92	1481.58	11		741.8	42.3	47400	192000
YDNEFGYSN(+.98)R	Deamidation (NQ)	Modified	28.23	1264.5	10	0.1	633.257	34.06		171000
YEEDSYSHIM(+15.99)A	Oxidation (M)	Modified	24.05	1359.53	11	-1.1	680.771	33.69		155000
YEEGPGKN(+.98)LP	Deamidation (NQ)	Modified	32.94	1103.51	10	-0.4	552.764	31.4		104500
YEELQ(+.98)SLAGK	Deamidation (NQ)	Modified	33.37	1137.56	10	-1.5	569.784	41.45	39000
YE(+14.02)ELQSLAGK	Methylation(others)	Modified	26.06	1150.59	10	0.4	576.301	42.91	44200
YEEM(+15.99)GIKPP	Oxidation (M)	Modified	34.18	1078.5	9	0.1	540.258	30.48		598000
YEIKQFLEC(+119.00)A	Cysteinylation	Modified	20.03	1361.6	10	0.4	681.807	54.53		28000
YGINTTDIFQTVDL(-.98)	Amidation	Modified	33.58	1597.8	14	0.3	799.907	79.3		45200
YIDQE(+14.02)ELNK	Methylation(others)	Modified	31.51	1164.57	9	1.8	583.291	33.25	98700
YLM(+15.99)EVTHDL	Oxidation (M)	Modified	23.02	1135.52	9	0.2	568.768	42.22				24500
YM(+15.99)IAHITGL	Oxidation (M)	Modified	23.83	1033.53	9	1	517.771	49.55				348000
YPIEHGIVTN(-.98)	Amidation	Modified	30.42	1140.59	10	0.5	571.304	32.4		368500
YPIE(+14.02)HGIVTN	Methylation(others)	Modified	24.68	1155.59	10	0.2	578.804	37.49	143000		429000	348000	252000
YPIEH(+14.02)GIVTN	Methylation(others)	Modified	28.9	1155.59	10	0.3	578.804	37.07	150000	855000
YPIEHGIVTNW(+31.99)D	Dihydroxy	Modified	30.35	1474.67	12	-0.8	738.343	43.72		33000
YSDM(+15.99)REANY	Oxidation (M)	Modified	29.28	1163.46	9	0.3	582.735	21.92		4190000
YSEDLSDM(+15.99)HY	Oxidation (M)	Modified	20.34	1274.48	10	1.3	638.246	33.91		334000
YSEEIVEM(+15.99)Y	Oxidation (M)	Modified	22.86	1177.48	9	-0.4	1178.49	48.64		157000
YTDAPPAYSE(+17.03)LY	Replacement of proton with ammonium ion	Modified	25.26	1405.64	12	-0.1	703.827	57.69		42900
YTDGGVGPEKSM(+15.99)Y	Oxidation (M)	Modified	38.84	1418.6	13	2	710.31	28.36		160500
YTDHQN(+.98)SSSYY	Deamidation (NQ)	Modified	25.24	1364.52	11	0.7	683.266	26.92		702000
YTDKVVIGM(+15.99)	Oxidation (M)	Modified	20.25	1040.52	9	1.6	521.269	32.32
YTDM(+15.99)ESEDY	Oxidation (M)	Modified	29.27	1167.39	9	0.9	1168.4	29.67		84600
YTDM(+15.99)ESEDYHFY	Oxidation (M)	Modified	53.94	1614.58	12	0.8	808.299	45.77		151000
YTELEAIM(+15.99)Y	Oxidation (M)	Modified	37.7	1147.51	9	1.1	1148.52	57.33		124900
YTEPNYW(+15.99)IRY	Oxidation (HW)	Modified	29.8	1419.65	10	0.2	710.83	51.35		43400
YTSYPM(+15.99)HDFY	Oxidation (M)	Modified	21.29	1338.52	10	0.1	670.269	41.42		113000
YVDDASWM(+15.99)RY	Oxidation (M)	Modified	27.01	1320.54	10	0.4	661.28	43.94		184500
YVDDGLISLQ(+.98)VK	Deamidation (NQ)	Modified	39.82	1349.71	12	0.8	675.862	56.71		41100
YVNGLTLGGQ(+.98)K	Deamidation (NQ)	Modified	20.59	1149.6	11	0.2	575.809	36.58		260500
YWM(+15.99)HVQNTF	Oxidation (M)	Modified	19.94	1240.53	9		621.274	59.76					41500
YYTDIM(+15.99)HTL	Oxidation (M)	Modified	22.02	1171.52	9	0.4	586.769	63.25					179000
AAEDDEDDDVDTK		Unmodified	66.13	1436.54	13	1	719.279	17.64	164000
AAMLDTVVFK		Unmodified	36.93	1093.58	10	1.4	547.8	53.8	235000
AAVDAGMAM		Unmodified	29.48	835.357	9	0.8	836.365	43	221000				240000
ADEGISFR		Unmodified	44.92	893.424	8	-0.6	447.719	33.85	170000	752000
ADLINNLGTIAK		Unmodified	50.51	1241.7	12	-0.2	621.856	52.27	24500	1375000	171715	285000	92500
AEFARIMSI		Unmodified	37.42	1036.54	9	0.7	519.276	57.57	53100
AEGPEVICA		Unmodified	38.23	887.406	9	0.7	888.414	42.52		1010000
AEINATMSV		Unmodified	46.57	934.443	9		935.45	44.65		170000
AEMAEEAQQQA		Unmodified	41.45	1204.5	11	0.9	603.259	25.47		481500
AEQAERYDDM		Unmodified	50	1226.49	10	1	614.251	25.84		3460000
AEQTPSRPPNLP		Unmodified	48.71	1305.67	12	0.9	653.842	33.49		885000
AEVDAAMAA		Unmodified	35.71	847.375	9	2.7	848.384	34.06	281000	1390000
AEYIPLTPAAA		Unmodified	34.78	1115.59	11	0.9	558.801	56.71		42100
AGFAGDDAPR		Unmodified	46.34	975.441	10	0.3	488.728	25.04	174000		48700	3220000	2345000
AGLQFPVGR		Unmodified	41.53	943.524	9	0.4	472.769	60.33	216000	276000	264950	501000	1012000
AGVNTVTTLVENK		Unmodified	50.49	1344.72	13	1	673.37	42.1	167000		28500	74100	18800
ALEAANGELEVK		Unmodified	47.18	1242.65	12	1.3	622.331	36.77	320000	3030000	26350	33800	36900
ALEQQVEEMK		Unmodified	45.76	1203.58	10	0.8	602.798	48.76					27600
ALGQNPTNAEVLK		Unmodified	55.78	1353.73	13	0.6	677.87	34.82	193500	689000	32700	60450	384500
ALIAAQYSGAQVR		Unmodified	45.45	1346.73	13	0.7	674.373	38.78			43000	299000
ALMPVLNQV		Unmodified	37.8	983.547	9	0.3	492.781	64.87			13300	367000	148000
ALPALVMSK		Unmodified	39.11	928.542	9	0.9	465.279	43.98			79900
ALQNIIPASTGAAK		Unmodified	45.98	1353.76	14	0.9	677.889	42.47	885000	3005000		62800
ALVQNDTLLQVK		Unmodified	37.51	1340.77	12	1.4	671.391	48.03	40900
ALWDIETGQQTV		Unmodified	37.26	1359.67	12	0.4	680.841	67.01			70700	2030000
AMADTFLEH		Unmodified	33.64	1033.45	9	0.8	517.735	44.7			339000
AMLDTVVFK		Unmodified	27.11	1022.55	9	0.8	512.281	51.74	17000		365000
AMTQLLAGV		Unmodified	25.27	902.49	9	0.4	452.252	62.76			63250	365000
APMPPIIHA		Unmodified	41.69	945.511	9	0.1	473.763	60.67					1200000
APRQPGLMA		Unmodified	35.15	939.496	9	0.8	470.756	31.84			60600		3955000
AQFDADELR		Unmodified	41.55	1063.49	9	1.6	532.755	37.28	39350
ASDFITKMDY		Unmodified	44.38	1189.53	10	-0.3	595.773	49.38		48600		52650
ASFNDTFVHV		Unmodified	48.08	1135.53	10	1.2	1136.54	74.36					4020000
ASLEAAIADAEQR		Unmodified	57.37	1343.67	13	0.3	672.842	51.7	490500	2405000	17500	22600	43600
ASVSVTAEDEGTQR		Unmodified	56.32	1448.67	14	0.6	725.345	25.86	596000	91600		138000
ATDMPVKNQY		Unmodified	47.07	1165.54	10	0.8	583.78	27.29		792000		40900
ATFIKVPQNQNGK		Unmodified	20.28	1443.78	13	0.6	482.269	29.2	25400
ATGDMSGLLK		Unmodified	36.28	991.501	10	0.5	496.758	40.56	157000		123000
AVENSSTAIGIR		Unmodified	45.8	1216.64	12	1.2	609.329	31.73	65600		10800	79800	18700
AVTEQGAELSNEER		Unmodified	63.52	1531.71	14	1.5	766.864	27.95	1090000	2300000	27200	156450	16500
AYVHMVTHF		Unmodified	45.71	1103.52	9	1.4	552.769	40.78	227000				647000
DDGLFSGDPNWFPK		Unmodified	45.35	1593.71	14	-0.2	797.862	73.52	52600	17300
DGVVEITGK		Unmodified	51.53	916.486	9	-0.4	459.25	32.21	231000	206000		11700
DHASIQMNV		Unmodified	43.68	1013.46	9	1.1	507.738	49.35					208500
DHFNAMTSL		Unmodified	39.26	1034.45	9	0.4	518.232	69.76					47750
DLTDYLMK		Unmodified	33.59	997.479	8	-1.2	499.746	83.29	14400	17100			32000
DMDTFFLHY		Unmodified	30.84	1187.5	9	0.1	594.755	72.03				107000
DNIQGITKPAIR		Unmodified	46.28	1324.75	12	0.6	442.59	33.78	298000	278000	55800	249000	366500
DSDMQTLVY		Unmodified	38.09	1070.46	9	-0.5	536.236	56		1610000
DSDPMLSPRFYAY		Unmodified	45	1560.69	13	0.5	781.354	63.16		121000
DSEQADIARMLY		Unmodified	58.47	1410.64	12	0.8	706.33	61.94		247000		17900
DSLLQDGEFSMDLR		Unmodified	50.85	1624.74	14	0.9	813.378	68.08	105400	31050
DSPSVWAAVPGK		Unmodified	51.51	1212.61	12	0.9	607.315	47.24		92900
DSTLIMQLLR		Unmodified	29.49	1188.65	10	0.8	595.335	74.37	9820
DSTYSLSSTLTLSK		Unmodified	48.89	1501.75	14	0.1	751.883	54.63			36200	114000
DSVVAGFQWATK		Unmodified	48.08	1307.65	12	-0.4	654.832	58.3	70200
DSYESYGNSR		Unmodified	49.41	1176.47	10	0.3	589.242	23.99	135500
DSYVGDEAQSK		Unmodified	65.6	1197.51	11	1.5	1198.52	22.14	851000	37700			903500
DTNGSQFFITTVK		Unmodified	61.76	1456.72	13	-1	729.366	55.1	373000	153000			15330
DTQSGSLLFIGR		Unmodified	51.01	1292.67	12	0.9	647.344	58.19	191500	163000	151000	348000	25450
DVNAAIATIK		Unmodified	51.17	1014.57	10	0.5	508.293	42.09	101000	2530000	11935	306500	72900
DVNFEFPEFQL		Unmodified	46.3	1383.63	11	0.2	692.825	91.35	39400	189000
DYMKTTSNF		Unmodified	40.91	1105.47	9	1.1	553.745	53.47	92300				391000
EAFNMIDQNR		Unmodified	44.67	1236.56	10	1.6	619.286	55.76					52300
EALQDVEDENQ		Unmodified	49.58	1288.54	11	0.6	645.279	37.77	186000	1097000
EDQTEYLEER		Unmodified	49.6	1310.56	10	0.7	656.289	34.13	313500	970500		26400
EEAENTLQSFR		Unmodified	56.38	1322.61	11	-1.8	441.877	39.39	2780000	503000	20800	20450	74100
EHDPVGQMV		Unmodified	40.54	1010.45	9	0.6	506.232	45.31					302500
EHINEGETAML		Unmodified	37.87	1242.56	11	0.9	622.285	53.33					261500
EIDMNDIKAFY		Unmodified	47.92	1357.62	11	0.4	679.819	64.14		168000
EITALAPSTMK		Unmodified	49.59	1160.61	11	-0.1	581.313	40.07	53700				183000
ELEDATETADAMNR		Unmodified	52.21	1564.67	14	1.6	783.342	49.99					41900
ELPDGQVITIGNER		Unmodified	53.65	1539.79	14	1.2	770.903	47.19	82600	375500	45300		25950
EMDSPILGDY		Unmodified	48.63	1138.49	10	0.7	1139.49	62.51		304000
EMEAELEDER		Unmodified	34.94	1249.51	10	0.8	625.764	41.57					37900
EQADFAIEALAK		Unmodified	47.11	1304.66	12	0.9	653.338	55.02	369500	387000	44550	38600	76600
EQADFALEALAK		Unmodified	47.11	1304.66	12	0.9	653.338	55.02	369500	387000	44550	38600	76600
EQVANSAFVER		Unmodified	39.44	1248.61	11	0.1	625.312	30.26	17900	509000	65600	458000	66950
ERTSFNYAM		Unmodified	29.64	1117.49	9	0.4	559.751	53.08					302500
ETDRAGYANGSGY		Unmodified	24.19	1359.57	13	-2.7	680.79	24.51		86300
ETPAATEAPSSTPK		Unmodified	50.42	1385.67	14	0.4	693.841	21.95	498900	38500
EVDEQMLNVQNK		Unmodified	51.97	1445.68	12	0.8	723.849	38.46	111000	168100
EVQLVQSGAEVK		Unmodified	38.86	1285.69	12	0.1	643.851	32.33			459000
EVQTNDLKEVVNK		Unmodified	37.07	1514.79	13	0.7	505.939	28.75				142000
EVTINQSLLAPLR		Unmodified	50.36	1452.83	13	0.5	727.423	58.62	56400	346500
EVVEEAENGR		Unmodified	48.07	1130.52	10	0.5	566.268	21.39	957290				100000
EYDESGPSIVHR		Unmodified	57.99	1387.64	12	-0.6	463.553	28.9	315000	538000
EYPDRIMNTF		Unmodified	53.2	1284.58	10	1.1	643.298	53.45	846000				3795000
EYQELMNVK		Unmodified	41.32	1152.55	9	0.6	577.282	54.05					24450
FAQPGSFEYEYAMR		Unmodified	46.21	1694.74	14	1.7	848.379	79.92					20050
FEQEMATAA		Unmodified	39.93	996.422	9	0.4	499.219	35.58	762000	1245000
FIIPNVVK		Unmodified	33.67	928.575	8	-0.9	465.294	52.31	112000	200500	193000	56600
FLDHKTLYY		Unmodified	34.61	1198.6	9		600.308	40.74		148000
FLIPNASQAESK		Unmodified	43.04	1303.68	12	0.7	652.846	42.98	106000	468500	19800	46500	32800
FLMDFIHQV		Unmodified	40.76	1148.57	9	0.2	575.292	89.01					58350
FMDPASALY		Unmodified	37.64	1013.45	9	1.3	1014.46	64.9		226000
FMDPGPEGKLY		Unmodified	43.94	1252.58	11	0.8	627.298	47.54		121500
FMEKETPLRY		Unmodified	38.43	1312.65	10	0.6	438.557	35.77		272000
FNWYVDGVEVHNAK		Unmodified	38.01	1676.79	14	1.3	559.94	48.88			142000
FQAEIAQLM		Unmodified	38.38	1049.52	9	0.5	1050.53	86.93					98850
FQLEHIMDL		Unmodified	46.66	1144.56	9		573.287	87.23					323000
FQNALLVR		Unmodified	29.18	959.555	8	-0.2	480.785	37.51	11425	38050
FSEQVAMGY		Unmodified	46.91	1030.44	9	1.2	1031.45	49.92		239000
FSGSGSGTDFTLK		Unmodified	49.13	1302.61	13	-0.9	652.311	56.42			13700		26900
FTQAGSEVSALLGR		Unmodified	55.61	1434.75	14	1.4	718.382	55.53	194000	95650	94200		18800
FVLDEADEMLSR		Unmodified	36.74	1423.67	12	0.3	712.84	61.79
GEEMPGLSV		Unmodified	43.34	917.416	9	0.9	918.424	52.91		331000
GHVFEESQVAG		Unmodified	25.36	1158.53	11	0.8	580.273	30.93	9530
GISQEQMQEFR		Unmodified	42.76	1351.62	11	-1.6	676.816	53.16					11100
GIYIGSIMK		Unmodified	32.07	980.537	9	0.4	491.276	48.33			47250
GKVQIPIML		Unmodified	26.05	997.599	9	0.2	499.807	59.6	72500
GLFEVGAGWIGK		Unmodified	40.17	1232.66	12	0.2	617.335	66.22	15900		125000
GNPTVEVDLFTSK		Unmodified	64.87	1405.71	13	0.9	1406.72	53.86	672750	1192500	182530	357600	40200
GPSVFPLAPSSK		Unmodified	49.56	1185.64	12	1.2	593.828	46.45			540500	175000
GTMTGMLYK		Unmodified	45.99	1000.47	9	0.8	1001.48	38.67	383500		2230000
GVVDSEDLPLNISR		Unmodified	62.62	1512.78	14	0.6	757.397	53.47	36950	2470000	277000	182500	78750
HDDYLVMLK		Unmodified	34.02	1132.56	9	0.2	567.287	62.69					15600
HEEIAMATVTA		Unmodified	39.22	1171.55	11	0.6	586.785	38.35		110500
HEMFPAVHAA		Unmodified	50.24	1108.51	10	1	555.264	32.53		551000
HTDDPLTWDY		Unmodified	55.06	1261.53	10	1.2	1262.53	55.71		3100000		252000
HYMPPPYASL		Unmodified	38.32	1174.55	10	1	588.282	71					356500
IAQLEEQLDNETK		Unmodified	52.17	1529.76	13	0.5	765.886	41.98	342000	832000			117000
IAVHVVPDQL		Unmodified	25.38	1089.62	10	0.6	545.817	48.99				674000
IDNSQVESGSLEDD		Unmodified	44.96	1506.63	14	1.8	754.325	37.56		100000
IEEELGSK		Unmodified	31.28	903.455	8	-0.2	452.735	22.26	273000	23000
IETIEVMEDR		Unmodified	33.35	1233.59	10	0.8	617.803	62.41					26050
IEVIEIMTDR		Unmodified	43.56	1217.63	10	0.8	609.824	82.18	22750				36450
IGGIGTVPVGR		Unmodified	51.14	1024.6	11	-0.1	513.309	38.55	125000	3900000	84850	145000	218500
IHDGFGFML		Unmodified	28.13	1035.48	9	0.2	518.75	85.96					43000
ILAADESTGSIAK		Unmodified	47.32	1274.67	13	0.7	638.344	32.2	1100000	2936500
ILMEHIHKL		Unmodified	37.56	1132.64	9	-0.1	378.555	51.62			536500	1153500	226000
IMLKGDNITL		Unmodified	29.82	1116.62	10		559.318	52.11			20400	591000
INVYYNEATGGK		Unmodified	52.7	1327.64	12	0.4	664.828	36.03	104700		12800	197000	12300
IQALQQQADEAEDR		Unmodified	59.87	1613.76	14	1	807.89	30.66	436500	644000		24200	12400
IQEAGTEVVK		Unmodified	36.31	1072.58	10	0.9	537.296	24.5	301500
IQEVADELQK		Unmodified	43.16	1171.61	10	-0.2	586.811	32.95	124500
IQVLQQQADDAEER		Unmodified	60.91	1641.8	14	1.9	821.907	36.07	520000	738500
ISELLTSDDMKNAY		Unmodified	55.39	1598.75	14	0.2	800.382	50.55		285000
ITESEEVVSR		Unmodified	44.57	1147.57	10	1.4	574.794	25.84	562650	978950		785000
IVNDFAYMK		Unmodified	35.63	1099.54	9	1.1	550.777	44.99	22500
IYLPYLQNW		Unmodified	40.08	1208.62	9	3.8	1209.63	94.87					38100
KEFPGFLEN		Unmodified	44.99	1079.53	9	-1	540.771	51.03	2330000
KIFEMGPVFTL		Unmodified	36.02	1280.68	11	1.6	641.35	72.33			175000
KILDMQQTY		Unmodified	35.44	1138.57	9	0.5	570.292	40.94			41100
KKELEEIVQPIISK		Unmodified	47.77	1652.97	14	0.8	551.998	40.75	488000		384000	230000
KLSLVAAML		Unmodified	27.89	944.573	9	0.7	473.294	59.21			36950	63800
KLSSLIILM		Unmodified	24.57	1016.63	9	1	509.323	66.87			64200	484000
KMDENQFVAV		Unmodified	30.09	1179.56	10	0.4	590.787	42.93				98150
KMWEVQTGY		Unmodified	34.55	1140.53	9	0.1	571.271	43.94			15300
KMYEEFLSKV		Unmodified	40.43	1272.64	10	0.7	637.329	48.64				516000
KQMEQISQFL		Unmodified	36.85	1250.63	10	0.6	626.324	79.6					279000
KTFDHYCEY		Unmodified	43.39	1204.49	9	0.2	603.25	31.2			1020000
KTVTAMDVVYALK		Unmodified	55.23	1437.79	13	-0.3	719.902	52.71			102000
KVESLQEEIAFLK		Unmodified	70.49	1532.85	13	0.1	767.43	55.79	792500		16900	33700	63500
KVESLQEEIAFLKK		Unmodified	63.43	1660.94	14	-0.5	554.654	48.42	646000		1810300	809000	15500
KYMDINFDF		Unmodified	38.93	1191.53	9	1.2	596.771	66.34	172000				37700
KYMDVQFDF		Unmodified	46.17	1191.53	9	0.8	596.771	61.91	186000				149500
LDMDSIIAEVK		Unmodified	40.86	1232.63	11	0.9	617.324	65.19		130500
LEAAIADAEQR		Unmodified	44.13	1185.6	11	0.1	593.807	30.78	98800	555000
LEQEIATYR		Unmodified	38.04	1121.57	9	1	561.794	33.13	125000	972500			16450
LEVNLQAMK		Unmodified	39.34	1044.56	9	1	523.29	61.8					56600
LGDLYEEEMR		Unmodified	47.1	1253.56	10	-0.2	627.787	44.53	36500				17200
LGGSAVISLEGKPL		Unmodified	58.8	1339.77	14	1.3	670.894	53.02	47500	830500	100130	162000	61800
LISQIVSSITAS		Unmodified	47.89	1217.69	12	0.7	609.851	69.12	1346000	649500	23000
LISWYDNEFGYSNR		Unmodified	48.61	1762.8	14	0.2	882.405	60.39			61000	454000
LKVGLQVVAVK		Unmodified	42.13	1152.76	11	-0.2	385.26	38.58			250000	60500
LLQDFFNGKELNK		Unmodified	51.29	1564.83	13	-0.3	522.615	51.77			72900
LLYQEGAKMAV		Unmodified	36.59	1221.64	11	1.2	611.829	45.1				336000
LMSLIINTF		Unmodified	34.9	1050.58	9	0.3	526.297	94.36					46600
LNGTDPEDVIR		Unmodified	49.92	1227.61	11	-0.1	614.812	39.19	196000	475500			36300
LQDAEIAR		Unmodified	38.27	914.482	8	0.6	458.249	24.24	335400				90900
LQDEIQNMKEEMAR		Unmodified	49.81	1733.81	14	0.4	578.943	60.07					35600
LQEAEEWYK		Unmodified	44.02	1194.56	9	0.8	598.286	39.99	78100
LQEKEDLQELNDR		Unmodified	61.67	1628.8	13	1.3	815.409	31.79	645000	1400000	13400	118000
LQNIIPASTGAAK		Unmodified	37.81	1282.72	13	-0.5	642.369	37.89	349000	2260000
LQSIGTENTEENR		Unmodified	52.82	1489.7	13	0.6	745.858	26.21	561500	1360000
LSELEAALQR		Unmodified	45.16	1128.61	10	0.8	565.315	46.03	226500	1352000		114000	53100
LSEVNRTGTQY		Unmodified	50.12	1266.62	11	0.8	634.318	25.24		9155000		369000
LTDDGNKWLY		Unmodified	54.67	1223.58	10	0.8	1224.59	47.33		42500000		5310000
LVNEVTEFAK		Unmodified	33.73	1148.61	10	2.7	575.313	42.9	9430				12100
MEALPLLAA		Unmodified	36.16	927.51	9	-0.1	928.517	71.52		280000
MEDAKVYVA		Unmodified	41.05	1024.49	9	0.8	513.253	30.89		985500
MEENFAVEA		Unmodified	32.16	1038.43	9	1.6	1039.44	47.38		3530000
MEGPTPVSA		Unmodified	40.36	887.406	9	0.6	888.414	33.72		338000
MELITPISA		Unmodified	42.95	973.515	9	0.7	974.523	63.3		869000
MEQELAHAV		Unmodified	38.45	1026.48	9		1027.49	31.65		654100
MEQISQFLQAA		Unmodified	46.12	1264.61	11	1.4	633.314	68.26		65800
MEQPLDLTHIV		Unmodified	40.32	1294.66	11	0.1	648.337	63.23		90200
METVWTILP		Unmodified	33.15	1088.56	9	0.1	545.286	81.6		1220000
MHSDMIYNV		Unmodified	39.97	1108.47	9	1.2	555.242	62.01					83250
MIDPSGVSY		Unmodified	37.88	967.432	9	1.8	968.441	47.91		321000
MIEPRTLQY		Unmodified	28.97	1149.59	9	0.7	575.8	41.8		475000		254000
MLDSHEELY		Unmodified	42.61	1135.49	9	0.4	568.75	40.36		969000
MMAPLHIAV		Unmodified	24.49	981.514	9	0.8	491.765	54.49				167000
MMDPNSTQRY		Unmodified	37.95	1241.52	10	0.9	621.766	28.24		1720000
MRYVASYLL		Unmodified	27.33	1114.58	9	0.3	558.3	82.56					886500
MSDLLSPILY		Unmodified	37.75	1150.59	10	0.5	1151.6	81.99		81900
MSDLLSPLLY		Unmodified	37.75	1150.59	10	0.5	1151.6	81.99		81900
MSEDKPQDY		Unmodified	34.88	1111.45	9	-0.1	556.732	22.43		294000
MSEEHTAVY		Unmodified	34.78	1065.44	9	1.2	533.73	24.23		1312000
MTEEEQIAY		Unmodified	45.76	1112.47	9	0.7	1113.48	42.42		3720000		58200
MTELPAPLSY		Unmodified	50.81	1120.55	10	1.6	1121.56	62.91		280000
MVDGTLLLL		Unmodified	20.41	973.552	9	1.3	974.56	81.48	226000
NAGVEGSLIVEK		Unmodified	53.03	1214.65	12	1.1	608.333	38.19	70300	1920000	143230	628000	65600
NEDLRSWTA		Unmodified	42.77	1090.5	9	0.9	546.26	39		33800000
NFGIGQDIQPK		Unmodified	38.45	1215.62	11	0.1	608.82	42.74	237000		13600	31100	29300
NFSDNQLQEGK		Unmodified	55.81	1278.58	11	0.7	640.3	28.75	1585000	1310000
NGQDLGVAFK		Unmodified	50	1047.53	10	0.7	524.775	38.3	52600			28300	17900
NGRVEIIANDQGNR		Unmodified	34.29	1554.79	14	0.8	519.27	22.19				131000
NGYGFINR		Unmodified	33.34	939.456	8	0.1	470.735	33.79				15600
NHSDYNMVL		Unmodified	30.82	1091.47	9		546.743	56.16					144000
NHYNMQYAL		Unmodified	31.42	1152.5	9		577.258	60.88					40450
NIDPITMAY		Unmodified	42.98	1036.49	9	0.5	1037.5	61.88		981000
NLAEDIMRL		Unmodified	28.01	1073.55	9	-0.1	537.784	66.75			334000
NLDPEIDEKLLY		Unmodified	53.45	1460.74	12	0.7	731.378	59.41		303000		51300
NMDNMFESY		Unmodified	39.46	1149.41	9	0.9	1150.42	61.06		390000
NMYGKVVTV		Unmodified	36.59	1009.53	9	0.5	505.771	37.14			58050	348000	40050
NQKDPGVLDR		Unmodified	46.03	1140.59	10	1	381.204	19.66	18700
NRDLATPVM		Unmodified	34.57	1015.51	9	0.9	508.764	47.05					374500
NSEEMKEAYY		Unmodified	45.49	1262.51	10	1	632.264	30.85		1100000
NSELSCQLY		Unmodified	41.78	1055.46	9	0.6	1056.47	52.1		368000		89400
NSSYFVEWIPNNVK		Unmodified	69.99	1695.83	14	0.1	848.92	65.04	49150	34250	29000	147000
NTDFYQTSY		Unmodified	47.58	1137.46	9	-0.2	1138.47	46.42		1530000		526500
NTDSLDWALY		Unmodified	37.47	1196.53	10	0.7	1197.54	72.46		450000
NTDSPLRY		Unmodified	47.04	964.461	8	1.2	965.47	30.47		86300000		7940000
NTEEAANTMVNYY		Unmodified	51.73	1518.63	13	0.8	760.323	50.11		1390000		38000
NTELEDSVQQMY		Unmodified	44.66	1455.62	12	1.5	728.818	56.1		119200
PTDYADIMMGY		Unmodified	50.97	1275.52	11	0.9	638.765	70.18		53600
PYMDSPQSIGF		Unmodified	45.02	1240.54	11	0.4	621.279	85.93					146000
QAALQVAEGFISR		Unmodified	33.58	1388.74	13	1.4	695.379	56.31				6910
QALLDLHAL		Unmodified	40.41	992.565	9	0.2	993.573	60.95	600000
QAQEYEALLNIK		Unmodified	52.11	1418.74	12	0.7	710.378	53.77	23800	71400		80600	19300
QDIAFAYQR		Unmodified	23.59	1110.55	9	0.7	556.281	38.17				28300
QEALSALTA		Unmodified	46.18	902.471	9	-0.1	903.478	46.11		2780000
QEASEAYLV		Unmodified	38.08	1008.48	9	0.3	1009.48	45.13		419000
QEMQEVQSSR		Unmodified	29.78	1220.55	10	2.1	611.281	14.82					15500
QENTQTPTV		Unmodified	43.89	1016.48	9	0.7	1017.49	26.5		18250000
QEQGDAPAILF		Unmodified	22.41	1187.58	11	0.8	594.799	65.06		70800
QEQLVEAGRLVA		Unmodified	44.26	1311.71	12	0.5	656.865	44.23		130000
QESPGGLEA		Unmodified	34.09	886.403	9	0.5	887.411	29.64		455000
QEYDESGPSIVH		Unmodified	41.37	1359.59	12	1.4	680.805	33.11		94300
QEYDESGPSIVHR		Unmodified	63.34	1515.7	13	1	506.24	29.73	1251550	2094000	15800	60500	144000
QEYDESGPSIVHRK		Unmodified	64.2	1643.79	14	1.5	411.955	23.67	27000
QEYEALLNIK		Unmodified	48.93	1219.64	10	2	610.831	52.57	61900
QHDPSAVAV		Unmodified	28.8	922.451	9	2.8	923.461	27.97					1410000
QIFVKTLTGK		Unmodified	43.42	1133.68	10	0.3	378.901	32.63			4100000
QIGVEHVVVYVNK		Unmodified	30.38	1482.82	13	0.6	495.281	37.72				29400
QIHDIVLVGGSTR		Unmodified	45.93	1393.77	13	2	465.597	36.72	45350
QIHDLVLVGGSTR		Unmodified	45.93	1393.77	13	2	465.597	36.72	45350
QKDYETATLSEIK		Unmodified	30.99	1524.77	13	1.6	509.264	33.63				34500
QLEDELVSLQK		Unmodified	42.07	1300.69	11	0.3	651.351	72.86					25500
QLEDGRTLSDY		Unmodified	50.24	1295.6	11	0.6	648.807	36.15		3430000		64900
QLEEAEEEAQR		Unmodified	40.87	1330.6	11	0.1	666.307	24.49	115000	155000			98550
QLEINFNTLQTK		Unmodified	48.18	1447.77	12	0.6	724.891	55.36	84550	60800
QLIDKVWQL		Unmodified	34.28	1141.65	9	-0.1	571.832	85.56			370500	581000	157500
QLIVGVNK		Unmodified	25.33	869.533	8	-0.3	435.774	40.45				87200	19600
QLSSGVSEIR		Unmodified	34.43	1074.57	10	0.8	538.291	30.1	127000
QLYWSHPRK		Unmodified	47.75	1213.64	9	-0.4	405.552	24.11	363500		171000
QQIGKVVQV		Unmodified	30.6	997.592	9	0.8	499.804	42.07					1385000
QQYESVAAK		Unmodified	38.65	1022.5	9	1.5	512.26	19.7	8010
QSDPKPSQY		Unmodified	34.91	1048.48	9	0.7	525.249	24.41				166000
QSDPTQSGMY		Unmodified	44.12	1112.44	10	1	1113.45	32.73		824500		56500
QSDPWQQELY		Unmodified	53.4	1292.57	10	2.4	1293.58	59.22		241000
QSEDGSHTIQIMY		Unmodified	35.46	1507.66	13	0.6	754.838	46.65		245000
QSFDKEWVAK		Unmodified	36.11	1236.61	10		619.314	30.35			426000
QTATQLLK		Unmodified	31.74	901.523	8	-1.4	451.768	27.21	103000
QTDIQGALSAY		Unmodified	44.07	1165.56	11	0.9	1166.57	53.88		623000		30100
QTDKLKELY		Unmodified	24.69	1136.61	9	0.4	569.311	27.17		5360000		46200
QTDLHEHPLY		Unmodified	35.7	1251.59	10	0.2	626.802	28.69		270000
QTDNLELKKLVY		Unmodified	34.02	1462.8	12	0.4	488.608	44		261000
QTDPVTLQY		Unmodified	42.89	1063.52	9	1.2	1064.53	47.86		533000
QTDQMVFNAY		Unmodified	41.02	1215.52	10	0.7	1216.53	55.04		183000		55300
QTESQQIRY		Unmodified	41.43	1151.56	9	0.5	576.786	23.47		3740000
QTETGTPYMLY		Unmodified	39.8	1302.58	11	1.7	1303.59	57.74		267000
QTETKTITY		Unmodified	34.72	1083.54	9	0.7	542.78	23.56		1570000
QTVAVGVIK		Unmodified	36.58	913.56	9		457.787	29.39	125860			288000	95100
QTYSTEPNNLK		Unmodified	22.36	1293.62	11	0.5	647.818	24.89	19900
QTYVGITEK		Unmodified	39.45	1037.54	9	0.7	519.777	27.9	59300		159000
QVDPLSALKY		Unmodified	50.83	1132.61	10	-0.6	567.313	55.16		713000		215250
QVDQLTNDK		Unmodified	43.44	1059.52	9	1.4	530.768	20.46	77800
QVEEELTHLQK		Unmodified	30.95	1352.69	11	0.6	451.905	42.65					23400
QVHPDTGISSK		Unmodified	39.47	1167.59	11	-0.2	390.203	17.13	132000				116000
QVMQGMGVSA		Unmodified	37.31	1006.46	10	1.1	1007.47	58.1					813000
QVSDDLTER		Unmodified	32.02	1061.5	9	2.5	531.758	30.69					29800
QVVESAYEVIK		Unmodified	51.54	1263.67	11	-0.7	632.842	43.87	170500		57500	267000
QYEDIANR		Unmodified	44.33	1007.47	8	1.1	504.741	24.51	126000
QYNPHVHQL		Unmodified	36.36	1134.56	9	0.9	568.286	29.35					584000
REMEENFAV		Unmodified	30.04	1123.5	9	0.5	562.756	39.31	30700	696000
REMEENFAVEA		Unmodified	44.59	1323.58	11	0.3	662.796	39.42		6650000
REYQELMSV		Unmodified	35.52	1153.54	9	0.7	577.779	45.29	204000	129000
RLLEVPVML		Unmodified	28.69	1068.64	9	-0.4	535.325	64.63			24500
RLLNEGDLHGM		Unmodified	38.25	1253.62	11	0.1	418.88	38.31				69100
RLMNDMTAV		Unmodified	23.5	1049.5	9	0.4	525.757	38.47			31500
RMFLSFPTTK		Unmodified	34.41	1226.65	10	0.5	614.332	45.53			75450
RQIPYTMMK		Unmodified	39.82	1166.59	9	0.4	584.304	29.69	17550		178500
RSEDPDTSMDSY		Unmodified	44.76	1401.54	12	0.4	701.775	29.93		252000
RSNILTLMY		Unmodified	32.96	1109.59	9	0.6	555.803	56.98			31500
RVFVVGVGMTK		Unmodified	46.5	1191.68	11	0.8	398.234	37.22	70500		76500
RVQEAVESMVK		Unmodified	44.4	1274.67	11	0.2	425.896	29.46	546000		2510000
RVVSVLTVLHQD		Unmodified	21.04	1364.78	12	-1.3	455.933	46.62			12600
RYALQMEQL		Unmodified	26.73	1150.58	9	0.2	576.298	72.84	19700				92000
SAINEVVTR		Unmodified	33.21	987.535	9	0.7	494.775	30.08	291100			109000	178500
SAVEAQNEVTENPK		Unmodified	58.88	1514.72	14	1.7	758.369	24.62	65900	136000
SDAAVDTSSEITTK		Unmodified	48.73	1423.67	14	0.2	712.841	26.91		613500	7970	36900
SELEAALQR		Unmodified	37.71	1015.53	9	2.2	508.773	36.57	53300	449000
SENEYIMKA		Unmodified	37.82	1083.49	9	0.9	542.753	32.08		1745000
SESPKEPEQLR		Unmodified	42.45	1298.65	11	-0.3	433.889	20.4	87900	8940
SFVNDIFER		Unmodified	37.09	1125.55	9	-0.1	563.78	56.92	19300	43100
SLDMDSIIAEVK		Unmodified	47.72	1319.66	12	0.3	660.84	64.92		28600
SLINWDDLINK		Unmodified	34.71	1329.69	11	0.2	665.854	67.68			42200
SMADIPLGFGV		Unmodified	20.82	1105.55	11	1.5	553.782	79.27				15900
SMSADVPLV		Unmodified	38.72	917.453	9	0.9	918.461	56.39			66000	61200
SNVSDAVAQSTR		Unmodified	50.31	1233.6	12	1.1	617.805	26.35	81900	557000		372000	22650
SPPGQVTEAVK		Unmodified	55.87	1111.59	11	0.6	556.801	25.28	659000	3920000
SPVFTSRSA		Unmodified	39.65	950.482	9		476.248	27.26				82500	8505000
SSDNIMVQY		Unmodified	45.39	1055.46	9	0.7	1056.47	48.56		789000		63400
SSFYVNGLTLGGQK		Unmodified	54.83	1469.75	14	0.8	735.884	52.81	55700	17300	69700	131000	13485
STFQQMWISK		Unmodified	41.12	1254.61	10	-0.6	628.31	52.73	64750
STGGAPTFNVTVTK		Unmodified	63.53	1378.71	14	0.1	690.362	38.4	1199000	4745000	139895	390000	98400
STMGYMMAK		Unmodified	34.99	1018.43	9	-0.1	510.221	34.99	48200
SVFGTMPLK		Unmodified	42.78	978.521	9	-0.6	490.267	47.54	90800		138000
SVMRLTISY		Unmodified	30.82	1068.56	9	0.7	535.289	50.78			50600
SYMLVNENRF		Unmodified	41.21	1271.6	10	0.5	424.873	72.24	10100				447500
SYNNFFRMF		Unmodified	34.08	1224.54	9	0.7	613.277	71.06	29900				72150
TAMDVVYAL		Unmodified	40.22	981.484	9	-0.2	491.749	69.07	142000				244500
TEMEHEVAC		Unmodified	31.77	1047.4	9	1.4	524.708	24.9		771000
TEMNGRIVAT		Unmodified	45.7	1090.54	10	0.5	546.28	26.67		324000
TGQPMINLYTDR		Unmodified	45.69	1407.68	12	1	704.849	67.9					42500
THADYVLEM		Unmodified	35.5	1077.48	9	0.4	539.748	68.32					36450
THMELYSQL		Unmodified	35.22	1120.52	9	0.7	561.269	67.65					64600
THMTAIVGM		Unmodified	43.03	959.457	9	0.9	480.736	62.27					202000
TIAPALVSK		Unmodified	39.53	898.549	9	0.1	450.282	33.99	133000		174000	296000	69600
TLAKYLMEL		Unmodified	32.52	1080.59	9		541.302	62.64			51150
TLHPDLGTDKDKEQ		Unmodified	51.84	1595.78	14	1	532.934	22.2	55400
TLWVDPYEV		Unmodified	37.43	1120.54	9		1121.55	71.52			87150	442000
TMDNPTTTQY		Unmodified	44.36	1170.49	10		1171.49	35.51		157000
TNQELQEINR		Unmodified	54.8	1243.62	10	0.1	622.815	28.2	467000	1064400		425000	14900
TRIGLINDM		Unmodified	35.29	1031.54	9	0.9	516.779	70.4					29500
TSDHFETIMKY		Unmodified	47.53	1370.62	11		457.88	40.42		294000		226000
TTAQVLIR		Unmodified	37.33	900.539	8		451.277	27.43				252000
TTDSSYGQNYSGY		Unmodified	53.91	1441.56	13	0.2	721.789	38.48		67200
TVAAGTMTGMLYK		Unmodified	41.28	1342.66	13	-1.2	672.338	45.76			28850
TVFTDHMLTV		Unmodified	40.77	1162.57	10	1.3	582.293	80.65					659000
TVLIMELINNVAK		Unmodified	30.37	1456.83	13	0.2	729.424	81.55	8820
TVPELTQQVFDAK		Unmodified	57.48	1474.77	13	0.6	738.391	52.77	181500	467000
TVTAMDVVYALK		Unmodified	39.66	1309.7	12	0.1	655.855	85.02					9900
TYMGHTGAVW		Unmodified	40.55	1121.5	10	0.8	561.756	61					204000
TYSPALNKMF		Unmodified	47.17	1170.57	10	0.4	586.295	73.74	14100				1750000
VADKVHLMY		Unmodified	52.48	1074.55	9	0.8	538.284	34.19		466000
VDNDENEHQLSLR		Unmodified	68.49	1567.72	13	-0.2	784.869	27.61	1051500	1960000			69900
VEIIANDQGNR		Unmodified	48.02	1227.62	11		410.214	27.97	40300	3240000		1150000	141000
VEILANDQGNR		Unmodified	48.02	1227.62	11		410.214	27.97	40300	3240000		1150000	141000
VELDNMPLR		Unmodified	34.49	1085.55	9	0.8	543.785	62.73					88200
VELQELNDR		Unmodified	41.18	1114.56	9	0.2	558.288	35.69	380500	120000	11800	16000	51900
VEQWPYRAVA		Unmodified	27.33	1217.62	10	1.1	609.818	44.1		2465000
VEVERDNLAEDIMR		Unmodified	53.96	1687.82	14	0.9	563.614	68.05					55300
VGGTSDVEVNEK		Unmodified	60.18	1232.59	12	-1.2	617.301	22.4	1041500	393000
VGVNGFGR		Unmodified	41.18	804.424	8	0.3	403.219	34.49	36800	260000			79300
VIGMDVAASEFFR		Unmodified	54.53	1440.71	13	-1.2	721.36	69.14	40500
VISELNGK		Unmodified	34.17	858.481	8	1.8	430.249	24.32	103000
VLEQLTGQTPVFSK		Unmodified	55.31	1545.84	14	0.6	773.928	50.9	93800	177000	14100	21000
VLMTEDIKL		Unmodified	32.49	1060.58	9	0.4	531.299	53.44			73700	99300
VLQATVVAVGSGSK		Unmodified	53.45	1314.75	14	1.5	658.384	36.41	36100	2450000	313640	877950	69700
VLTVINQTQK		Unmodified	36.62	1142.67	10	0.5	572.341	31.19	192000			43100	41500
VMAPRTLIL		Unmodified	35.21	1012.61	9	0.8	507.313	51.73		68200	350000
VMAPRTLLL		Unmodified	35.21	1012.61	9	0.8	507.313	51.73		68200	350000
VMDSKIVQV		Unmodified	38.8	1017.55	9	0.5	509.784	37.96			379000	110000
VMFGGKQVVV		Unmodified	35.84	1062.59	10	0.2	532.302	44.74			333000	333000
VMQDPEFLQSV		Unmodified	32.98	1291.61	11	0.5	646.813	64.42			11400	70100
VNVDEVGGEALGR		Unmodified	45.41	1313.66	13	1.7	657.837	57.97	23000				28600
VPQVSTPTLVEVSR		Unmodified	61.37	1510.84	14		756.425	46.92	192000	2680000		31900
VSDKVMIPQDEY		Unmodified	51.92	1422.67	12	1.1	712.343	42.73		382000
VTDKSMVDKY		Unmodified	41.15	1184.57	10	0.2	395.866	22.89		666500
VTEIDQDKY		Unmodified	47.12	1109.52	9	1	1110.53	26.93		23800000		859000
VTLTSEEEAR		Unmodified	45.84	1133.56	10	0.1	567.785	26.84	315000	1979500		1860000	75000
VVAGVANALAHK		Unmodified	32.96	1148.67	12	-1.7	383.896	27.38			24600		15600
VVIGMDVAASEFFR		Unmodified	47.47	1539.78	14	0.9	770.896	72.59	76600
VVSVLTVLHQD		Unmodified	46.33	1208.68	11	0.2	605.346	56.43			887000	952500
VVSVLTVVHQD		Unmodified	47.56	1194.66	11	-0.3	598.337	46.56			274000	404800
VYMDWYEKF		Unmodified	48.58	1279.56	9	-0.2	1280.57	85.87	83000				474500
VYTVVDEMF		Unmodified	45.26	1101.51	9	1.3	1102.51	90.28	95800				88350
VYTVVDEMFL		Unmodified	44.24	1214.59	10	0.1	1215.6	94.15					117500
WYDNEFGYSNR		Unmodified	56.35	1449.6	11	0.7	725.805	47.39	167500	29700
YDNEFGYSNR		Unmodified	52.52	1263.52	10	1.2	632.766	33.71	1445000	2135000	16000	47900
YEEDSYSHIMA		Unmodified	46.14	1343.53	11	0.2	672.774	40.57		247000
YEEGPGKNLP		Unmodified	49.82	1102.53	10	0.8	552.272	28.92		398000000
YEEMGIKPP		Unmodified	46.53	1062.51	9	-0.4	532.26	39.5		664000
YEIKQFLECA		Unmodified	44.53	1242.6	10	-0.9	622.304	60.6		27400
YGINTTDIFQTVDL		Unmodified	43.96	1598.78	14	1.4	800.4	83.07	25000	22000
YIDQEELNK		Unmodified	48.74	1150.55	9	0.3	576.283	29.18	465150	4470000		385800	97700
YLMEVTHDL		Unmodified	27.46	1119.53	9	0.1	560.771	50.93			15700
YMIAHITGL		Unmodified	41.19	1017.53	9	1.4	509.774	54.59			16700	401000
YPIEHGIVTN		Unmodified	43.56	1141.58	10	-0.8	571.795	34.95		194000
YPIEHGIVTNWD		Unmodified	46.56	1442.68	12	-0.4	722.348	52.7		94300
YSDMREANY		Unmodified	46.2	1147.46	9	0.9	574.738	27.52		3925000
YSEDLSDMHY		Unmodified	48.21	1258.48	10	1.5	630.249	44.35		584000		76550
YSQVLANGLDNK		Unmodified	55.82	1320.67	12	1.6	661.342	37.01	70200	301000
YTDAPPAYSELY		Unmodified	52.15	1388.61	12	0.6	695.314	57.44		103000
YTDGGVGPEKSMY		Unmodified	60.52	1402.61	13	0.1	702.311	35.34		176000
YTDHQNSSSYY		Unmodified	52.92	1363.53	11	1	1364.54	24.69		19800000		3550000
YTDKVVIGM		Unmodified	42.98	1024.53	9	-0.1	513.27	42.18		183000
YTDMESEDY		Unmodified	47.13	1151.4	9	1	1152.4	37.6		364000
YTDMESEDYHFY		Unmodified	61.63	1598.59	12	1.1	800.302	51.49		525000		20300
YTELEAIMY		Unmodified	44.76	1131.52	9	1.1	566.766	67.36		129000
YTEPNYWIRY		Unmodified	47.14	1403.65	10	0.4	702.833	54.72		886000
YTSYPMHDFY		Unmodified	48.15	1322.53	10	-0.2	662.271	49.57		230000		28700
YVDDASWMRY		Unmodified	41.26	1304.55	10	-0.6	653.282	53.08		379000		17900
YVDDGLISLQVK		Unmodified	60.51	1348.72	12	0.4	675.369	55.77	687500	602000
YVNGLTLGGQK		Unmodified	48.89	1148.62	11	0.4	575.317	37.2	134000
YWMHVQNTF		Unmodified	39.64	1224.54	9	0.8	613.277	80.21	96400				148000
YYTDIMHTL		Unmodified	41.1	1155.53	9	0.6	578.771	81.87	34600				336000

## Sheet: Modified.only.peptides
Peptide	PTM	-10lgP	Mass	Length	ppm	m/z	RT	Median intensity of identified peptides in RA007	Median intensity of identified peptides in H1975	Median intensity of identified peptides in 3784Mel	Median intensity of identified peptides in 3795Mel	Median intensity of identified peptides in PC9
GEYK(+42.01)FQNALLVR	Acetylation (K)	33.26	1478.79	12	0.3	740.402	58.24	179000	506000	778000	1490000	62100
TVQSLEIDLDSM(+15.99)R	Oxidation (M)	38.3	1521.73	13	0.3	761.875	50.35	345000	632000	96600	276000	29800
IM(+15.99)NTFSVVPSPK	Oxidation (M)	43.71	1334.69	12	0.7	668.353	62.38	32800	713000	31000	225000	114200
ISEQFTAM(+15.99)FR	Oxidation (M)	27.43	1244.59	10	0.9	623.301	46.03	25000	303000	539000	519000	147000
TLTIVDTGIGM(+15.99)TK	Oxidation (M)	30.41	1364.72	13	0.4	683.369	44.8	588500	805500	581000	1100000	176800
TLTLVDTGIGM(+15.99)TK	Oxidation (M)	30	1364.72	13	0.4	683.369	44.8	588500	805500	581000	1100000	176800
NSLESYAFNM(+15.99)K	Oxidation (M)	37.44	1318.59	11	0.9	660.301	42.87	76600	117000	26900	20300	28000
PM(+15.99)FIVNTNVPR	Oxidation (M)	42.35	1302.68	11	0.6	652.345	42.88	46000	239500	347000	454000	86650
S(+42.01)DKPDM(+15.99)AEIEKFDK	Acetylation (Protein N-term); Oxidation (M)	59.35	1709.78	14	0.2	570.935	36.44	421000	7460000	379000	556500	285500
TTGIVM(+15.99)DSGDGVTH	Oxidation (M)	46.04	1404.62	14	1.4	703.318	28.88	23700	1500000	35900	64400	78100
A(+42.01)GLNSLEAVKR	Acetylation (Protein N-term)	55.48	1198.67	11	-2.8	600.339	43.93	278500	558000	23700	30900	16000
A(+42.01)SGVAVSDGVIK	Acetylation (N-term)	55.98	1143.61	12	0.3	1144.62	47.74	1130500	7735000	11575	54700	82250
TALINSTGEEVAM(+15.99)R	Oxidation (M)	40.38	1506.73	14	0.2	754.375	36.14	224000	773500	27300	217000
LAVNM(+15.99)VPFPR	Oxidation (M)	37.59	1158.62	10	0.7	580.319	47.88	28150		177000	61300	50000
Q(-17.03)VDQLTNDKAR	Pyro-glu from Q	38.11	1269.63	11	0.4	635.823	29.58	45700		67550	408000	44500
S(+42.01)IHFSSPVFTSR	Acetylation (Protein N-term)	44	1405.7	12	0.1	703.857	55.38	144000	935000	37600		27800
DAGTIAGLNVM(+15.99)R	Oxidation (M)	37.63	1232.62	12	1.3	617.317	42.55	268000	585000	12100		55350
SFYPEEVSSM(+15.99)VLTK	Oxidation (M)	47.98	1631.78	14	0.8	816.896	54.06	317500	144550	30800	32700
TGTAEM(+15.99)SSILEER	Oxidation (M)	41.54	1438.66	13	-0.4	720.337	31.92	420000	776500		80400	19200
A(+42.01)TNFLAHEK	Acetylation (Protein N-term)	44.16	1071.53	9	0.9	536.775	39.09	14200	468000		32000	24800
TLM(+15.99)NLGGLAVAR	Oxidation (M)	43.07	1230.68	12	0.5	616.345	45.57		153000	156000	74500	41400
M(+15.99)FVLDEADEM(+15.99)LSR	Oxidation (M)	36.14	1586.7	13	0.4	794.355	50.61	50100	540000	303000	238000
KVAGM(+15.99)DVELTVEER	Oxidation (M)	35.13	1590.79	14	0	531.271	34.66	165000	341000	68300	213000
TVTAM(+15.99)DVVYALKR	Oxidation (M)	40.58	1481.79	13	0.1	494.938	47.14	53100		312000	98800	71750
M(+15.99)QKEITALAPSTM(+15.99)K	Oxidation (M)	36.88	1579.79	14	0.4	527.606	24.69	279600		317000	1890000	394000
A(+42.01)GLNSLEAVK	Acetylation (Protein N-term)	43.23	1042.57	10	0.6	522.29	52.45		68100	28300	18600	39200
S(+42.01)HTILLVQPTK	Acetylation (Protein N-term)	49.28	1277.73	11	0.1	639.875	45.79	190000	459500		29900	36900
Q(-17.03)IFHPEQLITGK	Pyro-glu from Q	37.97	1392.74	12	1.1	697.378	63.76	74150	308500	53500	28200
A(+42.01)TNFLAHEK	Acetylation (N-term)	48.03	1071.53	9	0.9	536.775	40.91	88200	487500		32000	55400
Q(-17.03)KVDSLLENLEK	Pyro-glu from Q	52.06	1397.74	12	0.4	699.878	60.37	28100	55700	32900		13400
A(+42.01)DQLTEEQIAEFK	Acetylation (N-term)	58.82	1562.75	13	1	1563.76	62.94	498000	990500		6560	197500
A(+42.01)DQLTEEQIAEFK	Acetylation (Protein N-term)	53.72	1562.75	13	1.3	782.381	63.8	646000	980500		6560	197500
Q(-17.03)LEAIDQLHLEYAK	Pyro-glu from Q	58.93	1652.84	14	-0.7	827.427	66.17	53450	113950		26400
SVVTGGVQSVM(+15.99)GSR	Oxidation (M)	37.04	1378.69	14	-0.3	690.351	29.25		500000	10000	136000
TFEM(+15.99)SDFIVDTR	Oxidation (M)	38.84	1475.66	12	-0.2	738.837	50.93		80100	28200	110000
AHSSM(+15.99)VGVNLPQK	Oxidation (M)	48.04	1382.7	13	0.7	692.357	26.12	763000	258000		209000
ALM(+15.99)DEVVK	Oxidation (M)	29.52	919.468	8	-0.4	460.741	23.71	23100	218000		181000
LQTM(+15.99)KEELDFQK	Oxidation (M)	49.43	1524.75	12	0.4	509.257	31.53	132000	381000		131000
Q(-17.03)ASEGPLK	Pyro-glu from Q	30.66	811.408	8	0.3	406.711	33.6	34000	125000			97550
VVDLM(+15.99)AHM(+15.99)ASKE	Oxidation (M)	34.21	1361.63	12	0.2	454.885	21.32	1425000			217000	503000
VVESTGVFTTM(+15.99)EK	Oxidation (M)	38.36	1442.7	13	0.2	722.356	36.13	27700	254500	19500
Q(-17.03)DEHGYISR	Pyro-glu from Q	36.89	1086.47	9	-0.1	544.244	26.03	1205000	943000			158500
IDKLM(+15.99)IEM(+15.99)DGTENK	Oxidation (M)	45.08	1667.77	14	-0.2	834.894	29.86	2345000	3123500		194000
LHFFM(+15.99)PGFAPLTSR	Oxidation (M)	47.9	1635.82	14	0.7	546.282	57.59			21800	320000	70700
TLNNDIM(+15.99)LIK	Oxidation (M)	41.64	1189.64	10	1.4	595.827	45.58	414000	1553000		138000
LNNDIM(+15.99)LIK	Oxidation (M)	40.76	1088.59	9	0.5	545.303	41.16	702000	859000		78300
M(+15.99)ALDIEIATYR	Oxidation (M)	36.85	1310.65	11	0.3	656.335	52.52			641000	574000	38300
EYQELM(+15.99)SVK	Oxidation (M)	30.18	1141.53	9	0	571.774	30.24	138000	1600000		64200
C(+39.99)EFQDAYVLLSEK	Pyro-carbamidomethyl	40.9	1583.72	13	0.6	792.867	81.55	21400	55350		46700
C(+39.99)EFQDAYVLLSEKK	Pyro-carbamidomethyl	45.52	1711.81	14	1.4	856.915	67.04	17300	38850		60500
TFAPEEISAM(+15.99)VLTK	Oxidation (M)	50.06	1551.79	14	0	776.9	57.23	263500	280000	32400
RFDDAVVQSDM(+15.99)K	Oxidation (M)	40.88	1425.66	12	0.5	476.226	27.55	148000			267000	50250
M(+15.99)KEIAEAYLGK	Oxidation (M)	37.32	1267.65	11	1.2	634.832	28.21			53500	551000	71700
ALDTM(+15.99)NFDVIK	Oxidation (M)	36.27	1281.63	11	1.4	641.822	71.92	16400		35800		38300
ITLDNAYM(+15.99)EK	Oxidation (M)	26.87	1212.57	10	2.3	607.293	35.56	103200	470000		73900
S(+42.01)SGIHVALVTGGNK	Acetylation (Protein N-term)	61.4	1380.74	14	0.7	691.376	44.07	45600	56000	12600
A(+42.01)GTVVLDDVELR	Acetylation (Protein N-term)	39.87	1327.7	12	-0.6	664.856	69.89	9530	37650		13200
FVM(+15.99)QEEFSR	Oxidation (M)	28.76	1187.53	9	0.4	594.771	30.69	87800			102000	60700
ALEEAM(+15.99)EQKAELER	Oxidation (M)	29.31	1661.79	14	0.2	554.938	26.23	35100		23300	306000
LQQELDDLLVDLD(+294.18)H	CHDH	30.21	1959.01	14	-8.9	980.503	67.94	95050	75100			92350
QM(+15.99)EQISQFLQAAER	Oxidation (M)	47.21	1693.81	14	-0.1	847.912	57.27	289000	35200		59700
YLM(+15.99)EEDEDAYKK	Oxidation (M)	37.87	1548.67	12	0.9	517.23	26.67	167500	325000		217000
LVSDEM(+15.99)VVELIEK	Oxidation (M)	40.66	1518.79	13	1.8	760.401	59.36	12400	86550	48100
M(+42.01)(+15.99)DDREDLVYQAK	Acetylation (Protein N-term); Oxidation (M)	50.47	1539.69	12	0.8	514.237	37.93	684000	2365000		214000
VAGM(+15.99)DVELTVEER	Oxidation (M)	49.17	1462.7	13	1.4	732.357	40.53	14040			706000	16700
EGM(+15.99)NIVEAM(+15.99)ER	Oxidation (M)	35.16	1309.56	11	0.8	655.79	26.66	1755000	6300000		168000
LDLAGRDLTDYLM(+15.99)K	Oxidation (M)	42.47	1638.83	14	0.8	547.284	56.63	58600		401000		43900
A(+42.01)DKPDM(+15.99)GEIASFDK	Acetylation (Protein N-term); Oxidation (M)	56.34	1580.7	14	2.4	791.361	40.69	3145000	3725000		419000
TIEKFEKEAAEM(+15.99)GK	Oxidation (M)	42.09	1625.8	14	0.1	542.94	24.09			79300	1010000	41900
Q(-17.03)LFHPEQLITGK	Pyro-glu from Q	37.67	1392.74	12	1.1	697.378	63.76	74150	308500		28200
TGSGFTSLLM(+15.99)ER	Oxidation (M)	33.22	1313.63	12	-0.4	657.821	52.91	36450		31800		31200
A(+42.01)ETLEFNDVYQEVK	Acetylation (Protein N-term)	53.59	1725.81	14	0.4	863.913	69.32	40800	42900		40900
Q(-17.03)NLFQEAEEFLYR	Pyro-glu from Q	44.28	1668.78	13	-0.7	835.396	96	11285	19250		23800
A(+42.01)GITTIEAVK	Acetylation (Protein N-term)	45.35	1043.59	10	2.1	522.802	53.91	173350	364500			36450
A(+42.01)GITTIEAVKR	Acetylation (Protein N-term)	50.38	1199.69	11	-0.1	600.851	44.43	472000	276000	51600
DIELVM(+15.99)SQANVSR	Oxidation (M)	42.58	1476.72	13	1.1	739.37	42.04	261000	284500
M(+15.99)IEEAGAIISTR	Oxidation (M)	34.75	1305.66	12	0.6	653.838	40.11	67300	43000
A(+42.01)EEQPQVELFVK	Acetylation (Protein N-term)	52.41	1457.74	12	0.9	729.878	64.12	61450	142500
EILSEENEM(+15.99)QPNGK	Oxidation (M)	43.14	1632.73	14	1.6	817.374	28.41	22300	85400
FEM(+15.99)SDFIVDTR	Oxidation (M)	45.89	1374.61	11	0.7	688.314	48.32	75200	97150
FVPQEM(+15.99)GVHTVSVK	Oxidation (M)	30.63	1572.8	14	-1.6	525.272	32.12	118000	494000
GEM(+15.99)M(+15.99)DLQHGSLFLR	Oxidation (M)	48.65	1664.77	14	2.4	833.392	43.12	884000	172500
SGM(+15.99)NVAGVSLK	Oxidation (M)	40.42	1077.55	11	1	539.782	30.83	111000			354000
A(+42.01)TLKDQLIYNLLK	Acetylation (Protein N-term)	51.72	1573.91	13	1.2	787.962	76.33	136500	65850
HSSM(+15.99)VGVNLPQK	Oxidation (M)	53.6	1311.66	12	0.5	438.228	15.95	862000	106000
VDFNVPM(+15.99)K	Oxidation (M)	38.4	964.469	8	0.4	483.242	36.31	496500	700000
ALINSTGEEVAM(+15.99)R	Oxidation (M)	31.46	1405.69	13	0.2	703.851	34.89	65000	0
LINSTGEEVAM(+15.99)R	Oxidation (M)	36.36	1334.65	12	1.3	668.333	28.71	297500	520500
AVM(+31.99)DDFAAFVEK	Sulphone	41.44	1373.62	12	-0.5	687.816	59.01	27450		35100
C(+97.02)CTESLVNR	Maleimide	32.11	1120.46	9	0.8	1121.47	39.09	9450	247000
C(+114.04)CTESLVNR	Ubiquitin	31.18	1137.49	9	-0.1	569.753	22.09	96050			93100
KQTALVELVK(+14.02)	Methylation(KR)	25.45	1141.71	10	0.4	571.861	38.5			906000	732000
VNE(+14.02)VTEFAK	Methylation(others)	30.8	1049.54	9	-0.2	1050.55	40.5	14000	80900
YIC(+58.01)ENQDSISSK	Carboxymethyl	24.38	1443.62	12	0.5	722.817	29.45	48600			44600
FSHEEIAM(+15.99)ATVT	Oxidation (M)	40.05	1350.61	12	0.6	676.314	36.46	335000	219000
Q(-17.03)SIGTENTEENRR	Pyro-glu from Q	39.39	1515.69	13	0.5	758.853	23.98	422000	501000
YQAELSQM(+15.99)	Oxidation (M)	20.77	984.422	8	0.5	493.219	30.88	69950				60300
VPTANVSVVDLTC(+47.98)R	Cysteine oxidation to cysteic acid	31.78	1520.75	14	1.1	761.383	54.73			19800		19400
Q(-17.03)LGGPEAAK	Pyro-glu from Q	34.35	852.434	9	1.6	853.443	31.84	100300	208000
T(+42.01)DAAVSFAK	Acetylation (Protein N-term)	44.02	950.471	9	1.3	951.479	44.14	46650	515000
RTVQSLEIDLDSM(+15.99)R	Oxidation (M)	24.89	1677.84	14	-0.1	560.286	41.39			16100	24300
VQSLEIDLDSM(+15.99)R	Oxidation (M)	29.39	1420.69	12	-0.4	711.35	48.05	288000	263500
Q(-17.03)AEIEGLK	Pyro-glu from Q	28.17	869.449	8	0.3	435.732	42.49	0	617000
S(+42.01)IRVTQKSYKVS	Acetylation (Protein N-term)	46.4	1436.8	12	-0.3	479.94	29.52	50600			35700
TEM(+15.99)ENEFVLIKK	Oxidation (M)	45.88	1495.76	12	0.5	499.594	36.64		140000		88700
IM(+15.99)NVIGEPIDER	Oxidation (M)	34.28	1400.7	12	0.1	701.356	42.6	72500	227500
IGM(+15.99)DVAASEFFR	Oxidation (M)	45.3	1357.63	12	0.9	679.825	54.11	597000	149500
QEFM(+15.99)ILPVGAANFR	Oxidation (M)	42.86	1607.81	14	1.2	804.915	64.71	108200	36200
LITLEEEM(+15.99)TK	Oxidation (M)	30.5	1221.62	10	1.3	611.816	36.81	268500	865000
M(+15.99)DSTANEVEAVK	Oxidation (M)	48.45	1308.59	12	-0.5	655.3	26.03	582500	974000
SEQFTAM(+15.99)FR	Oxidation (M)	27.59	1131.5	9	1.1	566.759	39.06	229000	1021500
LVDLEPGTM(+15.99)DSVR	Oxidation (M)	32.93	1446.7	13	0.2	724.359	41.24	332000	1169000
VDLEPGTM(+15.99)DSVR	Oxidation (M)	25.36	1333.62	12	0.4	667.817	34.15	144000	1750000
ILVDLEPGTM(+15.99)DSVR	Oxidation (M)	29.33	1559.79	14	0	780.9	49.41	161500	239000
LLQDGEFSM(+15.99)DLR	Oxidation (M)	29.71	1438.68	12	1.9	720.347	48.84	164000	337000
LQDGEFSM(+15.99)DLR	Oxidation (M)	36.1	1325.59	11	0.7	663.804	38.65	104900	289000
TDKTLVLLM(+15.99)GK	Oxidation (M)	36.22	1233.7	11	-0.2	617.857	34.33			226000	376000
DQDLEPGAPSM(+15.99)GAK	Oxidation (M)	26.29	1430.63	14	1.3	716.326	27.16	76000	332000
TSASGDEM(+15.99)VSLK	Oxidation (M)	31.91	1239.57	12	0.7	620.79	24.53	132000	29200
YTSASGDEM(+15.99)VSLK	Oxidation (M)	42.26	1402.63	13	1.3	702.322	30.22	1268500	4695000
YYTSASGDEM(+15.99)VSLK	Oxidation (M)	44.67	1565.69	14	0.2	783.853	34.33	453500	856500
IVDTGIGM(+15.99)TK	Oxidation (M)	32.29	1049.54	10	0	525.779	28.58	374600	5790000
LTIVDTGIGM(+15.99)TK	Oxidation (M)	29.74	1263.67	12	-0.1	632.844	43.94	1091500	858000
TIVDTGIGM(+15.99)TK	Oxidation (M)	34.31	1150.59	11	1.3	576.303	33.2	532000	1525000
LVDTGIGM(+15.99)TK	Oxidation (M)	32.61	1049.54	10	0	525.779	28.58	374600	5790000
IEDVGS(+79.97)DEEDDSGK	Phosphorylation (STY)	48.3	1573.57	14	0.4	787.791	28.95	54800	141000
LTLVDTGIGM(+15.99)TK	Oxidation (M)	29.31	1263.67	12	-0.1	632.844	43.94	1091500	858000
TLVDTGIGM(+15.99)TK	Oxidation (M)	34.11	1150.59	11	1.3	576.303	33.2	532000	1525000
M(+15.99)ALDIEIATYRK	Oxidation (M)	33.47	1438.75	12	0.4	480.591	41.43			620000	410000
SQYEVM(+15.99)AEQNR	Oxidation (M)	37.29	1369.59	11	1.9	685.805	23.22	53400	140000
ATVEEVDAAM(+15.99)NAR	Oxidation (M)	37.04	1391.63	13	1.1	696.826	28.49	90400	263000
FGDPVVQSDM(+15.99)K	Oxidation (M)	46	1237.56	11	-0.5	619.789	31.24	112150	611000
C(+58.01)EFQDAYVLLSEK	Carboxymethyl	52.59	1601.73	13	0.1	801.871	66.88		25800		21000
LNDELEIIEGM(+15.99)K	Oxidation (M)	41.91	1418.7	12	0.1	710.356	52.28	255500	108750
TLNDELEIIEGM(+15.99)K	Oxidation (M)	48.63	1519.74	13	0	760.879	59.82	205500	420500
FAPEEISAM(+15.99)VLTK	Oxidation (M)	46.25	1450.74	13	1.2	726.377	54.49	288000	177500
FDDAVVQSDM(+15.99)K	Oxidation (M)	45.9	1269.55	11	-0.6	635.784	30.53	360000	1340000
GIETAGGVM(+15.99)TVLIK	Oxidation (M)	37.71	1403.77	14	0.2	702.892	47.53	85250	122450
M(+15.99)VNHFIAEFK	Oxidation (M)	22.47	1250.61	10	-0.1	417.878	56.74			70300		104000
M(+15.99)VNHFIAEFKR	Oxidation (M)	35.18	1406.71	11	0.3	469.912	30.11			25400	139000
PFM(+15.99)VVNDAGRPK	Oxidation (M)	28.91	1345.68	12	0.5	449.568	29.26	27550			128000
SLESYAFNM(+15.99)K	Oxidation (M)	37.2	1204.54	10	-0.4	603.279	42.05	102000	396500
FYPEEVSSM(+15.99)VLTK	Oxidation (M)	47.81	1544.74	13	1.6	773.38	50.93	291000	236500
YPEEVSSM(+15.99)VLTK	Oxidation (M)	42.35	1397.67	12	-0.3	699.845	37.11	168000	775000
A(+42.01)EQVALSR	Acetylation (Protein N-term)	39.19	914.482	8	0.9	915.49	36.86		810500			17600
VSQGQLVVM(+15.99)QPEK	Oxidation (M)	40.12	1457.75	13	1	729.885	31.19	82300	406000
C(+97.02)CSGAIIVLTK	Maleimide	35.5	1203.6	11	-0.1	602.807	60.58		20800		41100
VNFAM(+15.99)NVGK	Oxidation (M)	37.54	994.491	9	1	498.253	26.3				217000	35400
FGVEQDVDM(+15.99)VF	Oxidation (M)	36.36	1300.56	11	0.7	651.29	69.63	32900	15900
SVETLKEM(+15.99)IK	Oxidation (M)	33	1192.64	10	-0.1	597.326	24.64	10200			197000
DEILEASDGIM(+15.99)VAR	Oxidation (M)	34.13	1533.73	14	0.8	767.875	50.72	133000	154000
FGVEQDVDM(+15.99)VFA	Oxidation (M)	44.57	1371.6	12	-0.1	686.808	69.43	53200	47350
FGVEQDVDM(+15.99)VFASF	Oxidation (M)	42.7	1605.7	14	1.2	803.859	86.96	36800	21100
VEQDVDM(+15.99)VFASFIR	Oxidation (M)	47.65	1670.8	14	-0.2	836.406	70.47	59000	61650
LSSEM(+15.99)NTSTVNSAR	Oxidation (M)	57.43	1511.69	14	1.1	756.852	19.58	118000	13900
AGNNM(+15.99)LLVGVHGPR	Oxidation (M)	32.17	1449.75	14	0.3	484.258	33.29	57800			83400
YAPSEAGLHEM(+15.99)DIR	Oxidation (M)	44.05	1603.73	14	0.5	535.584	32.01	173500	636000
YGPGIEPTGNM(+15.99)VK	Oxidation (M)	35.35	1377.66	13	1.2	689.838	32.52	171000	755500
A(+42.01)TAEVLNIGKK	Acetylation (Protein N-term)	42.71	1184.68	11	0.7	593.346	42.96	56400	190500
DFM(+15.99)IQGGDFTR	Oxidation (M)	39.48	1301.57	11	0.4	651.793	49.79	77900	106550
ALDIAENEM(+15.99)PGLM(+15.99)R	Oxidation (M)	28.3	1590.74	14	2.7	796.379	42.45	60300	141500
A(+42.01)ALVLEDGSVLR	Acetylation (Protein N-term)	26.93	1283.71	12	0.2	642.862	74.84	10600	11200
Q(-17.03)IDNPDYK	Pyro-glu from Q	39.93	974.434	8	2.1	975.444	36.5	41450	107000
AEEDEILNRS(+79.97)PR	Phosphorylation (STY)	49.1	1507.67	12	1.4	754.842	33.21	250000	241000
Q(-17.03)IEVVPSASALIIK	Pyro-glu from Q	44.13	1449.84	14	-0.5	725.929	75.57	19100	17300
DGM(+15.99)DNQGGYGSVGR	Oxidation (M)	48.31	1427.57	14	0.8	714.795	24.45	178500	270000
C(+58.01)IESLIAVFQK	Carboxymethyl	45.9	1307.68	11	-1.7	654.846	73.99		14600	26300
FKLEESYDM(+15.99)ESVLR	Oxidation (M)	35.2	1760.83	14	0.8	587.951	46.28			37000	49300
A(+42.01)QQAADKYLYVDK	Acetylation (Protein N-term)	57.64	1553.77	13	0.7	777.894	47.78	230000	179000
IM(+15.99)GIPEEEQM(+15.99)GLLR	Oxidation (M)	25.41	1646.8	14	0.1	824.408	47.41	177000	420000
NLPIYSEEIVEM(+15.99)YK	Oxidation (M)	47.25	1742.84	14	0.5	872.43	59.24		130150		29500
A(+42.01)NRGPAYGLSR	Acetylation (Protein N-term)	37.45	1202.62	11	1	602.316	31.54	447000			337000
M(+15.99)EQISQFLQAAER	Oxidation (M)	47.21	1565.75	13	0.5	783.883	56.67	99950	66200
NVIGLQM(+15.99)GTNR	Oxidation (M)	30.78	1217.62	11	0.2	609.817	31.29	176500	334000
Q(-17.03)FEGIVTDLIR	Pyro-glu from Q	34.47	1272.67	11	1.2	637.344	88.28	11150	49950
SDIGEVILVGGM(+15.99)TR	Oxidation (M)	45.7	1461.75	14	1.5	731.883	53.55	242500	123050
A(+42.01)EVQVLVLDGR	Acetylation (Protein N-term)	37.15	1239.68	11	0.6	620.849	69.18	46200	37550
Q(-17.03)LDDLKVELSQLR	Pyro-glu from Q	31.26	1538.83	13	3.1	770.425	69.12	69700	13500
Q(-17.03)QHVIETLIGK	Pyro-glu from Q	35.97	1247.69	11	-0.3	624.851	55.81	15650	15600
VGAEDADGIDM(+15.99)AYR	Oxidation (M)	35.21	1497.64	14	0.4	749.828	38.04	50100	147000
SAGLAFSLYQAM(+15.99)AK	Oxidation (M)	37.98	1472.73	14	1.3	737.375	53.29			157000	237000
GSTDNLM(+15.99)DDIER	Oxidation (M)	37.31	1380.58	12	1.1	691.299	33.16	39200	363000
YGKIETIEVM(+15.99)EDR	Oxidation (M)	35.89	1597.77	13	0.5	533.596	33.27		143000		377000
M(+42.01)(+15.99)LGPEGGEGFVVK	Acetylation (Protein N-term); Oxidation (M)	46.26	1376.66	13	1.5	689.341	57.88	28700	129500
RVEIM(+15.99)EEESEQ	Oxidation (M)	24.4	1393.6	11	-0.7	697.808	23.97	138000	24100
DINAVLIDM(+15.99)ER	Oxidation (M)	23.6	1303.64	11	0	652.829	49.26	26500			17700
LNEAQPSTIATSM(+15.99)R	Oxidation (M)	33.12	1533.75	14	0.8	767.881	29.77	117400	148000
Q(-17.03)SLGELIGTLNAAK	Pyro-glu from Q	43.05	1396.76	14	1.2	699.386	82.57	17850	86500
NTDEM(+15.99)VELR	Oxidation (M)	35.52	1121.5	9	0.2	561.759	26.53	191850				52000
V(+42.01)DREQLVQK	Acetylation (Protein N-term)	35.88	1155.62	9	0.8	578.82	31.41	96600	425000
S(+42.01)DSEKLNLDSIIGR	Acetylation (Protein N-term)	45.42	1587.81	14	0.8	794.913	61.2	10050	25300
A(+42.01)DGELNVDSLITR	Acetylation (Protein N-term)	44.21	1443.72	13	-0.5	722.867	70.08	10500	20150
GM(+15.99)DVELTVEER	Oxidation (M)	41.96	1292.59	11	1.6	647.304	36.78	528000	369000
LIC(+114.04)CDILDVLDK	Ubiquitin	35.54	1475.74	12	0.1	738.875	72.29	35550	91700
S(+42.01)LVIPEKFQH	Acetylation (Protein N-term)	26.94	1238.67	10	0	620.34	52.35	35600	76750
S(+42.01)DKPDM(+15.99)AEIEK	Acetylation (Protein N-term); Oxidation (M)	36.73	1319.59	11	-0.2	660.803	23.82	952500	2130000
GIM(+15.99)NSFVNDIFER	Oxidation (M)	52.55	1556.73	13	-2.4	779.37	65.28	406000	189500
IM(+15.99)NSFVNDIFER	Oxidation (M)	48.96	1499.71	12	0.2	750.861	62.53	165000	287000
M(+15.99)GIM(+15.99)NSFVNDIFER	Oxidation (M)	52.7	1703.76	14	0.1	852.89	65.57	259500	200500
A(+42.01)AQGEPQVQFK	Acetylation (Protein N-term)	43.36	1243.62	11	0	622.817	41.66	0	944000
TGPGILSM(+15.99)	Oxidation (M)	32.57	790.389	8	1.6	791.398	41.24	81900	1280000
VKEGM(+15.99)NIVEAM(+15.99)ER	Oxidation (M)	21.28	1536.73	13	1.6	513.251	24.22	376000				197000
Q(-17.03)EVISTSSK	Pyro-glu from Q	31.47	960.476	9	1.3	961.485	30.67	18400	107000
TTM(+15.99)YPGIADR	Oxidation (M)	29.36	1139.53	10	0.6	570.772	28.5		354000		51600
NTPAM(+15.99)YVAIQAVLS	Oxidation (M)	30.46	1492.76	14	-4	747.384	67.86	26400	33100
SGGTTM(+15.99)YPGIADR	Oxidation (M)	46.31	1340.6	13	-0.3	671.309	31.59	251500	521000
TTGIVM(+31.99)DSGDGVTH	Sulphone	32.7	1420.61	14	0.6	711.315	29.5	5610	101000
PEYDE(+43.99)AGPSIVHR	Carboxylation (E)	19.86	1512.68	13	0.8	757.35	41.93	103000	136000
K(+28.03)YAWVLDKL	Dimethylation(KR)	23.54	1162.67	9	-0.3	582.345	53.59	228000				90900
LDHKFDLM(+15.99)YAK	Oxidation (M)	38.02	1395.69	11	0.3	466.236	30.9			90000	310000
EGM(+15.99)EEGEFSEAR	Oxidation (M)	33.39	1385.54	12	-0.5	693.777	27.94	69000	119000
VGEGM(+15.99)EEGEFSEAR	Oxidation (M)	43.81	1541.63	14	1.4	771.823	29.49	35315	373000
HGIQPDGQM(+15.99)PSD	Oxidation (M)	33.02	1296.54	12	2.2	649.279	21.87	257000	93400
GTGSGFTSLLM(+15.99)ER	Oxidation (M)	33.39	1370.65	13	0.2	686.332	53.51	17550		0
SGFTSLLM(+15.99)ER	Oxidation (M)	27.26	1155.56	10	1.4	578.788	52.88	28200		23100
VVAGVAN(+.98)ALAH	Deamidation (NQ)	34.97	1021.56	11	1.1	511.786	39.04			26600		49500
M(+15.99)FLSFPTTK	Oxidation (M)	31.91	1086.54	9	0.1	544.278	73.53	71900				92300
A(+42.01)SLSLAPVNIFK	Acetylation (Protein N-term)	35.13	1300.74	12	0.4	651.377	80.23	12600	110000
S(+42.01)SSPVNVK	Acetylation (Protein N-term)	32.37	858.445	8	0.1	430.23	27.73	41500				21100
M(+15.99)LAIYDGFDGFAK	Oxidation (M)	28.94	1462.68	13	0.1	732.347	62.84			24100	38700
TVLVNADGEEVAM(+15.99)R	Oxidation (M)	31.15	1518.73	14	0.3	760.375	34.43	41600			60400
G(+42.01)DREQLLQR	Acetylation (Protein N-term)	35.38	1155.6	9	0.5	578.807	31.78	136000	337000
S(+42.01)HQTGIQASEDVK	Acetylation (Protein N-term)	55.44	1440.68	13	0.2	721.35	25.86	146500	128000
VLGM(+15.99)DPLPSK	Oxidation (M)	35.35	1071.56	10	0.2	536.789	33.19	20000	159750
VLQDM(+15.99)GLPTGAEGR	Oxidation (M)	38.59	1458.71	14	-0.1	730.364	34.37	89800	1030000
A(+42.01)ATTGSGVKVPR	Acetylation (Protein N-term)	38.04	1184.65	12	0.6	593.333	28.04	19300	78200
EVDEQM(+15.99)LAIQSK	Oxidation (M)	44.79	1405.68	12	0.9	703.846	31.99	122000	273200
M(+42.01)(+15.99)ELITILEK	Acetylation (Protein N-term); Oxidation (M)	35.36	1146.62	9	1.4	574.318	81.27	30600	161000
G(+42.01)TRDDEYDYLFK	Acetylation (Protein N-term)	33.61	1562.69	12	0.7	782.352	57.09	52750	85650
DVQM(+15.99)LQDAISK	Oxidation (M)	44.37	1262.62	11	0.8	632.317	41.43	121000	185500
A(+42.01)SASYHISNLLEK	Acetylation (Protein N-term)	49.93	1473.75	13	0.6	737.881	53.98	46	62900
DM(+15.99)GFEPQIR	Oxidation (M)	27.49	1107.5	9	0.6	554.759	37.06	30000	206000
Q(-17.03)YIISEELISEGK	Pyro-glu from Q	32.11	1490.75	13	-0.8	746.382	72.91	16900			20100
TGPGLLSM(+15.99)	Oxidation (M)	32.02	790.389	8	1.6	791.398	41.24	81900	1280000
TTEM(+15.99)ETIYDLGTK	Oxidation (M)	48.16	1516.7	13	0.9	759.356	42.64	58900	85200
A(+42.01)SGVTVNDEVIK	Acetylation (Protein N-term)	31.15	1272.66	12	0.4	637.336	48.08	270000				8780
VVDSM(+15.99)EDEVQR	Oxidation (M)	27.63	1321.58	11	-0.8	661.798	21.42	33000	19100
Q(-17.03)IGNVAALPGIVHR	Pyro-glu from Q	35.16	1426.8	14	0.9	714.41	83.47			17500		12355
L(+42.01)SAATIVAKH	Acetylation (N-term)	21.23	1051.6	10	0.9	1052.61	53.91	27400	33900
VLGEAM(+15.99)TGISQNAK	Oxidation (M)	46.84	1433.72	14	0.8	717.867	30.41	31500	441000
LDQTLLDLNEM(+15.99)	Oxidation (M)	39.89	1319.63	11	-0.5	660.821	62.99	100750	121000
FYEQM(+15.99)NGPVAGASR	Oxidation (M)	42.92	1541.69	14	0.1	771.854	29.1		561500		31600
A(+42.01)GILFEDIFDVK	Acetylation (Protein N-term)	40.86	1407.73	12	1	704.872	99.63	24650	48800
S(+42.01)IRVTQKSYKVS	Acetylation (N-term)	46.4	1436.8	12	-0.3	479.94	29.52	50600			35700
A(+42.01)SNVTNKTD	Acetylation (Protein N-term)	43.28	990.462	9	0.4	496.238	24.42	23800				691500
M(+15.99)NVLADALK	Oxidation (M)	27.28	989.521	9	0.9	495.769	56.03	89700				32200
A(+42.01)DSELQLVEQR	Acetylation (Protein N-term)	37.36	1328.66	11	0.1	665.336	56.25	24000	66650
IDKTDYM(+15.99)VGSYGPR	Oxidation (M)	40.24	1616.75	14	0.6	539.924	33.83	113000	0
ESLQQM(+15.99)AEVTR	Oxidation (M)	25.91	1306.62	11	0.3	654.317	27.08		131000		89400
RPIT(+79.97)PVYTV	Phosphorylation (STY)	32.83	1124.56	9	1.1	563.289	66.59					703000
Q(-17.03)DVIITALDNVEAR	Pyro-glu from Q	30.16	1538.79	14	0.8	770.405	82.52	11850
A(+42.01)TFVELSTK	Acetylation (Protein N-term)	35.25	1036.54	9	-0.3	519.279	59.73		77950
LSDEEM(+15.99)ATILSFNR	Oxidation (M)	42.48	1640.77	14	-0.4	821.393	53.31		86300
A(+42.01)AAAVVEFQR	Acetylation (Protein N-term)	34.59	1102.58	10	1.6	552.297	55.81		54750
M(+15.99)EVDYSATVDQR	Oxidation (M)	32.71	1428.62	12	0.6	715.317	30.55		340000
Q(-17.03)EVIETLLSLEK	Pyro-glu from Q	33.06	1383.75	12	-0.2	692.882	88.48		9720
SDM(+15.99)PPLTLEGIQDR	Oxidation (M)	38.32	1586.76	14	-0.9	794.387	49.48		87300
R(+28.03)GGGNHQNNYQPY	Dimethylation(KR)	31.53	1531.69	13	1.4	511.572	20.26	210000
T(+42.01)TEVGSVSEVKK	Acetylation (Protein N-term)	38.9	1304.68	12	0.4	653.349	29.07		136900
DQ(+.98)VIASFK	Deamidation (NQ)	19.97	907.465	8	0.6	454.74	38.65	49200
Q(-17.03)GEAEFNR	Pyro-glu from Q	31.9	932.399	8	0.8	467.207	31.17		83700
ISQEQM(+15.99)QEFR	Oxidation (M)	19.87	1310.59	10	0.7	656.304	23.33		246000
L(+42.01)TDAELAR	Acetylation (N-term)	24.6	929.482	8	1.2	465.749	30.78	25600
Q(-17.03)HAYEHSLGK	Pyro-glu from Q	45.23	1151.54	10	-0.5	384.852	20.78	23100
VTGGVQSVM(+15.99)GSR	Oxidation (M)	23.85	1192.59	12	-1.7	597.3	20.89	187000
VVTGGVQSVM(+15.99)GSR	Oxidation (M)	43.17	1291.66	13	0.5	646.835	25.5	96000
REAS(+79.97)PSRLSV	Phosphorylation (STY)	20.03	1180.56	10	1.5	591.288	26.08		3340000
ADIEM(+15.99)PFDPSK	Oxidation (M)	30.18	1264.56	11	0.6	633.29	40.12		230000
VTEAEIVPM(+15.99)GK	Oxidation (M)	22	1188.61	11	0.2	595.31	31.18		629000
A(+42.01)APAPGLISVF	Acetylation (Protein N-term)	32.39	1083.6	11	0.3	1084.6	94.61		19200
M(+42.01)(+15.99)DPNTIIEALR	Acetylation (Protein N-term); Oxidation (M)	35.29	1329.66	11	2.2	665.839	69.31		14500
EM(+15.99)M(+15.99)DLQHGSLFLR	Oxidation (M)	44.11	1607.74	13	1	536.922	43.04	72800
A(+42.01)TLKDQLIY	Acetylation (Protein N-term)	25.63	1105.6	9	0.1	553.808	60.91		20200
A(+42.01)TLKDQLIYNLL	Acetylation (Protein N-term)	27.63	1445.81	12	0.3	723.914	85.99		13500
S(+42.01)LSNKLTLDKLDVK	Acetylation (Protein N-term)	35.39	1614.92	14	0.3	539.314	50.12	27100
VNEM(+15.99)IIGGGM(+15.99)AF	Oxidation (M)	21.58	1269.57	12	-1.9	635.793	55.94	30800
VDFNVPM(+31.99)K	Sulphone	27.2	980.464	8	0.2	491.239	36.18		126000
NSLYLQM(+15.99)NSLR	Oxidation (M)	27.1	1353.67	11	0.1	677.843	39.07			151000
C(+119.04)EVTHQGLSSPVTK	Pyridylacetyl	38.55	1603.77	14	-9.4	802.883	30.83			40450
Q(-17.03)GLSSPVTK	Pyro-glu from Q	22.22	898.476	9	-0.9	450.245	34.95			13800
STSGGTAALGC(+42.01)LVK	Acetylation (TSCYH)	30.96	1305.66	14	0.3	653.837	45.07			190000
VVSVLTVLHQDW(+31.99)	Dihydroxy	25.55	1426.75	12	0.8	714.381	61.42			65800
TP(+31.99)PVLDSDG	Dihydroxy	29.85	931.413	9	0.5	932.421	33.3	79600
TTPPM(+15.99)LDSDG	Oxidation (M)	21.44	1048.44	10	0.6	525.227	30.61				940000
STSESTAALGC(+42.01)LVK	Acetylation (TSCYH)	24.41	1407.69	14	-0.1	704.853	47.42			41000
A(+42.01)STSTTIR	Acetylation (Protein N-term)	24.91	877.451	8	-0.2	439.732	26.36	22100
A(+42.01)STSTTIRSHSS	Acetylation (Protein N-term)	37.01	1275.61	12	0.8	638.811	21.11	15300
A(+42.01)STSTTIRSHSSS	Acetylation (Protein N-term)	30.29	1362.64	13	0.4	682.326	21.01	20100
Q(-17.03)EIAEINR	Pyro-glu from Q	26.08	954.477	8	1.7	955.486	39.7		117950
Q(-17.03)YEEIAQR	Pyro-glu from Q	28.5	1018.47	8	1.4	510.244	39.69		156050
Q(-17.03)NGDDPLLTYR	Pyro-glu from Q	27.83	1273.59	11	-0.2	637.804	55.85		31300
VLCGTC(+114.04)GQPADK	Ubiquitin	22.12	1304.59	12	2.8	653.302	21.16	68900
Q(-17.03)QQLDEYQELLDIK	Pyro-glu from Q	56.46	1744.85	14	-0.9	873.432	77.95	30200
Q(-17.03)HEDQVEQYKK	Pyro-glu from Q	41.51	1413.65	11	-0.4	472.225	19.72	123000
QTMK(-1.03)EELDFQK	Lysine oxidation to aminoadipic semialdehyde	21.72	1394.64	11	0.5	698.327	36.21	62800
AVM(+15.99)DDFAAFVEK	Oxidation (M)	39.1	1357.62	12	0.6	679.819	56.98	10045
CC(+114.04)TESLVNR	Ubiquitin	30.81	1137.49	9	1.5	569.754	25.41	110000
GEYK(+42.01)FQNA	Acetylation (K)	23.87	997.451	8	0.8	998.459	45.82		154000
LVRPEVDVM(-48.00)	Homoserine lactone	28	1008.56	9	7.2	505.291	38.69	31600
Q(-17.03)VSTPTLVEVSR	Pyro-glu from Q	24.98	1297.69	12	0.7	649.852	56.08	34800
FSHEEIAM(+15.99)	Oxidation (M)	20.13	978.412	8	0.1	490.213	26.13	54200
FSHEEIAM(+15.99)ATV	Oxidation (M)	36	1249.56	11	0.8	625.79	37.94	174000
SHEEIAM(+15.99)ATV	Oxidation (M)	34.05	1102.5	10	1.7	552.256	28.92	38400
SHEEIAM(+15.99)ATVT	Oxidation (M)	38.9	1203.54	11	0.6	602.78	26.69	87650
SHEEIAM(+15.99)ATVTAL	Oxidation (M)	36.29	1387.67	13	0.5	694.84	45.24	44550
SHEEIAM(+15.99)ATVTALR	Oxidation (M)	47.32	1543.77	14	2.4	515.597	36.7	147000
Q(-17.03)LLLTADDR	Pyro-glu from Q	22.74	1026.53	9	1.5	1027.54	59.78		25250
A(+42.01)M(+15.99)VSEFLK	Acetylation (Protein N-term); Oxidation (M)	24.6	981.484	8	1.7	491.75	59.3		81750
SEIDM(+15.99)NDIK	Oxidation (M)	23.75	1079.48	9	0.7	540.748	25.06	134000
S(+42.01)RQFSSRSGY	Acetylation (Protein N-term)	26.61	1215.56	10	0.4	608.789	28.99	13300
SM(+15.99)DNNRSLDL	Oxidation (M)	32.6	1179.52	10	1	590.767	32.53	42900
AINDPFIDLNYM(+15.99)VY	Oxidation (M)	29.69	1702.79	14	0.8	852.404	81.62		15400
IVAINDPFIDLNYM(+15.99)	Oxidation (M)	28.32	1652.81	14	2.8	827.416	81.7	13900
NASCTTNC(+114.04)LAPLAK	Ubiquitin	25.69	1519.71	14	0.3	760.864	33.39		188000
NDPFIDLNYM(+15.99)	Oxidation (M)	19.91	1256.54	10	0.2	629.277	66.35		11600
NDPFIDLNYM(+15.99)VY	Oxidation (M)	33.87	1518.67	12	-0.4	760.342	76.53		10500
Q(-17.03)NIIPASTGAAK	Pyro-glu from Q	49.69	1152.61	12	1.1	1153.62	41.32		257000
VIHDNFGIVEGLM(+15.99)	Oxidation (M)	32.04	1458.72	13	0.5	730.366	58.51	47000
VPTANVSVVDLT(-.98)	Amidation	22.64	1212.67	12	-0.2	607.343	57.43			26500
VPTANVSVVDLTC(+58.01)R	Carboxymethyl	41.04	1530.77	14	-0.3	766.393	50.9		403000
VVDLM(+15.99)AHMASKE	Oxidation (M)	24.33	1345.64	12	0.2	449.553	29.15	130000
VVESTGVFTTM(+31.99)EK	Sulphone	19.53	1458.69	13	0	730.353	38.27	12600
M(+42.01)(+15.99)FLVNSFLK	Acetylation (Protein N-term); Oxidation (M)	38.16	1155.6	9	0.4	578.807	82.89		37100
EVEDVVM(+15.99)VNVR	Oxidation (M)	33	1303.64	11	-0.2	652.829	41.91	63500
DM(+15.99)LLANKVPAAAR	Oxidation (M)	29.9	1384.75	13	0.3	462.591	32.51		110000
Q(-17.03)SVENDIHGLR	Pyro-glu from Q	31.62	1249.61	11	0	625.81	54.45					19750
Q(-17.03)SVENDIHGLRK	Pyro-glu from Q	27.74	1377.7	12	0.9	460.241	30.44			23400
SLEIDLDSM(+15.99)R	Oxidation (M)	23	1193.56	10	0.7	597.788	43.46		275000
AEAESM(+15.99)YQIK	Oxidation (M)	28.31	1184.54	10	0.6	593.277	26.11	244000
ASLEAAIAD(+294.18)AE	CHDH	22.12	1353.69	11	-9.7	677.846	51.65	406000
Q(-17.03)AEIEGLKGQR	Pyro-glu from Q	39.91	1210.63	11	-0.3	606.322	33.53		90400
QLREYQELM(+15.99)NVK	Oxidation (M)	26.17	1565.79	12	0.3	522.937	34.53	19300
S(+42.01)IRVTQKSYKVST	Acetylation (Protein N-term)	45.47	1537.85	13	0.3	513.623	31.91	65000
IGEGTY(+79.97)GVVYK	Phosphorylation (STY)	24.07	1264.57	11	1	633.295	40.71	59000
Q(-17.03)AGSEVSALLGR	Pyro-glu from Q	35.35	1169.6	12	0.7	585.81	61.91		12700
EFM(+15.99)ILPVGAANFR	Oxidation (M)	24.09	1479.75	13	0.6	740.885	63.91		17500
GM(+15.99)DVAASEFFR	Oxidation (M)	43.3	1244.55	11	0.2	623.282	48.87	175000
IDKLM(+15.99)IEMDGTENK	Oxidation (M)	51.81	1651.78	14	1.7	551.601	38.14	116500
M(+15.99)QEFM(+15.99)ILPVGAAN	Oxidation (M)	27.95	1451.68	13	-0.9	726.846	63.74		36700
YTDKVVIGM(+15.99)DVA	Oxidation (M)	30.25	1325.65	12	0.5	663.835	40.79	60500
LVTEDVM(+15.99)R	Oxidation (M)	21.32	977.485	8	0.5	489.75	25.45	61100
TDQEAIQDL(-.98)	Amidation	25.31	1030.49	9	1.6	516.255	39.68		121000
VEAEAM(+15.99)NYEGSPIK	Oxidation (M)	40.12	1552.71	14	1.2	777.362	31.77		128000
M(+15.99)VVESAYEVIK	Oxidation (M)	30.62	1282.65	11	2	642.332	41.09		100000
M(+31.99)DSTANEVEAVK	Sulphone	28.52	1324.58	12	0.9	663.299	25.76		204000
Q(-17.03)LDKDGVVLFK	Pyro-glu from Q	28.1	1243.68	11	1.1	622.848	57.52	25100
SPYDM(+15.99)LESIR	Oxidation (M)	36.12	1225.56	10	0.3	613.79	45.76		361000
YDM(+15.99)LESIR	Oxidation (M)	32.99	1041.48	8	0.8	521.748	35.85	69650
M(+15.99)NTFSVVPSPK	Oxidation (M)	48.62	1221.61	11	0.4	611.811	40.54	166000
M(+15.99)PGFAPLTSR	Oxidation (M)	33.89	1091.54	10	0.3	546.779	37.79		336000
KLAVNM(+15.99)VPFPR	Oxidation (M)	22.65	1286.72	11	0.7	429.913	38.99			66000
RISEQFTAM(+15.99)FR	Oxidation (M)	27.64	1400.69	11	0.3	467.903	37.97			33100
LHFFM(+15.99)PGFAP	Oxidation (M)	31.09	1178.56	10	0.4	590.287	60.7		51700
LHFF(+31.99)MPGFAPLTSR	Dihydroxy	29.35	1651.82	14	1.2	551.614	59.61			30300
NNDIM(+15.99)LIK(+14.02)	Oxidation (M); Methylation(KR)	29.76	989.521	8	0	495.768	42.07	21600
Q(-17.03)EILAALEK	Pyro-glu from Q	24.91	996.549	9	0.5	499.282	67.26		18400
HGLEVIYM(+15.99)IEPID	Oxidation (M)	25.28	1543.76	13	0.5	772.887	63.64		24000
SASGDEM(+15.99)VSLK	Oxidation (M)	25.19	1138.52	11	0.2	570.266	24.15	25800
YTSASGDEM(+31.99)VSLK	Sulphone	31.36	1418.62	13	1.6	710.32	29.64		186000
Q(-17.03)VANSAFVER	Pyro-glu from Q	43.51	1102.54	10	0.3	552.278	43.1		190000
PEETQTQDQPM(+15.99)E	Oxidation (M)	41.32	1447.58	12	0.4	724.796	20.94		130000
TLTIVDTGIGM(+31.99)TK	Sulphone	34.34	1380.72	13	0.4	691.366	48.02			14500
AIEM(+15.99)LGGELGSK	Oxidation (M)	27.29	1219.61	12	1.4	610.814	37.19		122000
Q(-17.03)SEDPGSLLSLFR	Pyro-glu from Q	46.11	1430.7	13	-0.6	716.359	86.22		21450
TLTLVDTGIGM(+31.99)TK	Sulphone	35.12	1380.72	13	0.4	691.366	48.02			14500
T(+42.01)QFLPPNLL	Acetylation (Protein N-term)	32.73	1083.6	9	0	542.806	96.96		78400
DNLAEDIM(+15.99)R	Oxidation (M)	27.78	1091.49	9	0	546.753	38.23	320000
EKLQEEM(+15.99)LQR	Oxidation (M)	27.95	1318.65	10	-0.7	440.559	22.46	93450
EVERDNLAEDIM(+15.99)R	Oxidation (M)	31.89	1604.75	13	-0.2	535.923	34.41	106000
GDLYEEEM(+15.99)R	Oxidation (M)	30.99	1156.47	9	0.3	579.243	28.21	448000
Q(-17.03)VINETSQHHDDLE	Pyro-glu from Q	24.29	1646.72	14	0.8	824.367	37.99	18600
S(+42.01)TRSVSSSSYR	Acetylation (Protein N-term)	29.97	1257.6	11	0.5	629.805	21.95	87400
LQDEIQNM(+15.99)K	Oxidation (M)	34.75	1133.54	9	0.9	567.777	21.77	374000
Q(-17.03)VQSLTCEVDALKG	Pyro-glu from Q	24.25	1472.72	14	-1.1	737.365	66.08	80100
Q(-17.03)YESVAAK	Pyro-glu from Q	37.15	877.418	8	1.4	878.427	31.4	86700
DAEAW(+31.99)FTSR	Dihydroxy	21.69	1113.47	9	-0.6	557.743	35.53		235000
EVAGHTEQ(+.98)LQM(+15.99)SR	Deamidation (NQ); Oxidation (M)	20.83	1501.68	13	0.9	501.569	19.19		21600
T(+42.01)SYSYRQSSATSS	Acetylation (Protein N-term)	26.02	1465.63	13	1.9	733.825	32.97	20600
AAFSGR(+28.03)GAQV	Dimethylation(KR)	24.44	990.525	10	0.3	496.27	35.01					73250
Q(-17.03)AEIDNIK	Pyro-glu from Q	33.77	912.455	8	-0.9	457.235	38.06		525000
Q(-17.03)AEIDNIKNQR	Pyro-glu from Q	48.42	1310.66	11	0.5	656.337	30.9		329250
Q(-17.03)EELEAALQR	Pyro-glu from Q	35.82	1168.57	10	0.3	1169.58	55.94		253000
S(+42.01)IHFSSPVF	Acetylation (Protein N-term)	24.65	1061.52	9	1.5	531.767	70.52		14700
S(+42.01)IHFSSPVFTS	Acetylation (Protein N-term)	23.28	1249.6	11	0.8	625.807	68.89	17600
S(+42.01)IHFSSPVFTSR(+14.02)	Acetylation (Protein N-term); Methylation(KR)	35.34	1419.71	12	2	710.866	56.05		75700
S(+42.01)IHFSSPVFTSRS	Acetylation (Protein N-term)	28.12	1492.73	13	-0.8	747.372	80.67					24100
Q(-17.03)EISAAFK	Pyro-glu from Q	26.85	875.439	8	1.3	876.447	46.45		149000
S(+42.01)GALDVLQM(+15.99)K	Acetylation (Protein N-term); Oxidation (M)	32.34	1118.56	10	2.2	560.29	55.82		81100
G(+226.08)DLTLYQSNTILR	Biotinylation	39.66	1718.87	13	-9.1	860.433	66.34		49600
EAINYM(+15.99)AADGDFK	Oxidation (M)	48.63	1459.63	13	0.4	730.822	42.29	77600
LEAINYM(+15.99)AADGDFK	Oxidation (M)	47.03	1572.71	14	1.8	787.365	48.34	429000
LNLEAINYM(+15.99)AAD	Oxidation (M)	37.02	1352.63	12	0.3	677.322	59.02		51600
Q(-17.03)DAQDLYEAGEKK	Pyro-glu from Q	35.48	1476.67	13	-0.2	739.344	36.42		148000
SES(+79.97)PKEPEQLRK	Phosphorylation (STY)	46.82	1506.71	12	0.8	503.244	19.29	199000
SGSGNFGGGR(+28.03)GGGF	Dimethylation(KR)	25.26	1240.56	14	1.1	621.287	33.65	23000
Q(-17.03)IEELKGQEVSPK	Pyro-glu from Q	46.81	1466.76	13	-0.5	734.388	39.54		993500
ARFEELC(+47.98)SDLFR	Cysteine oxidation to cysteic acid	21.94	1532.69	12	0.8	767.354	57.59			7820
FGDPVVQ(+.98)SDM(+15.99)K	Deamidation (NQ); Oxidation (M)	30.83	1238.55	11	0	620.282	31.71		115000
Q(-17.03)VALNPQNTVFDAK	Pyro-glu from Q	49.99	1526.77	14	1	764.394	60.82		36750
AFYPEEISSM(+15.99)VLTK	Oxidation (M)	41.09	1629.8	14	0.5	815.906	57.42		48800
FYPEEISSM(+15.99)VLTK	Oxidation (M)	30.67	1558.76	13	0.2	780.387	53.55		194500
YPEEISSM(+15.99)VLTK	Oxidation (M)	41.17	1411.69	12	1	706.853	41.34		452000
FELSGIPPAPR(+14.02)	Methylation(KR)	31.82	1196.66	11	1.6	599.336	49.83		479000
ALESYAFNM(+15.99)K	Oxidation (M)	23.16	1188.55	10	1.1	595.282	36.44		265000
GVM(+15.99)LAVDAVIAELK	Oxidation (M)	40.83	1443.8	14	1.2	722.908	75.21	28800
M(+15.99)LAVDAVIAELK	Oxidation (M)	36.77	1287.71	12	0.2	644.863	65.1		23100
AKFEELNM(+15.99)DLFR	Oxidation (M)	36.61	1527.74	12	0.3	510.254	75.78					106100
FEELNM(+15.99)DLFR	Oxidation (M)	32.94	1328.61	10	-0.4	665.311	56.48	87500
M(+15.99)VNDAEKFAEEDKK	Oxidation (M)	46.6	1668.77	14	-0.8	418.199	22.77	302000
AM(+15.99)NPTNTVFDAK	Oxidation (M)	31.96	1323.61	12	0	662.814	31.84		280000
FDDAVVQ(+.98)SDM(+15.99)K	Deamidation (NQ); Oxidation (M)	27.76	1270.54	11	0.4	636.277	30.5		114000
FELTGIPPAPR(+14.02)	Methylation(KR)	32.67	1210.67	11	2.1	606.344	51.57		253000
PFM(+31.99)VVNDAGRPK	Sulphone	30.17	1361.68	12	-0.3	454.899	29.52	17900
VAM(+15.99)NPTNTVFDAK	Oxidation (M)	49.52	1422.68	13	1.7	712.349	34.44		270000
LESYAFNM(+15.99)K	Oxidation (M)	35.79	1117.51	9	1.7	559.764	34.36	78000
EEVSSM(+15.99)VLTK	Oxidation (M)	25.7	1137.56	10	-0.5	569.786	28.89	163000
Q(-17.03)PNEAVYTK	Pyro-glu from Q	45.33	1031.49	9	0.2	1032.5	32.19		43100
T(+42.01)EQAISFAK	Acetylation (Protein N-term)	36.12	1035.52	9	3	1036.53	49.32	11600
A(+42.01)AVLQQVLER	Acetylation (Protein N-term)	25.51	1167.66	10	0.3	584.838	78.98		35150
Q(-17.03)DAQILYK	Pyro-glu from Q	32.91	960.492	8	0.3	961.499	44.28		37700
GISQEQM(+15.99)NEFR	Oxidation (M)	36.94	1353.6	11	0.7	677.807	28.9	46100
LSNRPAFM(+15.99)PSEGR	Oxidation (M)	19.76	1476.71	13	-0.6	493.245	23.1				186000
NRPAFM(+15.99)PSEGR	Oxidation (M)	31.73	1276.6	11	0	426.54	21.66	33000
C(+39.99)QLEINFNTLQTK	Pyro-carbamidomethyl	34.4	1590.77	13	2.7	796.395	71.87	29600
C(+58.01)QLEINFNTLQTK	Carboxymethyl	25.21	1608.78	13	-1.2	805.397	59.32				16400
FDDPGLM(+15.99)L	Oxidation (M)	35.32	922.411	8	-0.1	923.418	60.87		39350
Q(-17.03)ELLEALTK	Pyro-glu from Q	28.5	1026.56	9	0.9	1027.57	70.94		20100
Q(-17.03)IILEKEETEELKR	Pyro-glu from Q	32.71	1739.93	14	2.5	580.986	45.75	24900
C(+58.01)LYASVLTAQPR	Carboxymethyl	28.08	1378.69	12	0.1	690.353	52.87				37600
ETVSEESNVLC(+58.01)LSK	Carboxymethyl	20.45	1594.74	14	-0.5	798.377	45.68				21600
GHVFEESQVAGTPM(+15.99)	Oxidation (M)	49.96	1503.67	14	0.1	752.841	35.9	113000
HVFEESQVAGTPM(+15.99)	Oxidation (M)	22.3	1446.64	13	0.6	724.33	35.24	35800
IM(+15.99)GPNYTPGKK	Oxidation (M)	29.47	1220.62	11	-1.9	407.881	21.59	109000
IM(+15.99)IDPVLGTV	Oxidation (M)	36.66	1072.58	10	-0.1	1073.59	67.04				23100
NM(+15.99)SVIAHVDHGK	Oxidation (M)	46.01	1322.64	12	0.4	441.887	18.95	237000
TGTITTFEHAHNM(+15.99)R	Oxidation (M)	27.24	1630.75	14	-0.3	408.695	22.68	49300
KADLEM(+15.99)QIESL	Oxidation (M)	19.99	1291.63	11	0.7	646.824	53.3			155000
RNVSTGDVNVEM(+15.99)N	Oxidation (M)	22.58	1449.65	13	0.6	725.834	25.62	13945
EVSTNTAM(+15.99)IQTSK	Oxidation (M)	45.84	1424.68	13	0.4	713.348	21.59		269000
FAM(+15.99)EPEEFDSDTLR	Oxidation (M)	38.22	1701.72	14	1.6	851.868	47		197000
FDSIVM(+15.99)DPK	Oxidation (M)	33.45	1066.5	9	0.3	534.258	35.21	52750
M(+15.99)DATANDVPSDR	Oxidation (M)	45.96	1306.55	12	-1.4	654.279	20.65	262000
M(+15.99)DATANDVPSDRYK	Oxidation (M)	39.62	1597.7	14	0.7	533.576	23.35	65100
Q(-17.03)LEPVYNSLAK	Pyro-glu from Q	40.47	1243.64	11	0.6	622.83	60.18		13550
DLISHDEM(+15.99)FSDIYK	Oxidation (M)	41.03	1727.77	14	0.2	576.931	51.86			41200
VKPFM(+15.99)TGAAEQIK	Oxidation (M)	34.21	1434.75	13	0.4	479.259	26.25				113000
DGETLEELM(+15.99)K	Oxidation (M)	32.4	1179.53	10	0.1	590.774	36.57		211500
M(+15.99)INLSVPDTIDER	Oxidation (M)	48.01	1517.74	13	0.5	759.877	50.88		259000
Q(-17.03)FVTPADVVSGNPK	Pyro-glu from Q	35.42	1440.72	14	-1	721.369	61.88		21100
VVPEM(+15.99)TEILK	Oxidation (M)	20.66	1173.63	10	-0.6	587.823	35.31		174000
M(+42.01)(+15.99)NGDQNSDVYAQEK	Acetylation (N-term); Oxidation (M)	46.15	1655.67	14	0.8	828.845	28.54		64700
C(+114.04)CSGAIIVLTK	Ubiquitin	42.51	1220.63	11	0.8	611.321	43.19	48600
CC(+114.04)SGAIIVLTK	Ubiquitin	39.52	1220.63	11	-0.1	611.32	42.02	18300
C(+39.99)SGAIIVLTK	Pyro-carbamidomethyl	19.8	1043.57	10	0.2	522.792	62.09		11500
KGDVVIVLTG(-.98)	Amidation	20.73	998.612	10	0	500.313	41.59			92600
C(+39.99)DENILWLDYK	Pyro-carbamidomethyl	30.47	1450.64	11	-0.6	726.329	80.76	5700
TLDNAYM(+15.99)EK	Oxidation (M)	26.52	1099.49	9	0.8	550.75	23.64	121000
LLHVTDTGVGM(+15.99)TR	Oxidation (M)	39.22	1414.72	13	0.7	472.582	31.68	123000
EIM(+15.99)DAAEDYAK	Oxidation (M)	27.47	1270.54	11	0.5	636.277	30.01		99800
A(+42.01)DDAGAAGGPGGPG	Acetylation (Protein N-term)	39.31	1110.46	14	0.7	556.237	35.89	9750
SQEM(+15.99)VHLVNK	Oxidation (M)	24.51	1199.6	10	1.6	400.873	20.84	46700
FVEAGAM(+15.99)AVR	Oxidation (M)	27.05	1065.53	10	0.9	533.772	28.15	24300
M(+42.01)(+15.99)EGPLSVFGDR	Acetylation (Protein N-term); Oxidation (M)	32.43	1264.58	11	-0.1	633.295	67.04		36900
T(+71.04)NDGATILK	Propionamide (K X@N-term)	22.14	1002.53	9	0.2	502.275	26.73	14600
ELLPVLISAM(+15.99)K	Oxidation (M)	26.04	1228.71	11	-0.1	615.362	58.39		25400
LGQ(+15.00)MTDQVADLR	Deamidation followed by a methylation	24.57	1360.67	12	-5.6	681.336	34.68	90300
LGQM(+15.99)TDQVADLR	Oxidation (M)	46.12	1361.66	12	0.4	681.838	32.9		372000
M(+15.99)TGLVDEAIDTK	Oxidation (M)	40.59	1307.63	12	0.6	654.822	38.42		238000
Q(-17.03)VATALQNLQTK	Pyro-glu from Q	27.53	1296.7	12	0.1	649.359	55.74		19300
M(+42.01)VKLAKAGKNQGD	Acetylation (Protein N-term)	43.29	1400.74	13	0.7	467.923	37.33					204500
C(+362.14)AEAGQGDVSIGIK	Nucleophilic addtion to cytopiloyne	26.66	1708.79	14	-2.2	855.399	54.41	0
YDNM(+15.99)HIPGSPLQF	Oxidation (M)	33.86	1533.69	13	-0.4	767.853	56.26		86400
YTPM(+15.99)APGSYLISIK	Oxidation (M)	29.99	1555.8	14	0.8	778.906	55.07		67700
TVTVGQACNPS(+114.04)ACR	Ubiquitin	27.92	1519.69	14	0.8	760.851	26.42	55800
A(+42.01)EELVLER	Acetylation (Protein N-term)	34.51	999.524	8	0.6	500.769	56.13		626500
C(+58.01)DLELETNGR	Carboxymethyl	35.54	1206.52	10	0.9	604.267	36.34		188000
SEGTYC(+114.04)CGPVPVR	Ubiquitin	40.69	1480.64	13	-0.4	741.329	32.17		457000
ESGVDIAAGNM(+15.99)LVK	Oxidation (M)	36.71	1418.71	14	1.6	710.362	42.46	38500
A(+42.01)TAEVLNIGKKL	Acetylation (Protein N-term)	23.14	1297.76	12	-0.3	649.887	59.07				16700
SFETTEESLRN(+.98)	Deamidation (NQ)	25.56	1312.58	11	0.4	657.297	37.29	5830
GGIK(+14.96)EDTEEHHLR	Alpha-amino adipic acid	28.13	1534.7	13	0.1	512.574	26.91	15000
GIK(+14.96)EDTEEHHLR	Alpha-amino adipic acid	19.98	1477.68	12	-0.4	493.567	26.46	11700
GM(+15.99)GPGTPAGYGR	Oxidation (M)	20.28	1135.51	12	0.1	568.761	25.92					74800
GTAEM(+15.99)SSILEER	Oxidation (M)	39.72	1337.61	12	1.1	669.815	33.27	44000
IHQIEYAM(+15.99)EAVK	Oxidation (M)	32.29	1446.72	12	1.5	483.247	28.1				60500
VFQVEYAM(+15.99)K	Oxidation (M)	27.66	1129.55	9	1.5	565.782	34.77				42200
Q(-17.03)QELEEQTRR	Pyro-glu from Q	38.88	1298.62	10	0.4	650.318	27.34	144500
Q(-17.03)LFDQVVK	Pyro-glu from Q	22.88	958.512	8	1.5	959.521	60.69		38550
S(+42.01)DFDEFER	Acetylation (Protein N-term)	32.77	1085.43	8	0.8	1086.44	53.95		20000
VTNLLM(+15.99)LK	Oxidation (M)	23.09	946.552	8	0.2	474.283	42.81			18600
M(+42.01)DGIVPDIAVGTK	Acetylation (Protein N-term)	26.84	1356.7	13	-0.5	679.355	90.17					7930
A(+42.01)AGTLYTYPENWR	Acetylation (Protein N-term)	33.16	1582.74	13	-0.4	792.378	65.68		14900
Q(-17.03)ATENAKEEVR	Pyro-glu from Q	49.9	1256.6	11	1.1	629.308	19.91	60300
M(+42.01)(+15.99)EKTELIQK	Acetylation (Protein N-term); Oxidation (M)	22.1	1176.61	9	0.3	589.31	27.09	67800
EQFLDGDGW(+31.99)TSR	Dihydroxy	25.24	1441.61	12	0.3	721.813	37.82		133000
M(+15.99)LLSVPLLLG	Oxidation (M)	26.05	1070.64	10	0.3	536.328	85.41			51995
Q(-17.03)PVLSQTEAR	Pyro-glu from Q	25.4	1110.57	10	0.2	556.291	38.62		113000
Q(+15.00)SFAIGGSGSSY	Deamidation followed by a methylation	23.82	1174.51	12	1.9	1175.52	42.61		44300
NDLSPTTVM(+15.99)SEGAR	Oxidation (M)	27.57	1492.68	14	0.4	747.349	29.53		1241500
ALASVIM(+15.99)GL	Oxidation (M)	20.98	889.494	9	0.1	445.755	65.34				1370000
M(+42.01)(+15.99)EQLSSANTR	Acetylation (Protein N-term); Oxidation (M)	26.96	1193.53	10	-0.2	597.774	27.45		150000
FEGVDPQTTSM(+15.99)R	Oxidation (M)	22.65	1382.61	12	-0.2	692.314	29.38		203000
TGM(+15.99)ILLAGEITSR	Oxidation (M)	20.81	1376.73	13	0	689.374	48.48			41500
TQVTVQYM(+15.99)QDR	Oxidation (M)	22.63	1383.65	11	1.6	692.831	26.01				0
M(+42.01)(+15.99)DKSELVQK	Acetylation (Protein N-term); Oxidation (M)	41.8	1134.56	9	0.6	568.287	22.33	279000
T(+42.01)M(+15.99)DKSELVQK	Acetylation (Protein N-term); Oxidation (M)	36.08	1235.61	10	0.7	618.811	23.63	54600
DCEEC(+114.04)IQLEPTFIK	Ubiquitin	25.41	1780.8	14	0.9	891.409	59.8		44600
LM(+15.99)DVGLIAIR	Oxidation (M)	26.57	1115.64	10	-0.2	558.826	52.34			47000
M(+42.01)(+15.99)EQVNELK	Acetylation (Protein N-term); Oxidation (M)	26.93	1047.49	8	1.7	524.754	33.91		85500
M(+42.01)(+15.99)EQVNELKEK	Acetylation (Protein N-term); Oxidation (M)	46.15	1304.63	10	2.8	653.323	28.07		778000
AGK(+70.04)DGYNYTLSK	Crotonaldehyde	23.75	1385.68	12	0.9	693.849	35.48	29500
FLSFM(+15.99)NTELAAFTK	Oxidation (M)	47.04	1634.8	14	-3.7	818.405	68.88	96500
FM(+15.99)NTELAAFTK	Oxidation (M)	27.89	1287.62	11	0.1	644.816	46.52		81500
TEFLSFM(+15.99)NTEL	Oxidation (M)	27.54	1346.61	11	0.7	674.311	71.7		25200
TEFLSFM(+15.99)NTELAAF	Oxidation (M)	25.87	1635.75	14	0.1	818.882	83.35		27300
SPQNQYPAELM(+15.99)R	Oxidation (M)	26.33	1448.67	12	1.2	725.344	31.04		129000
VVAN(+.98)SKESYELR	Deamidation (NQ)	40.01	1394.7	12	1.4	465.909	27.53	13200
A(+42.01)QQAADKY	Acetylation (Protein N-term)	42.73	935.435	8	1.6	936.443	28.96	126000
EM(+15.99)EAELEDERK	Oxidation (M)	28.5	1393.6	11	1.5	465.542	19.23	248000
HEAM(+15.99)ITDLEER	Oxidation (M)	43.34	1358.61	11	1.4	680.315	30.72	98300
IATLHAQVADM(+15.99)K	Oxidation (M)	36.23	1312.68	12	0.3	438.568	14.78	141000
IPEEEQM(+15.99)GLLR	Oxidation (M)	27.56	1329.66	11	-0.7	665.837	36.17		443000
IYSEEIVEM(+15.99)YK	Oxidation (M)	33.36	1418.66	11	0.1	710.339	46.4	155000
KLEEEQII(-.98)	Amidation	19.54	999.56	8	0.7	500.788	35.71				39400
LEDATETADAM(+15.99)NR	Oxidation (M)	34.48	1451.62	13	0.9	726.818	14.77	136000
LPIYSEEIVEM(+15.99)YK	Oxidation (M)	39.97	1628.8	13	0.4	815.408	56.61		153000
NKHEAM(+15.99)ITDLEER	Oxidation (M)	43.76	1600.75	13	1	534.592	25.42	257500
QIATLHAQVADM(+15.99)K	Oxidation (M)	21.31	1440.74	13	-0.9	481.253	26.13	152000
Q(-17.03)IATLHAQVADMK	Pyro-glu from Q	42.69	1407.72	13	-0.2	704.866	70.59					22550
Q(-17.03)VEDEKNSFR	Pyro-glu from Q	34.41	1233.56	10	1.1	617.789	36.71					24500
RQQQLT(+79.97)AMK	Phosphorylation (STY)	21.44	1182.56	9	1.6	592.287	38.63	133000
L(+225.09)QANPILEAFGNAK	Iminobiotinylation	22.17	1709.89	14	4.3	855.957	89.57		60100
SLN(+.98)DSATEV	Deamidation (NQ)	21.36	935.408	9	-0.8	936.415	35.17				114000
CPNPT(-2.02)CENMNFSWR	2-amino-3-oxo-butanoic_acid	23.6	1695.66	14	2.9	848.839	79.44					57300
A(+42.01)QKGQLSDDEKF	Acetylation (Protein N-term)	52.41	1406.67	12	0.7	704.342	36.2	232000
A(+42.01)QKGQLSDDEKFL	Acetylation (Protein N-term)	20.51	1519.75	13	-0.5	760.883	48.84	18200
EQEVTVLK(+43.99)	Carboxylation (DKW)	22.51	988.508	8	-0.9	989.514	45.17		96900
M(+15.99)INTDLSR	Oxidation (M)	27.38	964.465	8	0.5	483.24	25.66	45900
M(+15.99)EM(+15.99)INVSGYVAQEK	Oxidation (M)	52.7	1629.74	14	1.2	815.877	42.57	0
A(+42.01)DLDKLNIDSIIQR	Acetylation (Protein N-term)	43.96	1654.89	14	-1	828.451	68.99		18000
NVEAM(+15.99)NFADIER	Oxidation (M)	28.91	1423.64	12	0.8	712.828	40.4		121500
DDGLFSGDPN(-.98)	Amidation	21.79	1034.43	10	1	518.223	49.45		47300
IQASTM(+15.99)AFK	Oxidation (M)	23.06	1011.51	9	0.7	506.761	23.88				406000
M(+15.99)NLGGLAVARDDGL	Oxidation (M)	29.16	1416.7	14	0.2	709.359	50.18				229000
Q(-17.03)MEQISQFLQAAER	Pyro-glu from Q	43.99	1660.79	14	0.9	831.402	87.25		7330
RVQN(+.98)ITQVGSVTK	Deamidation (NQ)	22.74	1429.79	13	0.8	477.604	30.13	5210
SPSQIGAFVLM(+15.99)K	Oxidation (M)	30.39	1292.68	12	0.5	647.347	49.65		47300
M(+15.99)TDPIRILV	Oxidation (M)	31.18	1072.6	9	-0.4	537.305	79.49					71300
T(+114.04)DLVEYSI	Ubiquitin	19.88	1052.5	8	1.6	1053.51	72.83					15100
Q(+.98)VEIVTDG	Deamidation (NQ)	21.02	860.413	8	0.7	861.421	37.02				223000
VSDATGQM(+15.99)NLTK	Oxidation (M)	34.27	1279.61	12	0.1	640.811	20.19	105000
EM(+15.99)DRETLIDVAR	Oxidation (M)	20.83	1462.71	12	0.5	488.577	33.93				86100
Q(-17.03)ADLYISEGLHPR	Pyro-glu from Q	31.16	1480.73	13	-0.1	741.373	53.43			19900
M(+15.99)VVPAALK	Oxidation (M)	24.56	843.489	8	-0.8	422.751	29.32	185000
AGSATLSM(+15.99)AYAGAR	Oxidation (M)	25.94	1341.63	14	2.8	671.827	29.81		212000
FVFSLVDAM(+15.99)NGK	Oxidation (M)	26.88	1342.66	12	-0.7	672.336	56.99		0
M(+15.99)ISDAIPELK	Oxidation (M)	24.01	1131.58	10	-1.2	566.799	64.75					26000
Q(-17.03)EAGTEVVK	Pyro-glu from Q	29.64	942.466	9	0.8	943.474	27.74		60100
DLVLKRC(+31.99)LLH	Dihydroxy	19.81	1240.7	10	0.6	414.573	48.47			12100
Q(-17.03)DLTTLDVTK	Pyro-glu from Q	25.14	1115.57	10	1.2	558.793	54.4		34900
IM(+15.99)YTVFEHTFHVR	Oxidation (M)	46	1694.82	13	-0.7	424.713	46.77			47000
M(+42.01)(+15.99)DGAGAEEVLAPLR	Acetylation (N-term); Oxidation (M)	53.14	1485.71	14	0.6	743.864	61.12		33200
REPT(+79.97)PVLGSGAAA	Phosphorylation (STY)	24.19	1304.61	13	0.6	653.314	35.44		160000
SPNSYFM(+15.99)DVK	Oxidation (M)	33.23	1202.53	10	0.9	602.272	35.42		141000
Q(-17.03)LNIELEAAHH	Pyro-glu from Q	36.98	1256.61	11	1	629.315	52.36	61350
M(+42.01)(+15.99)EEIGILVEK	Acetylation (Protein N-term); Oxidation (M)	39.94	1217.62	10	-0.5	609.818	61.5		25300
ISSM(+15.99)VVM(+15.99)ENVGQQK	Oxidation (M)	19.52	1580.75	14	-0.4	791.384	28.17		75700
S(+42.01)AHLQWMVVR	Acetylation (Protein N-term)	33.5	1267.65	10	1	634.833	81.28					91400
A(+42.01)DLEEQLSDEEKVR	Acetylation (Protein N-term)	44.64	1701.81	14	0.2	851.91	53.38	28600
A(+42.01)TANGAVENGQPDR	Acetylation (Protein N-term)	44.78	1440.66	14	0.5	721.337	26.16		281000
Q(-17.03)QHVIETLIGKK	Pyro-glu from Q	34.39	1375.78	12	-0.9	459.601	46.24			58500
EQVYDAM(+15.99)GEKEEAK	Oxidation (M)	25.78	1641.72	14	-1.6	548.246	19.77	65000
ELAM(+15.99)PGEDLK	Oxidation (M)	24.04	1117.53	10	0.5	559.774	29.66		507000
H(+28.03)VNVGTIGHVDHGK	Ethylation	22.05	1496.78	14	-0.7	375.203	24.16	39400
KAEEIANEM(+15.99)IEAAK	Oxidation (M)	47.74	1561.77	14	1.5	521.597	26.8	95550
M(+42.01)(+15.99)DSTLTASEIR	Acetylation (Protein N-term); Oxidation (M)	31.05	1280.59	11	0.1	641.303	42.96		61600
FGIQAQM(+15.99)VTTDFQK	Oxidation (M)	43.97	1628.79	14	0.2	815.401	49.55	0
LGASNS(+79.97)PGQPNSVK	Phosphorylation (STY)	62.07	1434.65	14	-0.1	718.332	24.14	33200
DM(+15.99)LEAGILDTYLGK	Oxidation (M)	40.77	1553.76	14	-1.3	777.889	68.3		20050
AGDLLEDS(+79.97)PKRPK	Phosphorylation (STY)	35	1504.73	13	0.4	502.584	25.37	467000
IDEM(+15.99)PEAAVK	Oxidation (M)	23.22	1117.53	10	0.7	559.774	24.37		542000
A(+42.01)QADIALIGL	Acetylation (Protein N-term)	27.16	1025.58	10	-0.8	1026.58	94.69		9450
S(+42.01)TNENANTPAAR	Acetylation (Protein N-term)	35.75	1286.59	12	0.2	644.3	20.45		14800
ELQEM(+15.99)DKDDESLIK	Oxidation (M)	34.03	1707.79	14	0.9	570.27	30.59		811000
HSTLDFM(+15.99)LGAK	Oxidation (M)	25.26	1234.6	11	1	618.309	36.05				33700
A(+42.01)DFDDRVSDEEKVR	Acetylation (Protein N-term)	37.54	1721.79	14	0.8	574.936	53.12					47900
VSDEM(+15.99)VVELIEK	Oxidation (M)	34.22	1405.7	12	-2.4	703.856	56.14	42600
EAEAM(+15.99)ALLAEAER	Oxidation (M)	33.89	1418.67	13	0.9	710.343	49.07		91700
EM(+15.99)VELPLRHPALFK	Oxidation (M)	36.14	1694.92	14	1.3	424.737	44.95			45700
T(+42.01)EADVNPK	Acetylation (Protein N-term)	33.42	914.434	8	-2	458.224	25.65	9850
Q(-17.03)HEADADLINAGK	Pyro-glu from Q	47.45	1363.64	13	1.6	682.827	36.54	81000
ASFENNCEIGC(+114.04)FAK	Ubiquitin	21.1	1645.69	14	0.6	823.851	43				32300
LNEAQ(+.98)PSTIATSM(+15.99)R	Deamidation (NQ); Oxidation (M)	24.83	1534.73	14	0.8	768.373	30.15		151000
A(+42.01)EYDLTTR	Acetylation (Protein N-term)	38.97	1009.47	8	0.5	505.743	42.62		70800
EGNGTVM(+15.99)GAEIR	Oxidation (M)	41.52	1248.58	12	1.6	625.297	24.25	95600
D(+42.01)DDIAALVVD	Acetylation (Protein N-term)	33.58	1086.51	10	0.2	544.261	87.12		30300
D(+42.01)DDIAALVVDNG	Acetylation (Protein N-term)	41.28	1257.57	12	0	629.793	86.04		80600
DFTVSAM(+15.99)HGDM(+15.99)DQK	Oxidation (M)	36.47	1612.65	14	0.3	538.557	25.3	401000
KGVAINM(+15.99)VTEEDKR	Oxidation (M)	51.61	1604.82	14	0.7	402.212	21.77	246450
VLDEADEM(+15.99)LSR	Oxidation (M)	27.81	1292.59	11	0.7	647.304	32.03		480500
Q(-17.03)TESTSFLEK	Pyro-glu from Q	27.37	1151.53	10	0.4	576.775	44.81		349000
A(+42.01)GLPRRIIKETQRL	Acetylation (Protein N-term)	29.62	1692.02	14	-0.3	424.011	43.88			66300
G(+27.99)TGYTKLGY	Formylation (Protein N-term)	20.59	986.471	9	-0.2	494.243	38.88				60800
DLM(+15.99)VGDEASELR	Oxidation (M)	30.55	1349.61	12	1	675.815	42.83		126000
AN(-17.03)GTTVHVGIHPSK	Ammonia-loss (N)	27.97	1399.72	14	0.5	467.581	24.27				33800
M(+42.01)(+15.99)EALILEPSLYTVK	Acetylation (Protein N-term); Oxidation (M)	35.61	1663.87	14	0.2	832.945	76.37		11400
AEDM(+15.99)EEEQAFKR	Oxidation (M)	41.09	1497.64	12	0.3	749.828	23.65	552000
RPAEDM(+15.99)EEEQAFKR	Oxidation (M)	26.4	1750.79	14	0.4	584.606	22.15	20700
RPAEDM(+31.99)EEEQAFKR	Sulphone	25.1	1766.79	14	0.7	589.937	22.91	6650
V(+71.04)FPSEIVGK	Propionamide (K X@N-term)	26.91	1045.58	9	0.3	523.798	44.36			66500
IAELM(+15.99)PGASGAEVK	Oxidation (M)	20.25	1387.7	14	1.1	694.859	32.43		211000
IC(+114.04)CDILDVLDK	Ubiquitin	20.34	1362.65	11	-0.6	682.333	63.97		13400
ICC(+114.04)DILDVLDK	Ubiquitin	31.87	1362.65	11	-1.3	682.333	63.85		20700
VITIM(+15.99)QNPR	Oxidation (M)	25.79	1086.59	9	-0.4	544.3	27.57	307000
A(+42.01)DIQTERAYQKQPT	Acetylation (Protein N-term)	25.18	1689.83	14	-0.1	845.923	33.41	45600
RILS(+79.97)GVVTK	Phosphorylation (STY)	25.19	1051.58	9	0	526.797	34			51500
SDK(+42.01)PDM(+15.99)AEIEK	Acetylation (K); Oxidation (M)	30.58	1319.59	11	0.5	660.803	23.2	743000
SDK(+42.01)PDM(+15.99)AEIEKF	Acetylation (K); Oxidation (M)	32.6	1466.66	12	0.4	734.337	42.26			284000
S(+42.01)DKPDMAEIEKFDK	Acetylation (Protein N-term)	47.8	1693.79	14	0.8	565.603	46.22	71650
SDKPDM(+15.99)AEIEKFDK	Oxidation (M)	34.13	1667.77	14	0.2	556.931	27.22		245000
FPLTTESAM(+15.99)K	Oxidation (M)	30.29	1139.55	10	0.1	570.784	33.43	506000
VTAM(+15.99)DVVYALK	Oxidation (M)	41.42	1224.64	11	0.7	613.329	53.19	14400
M(+119.04)GIMNSFVNDIFER	Pyridylacetyl	27.43	1790.81	14	-8	896.406	67.24	59400
M(+15.99)NSFVNDIFER	Oxidation (M)	44.54	1386.62	11	1	694.32	59	112850
PEPAK(+42.01)SAPAPK	Acetylation (K)	25.76	1133.61	11	0.8	567.812	20.53		46400
VEFM(+15.99)DDTSR	Oxidation (M)	30.75	1114.46	9	0.5	558.238	26.21	282000
S(+42.01)ELEQLRQEAEQLR	Acetylation (Protein N-term)	37.62	1769.89	14	0.1	885.953	64.43		16700
SEIEYYAM(+15.99)LAK	Oxidation (M)	22.12	1332.63	11	1.4	667.322	50.25	39500
S(+42.01)SKVSRDTLYE	Acetylation (Protein N-term)	21.72	1325.65	11	0.3	663.831	42.68					152000
KEGM(+15.99)NIVEAM(+15.99)ER	Oxidation (M)	22.1	1437.66	12	-1.1	480.226	21.21	181000
GWEEGVAQM(+15.99)SVGQR	Oxidation (M)	26.85	1548.7	14	-1.9	775.355	38.94	87700
Q(-17.03)DRDQIYR	Pyro-glu from Q	33.1	1075.5	8	1.6	538.76	25.81	65700
RRS(+79.97)PS(+79.97)PYYSR	Phosphorylation (STY)	32.33	1427.57	10	1	476.866	19.51	186000
DIC(+58.01)NDVLSLLEK	Carboxymethyl	36.91	1418.7	12	0.3	710.356	86.4		11955
M(+42.01)(+15.99)DKNELVQK	Acetylation (Protein N-term); Oxidation (M)	39.37	1161.57	9	0.5	581.793	22.29	279750
DSTLIM(+15.99)QLL	Oxidation (M)	23.89	1048.55	9	-0.7	525.281	79.77		35300
M(+15.99)GESDDSILR	Oxidation (M)	31.44	1137.5	10	0.5	569.756	30.36	133500
RM(+15.99)GESDDSILR	Oxidation (M)	32.45	1293.6	11	0.8	432.207	14.83	24600
E(+42.01)EEIAALVID	Acetylation (Protein N-term)	32.14	1142.57	10	0.4	572.293	93.79		10100
E(+42.01)EEIAALVIDN	Acetylation (Protein N-term)	29.62	1256.61	11	-0.7	629.314	92.26		7390
E(+42.01)EEIAALVIDNG	Acetylation (Protein N-term)	39.38	1313.63	12	1.1	657.826	93.79		63950
E(+42.01)EEIAALVIDNGSG	Acetylation (Protein N-term)	45.94	1457.69	14	0.5	729.852	91.54		16550
C(+39.99)PEALFQPSF	Pyro-carbamidomethyl	29.88	1177.51	10	-0.4	589.763	95.15		12500
C(+58.01)PEALFQPSFL	Carboxymethyl	32.61	1308.61	11	0.6	1309.61	85.45		590500
C(+47.98)PEALFQPSFL	Cysteine oxidation to cysteic acid	22.59	1298.59	11	0.5	650.3	95.24		14800
C(+39.99)PEALFQPSFL	Pyro-carbamidomethyl	32.46	1290.6	11	1.1	646.306	101.14		251000
GTTM(+15.99)YPGIADR	Oxidation (M)	25.71	1196.55	11	1	599.283	29.89		646000
HQGVM(+15.99)VGM(+15.99)GQK	Oxidation (M)	28.05	1202.55	11	-0.1	401.858	15.17	72100
YPIEHGIVTNW(+31.99)	Dihydroxy	31.72	1359.65	11	0	680.83	43.26		29200
LSGGTTM(+15.99)YPGIADR	Oxidation (M)	45.68	1453.69	14	-0.1	727.851	34.29		275000
HQGVM(+15.99)VGMGQK	Oxidation (M)	45.91	1186.56	11	-1.4	396.526	19.37	97600
EITALAPSTM(-48.00)	Homoserine lactone	21.44	984.513	10	1.6	985.522	42.37		41500
GGTTM(+15.99)YPGIADR	Oxidation (M)	27.19	1253.57	12	0.3	627.793	29.9		273000
ITALAPSTM(+15.99)K	Oxidation (M)	30.68	1047.56	10	0.8	524.789	26.93	159000
GIVM(+15.99)DSGDGVTH	Oxidation (M)	24.85	1202.52	12	-0.6	602.269	27.78	33600
TGIVM(+15.99)DSGDGVTH	Oxidation (M)	30.82	1303.57	13	0.3	652.793	27.19		181000
ADK(+42.01)PDMGEIASFDK	Acetylation (K)	48.29	1564.71	14	1	783.362	51.93	65200
ADK(+42.01)PDM(+15.99)GEIASFDK	Acetylation (K); Oxidation (M)	34.42	1580.7	14	-0.6	791.358	40.75				44000
A(+42.01)DKPDMGEIASFDK	Acetylation (Protein N-term)	40.01	1564.71	14	-0.3	783.361	50.25		42600
ADKPDM(+15.99)GEIASFDK	Oxidation (M)	43.1	1538.69	14	-0.2	513.905	30.43		101000
C(+42.01)PETLFQPSFI	Acetylation (N-term)	26.42	1322.62	11	-0.9	662.317	88.3		15000
CPE(+43.99)TLFQPSFI	Carboxylation (E)	30.63	1324.6	11	0.3	663.308	89.89		50200
IEHGIITNWDDM(+15.99)EK	Oxidation (M)	43.42	1715.78	14	1.7	572.936	38.62	456000
YPIEHGIITNW(+31.99)	Dihydroxy	22.84	1373.66	11	0.9	687.839	43.54		142000
VETGVLKPGM(+15.99)VVTF	Oxidation (M)	41.31	1491.8	14	0.1	746.908	54.11		89600
GSFK(+28.03)YAWVLDKLK	Dimethylation(KR)	24.58	1581.89	13	0.8	528.305	55.62				239000
TIEKFEKEAAEM(+31.99)GK	Sulphone	39.23	1641.79	14	-3.6	548.269	29.8	16200
GGTGSGFTSLLM(+15.99)ER	Oxidation (M)	28.04	1427.67	14	0.3	714.843	53.54	25200
TVPELTQQM(+15.99)FDAK	Oxidation (M)	32.19	1522.73	13	1.1	762.375	41.5		152500
VLVDLEPGTM(+15.99)DSVR	Oxidation (M)	28.42	1545.77	14	2	773.894	46.76		895000
GVAN(+.98)ALAH	Deamidation (NQ)	21.29	752.382	8	-0.4	377.198	35.48					24100
VVAGVAN(+.98)A	Deamidation (NQ)	25.84	700.375	8	0.4	701.383	29.37	34400
VVAGVAN(+.98)AL	Deamidation (NQ)	23.7	813.46	9	0.6	814.467	67.93					18300
GAEALERM(+15.99)F	Oxidation (M)	20.69	1038.48	9	0.2	520.248	38.96			14200
LRVDPVNFKLLSHC(+210.20)	Myristoylation	36.74	1850.09	14	-3.5	463.527	61.29			19800
LIEEVM(+15.99)IGEDK	Oxidation (M)	22.29	1290.64	11	-0.5	646.326	40.79		50600
ISADSAIM(+15.99)NPASK	Oxidation (M)	32.43	1319.64	13	0.3	660.827	29.42		226000
YNILGTNTIM(+15.99)DK	Oxidation (M)	41.89	1397.69	12	0.3	699.851	45.99	78200
A(+42.01)DM(+15.99)QNLVER	Acetylation (Protein N-term); Oxidation (M)	30.06	1132.52	9	-0.1	567.266	34.34		441500
YLEEIATQM(+15.99)R	Oxidation (M)	26.71	1268.61	10	0.9	635.311	37.07	111000
EGTGTEM(+15.99)PM(+15.99)IGDR	Oxidation (M)	31.48	1424.59	13	0.2	713.303	24.54		778000
HLK(+42.01)LLPGK	Acetylation (K)	26.34	946.596	8	1	474.306	34.83			10600
DITEEIM(+15.99)SGAR	Oxidation (M)	21.71	1236.57	11	0.2	619.29	40.4		24100
LEM(+15.99)ILNKPGLK	Oxidation (M)	24.43	1270.73	11	-0.6	424.584	31.84		138000
IGYNPATVP(+21.98)	Sodium adduct	19.95	952.463	9	4	953.474	46.18			24300
Q(-17.03)LVHELDEAEYR	Pyro-glu from Q	39.9	1483.69	12	1.1	742.855	52.35	55850
Q(-17.03)PAIISQLDPVNER	Pyro-glu from Q	31.01	1561.81	14	0	781.912	69.69		12900
ADK(+42.01)EAAFDDAVEER	Acetylation (K)	39.52	1606.71	14	0.4	804.363	44.72	60300
A(+42.01)DKEAAFDDAVEER	Acetylation (Protein N-term)	53.35	1606.71	14	1.5	804.364	42.47		202000
IEGEM(+15.99)QVPDVDIR	Oxidation (M)	35.87	1515.72	13	0.9	758.87	42.22		86500
VDIDAPDVDVHGPD(-.98)	Amidation	28.06	1461.67	14	0.7	731.845	44.36		81200
KELIINEILVM(+15.99)K	Oxidation (M)	33.87	1457.85	12	-0.3	486.958	51.03			35800
SDNVLLGM(+15.99)EGSVK	Oxidation (M)	31.61	1363.67	13	-0.1	682.84	36.66		159000
DK(+28.03)LLTDDGNKWLY	Dimethylation(KR)	19.59	1607.82	13	-1.2	804.916	48.52		988000
Q(-17.03)AGEVTYADAHK	Pyro-glu from Q	36.07	1271.58	12	1.1	636.797	27.72		102000
SGEGEVSGLM(+15.99)R	Oxidation (M)	33.12	1136.51	11	-3.6	569.262	25.84	124000
M(+42.01)(+15.99)EKPSPLLVGR	Acetylation (Protein N-term); Oxidation (M)	40.11	1283.69	11	0.3	642.853	37.73		235000
DPSQIDNNEPYM(+15.99)K	Oxidation (M)	39.41	1565.67	13	1.5	783.842	28.18		164000
YEALKEPM(+15.99)VAR	Oxidation (M)	20.58	1321.67	11	-0.8	441.564	28		33700
YSAPPGDPLSTN(+.98)Y	Deamidation (NQ)	50.38	1381.6	13	0.5	691.809	54.13		222000
NPDDITNEEYGEFC(+210.20)	Myristoylation	27.51	1854.82	14	-9.6	928.41	51.35	213000
AM(+15.99)LERLLSL	Oxidation (M)	21.56	1060.6	9	0.4	531.305	59.03				82800
Q(-17.03)QSELQSQVR	Pyro-glu from Q	31.61	1184.58	10	1.1	593.297	32.87		335000
A(+42.01)AVQAAEVK	Acetylation (Protein N-term)	30.07	927.503	9	0.5	464.759	33.5		80000
A(+42.01)DFDTYDDR	Acetylation (Protein N-term)	35.44	1158.45	9	1.3	1159.46	47.77		51900
GSNM(+15.99)DFREPTEEER	Oxidation (M)	46.78	1711.71	14	1.6	571.578	25	208500
N(+42.01)LDQAFSV	Acetylation (N-term)	22.67	934.44	8	0.8	468.227	69.05					20000
Q(-17.03)AEVEGLGK	Pyro-glu from Q	22.98	912.455	9	-0.4	913.462	38.19		42300
Q(-17.03)GHTTVDELAR	Pyro-glu from Q	39.64	1208.58	11	1.2	605.297	31.66	118000
Q(-17.03)VEEEILALK	Pyro-glu from Q	29.99	1153.62	10	0.7	577.819	68.36		29900
VRAEM(+15.99)EVLLASK	Oxidation (M)	23.89	1360.74	12	-0.7	454.586	27.81				26200
S(+42.01)GFSTEER	Acetylation (Protein N-term)	24.55	953.409	8	0.4	477.712	30.88		97000
KLLDM(+15.99)VGKVQI	Oxidation (M)	25.92	1258.73	11	0	420.584	46.42				64400
EQGDIFK(+42.01)IT	Acetylation (K)	25.18	1091.55	9	0.5	1092.56	59.96				15700
Q(-17.03)EQIEAIHKA	Pyro-glu from Q	30.52	1148.58	10	0.8	575.299	31.89		0
Q(-17.03)GIETPEDQNDLRK	Pyro-glu from Q	42.02	1624.77	14	0.7	813.393	34.19		109000
EM(+15.99)FEDTVEER	Oxidation (M)	28.16	1299.53	10	0.4	650.772	31.21		298000
C(+58.01)PEAIFQPSFL	Carboxymethyl	32.35	1308.61	11	0.6	1309.61	85.45		590500
AM(+15.99)SNLVPPVEL	Oxidation (M)	23.05	1184.61	11	0.1	593.313	64.2				1230000
LSSM(+15.99)IM(+15.99)EDTSGDYK	Oxidation (M)	33.93	1607.67	14	0.4	804.842	30.88		189000
S(+42.01)GFLEELLGEK	Acetylation (Protein N-term)	26.36	1262.64	11	-0.7	632.327	91.43		9150
EGLVM(+15.99)VEVR	Oxidation (M)	26.16	1046.54	9	0.7	524.279	36.83				14900
EVEVEVESM(+15.99)DK	Oxidation (M)	22.73	1308.58	11	0.2	655.295	27.18		150000
VM(+15.99)QVLNADAIVVK	Oxidation (M)	42.98	1414.79	13	0.8	708.401	46.55			35600
STDKFKTD(-18.01)F	Dehydration	20.73	1069.51	9	0.3	535.761	35.14		54400
GLIEELVD(+21.98)VLQIT	Sodium adduct	21.24	1462.79	13	2.3	732.404	71.06	22850
SLLQKQIM(+15.99)L	Oxidation (M)	21	1088.63	9	-0.1	545.32	48.64				82400
M(+15.99)LDMSVPAV	Oxidation (M)	20.92	977.456	9	1.5	978.465	59.11				17100
VE(+21.98)LIRVPAF	Sodium adduct	23.27	1064.6	9	3.1	533.309	82.01					16400
YIM(+15.99)EPSIFNTL	Oxidation (M)	20.29	1342.65	11	0.3	672.331	75.94				24200
GYTC(+210.20)EENSVPYQVS	Myristoylation	20.48	1784.85	14	-7.5	893.428	52.74	47400
EEM(+15.99)QSNVEVVHTYR	Oxidation (M)	42.91	1735.78	14	0.4	579.602	27.52	261000
L(+71.04)LPAIVHI	Propionamide (K X@N-term)	21.21	945.601	8	1.1	473.808	64.31				21500
Q(-17.03)SESETAGSTKY	Pyro-glu from Q	41.08	1269.54	12	0.3	635.775	27.08		121850
N(+.98)SPSLFGTEGK	Deamidation (NQ)	22.06	1136.53	11	0	569.275	48.15					11900
DGFIDLM(+15.99)ELK	Oxidation (M)	29.69	1195.58	10	0	598.797	61.63		38850
Q(-17.03)EIVSLFNAFGR	Pyro-glu from Q	47.09	1362.69	12	-2.7	682.352	88.24		20300
A(+42.01)ALTTLFK	Acetylation (Protein N-term)	26.61	905.522	8	-0.4	906.529	74.47		78750
VHIGQVIM(+15.99)SIR	Oxidation (M)	30.04	1267.71	11	0.4	423.576	39.82			113000
C(+58.01)QVFEETQIGGER	Carboxymethyl	22.69	1552.68	13	0	777.349	44.23				13100
RT(+79.97)SSPLFNK	Phosphorylation (STY)	27.92	1128.53	9	1.6	565.275	25.2	28600
TPIS(+79.97)PLKTGV	Phosphorylation (STY)	22.69	1091.56	10	2.5	546.79	67.95					88600
YLEANM(+15.99)TQSALPK	Oxidation (M)	37.31	1480.72	13	1.8	741.37	33.65		310000
A(+42.01)VAVGRPSNEELR	Acetylation (Protein N-term)	27.29	1438.75	13	1.4	720.385	35.05		178000
LM(+15.99)YPYIFHV	Oxidation (M)	34.33	1197.59	9	0.3	599.802	65.24				47700
QSN(+.98)ETALHY	Deamidation (NQ)	30.6	1062.46	9	0.5	1063.47	29.92		2960000
QSN(+.98)ETALHYF	Deamidation (NQ)	32.03	1209.53	10	0.2	605.773	48.03		1530000
Q(-17.03)PVAGSEGAQYR	Pyro-glu from Q	38.88	1244.58	12	0.3	623.297	33.28		228000
M(+42.01)(+15.99)ESQEPTESSQNGK	Acetylation (Protein N-term); Oxidation (M)	52.55	1608.66	14	1.1	805.337	19.65	186000
SLK(+42.01)LQASNVTNKND	Acetylation (K)	40.62	1572.81	14	1.1	787.413	47.91					152000
S(+42.01)LKLQASNVTNKND	Acetylation (Protein N-term)	41.17	1572.81	14	0	525.278	49.26					125050
E(+21.98)LEEKMVSL	Sodium adduct	24.5	1098.52	9	3.1	550.271	60.44					33400
I(+225.09)QANPLLEAFGNAK	Iminobiotinylation	22.43	1709.89	14	4.3	855.957	89.57		60100
Q(-17.03)HSSQDVHVVLK	Pyro-glu from Q	27.75	1358.69	12	-1.9	453.904	24.45				88400
SEM(+15.99)EVQDAELK	Oxidation (M)	43.45	1293.58	11	1.2	647.796	26.97	132100
A(+42.01)DGQVAELLLR	Acetylation (Protein N-term)	36.6	1225.67	11	0.3	613.841	73.82		12395
A(+42.01)AAAAGTATSQR	Acetylation (Protein N-term)	23.45	1116.55	12	0.4	559.284	26.44		338000
AIAVTVQEM(+15.99)VTK	Oxidation (M)	20.29	1304.7	12	-0.5	653.357	34.49				27900
ISDGMN(+.98)SSAHY	Deamidation (NQ)	24.58	1181.47	11	0.5	591.74	29.52		247000
MRN(+.98)LTSQDL	Deamidation (NQ)	20.06	1077.51	9	0.7	539.764	52.09					646000
RVAS(+79.97)PTSGVK	Phosphorylation (STY)	22.61	1080.53	10	1.2	541.274	14.85			0
V(+226.08)RDDLLGFALRECP	Biotinylation	19.93	1828.9	14	-6.9	915.449	78.29	166000
ITQGT(+79.97)PLKY	Phosphorylation (STY)	38.46	1099.53	9	0.6	550.773	36.05		541000
ESNTAGM(+15.99)DIFAK	Oxidation (M)	37.74	1298.58	12	0	650.298	34.52	139000
NTLYLQM(+15.99)NSLR	Oxidation (M)	19.5	1367.69	11	-0.6	684.85	39.82			83400
M(+42.01)(+15.99)NGPEDLPK	Acetylation (N-term); Oxidation (M)	35.58	1057.47	9	0.6	529.745	34.39		374500
M(+15.99)LDQTLLDLNEM(+15.99)	Oxidation (M)	39.23	1466.66	12	0.9	734.34	64.24		180000
Q(-17.03)ENGASVILR	Pyro-glu from Q	32.21	1068.56	10	1.2	1069.56	45.06		45000
YEQM(+15.99)NGPVAGASR	Oxidation (M)	39.4	1394.62	13	0.9	698.32	20.42		29300
A(+42.01)ALTRDPQFQK	Acetylation (N-term)	43.87	1315.69	11	1.6	658.852	37.23		86900
ELDELM(+15.99)ASLSDFK	Oxidation (M)	28.47	1512.7	13	2.2	757.36	60.94		15100
A(+42.01)EVEETLKR	Acetylation (N-term)	32.68	1115.58	9	0.1	558.798	36.21		451000
Q(-17.03)EQYAEGKMRGA	Pyro-glu from Q	23.23	1349.6	12	0.9	675.81	31.25		24400
D(+28.03)DAAVDTSSEITTK	Ethylation	39.41	1479.69	14	-2.2	740.853	44.31	137000
AAEDD(+14.02)EDDDVDTKK	Methylation(others)	41.95	1578.65	14	1.1	527.226	18.3	63700
RLWS(-18.01)KAIFAGYK	Dehydration	22.82	1420.8	12	5.4	711.41	35.24	262000
E(+42.01)QLAAELA	Acetylation (N-term)	20.99	885.444	8	1.4	886.453	59.7					30300
RGS(+79.97)IGENQIKDEK	Phosphorylation (STY)	37.78	1552.72	13	1.1	518.583	20.34	74000
A(+42.01)SGVAVSDGVIK(+14.02)	Acetylation (N-term); Methylation(KR)	20.55	1157.63	12	1.6	579.823	53.36	53000
A(+42.01)SGVAVSDGVIKVF	Acetylation (N-term)	47.56	1389.75	14	-3.3	695.88	90.52					11750
M(+42.01)(+15.99)NPEYDYLFK	Acetylation (Protein N-term); Oxidation (M)	37.68	1376.6	10	0.2	689.305	65.04		37950
S(+42.01)IRVTQKSY	Acetylation (N-term)	23.63	1122.6	9	0.5	562.309	32.41	31850
S(+42.01)IRVTQKSYK	Acetylation (N-term)	34.86	1250.7	10	-1.8	417.906	24.43	41650
S(+42.01)IRVTQKSYKVST	Acetylation (N-term)	45.47	1537.85	13	0.3	513.623	31.91	65000
A(+42.01)DQ(+.98)LTEEQIAEFK	Acetylation (N-term); Deamidation (NQ)	41.87	1563.73	13	1.2	782.873	64.66		99400
A(+42.01)DQLTEEQIAEFK(+14.02)	Acetylation (N-term); Methylation(KR)	29.09	1576.76	13	-0.2	789.388	66.65		22600
TDM(+15.99)FQTVDLFEGK	Oxidation (M)	41.78	1545.7	13	1.5	773.859	59.88	20200
TM(+15.99)IVSLAAV	Oxidation (M)	26.61	919.505	9	0.3	920.512	58.37				70900
A(+42.01)GSSSLEAVR	Acetylation (Protein N-term)	28.97	1017.51	10	1.6	509.763	51.34					12300
K(+42.01)RILMEHIHKL	Acetylation (N-term)	23.98	1458.85	11	-9.6	487.286	31.5				142000
K(+27.99)RILMEHIHKL	Formylation	25.69	1444.83	11	-9.3	482.614	31.47				144000
M(+15.99)VDESGLWAVY	Oxidation (M)	21.01	1284.57	11	1.4	643.293	69.84		29300
LEDQVEM(+15.99)LR	Oxidation (M)	26.37	1147.55	9	0.7	574.785	33.46	57800
SLEDQVEM(+15.99)LR	Oxidation (M)	25.67	1234.59	10	0.8	618.301	47.81	36650
M(+15.99)LDQTLLEL	Oxidation (M)	20.1	1090.56	9	1.2	546.287	72.33				191000
A(+42.01)DQ(+.98)LTEEQIAEFK	Acetylation (Protein N-term); Deamidation (NQ)	41.38	1563.73	13	-0.1	782.872	64.75		76800
A(+42.01)SGVAVSDGVIK	Acetylation (Protein N-term)	40.24	1143.61	12	0.7	572.814	67					90800
A(+42.01)SGVAVSDGVIKVF	Acetylation (Protein N-term)	47.56	1389.75	14	-3.3	695.88	90.52					11750
M(+42.01)(+15.99)NGPEDLPK	Acetylation (Protein N-term); Oxidation (M)	35.58	1057.47	9	0.6	529.745	34.39		205000

## Sheet: All.PTM.1%FDR
Peptide	-10lgP	Mass	Length	ppm	m/z	RT	Accession	PTM	Area RA007_Rep1	Area RA007_Rep2	Area RA007_Rep3	Area RA007_Rep4	Area RA007_Rep5	Area H1975_Rep1	Area H1975_Rep2	Area H1975_Rep3	Area PC9_Rep1	Area PC9_Rep2	Area PC9_Rep3	Area NCI-3784Mel_Rep1	Area NCI-3784Mel_Rep2	Area NCI-3784Mel_Rep3	Area NCI_3795Mel_Rep1	Area NCI_3795Mel_Rep2	Area NCI_3795Mel_Rep3
VAPEEHPVLLTEAPLNPK	80.38	1953.06	18	2.2	977.538	46.09	P63261|ACTG_HUMAN:P60709|ACTB_HUMAN		11000000	42800000	244000	271000	1120000	15500000		5960000	1630000	1690000	2830000	147000	2270000	1740	50000	1470000	721000
Q(-17.03)EYDESGPSIVHR	56.04	1498.67	13	0.9	750.342	37.04	P63261|ACTG_HUMAN:P60709|ACTB_HUMAN:Q6S8J3|POTEE_HUMAN:A5A3E0|POTEF_HUMAN:Q9BYX7|ACTBM_HUMAN:P0CG38|POTEI_HUMAN:P0CG39|POTEJ_HUMAN	Pyro-glu from Q	6910000	6130000	57800	56900	18400	16800000		5280000	377000	158000	384000	23900	76000	3840	18900	218000	73500
APPPPPPPP	36.43	865.47	9	1	433.743	30.4	P35241|RADI_HUMAN:Q5T4S7|UBR4_HUMAN:P46379|BAG6_HUMAN:tr|A0A024RCR6|A0A024RCR6_HUMAN:Q15637|SF01_HUMAN:tr|X6REW1|X6REW1_HUMAN:Q9Y4A5|TRRAP_HUMAN:Q9ULL5|PRR12_HUMAN:Q8IZD2|KMT2E_HUMAN:Q96Q04|LMTK3_HUMAN:tr|A0A087X250|A0A087X250_HUMAN:Q96S59|RANB9_HUMAN:tr|A0A087WZ37|A0A087WZ37_HUMAN:tr|A2A3D8|A2A3D8_HUMAN:O95271|TNKS1_HUMAN:tr|A0A087WZN9|A0A087WZN9_HUMAN:tr|A9Z1W1|A9Z1W1_HUMAN:Q5VSG8|MANEL_HUMAN:A…		251000		447000	367000	409000	188000	536000	339000	559000	263000	608000	408000	116000	7960	554000	387000	490000
GYSFTTTAER	42.21	1131.52	10	0.5	566.767	33.82	P63261|ACTG_HUMAN:P60709|ACTB_HUMAN		173000	213000	65200	65800	99000	110000		559000	1880000	619000	1990000	74800	730000	9370		4190000	28400
KVPQVSTPTLVEVSR	63.53	1638.93	15	-0.8	547.317	41.49	P02768|ALBU_HUMAN		1630000	997000	136000	93200	842000	2070000		920000	109000	431000	959000		1190000	1270		1260000	2530000
IGGIGTVPVGR	51.14	1024.6	11	-0.1	513.309	38.55	P68104|EF1A1_HUMAN:Q5VTE0|EF1A3_HUMAN:Q05639|EF1A2_HUMAN		1370000	2770000	42900	64000	125000	6020000		1780000	445000	137000	190000	19700	150000			407000	145000
PPAENSSAPEAEQGGAE	61.97	1639.7	17	0.6	820.856	23.66	P67809|YBOX1_HUMAN:tr|H0Y449|H0Y449_HUMAN		427000	261000	50100	67800	35200			706000	12600000	3330000	13200000	141000	85900	80100			20400
SYELPDGQVITIGNER	70.73	1789.88	16	4.5	895.954	58.48	P63261|ACTG_HUMAN:P60709|ACTB_HUMAN:Q6S8J3|POTEE_HUMAN:P68032|ACTC_HUMAN:P68133|ACTS_HUMAN:P63267|ACTH_HUMAN:A5A3E0|POTEF_HUMAN:Q9BYX7|ACTBM_HUMAN:Q562R1|ACTBL_HUMAN		5980000	7430000	33000		217000	8020000		4280000	1160000	410000	1420000	92100	1570000			1240000	367000
A(+42.01)SGVAVSDGVIK	55.98	1143.61	12	0.3	1144.62	47.74	tr|E9PK25|E9PK25_HUMAN	Acetylation (N-term)	2150000	2570000		5180	111000	9500000		5970000	160000	45100	81800	8850	107000	14300			54700
STAGDTHLGGEDFDNR	82.35	1690.72	16	0.1	846.366	30.07	P11142|HSP7C_HUMAN:tr|E9PKE3|E9PKE3_HUMAN:P54652|HSP72_HUMAN		3240000	1420000	101000	110000	109000	7480000		916000	222000	258000	703000		225000			1190000	7010
VETGVLKPGM(+15.99)VVTFAPVNVTTEVK	77.55	2530.37	24	3	844.467	59.17	P68104|EF1A1_HUMAN:Q5VTE0|EF1A3_HUMAN	Oxidation (M)	5700000	3960000	137000	106000	55300	2990000		1940000	229000	71200	228000		756000			333000	101000
KDLYANTVLSGGTTM(+15.99)YPGIADR	69.33	2358.15	22	2.3	1180.09	51.18	P63261|ACTG_HUMAN:P60709|ACTB_HUMAN	Oxidation (M)	20900000	24900000		30100	66500	5040000		2190000	302000	160000	290000	88500	504000			644000	155000
GNPTVEVDLFTSK	64.87	1405.71	13	0.9	1406.72	53.86	P06733|ENOA_HUMAN		2800000	1310000	35500	28000		1590000		795000	167000	19900	32300		362000	3060		702000	13200
AVFVDLEPTVIDEVR	62.8	1700.9	15	0.6	851.457	69.02	P68363|TBA1B_HUMAN:tr|F5H5D3|F5H5D3_HUMAN:Q9BQE3|TBA1C_HUMAN:Q71U36|TBA1A_HUMAN:tr|F8VVB9|F8VVB9_HUMAN:tr|F8VS66|F8VS66_HUMAN		764000	1010000	26700	28200	28600	1210000		825000	85400	19900	17500		293000	6570		498000
S(+42.01)DKPDM(+15.99)AEIEKFDK	59.35	1709.78	14	0.2	570.935	36.44	P62328|TYB4_HUMAN	Acetylation (Protein N-term); Oxidation (M)	6380000	5640000	40000	27100	421000	12200000		2720000	140000	465000	1100000		379000			997000	116000
TTPSYVAFTDTER	58.19	1486.69	13	2	744.356	42.44	P11142|HSP7C_HUMAN:tr|E9PKE3|E9PKE3_HUMAN:P0DMV8|HS71A_HUMAN:P54652|HSP72_HUMAN:P34931|HS71L_HUMAN:tr|E9PI65|E9PI65_HUMAN:P17066|HSP76_HUMAN:P48741|HSP77_HUMAN		881000	1530000	16300	12800	58400	2900000		1500000	183000	49200	111000		95900			491000	15000
ADLINNLGTIAK	50.51	1241.7	12	-0.2	621.856	52.27	P07900|HS90A_HUMAN:P08238|HS90B_HUMAN:Q58FF8|H90B2_HUMAN:Q14568|HS902_HUMAN		964000	500000	13400	11200	24500	1560000		1190000	213000	33400	29800		338000	5430			285000
AILVDLEPGTM(+15.99)DSVR	49.25	1630.82	15	0.2	544.615	53.48	P07437|TBB5_HUMAN:Q9BVA1|TBB2B_HUMAN:Q13509|TBB3_HUMAN:tr|A0A0B4J269|A0A0B4J269_HUMAN:tr|G3V2N6|G3V2N6_HUMAN:tr|G3V3R4|G3V3R4_HUMAN	Oxidation (M)	957000	1080000	26800	33900	31100	1260000		802000	230000	34900	34400		265000			390000	46500
LGGSAVISLEGKPL	58.8	1339.77	14	1.3	670.894	53.02	tr|E9PK25|E9PK25_HUMAN		2300000	712000	19600	29500	47500	1100000		561000	114000	42600	61800		192000	8260		162000
S(+42.01)DAAVDTSSEITTK	54.48	1465.68	14	1.4	1466.69	39.9	tr|B8ZZQ6|B8ZZQ6_HUMAN:P06454|PTMA_HUMAN	Acetylation (Protein N-term)	2660000	2640000	19800	103000	264000	10300000		4310000	149000	14700			159000	8000		819000	17600
TIAPALVSK	39.53	898.549	9	0.1	450.282	33.99	P06733|ENOA_HUMAN		133000	80900	142000	109000	302000				536000	18500	44700	467000	158000	74600		296000
DLYANTVLSGGTTM(+15.99)YPGIADR	61.01	2230.06	21	1.8	1116.04	61.83	P63261|ACTG_HUMAN:P60709|ACTB_HUMAN	Oxidation (M)	4950000	2430000	24300	56400		1540000		907000	191000	57800	96000	132000	1190000			1820000
DVNAAIATIK	51.17	1014.57	10	0.5	508.293	42.09	P68363|TBA1B_HUMAN:tr|F5H5D3|F5H5D3_HUMAN:Q9BQE3|TBA1C_HUMAN:Q71U36|TBA1A_HUMAN:Q13748|TBA3C_HUMAN:Q6PEY2|TBA3E_HUMAN		1140000	873000	15600	12700	101000	3440000		1620000	227000	14100				9770		402000	211000
IDTIEIITDR	46.43	1187.64	10	1.3	594.828	53.21	P22626|ROA2_HUMAN:tr|A0A087WUI2|A0A087WUI2_HUMAN		360000	296000	59800	109000		438000		242000	359000	240000	404000		84600			75900	29300
DNIQGITKPAIR	46.28	1324.75	12	0.6	442.59	33.78	P62805|H4_HUMAN		363000	220000	298000	56900	1690000	450000		106000	383000	215000	551000		99800			249000
DLTDYLM(+15.99)K	42.01	1013.47	8	1.6	1014.48	50.37	P63261|ACTG_HUMAN:P60709|ACTB_HUMAN:P68032|ACTC_HUMAN:P68133|ACTS_HUMAN:P63267|ACTH_HUMAN:Q562R1|ACTBL_HUMAN	Oxidation (M)	1660000	483000				5040000		2900000	308000	207000	17400	33600	358000	8050		266000	106000
GLSEDTTEETLKESFDGSVR	80.21	2199.02	20	2.2	1100.52	51.97	P19338|NUCL_HUMAN		1620000	504000	52500	57700	136000	374000		267000	92600	67800	179000		589000			576000
DGQVINETSQHHDDLE	74.69	1835.79	16	1.6	918.905	30.25	P08670|VIME_HUMAN		34400000	20500000	54000	64300	871000	7420000		840000	605000	201000	555000		327000			2170000
VTIAQGGVLPNIQAVLLPK	73.59	1930.16	19	1.8	966.09	76.18	P16104|H2AX_HUMAN:Q8IUE6|H2A2B_HUMAN:P20671|H2A1D_HUMAN:tr|A0A0U1RR32|A0A0U1RR32_HUMAN:tr|A0A0U1RRH7|A0A0U1RRH7_HUMAN:P04908|H2A1B_HUMAN:Q7L7L0|H2A3_HUMAN:Q96QV6|H2A1A_HUMAN		1720000	1750000	127000	94400	579000	928000		461000	487000	139000	348000		374000			257000
STGGAPTFNVTVTK	63.53	1378.71	14	0.1	690.362	38.4	P07737|PROF1_HUMAN		3280000	2280000		35200	118000	6450000		3040000	231000		25200	7790	272000			742000	38000
QEYDESGPSIVHR	63.34	1515.7	13	1	506.24	29.73	P63261|ACTG_HUMAN:P60709|ACTB_HUMAN:Q6S8J3|POTEE_HUMAN:A5A3E0|POTEF_HUMAN:Q9BYX7|ACTBM_HUMAN:P0CG38|POTEI_HUMAN:P0CG39|POTEJ_HUMAN		4180000	2470000	12200		33100	3770000		418000	159000	74000	230000	15800				93800	27200
GVVDSEDIPLNLSR	62.62	1512.78	14	0.6	757.397	53.47	Q12931|TRAP1_HUMAN		1060000		24200	27600	46300	3150000		1790000	197000	36400	41000		277000			204000	161000
GVVDSEDLPLNISR	62.62	1512.78	14	0.6	757.397	53.47	P07900|HS90A_HUMAN:P08238|HS90B_HUMAN:Q58FF7|H90B3_HUMAN		1060000		24200	27600	46300	3150000		1790000	197000	36400	41000		277000			204000	161000
IGEHTPSALAIM(+15.99)ENANVLAR	59.73	2122.08	20	1.8	708.37	48.22	P04075|ALDOA_HUMAN:tr|H3BPS8|H3BPS8_HUMAN:tr|H3BR04|H3BR04_HUMAN	Oxidation (M)	4150000	3030000	51100	40200	94800	1020000		584000	106000	150000	315000		438000			322000
AM(+15.99)GIM(+15.99)NSFVNDIFER	57.18	1774.8	15	0.5	888.409	64.34	P62807|H2B1C_HUMAN:P58876|H2B1D_HUMAN:tr|U3KQK0|U3KQK0_HUMAN:Q16778|H2B2E_HUMAN:Q8N257|H2B3B_HUMAN:P57053|H2BFS_HUMAN:O60814|H2B1K_HUMAN:P06899|H2B1J_HUMAN	Oxidation (M)	315000	476000	369000	230000	535000	1130000		634000	634000	150000	345000		1560000			1560000
NAGVEGSLIVEK	53.03	1214.65	12	1.1	608.333	38.19	P10809|CH60_HUMAN		1440000	1150000	70300	58400	27300	2810000		1030000		31400	65600		285000	1460		628000
AGNLGGGVVTIER	50.69	1241.67	13	0.9	621.844	37.49	P35268|RL22_HUMAN		122000	115000	14800	10300	356000	195000		87100	88100	45900	88900		34600			113000
GALQNIIPASTGAAK	48.47	1410.78	15	1.2	706.4	47.13	P04406|G3P_HUMAN		786000	1060000	38300		238000	2200000		1350000	251000		75000		387000	5510		394000	108000
Q(-17.03)VHPDTGISSK	47.97	1150.56	11	0.4	1151.57	26.26	P62807|H2B1C_HUMAN:P58876|H2B1D_HUMAN:tr|U3KQK0|U3KQK0_HUMAN:Q16778|H2B2E_HUMAN:Q8N257|H2B3B_HUMAN:P57053|H2BFS_HUMAN:O60814|H2B1K_HUMAN:P06899|H2B1J_HUMAN:Q96A08|H2B1A_HUMAN	Pyro-glu from Q	6940000	4050000	335000	281000	2130000	42200		15200000	2960000	260000	660000		65400			5030000
FTASAGIQVVGDDLTVTNPKR	80.59	2188.15	21	-0.2	730.39	52.83	P06733|ENOA_HUMAN		621000	387000	15800		27100	208000		87400	132000	59700	94100		624000	14200		429000
AGYTDKVVIGM(+15.99)DVAASEFFR	61.74	2191.06	20	0.6	731.362	59.88	P06733|ENOA_HUMAN	Oxidation (M)	211000	205000		41500	21100	119000		65500	385000	37500	254000		959000	0		571000
HTGPNSPDTANDGFVR	60.74	1683.76	16	0.4	562.261	27.02	P31943|HNRH1_HUMAN:P55795|HNRH2_HUMAN:tr|D6RIH9|D6RIH9_HUMAN		924000	425000	48300	38100	24500	155000		319000	37600	37400	105000		40700			337000
NLDIERPTYTNLNR	58.41	1717.87	14	0.7	573.633	41.54	P68363|TBA1B_HUMAN:tr|F5H5D3|F5H5D3_HUMAN:Q9BQE3|TBA1C_HUMAN:Q71U36|TBA1A_HUMAN:P68366|TBA4A_HUMAN:Q13748|TBA3C_HUMAN:tr|F8VVB9|F8VVB9_HUMAN:Q6PEY2|TBA3E_HUMAN:Q9NY65|TBA8_HUMAN:tr|C9J2C0|C9J2C0_HUMAN:Q9H853|TBA4B_HUMAN		1410000	797000	38900	22600	182000	669000		379000	102000		174000		384000			705000	28100
VLQATVVAVGSGSK	53.45	1314.75	14	1.5	658.384	36.41	P61604|CH10_HUMAN:tr|S4R3N1|S4R3N1_HUMAN		1430000	950000	34200	36100	19400	3680000		1220000	69700				621000	6280		1740000	15900
GDLGIEIPAEK	50.59	1140.6	11	-1.5	571.308	47.77	P14618|KPYM_HUMAN:tr|H3BTN5|H3BTN5_HUMAN:tr|H3BR70|H3BR70_HUMAN:P30613|KPYR_HUMAN		1560000	450000		10800	51400	2270000		1160000	49800	11200			128000	3950		132000	53500
AALEDTLAETEAR	58.73	1388.68	13	1.1	695.347	42.08	P08727|K1C19_HUMAN		295000	479000				2750000		1480000	62100	33000	76100		23100	7160		68800	21300
ALGQNPTNAEVLK	55.78	1353.73	13	0.6	677.87	34.82	P60660|MYL6_HUMAN:tr|G3V1V0|G3V1V0_HUMAN:tr|G8JLA2|G8JLA2_HUMAN:tr|F8VPF3|F8VPF3_HUMAN:tr|F8W1I5|F8W1I5_HUMAN:P14649|MYL6B_HUMAN		276000				111000	1110000		268000	623000	306000	662000	43100	32700			106000	14900
AGLQFPVGR	41.53	943.524	9	0.4	472.769	60.33	P16104|H2AX_HUMAN:Q8IUE6|H2A2B_HUMAN:P20671|H2A1D_HUMAN:tr|A0A0U1RR32|A0A0U1RR32_HUMAN:tr|A0A0U1RRH7|A0A0U1RRH7_HUMAN:P04908|H2A1B_HUMAN:Q7L7L0|H2A3_HUMAN:Q96QV6|H2A1A_HUMAN:Q71UI9|H2AV_HUMAN:P0C0S5|H2AZ_HUMAN		31400	29900	318000	216000	2070000	460000	103000	276000	1210000				509000			501000
AVFPSIVGRPR	40.44	1197.7	11	0.3	400.24	54.21	P63261|ACTG_HUMAN:P60709|ACTB_HUMAN:Q6S8J3|POTEE_HUMAN:P68032|ACTC_HUMAN:P68133|ACTS_HUMAN:P63267|ACTH_HUMAN:A5A3E0|POTEF_HUMAN:Q9BYX7|ACTBM_HUMAN:P0CG38|POTEI_HUMAN:tr|A6NL76|A6NL76_HUMAN:tr|B8ZZJ2|B8ZZJ2_HUMAN				339000	187000	663000				1180000	1230000	3310000	154000	2320000	36200		1220000	244000
LVQDVANNTNEEAGDGTTTATVLAR	94.26	2559.24	25	2.2	1280.63	45	P10809|CH60_HUMAN:tr|E7ESH4|E7ESH4_HUMAN:tr|C9JL25|C9JL25_HUMAN		2720000	2630000		37700	56200	2110000		660000	110000	26900	189000		102000			27000
EAFSLFDKDGDGTITTK	80.03	1843.88	17	-1.8	922.948	51.28	tr|H0Y7A7|H0Y7A7_HUMAN:tr|E7EMB3|E7EMB3_HUMAN		3050000	471000		6770		859000		366000	921000	455000	981000	104000	130000			12300
IAQLEEELEEEQGNTELINDR	77.7	2471.17	21	2.5	1236.59	60.82	P35579|MYH9_HUMAN		979000	586000			35200	324000		202000	371000	40700	366000	42100	146000			164000
TTGIVM(+15.99)DSGDGVTHTVPIYEGYALPHAILR	74.42	3198.6	30	1.1	800.659	59.99	P63261|ACTG_HUMAN:P60709|ACTB_HUMAN	Oxidation (M)	1740000	2470000	34500			536000		268000	185000	101000	366000	174000	2300000			763000
NDEELNKLLGK	57.53	1271.67	11	0.8	636.844	42.59	P20671|H2A1D_HUMAN:tr|A0A0U1RR32|A0A0U1RR32_HUMAN:tr|A0A0U1RRH7|A0A0U1RRH7_HUMAN		76700	92100	12400	20500	111000	156000			84700	49400	139000		260000			74700
TINEVENQILTR	56.84	1428.76	12	0.2	715.386	48.15	P12814|ACTN1_HUMAN:tr|H9KV75|H9KV75_HUMAN:O43707|ACTN4_HUMAN:tr|F5GXS2|F5GXS2_HUMAN:tr|H7C144|H7C144_HUMAN		700000	375000			38300	1060000		546000	85800	63400	85400		55500			115000	28600
GFGFVTFDDHD	54.54	1255.51	11	-0.1	628.764	63.46	P22626|ROA2_HUMAN:tr|A0A087WUI2|A0A087WUI2_HUMAN		19500	17200	79800	54600	50300	39900		32300	94800	24000	37500		27400
IFVGGLSPDTPEEK	53.85	1487.75	14	0.1	744.883	45.41	Q14103|HNRPD_HUMAN		142000	397000	11900	10100		481000		200000	99800	49900	79400		17300			25400
SRSGGGGGGGLGSGGSIRSSY	49.94	1811.85	21	1.4	604.958	26.85	P35527|K1C9_HUMAN		159000		82200	61600	117000				183000	52500	160000	237000	37000	555			70700
NVELDPEIQ	46.94	1055.51	9	1.1	1056.52	48.49	Q86Y46|K2C73_HUMAN:Q7RTS7|K2C74_HUMAN:Q3SY84|K2C71_HUMAN		65500	31700	98300	67800	190000		48600		12800		20100	120000	554000				6980
NVEIDPEIQ	46.94	1055.51	9	1.1	1056.52	48.49	P04264|K2C1_HUMAN		65500	31700	98300	67800	190000		48600		12800		20100	120000	554000				6980
NM(+15.99)GGPYGGGNYGPGGSGGSGGYGGR	76.51	2204.89	25	1	1103.45	34.37	P22626|ROA2_HUMAN	Oxidation (M)	2780000	1170000	36200		52600	2070000		419000	338000	79700	209000		45800			608000
FTASAGIQVVGDDLTVTNPK	76.25	2032.05	20	0.7	1017.03	59.36	P06733|ENOA_HUMAN		1910000	2420000	59000	489000	520000	856000		479000	155000				109000	918		190000
LQVELDNVTGLLSQSDSK	72.64	1945	18	1.6	973.509	66.56	P35579|MYH9_HUMAN		627000	1530000		24300	29400	270000		151000	42100	21100	111000	128000				115000
PVSSAASVYAGAGGSGSR	69.68	1579.76	18	1.3	790.888	31.15	P05783|K1C18_HUMAN		2810000	1900000		52500	78100	15800000		4280000	19400	13800	23800		25200			233000
SLDM(+15.99)DSIIAEVK	54.51	1335.66	12	0.6	668.837	50.66	P05787|K2C8_HUMAN	Oxidation (M)	717000	415000			21500	2910000		1400000	160000	38400	21100		196000			358000	10600
IGAEVYHNLK	51.82	1142.61	10	1.5	572.312	29.77	P06733|ENOA_HUMAN		677000	201000	49300	37100	168000			109000	68700	59800	130000		172000			1240000
DQVANSAFVER	46.18	1234.59	11	0.9	618.305	34.01	P07900|HS90A_HUMAN		1070000	871000		8330	16300	5990000		2210000	80800		18400		84000			454000	14200
VGEVIVTKDDAM(+15.99)LLK	45.29	1645.9	15	1	549.64	44.49	P10809|CH60_HUMAN	Oxidation (M)	290000	231000	76300			316000		137000	43300	153000	287000		795000	1670		698000
SLAGSSGPGASSGTSGDHGELVVR	82.74	2184.04	24	-1	1093.03	32.87	tr|A0A087X1X7|A0A087X1X7_HUMAN:tr|E9PRY8|E9PRY8_HUMAN:P29692|EF1D_HUMAN		1450000	907000	20100	16100	59600	1930000		325000		22700	60800		53900			258000
TTGIVM(+15.99)DSGDGVTH	46.04	1404.62	14	1.4	703.318	28.88	P63261|ACTG_HUMAN:P60709|ACTB_HUMAN:Q6S8J3|POTEE_HUMAN:A5A3E0|POTEF_HUMAN:Q562R1|ACTBL_HUMAN:P0CG38|POTEI_HUMAN:P0CG39|POTEJ_HUMAN	Oxidation (M)	2130000	1020000	23700	18300	16000	1170000		1830000	112000		22100		35900			64400
VIHDNFGIVEGLM(+15.99)TTVHAITATQK	76.77	2610.35	24	1.2	871.124	67.35	P04406|G3P_HUMAN	Oxidation (M)	641000	1260000	26800	11100		225000		176000		85700	116000		956000	60100		506000
EITALAPSTM(+15.99)K	47.22	1176.61	11	1.8	1177.62	32.59	P63261|ACTG_HUMAN:P60709|ACTB_HUMAN:P68032|ACTC_HUMAN:P68133|ACTS_HUMAN:P63267|ACTH_HUMAN:tr|A6NL76|A6NL76_HUMAN	Oxidation (M)	5300000	4320000	50300			6220000		10400000	1780000	482000	1010000		633000			1610000
FADLSEAANR	41.95	1092.52	10	1.3	547.268	34.44	P08670|VIME_HUMAN:tr|B0YJC5|B0YJC5_HUMAN:tr|Q5JVS8|Q5JVS8_HUMAN		293000	123000			35000	357000		209000	281000	127000	254000		139000			255000
PGDSDIIRSMPEQTGEK	75.16	1858.87	17	1.3	620.632	50.79	P62888|RL30_HUMAN:tr|A0A0C4DH44|A0A0C4DH44_HUMAN		168000		84700	73900	110000				3490000	1340000	4150000	91000	56000	38200
IAEFTTNLTEEEEK	63.97	1652.78	14	0.2	827.396	46.19	P35579|MYH9_HUMAN		652000	416000				636000		494000	258000	122000	265000	56100	0			5360
M(+15.99)SVQPTVSLGGFEITPPVVLR	71.36	2242.2	21	1	1122.11	76.54	P06748|NPM_HUMAN:tr|E5RI98|E5RI98_HUMAN	Oxidation (M)	195000	176000		10900	258000	273000		143000	80000		39000		63700			163000
EHALLAYTLGVK	71.24	1313.73	12	0.5	657.875	46.59	P68104|EF1A1_HUMAN:Q5VTE0|EF1A3_HUMAN:tr|A0A087WV01|A0A087WV01_HUMAN:Q05639|EF1A2_HUMAN		139000	62500	0	10900					59800	88100	136000		555000			613000	143000
ATAGDTHLGGEDFDNR	66.93	1674.72	16	2	838.371	28.43	P0DMV8|HS71A_HUMAN:tr|V9GZ37|V9GZ37_HUMAN:P34931|HS71L_HUMAN:P17066|HSP76_HUMAN:P48741|HSP77_HUMAN		748000	839000	67100	56500	13700	5510000		641000	77700				38100			186000
YHTSQSGDEM(+15.99)TSLSEYVSR	66.78	2191.93	19	2.2	1096.98	38.19	P08238|HS90B_HUMAN	Oxidation (M)	2870000	1230000			43400	754000		238000	237000	68900	281000		333000			1960000
KLFIGGLSFETTEESLR	63.97	1926.01	17	0.9	643.011	84.27	P22626|ROA2_HUMAN:tr|A0A087WUI2|A0A087WUI2_HUMAN		76800	0	55000	16000					77500	38900	113000		160000	6360		63400
AIIDPGDSDIIRSMPEQTGEK	60.25	2271.11	21	0.3	758.043	52.53	P62888|RL30_HUMAN:tr|A0A0C4DH44|A0A0C4DH44_HUMAN		801000	278000	1400000	870000	1040000				575000	93100	526000		14600	2840
LFIGGLSFETTDESLR	57.4	1783.9	16	1.1	892.958	70.07	P09651|ROA1_HUMAN:tr|F8VZ49|F8VZ49_HUMAN:Q32P51|RA1L2_HUMAN		59400		54500	48900		116000		74900	109000	31700	63700		89800			226000
NFILDQTNVSAAAQR	55.97	1646.84	15	0.3	824.426	48.35	Q00839|HNRPU_HUMAN		133000	188000		16900		243000		110000	98900	16400	47600		182000			291000
VEVTEFEDIK	53.44	1207.6	10	0.7	604.806	47.98	Q01105|SET_HUMAN:tr|A0A087X027|A0A087X027_HUMAN:P0DME0|SETLP_HUMAN		646000	306000	15200	7140	97900	987000		405000	29000				102000			241000
GGGGNFGPGPGSNFR	52.85	1376.62	15	0.9	689.319	35.71	P22626|ROA2_HUMAN		1000000	1140000	237000	209000				1170000	1060000	438000	1020000		168000			748000
ELAEDGYSGVEVR	52.83	1422.66	13	0	712.339	40.17	P23396|RS3_HUMAN:tr|H0YCJ7|H0YCJ7_HUMAN:tr|H0YF32|H0YF32_HUMAN:tr|E9PJH4|E9PJH4_HUMAN		364000	332000			112000	838000		326000	50900	19200	45100		18900			91400
VEVERDNLAEDIM(+15.99)R	47.84	1703.81	14	0.4	568.946	38	P08670|VIME_HUMAN	Oxidation (M)	2230000	1490000			146000	323000		119000	276000	80300	189000		653000			1850000
LVSESSDVLPK	47.81	1172.63	11	0.1	587.322	34.38	P05787|K2C8_HUMAN		718000	546000	49100	50700	130000	5780000		1560000	336000	80400	181000
FAYDGKDYL	46.8	1090.5	9	2.8	1091.51	71.16	P13747|HLAE_HUMAN		547000	123000	1700000	823000	684000		143000	78000	2400000	1330000	2910000
FAYDGKDYI	46.8	1090.5	9	2.8	1091.51	71.16	Q29836|1B67_HUMAN:P30475|1B39_HUMAN:Q31612|1B73_HUMAN:P18463|1B37_HUMAN:P30504|1C04_HUMAN:Q95604|1C17_HUMAN:Q29865|1C18_HUMAN:P30505|1C08_HUMAN:tr|A0A0G2JIF0|A0A0G2JIF0_HUMAN		547000	123000	1700000	823000	684000		143000	78000	2400000	1330000	2910000
AGFAGDDAPR	46.34	975.441	10	0.3	488.728	25.04	P63261|ACTG_HUMAN:P60709|ACTB_HUMAN:Q6S8J3|POTEE_HUMAN:P68032|ACTC_HUMAN:P68133|ACTS_HUMAN:P63267|ACTH_HUMAN:A5A3E0|POTEF_HUMAN:P0CG38|POTEI_HUMAN:tr|A6NL76|A6NL76_HUMAN:P0CG39|POTEJ_HUMAN:tr|B8ZZJ2|B8ZZJ2_HUMAN		164000	207000	151000	174000	2500000				4000000	1030000	2610000		48700			3220000
LKGEATVSFDDPPSAK	45.22	1660.83	16	0.7	554.618	46.31	P35637|FUS_HUMAN		316000	60300	95600	60400	75800	227000			357000	192000	406000					92600
AVFPSIVG	39.32	788.443	8	0.4	789.451	60.74	P63261|ACTG_HUMAN:P60709|ACTB_HUMAN:Q6S8J3|POTEE_HUMAN:P68032|ACTC_HUMAN:P68133|ACTS_HUMAN:P63267|ACTH_HUMAN:A5A3E0|POTEF_HUMAN:Q9BYX7|ACTBM_HUMAN:P0CG38|POTEI_HUMAN:tr|A6NL76|A6NL76_HUMAN:P0CG39|POTEJ_HUMAN:tr|B8ZZJ2|B8ZZJ2_HUMAN				174000		63900	321000	196000	242000	209000	24400	55000		78600				26600
YTPSGQAGAAASESLFVSNHAY	78.78	2227.02	22	1.2	743.347	54.09	P04075|ALDOA_HUMAN		5730000	4500000	38200	791000	513000	1350000		971000	356000				322000			554000
LLQDSVDFSLADAINTEFK	78.09	2125.06	19	1.9	1063.54	80.67	P08670|VIME_HUMAN		626000	773000	46100	211000	133000	37400		20700	425000		109000					199000
GFGFVDFNSEEDAK	67.96	1560.67	14	0.1	781.344	59.38	P19338|NUCL_HUMAN		538000	333000		12700		517000		363000	30500	4250	27500		246000			404000
IRELESQISELQEDLESER	64.01	2302.13	19	1.4	768.385	64.02	P35579|MYH9_HUMAN		387000	300000				44700		41000	62300	29800	84900	25800	81000			127000
ILDSVGIEADDDRLNK	59.69	1771.9	16	0.1	591.639	43.23	P05387|RLA2_HUMAN		387000	789000			259000	326000		156000	37600	29900	69000		82100			94000
LFIGGLSFETTEESLR	58.78	1797.91	16	0.7	899.965	69.26	P22626|ROA2_HUMAN:tr|A0A087WUI2|A0A087WUI2_HUMAN		75700	110000	49100	45700		149000		106000		37600	110000		60100			237000
ILGADTSVDLEETGR	56.45	1574.78	15	1.3	788.398	48.16	P25705|ATPA_HUMAN		549000	283000	17900	21200		467000		244000	31400		17300		23500			66100
ESYSVYVYK	55.24	1136.54	9	0.6	1137.55	40.41	P62807|H2B1C_HUMAN:P58876|H2B1D_HUMAN:tr|U3KQK0|U3KQK0_HUMAN:P57053|H2BFS_HUMAN:O60814|H2B1K_HUMAN		431000	410000	40700	32600	236000	2050000		1030000		96000			322000			2060000
RFDEILEASDGIM(+15.99)VAR	51.17	1836.9	16	-0.2	613.308	54.34	P14618|KPYM_HUMAN:tr|H3BTN5|H3BTN5_HUMAN:tr|H3BR70|H3BR70_HUMAN	Oxidation (M)	494000	113000	29400			160000		79500		49600	113000		923000	5750		493000
YIDQEELNK	48.74	1150.55	9	0.3	576.283	29.18	P07900|HS90A_HUMAN:P08238|HS90B_HUMAN:Q58FF8|H90B2_HUMAN:Q14568|HS902_HUMAN		2120000	891000	18100		39300			4470000	134000	22100	54700					754000	17600
NQVAM(+15.99)NPTNTVFDAKR	48.33	1820.88	16	0.2	607.969	33.18	P11142|HSP7C_HUMAN:tr|E9PKE3|E9PKE3_HUMAN	Oxidation (M)		90600	11900		38200	517000		71300	44500	60100	175000		25900			252000
VTLTSEEEAR	45.84	1133.56	10	0.1	567.785	26.84	P00338|LDHA_HUMAN		2630000	1300000	18400	17700	315000	109000		3850000	145000		33700					1860000
FVHDLVLYL	28.19	1117.62	9	0.4	559.816	71.42	Q00610|CLH1_HUMAN:P53675|CLH2_HUMAN		18100	16100	176000	85000	112000			13600	52900	52200	91100	13500
TLVLSNLSYSATEETLQEVFEK	81.55	2500.26	22	1.5	1251.14	83.86	P19338|NUCL_HUMAN		613000	438000		65000	68800	291000	22800	238000	153000				0			128000
TVPPAVTGITFLSGGQSEEEASINLNAINK	79.64	3056.57	30	1	1019.86	73.73	P04075|ALDOA_HUMAN		586000	1140000	199000	857000	778000	276000	93700	122000	239000							182000
GDRSEDFGVNEDLADSDAR	75.98	2066.88	19	3.2	1034.45	41.91	P04083|ANXA1_HUMAN		1420000	943000			34000	604000		245000	87600		8620		139000			478000	10600
LVSIGAEEIVDGNVK	58.36	1541.83	15	-3.4	771.92	52.78	P12814|ACTN1_HUMAN:tr|H9KV75|H9KV75_HUMAN:P35609|ACTN2_HUMAN		700000	430000		43200	33700	338000		171000	15400				60200	2140		110000
KVFDPVPVGV	42.51	1055.6	10	-0.1	528.808	76.72	Q08211|DHX9_HUMAN										184000	136000	133000	109000	158000	4190	151000	55900	538000
LLGPPPVGV	39.16	847.517	9	0.3	848.524	57.56	tr|F5H2X7|F5H2X7_HUMAN										97900	64600	130000	105000	180000	19000	219000	180000	1060000
AIVDKVPSV	38.47	926.544	9	0.4	464.279	40.12	Q9Y678|COPG1_HUMAN										1470000	1240000	2030000	2560000	3910000	63700	2120000	907000	7300000
SLAQYLINV	31.24	1019.57	9	1.1	510.79	73.68	Q15366|PCBP2_HUMAN:tr|F8VZX2|F8VZX2_HUMAN:tr|F8VRH0|F8VRH0_HUMAN										389000	182000	241000	614000	681000	102000	801000	356000	1960000
YLLPAIVHI	40.57	1037.63	9	0.8	1038.64	87.07	Q92841|DDX17_HUMAN:tr|H3BLZ8|H3BLZ8_HUMAN:P17844|DDX5_HUMAN										5100000	535000	4360000	191000	202000	36100	1770000	512000	13300000
ILMEHIHKL	37.56	1132.64	9	-0.1	378.555	51.62	tr|J3QR09|J3QR09_HUMAN:tr|J3KTE4|J3KTE4_HUMAN:P84098|RL19_HUMAN										224000	191000	287000	600000	473000	55100	239000	687000	2560000
NQFPGFKEV	37.25	1064.53	9	1.8	1065.54	62.98	P09012|SNRPA_HUMAN:P08579|RU2B_HUMAN										10500000	3880000	12700000	815000	1250000	34200	858000	294000	1680000
RIIDVVYNA	34.97	1061.59	9	0.9	531.801	46.15	P62241|RS8_HUMAN										1850000	3340000	2490000	246000	834000	186000	102000	46700	382000
KVESLQEEIAFLK	70.49	1532.85	13	0.1	767.43	55.79	P08670|VIME_HUMAN:tr|B0YJC5|B0YJC5_HUMAN:tr|Q5JVS8|Q5JVS8_HUMAN		618000	967000							126000	63500	67500		1040000		29500	1040000	33700
EEAENTLQSFR	56.38	1322.61	11	-1.8	441.877	39.39	P08670|VIME_HUMAN:tr|B0YJC5|B0YJC5_HUMAN:tr|Q5JVS8|Q5JVS8_HUMAN		2820000	2740000				768000		238000	114000	61700	134000					15700	25200
Q(-17.03)DVDNASLAR	44.51	1070.5	10	1.1	1071.51	35.58	P08670|VIME_HUMAN:tr|B0YJC5|B0YJC5_HUMAN:tr|Q5JVS8|Q5JVS8_HUMAN	Pyro-glu from Q	733000	166000				1030000		395000	72800	25500	89200					54900	21800
TNAENEFVTIK	43.82	1264.63	11	0.8	633.323	55.87	P04264|K2C1_HUMAN				24800	24400	98500				20600	16600	50500	37800	95900				20900
LLLPGELAK	23.07	952.596	9	0.1	477.305	46.78	P62807|H2B1C_HUMAN:P58876|H2B1D_HUMAN:tr|U3KQK0|U3KQK0_HUMAN:Q16778|H2B2E_HUMAN:Q8N257|H2B3B_HUMAN:P57053|H2BFS_HUMAN:O60814|H2B1K_HUMAN:P06899|H2B1J_HUMAN:Q96A08|H2B1A_HUMAN			0	205000		2050000	1480000			1540000	570000	811000			2480		294000
Q(-17.03)LFHPEQLITGKEDAANNYAR	68.22	2397.17	21	1.8	800.066	56.69	P68363|TBA1B_HUMAN:tr|F5H5D3|F5H5D3_HUMAN:Q9BQE3|TBA1C_HUMAN:Q71U36|TBA1A_HUMAN:P68366|TBA4A_HUMAN:Q13748|TBA3C_HUMAN:tr|F8VVB9|F8VVB9_HUMAN:Q9NY65|TBA8_HUMAN:tr|C9J2C0|C9J2C0_HUMAN:tr|F8VS66|F8VS66_HUMAN:tr|C9JJQ8|C9JJQ8_HUMAN	Pyro-glu from Q	633000	454000	29700	22400		552000		306000		22700			705000			278000
DSYVGDEAQSK	65.6	1197.51	11	1.5	1198.52	22.14	P63261|ACTG_HUMAN:P60709|ACTB_HUMAN:P68032|ACTC_HUMAN:P68133|ACTS_HUMAN:P63267|ACTH_HUMAN:tr|A6NL76|A6NL76_HUMAN:tr|B8ZZJ2|B8ZZJ2_HUMAN		1610000	6540000		32700	92000	19600		55800	2670000	697000	2500000
KLFIGGLSFETTDESLR	63.47	1911.99	17	-0.2	638.338	60.85	P09651|ROA1_HUMAN:tr|F8VZ49|F8VZ49_HUMAN:Q32P51|RA1L2_HUMAN		52600	90200	50700	29100					90000	46400	83800		234000			133000
LQQELDDLLVDLDHQR	60.01	1948.99	16	-0.1	650.669	68	P35579|MYH9_HUMAN		149000	79000				59000		47200	43500	50500	64500		35100			41600
A(+42.01)DQLTEEQIAEFK	58.82	1562.75	13	1	1563.76	62.94	tr|H0Y7A7|H0Y7A7_HUMAN	Acetylation (N-term)	498000	665000			8150	1220000		761000	470000	199000	451000						6560
TTPSVVAFTADGER	58.51	1449.71	14	1.3	725.863	43.5	P38646|GRP75_HUMAN		294000	283000				690000		302000	53800	12800	26300		19100			97700
ISVYYNEATGGK	58.11	1300.63	12	0.7	651.323	36.02	P07437|TBB5_HUMAN		215000	71600		7540		501000		33000	63900	11600			114000			855000
ASLEAAIADAEQR	57.37	1343.67	13	0.3	672.842	51.7	P05787|K2C8_HUMAN		461000	520000				3240000		1570000	82900	43600	46900		17200			22600
GFGFVTFDDHDPVDK	57.05	1694.76	15	-0.1	565.926	80.43	P22626|ROA2_HUMAN:tr|A0A087WUI2|A0A087WUI2_HUMAN		71200	46500	85500	97000					218000	106000	261000		47200			28500
KANLQIDQINTDLNLER	56.57	1997.05	17	-1.5	666.691	51.33	P35579|MYH9_HUMAN		262000	72500				55800		23800	129000	83400	98200	66100				70700
VSHLLGINVTDFTR	55.39	1570.85	14	0.5	524.623	55.16	P35579|MYH9_HUMAN		53300	16200							74900	38300	82300	436000	232000			125000	91700
FTDEEVDELYR	54.9	1414.63	11	0.4	708.32	49.16	O14950|ML12B_HUMAN:P19105|ML12A_HUMAN:tr|J3QRS3|J3QRS3_HUMAN		173000	146000			13400	392000		311000	284000	129000	351000	28300
ISSLLEEQFQQGK	54.84	1505.77	13	0.8	753.894	49.54	P62241|RS8_HUMAN		121000	74400			40600	110000		99100	36200		17900		60800			134000
VVIGM(+15.99)DVAASEFFR	49.99	1555.77	14	-0.1	778.892	61.51	P06733|ENOA_HUMAN	Oxidation (M)	451000	150000	37900	66300		398000		223000	70000				336000			311000
NIEDVIAQGIGK	49.4	1255.68	12	0.9	628.846	59.26	P05387|RLA2_HUMAN		314000	229000			125000	571000	49300	425000	39600				104000				44500
S(+42.01)HTILLVQPTK	49.28	1277.73	11	0.1	639.875	45.79	P84090|ERH_HUMAN	Acetylation (Protein N-term)	224000	190000			36400	646000		273000	48400	32400	57900					29900
VEILANDQGNR	48.02	1227.62	11	0	410.214	27.97	P17066|HSP76_HUMAN:P48741|HSP77_HUMAN		3540000	2360000	30800	25900	40300			3240000	230000		117000					1150000
VEIIANDQGNR	48.02	1227.62	11	0	410.214	27.97	P11021|GRP78_HUMAN:P11142|HSP7C_HUMAN:tr|E9PKE3|E9PKE3_HUMAN:P0DMV8|HS71A_HUMAN:P54652|HSP72_HUMAN:P34931|HS71L_HUMAN:tr|E9PI65|E9PI65_HUMAN		3540000	2360000	30800	25900	40300			3240000	230000		117000					1150000
LDIDSPPITAR	47.82	1196.64	11	-0.3	599.327	45.05	P14618|KPYM_HUMAN:tr|H3BTN5|H3BTN5_HUMAN		615000	510000		6850		2850000		1220000	41800				120000	739		93100
EQADFALEALAK	47.11	1304.66	12	0.9	653.338	55.02	Q7Z406|MYH14_HUMAN		437000	302000				505000		269000		90900	128000	64800	24300			38600
EQADFAIEALAK	47.11	1304.66	12	0.9	653.338	55.02	P35579|MYH9_HUMAN		437000	302000				505000		269000		90900	128000	64800	24300			38600
EYQDLLNVK	45.61	1120.58	9	-0.3	561.295	46.19	P08670|VIME_HUMAN:tr|B0YJC5|B0YJC5_HUMAN:P17661|DESM_HUMAN:P14136|GFAP_HUMAN:Q16352|AINX_HUMAN:tr|E7EMV2|E7EMV2_HUMAN:tr|E7ESP9|E7ESP9_HUMAN:P07197|NFM_HUMAN:P12036|NFH_HUMAN:P07196|NFL_HUMAN			260000			16000	181000		53100	296000	77900	366000		66000			115000
YENEVALRQ	44.07	1120.55	9	0.8	561.283	29.36	P13645|K1C10_HUMAN		93400	116000	92600	118000	334000		234000			25600	51800		87000
ISGLIYEETR	41.51	1179.61	10	-0.1	590.814	42.76	P62805|H4_HUMAN			31100	45200		856000	126000	34000		811000	228000	967000					673000
GEYK(+42.01)FQNALLVR	33.26	1478.79	12	0.3	740.402	58.24	P02768|ALBU_HUMAN	Acetylation (K)	375000	179000			36400	686000		326000	68800		150000		778000			1490000
VFLENVIR	32.98	988.571	8	-0.2	495.292	52.47	P62805|H4_HUMAN				60900	49700	781000	94800	30500	65600	346000	208000						135000
FLDGNELTL	30.89	1020.51	9	-2.2	1021.52	69.51	O00299|CLIC1_HUMAN		62900	72200		161000	290000				64700	85900	57100	50300					84900
Q(-17.03)TVAVGVIK	30.12	896.533	9	0.1	449.274	47.85	P68104|EF1A1_HUMAN:Q5VTE0|EF1A3_HUMAN:Q05639|EF1A2_HUMAN	Pyro-glu from Q	45900	43200		12700		822000		477000	175000				209000	3340		349000
TIGGGDDSFNTFFSETGAGK	80.7	2006.89	20	4.1	1004.45	63.89	P68363|TBA1B_HUMAN:tr|F5H5D3|F5H5D3_HUMAN:Q9BQE3|TBA1C_HUMAN:Q71U36|TBA1A_HUMAN:Q13748|TBA3C_HUMAN:tr|F8VVB9|F8VVB9_HUMAN:Q6PEY2|TBA3E_HUMAN:tr|F8VS66|F8VS66_HUMAN:tr|F8W0F6|F8W0F6_HUMAN		1660000	1970000	27900	34400		2210000		1420000	90300				217000			370000
SIYGEKFEDENFILK	73.36	1830.9	15	1.7	916.461	55.4	P62937|PPIA_HUMAN		1130000	929000				606000		359000		76100		10300	2410000			2550000	39700
GNFGGSFAGSFGGAGGHAPGVAR	70.24	2033.95	23	0.2	678.989	46.04	P52272|HNRPM_HUMAN:tr|M0R2I7|M0R2I7_HUMAN		184000	32800	19800		18700				46000	31800	81500		81100			154000
VSFELFADKVPK	60.13	1378.75	12	0.6	690.383	55	P62937|PPIA_HUMAN		82200	22800		10600		36500			133000	118000	197000		1040000			188000
FAIQDISVEETSAK	54.53	1536.77	14	-0.7	769.39	51.43	P12814|ACTN1_HUMAN:tr|H9KV75|H9KV75_HUMAN:O43707|ACTN4_HUMAN:P35609|ACTN2_HUMAN:Q08043|ACTN3_HUMAN:tr|A0A087WSZ2|A0A087WSZ2_HUMAN		470000	307000				552000		354000	62000	21700	43000		197000			322000
SSGPTSLFAVTVAPPGAR	50.13	1713.9	18	0.6	857.96	58.63	Q00839|HNRPU_HUMAN		187000		27000	41800		124000		74200	65300		31500		81500			137000
YEELQSLAGK	49.76	1136.57	10	2.4	1137.58	36.35	P05787|K2C8_HUMAN		602000	521000				3890000		2330000	133000	56900	146000		19800			33900
YAYDGKDYLAL	49.71	1290.61	11	1.1	646.315	79.35	P17693|HLAG_HUMAN:tr|Q8MH48|Q8MH48_HUMAN:tr|Q5RJ85|Q5RJ85_HUMAN		178000	226000	583000	519000	480000		93400		1080000	625000	1200000
YAYDGKDYIAL	49.71	1290.61	11	1.1	646.315	79.35	P30480|1B42_HUMAN:P30479|1B41_HUMAN:Q04826|1B40_HUMAN:P30486|1B48_HUMAN:Q31610|1B81_HUMAN:tr|A0A140T951|A0A140T951_HUMAN:P10316|1A69_HUMAN:P30447|1A23_HUMAN:P05534|1A24_HUMAN:P01892|1A02_HUMAN:P04222|1C03_HUMAN:tr|A0A140T9U0|A0A140T9U0_HUMAN:P30498|1B78_HUMAN:P30499|1C01_HUMAN		178000	226000	583000	519000	480000		93400		1080000	625000	1200000
ELEDATETADAM(+15.99)NR	48.16	1580.66	14	2.1	791.34	28.43	P35579|MYH9_HUMAN	Oxidation (M)	1550000	878000			22800	11700000		2610000		72400	168000		5650			121000
IILDLISESPIK	46.58	1339.8	12	0.1	670.905	68.39	P61978|HNRPK_HUMAN:tr|Q5T6W2|Q5T6W2_HUMAN		20000	21400				69500		44200	38500	9210	10200		37300			90100
YQYPVIIHL	40.08	1144.63	9	1.5	573.322	61.77	Q9BW60|ELOV1_HUMAN					0		167000	754000	198000	376000	194000	314000	11800					198000
LAPITSDPTEATAVGAVEASFK	81.61	2174.11	22	0.5	1088.06	67.93	P14618|KPYM_HUMAN		1360000	579000	10800	43600	60700	641000		461000					217000			318000
TLTAVHDAILEDLVFPSEIVGK	73.1	2366.27	22	0.6	789.765	79.33	P62081|RS7_HUMAN		212000	94700			62600	107000		75100	29800	0	135000					131000
LISLTDENALSGNEELTVK	72.04	2045.05	19	3.6	1023.54	59.4	P14625|ENPL_HUMAN		320000	363000	13300	124000	92700	121000		63500	52200							16500
IAEFTTNLTEEEEKSK	69.39	1867.9	16	0.6	623.643	39.05	P35579|MYH9_HUMAN		623000	375000			28900			424000	67200	35800	76500		159000			549000
IINEPTAAAIAYGLDKK	63.82	1786.98	17	0	596.668	50.87	P11142|HSP7C_HUMAN:tr|E9PKE3|E9PKE3_HUMAN:P54652|HSP72_HUMAN:tr|E9PI65|E9PI65_HUMAN		265000	484000			53900	414000		177000			51700		153000			54000	19900
ALM(+15.99)LQGVDLLADAVAVTM(+15.99)GPK	63.59	2144.12	21	0.4	715.715	82.89	P10809|CH60_HUMAN:tr|E7ESH4|E7ESH4_HUMAN:tr|C9JL25|C9JL25_HUMAN	Oxidation (M)	471000	399000	40700	20800		536000		536000			74700		305000			419000
SVTEQGAELSNEER	62.73	1547.71	14	0.5	774.861	29.19	P63104|1433Z_HUMAN:tr|E7EX29|E7EX29_HUMAN		1570000	1120000			38500	19600000		3610000	34300				43100			407000	17300
KESYSVYVYK	58.29	1264.63	10	1.3	633.325	32.27	P62807|H2B1C_HUMAN:P58876|H2B1D_HUMAN:tr|U3KQK0|U3KQK0_HUMAN:P57053|H2BFS_HUMAN:O60814|H2B1K_HUMAN		319000	365000	24300	38700	138000			253000			17800		146000			2020000
FGQGGAGPVGGQGPR	57.69	1340.66	15	0.3	671.337	25.9	P23246|SFPQ_HUMAN		194000	261000	39500	36300	84800	348000		374000		190000						135000
GVDEVTIVNILTNR	57.23	1541.84	14	1.6	771.929	71.8	P07355|ANXA2_HUMAN		345000	525000			12200	501000		363000	42500				307000	48800		237000
LEGLTDEINFLR	51.87	1418.74	12	0.3	710.378	67.82	P05787|K2C8_HUMAN:tr|F8W1U3|F8W1U3_HUMAN		10100	17000				88200		67200	34100	5530	25800		8670			18000
DSLLQDGEFSM(+15.99)DLR	40.57	1640.74	14	0.4	547.919	57.98	P07737|PROF1_HUMAN	Oxidation (M)	2540000	1890000			10000	2680000		1590000	37700				166000			208000	54200
LSDGVAVLK	35.05	900.528	9	-1	451.271	36.09	P10809|CH60_HUMAN		295000	222000	11300	14300				361000	59300		29000		59200			130000
PSPPPPPPP	30.49	881.465	9	-0.4	441.739	29.38	Q8WX93|PALLD_HUMAN:Q9ULL5|PRR12_HUMAN:Q9H7N4|SFR19_HUMAN:P10323|ACRO_HUMAN:Q96T25|ZIC5_HUMAN:A6NF34|ANTRL_HUMAN:tr|A0A087WVT0|A0A087WVT0_HUMAN		165000	80100	300000	267000	216000			329000	418000					31300		264000
GILGYTEHQVVSSDFNSDTHSSTFDAGAGIALNDHFVK	110.4	4035.89	38	1.3	1009.98	61.14	P04406|G3P_HUMAN		560000	761000	39700	512000	660000	147000	15900	55800								0
LAADEDDDDDDEEDDDEDDDDDDFDDEEAEEKAPVKK	103.87	4245.54	37	2.1	1062.4	41.39	P06748|NPM_HUMAN		9630000	578000	289000	263000	1750000					111000	866000		18700			304000
NIILEEGKEILVGDVGQTVDDPYATFVK	83.6	3061.59	28	2.4	1021.54	76.48	tr|E9PK25|E9PK25_HUMAN		1410000	2840000		42200		808000		483000	39000		11400		45500			871000
KPLVIIAEDVDGEALSTLVLNR	76.62	2364.33	22	0	789.116	75.58	P10809|CH60_HUMAN		188000	228000		180000	43500	17600			0	58800	73200					78300
SVGDGETVEFDVVEGEK	65.84	1794.82	17	0.3	898.415	50.81	P67809|YBOX1_HUMAN:tr|H0Y449|H0Y449_HUMAN:P16989|YBOX3_HUMAN:Q9Y2T7|YBOX2_HUMAN		446000	264000		24300	51100	399000		233000	24200		27600					35900
AVTEQGAELSNEER	63.52	1531.71	14	1.5	766.864	27.95	P27348|1433T_HUMAN		1490000	1090000			23600	2400000		2200000	16500				27200			298000	14900
KLDPGSEETQTLVR	59.55	1571.82	14	0.4	524.946	33.24	P26641|EF1G_HUMAN		318000	174000	13800	11300		557000		65300		29800			16200			139000
EIIDLVLDR	38.21	1084.61	9	0.2	543.314	63.77	P68363|TBA1B_HUMAN:tr|F5H5D3|F5H5D3_HUMAN:Q9BQE3|TBA1C_HUMAN:Q71U36|TBA1A_HUMAN:tr|F8VVB9|F8VVB9_HUMAN:tr|F8VS66|F8VS66_HUMAN		134000	112000	11400	22100		275000		219000					135000	1690		347000
KILPTLEAV	42.44	982.606	9	0.5	983.614	50.56	Q12905|ILF2_HUMAN										242000	225000	287000	174000	337000	6110	526000		3390000
ALLDRIVSV	36.06	984.597	9	-0.5	493.305	82.65	Q92621|NU205_HUMAN										118000	45500	82900	152000	176000	23000	300000		2580000
HIIENIVAV	35.46	1006.58	9	-0.5	1007.59	48.98	O76021|RL1D1_HUMAN:tr|J3QSV6|J3QSV6_HUMAN										5220000	211000	5740000	699000	1350000	52800	494000		3330000
SLAGGIIGV	29.22	785.465	9	0.3	786.472	84.14	P61978|HNRPK_HUMAN:tr|Q5T6W2|Q5T6W2_HUMAN										1360000	936000	1670000	851000	1160000	226000	1100000		5730000
ALATLIHQV	39.02	964.571	9	0.4	483.293	68.53	tr|F5H7C6|F5H7C6_HUMAN:tr|F5GYF7|F5GYF7_HUMAN:tr|F5H248|F5H248_HUMAN:Q9UBW8|CSN7A_HUMAN										372000	536000	465000	345000	272000	108000	303000		2210000
RVIGTLEEV	30.81	1014.57	9	1.2	508.293	39.77	P46060|RAGP1_HUMAN										587000	643000	763000	1130000	830000	85100	271000		348000
TLIDLPGITKV	44.11	1168.71	11	-0.5	1169.71	64.11	P50570|DYN2_HUMAN:Q9UQ16|DYN3_HUMAN										22100		19500	141000	114000	47200	535000	155000	8370000
ALSGHLETV	38.29	925.487	9	0.3	463.751	31.41	P07355|ANXA2_HUMAN:tr|H0YM50|H0YM50_HUMAN:A6NMY6|AXA2L_HUMAN										211000	106000		103000	20700	9590	589000	386000	381000
FQDPVPLTV	37.51	1014.54	9	1.2	1015.55	85.79	O15164|TIF1A_HUMAN										219000	253000	207000	39800	69000	6660	117000		1540000
NLAENISRV	34.62	1014.55	9	0.6	508.281	38.77	P06737|PYGL_HUMAN:P11216|PYGB_HUMAN:P11217|PYGM_HUMAN										152000		220000	879000	668000	243000	1110000	482000	2570000
QLIDKVWQL	34.28	1141.65	9	-0.1	571.832	85.56	Q92503|S14L1_HUMAN										279000	161000	295000	559000	598000	120000	548000		614000
GLATDVQTV	32.51	902.471	9	0.7	903.479	42.26	P49720|PSB3_HUMAN										22200		199000	275000	2650000	8010	1120000	467000	903000
NLLPKLHIV	29.13	1045.66	9	0.6	523.84	50.23	O00299|CLIC1_HUMAN:Q9Y696|CLIC4_HUMAN										277000		330000	35000	166000	37500	950000	337000	10000000
GFAFVTFDDHDSVDK	68.89	1698.75	15	1.1	567.259	55.55	P09651|ROA1_HUMAN:tr|F8VZ49|F8VZ49_HUMAN:Q32P51|RA1L2_HUMAN:tr|H0YH80|H0YH80_HUMAN		250000	142000	62000	48000					238000	76900	280000					55600
EM(+15.99)EENFAVEAANYQDTIGR	67.33	2201.95	19	1.9	1101.99	55.29	P08670|VIME_HUMAN:tr|B0YJC5|B0YJC5_HUMAN	Oxidation (M)	3450000	2510000		29500	20000	69600			78700				773000			1720000
NKDQGTYEDYVEGLR	65.54	1785.82	15	0.3	596.28	45.4	P60660|MYL6_HUMAN:tr|G3V1V0|G3V1V0_HUMAN:tr|G8JLA2|G8JLA2_HUMAN:tr|F8VPF3|F8VPF3_HUMAN:tr|F8VZU9|F8VZU9_HUMAN:tr|F8W180|F8W180_HUMAN		455000	362000						78600	263000	129000	327000		44700			121000
GVVDSDDLPLNVSR	63.97	1484.75	14	2.3	743.383	49.54	P14625|ENPL_HUMAN		235000	612000				276000		50400	48200				20000			23500	13200
VISGVLQLGNIVFK	62.15	1485.89	14	2.2	743.955	72.48	P35579|MYH9_HUMAN		46500	61400				11400			47300	22900	60500	48300				14600
KYPSPFFVF	58.42	1130.58	9	1.4	1131.59	88.51	Q08211|DHX9_HUMAN		141000	426000	940000	743000	651000				1960000	1100000	2140000
SSGPYGGGGQYFAKPR	56.56	1627.77	16	0.1	543.599	32.51	P09651|ROA1_HUMAN:tr|H0YH80|H0YH80_HUMAN				97200	89300	109000				219000	92700	268000		38600			535000
LAPDYDALDVANK	56.52	1403.69	13	1	702.855	47.42	P62750|RL23A_HUMAN:tr|K7ERT8|K7ERT8_HUMAN			0			1280000	319000			87200	37200	76400		10400			15600
YISPDQLADLYK	56.18	1424.72	12	1.1	713.367	60.5	P06733|ENOA_HUMAN		142000	227000			17600	362000		238000	135000	10000			148000
TYGEIFEKF	53.71	1132.54	9	-0.3	1133.55	81.27	O95298|NDUC2_HUMAN:tr|E9PRJ5|E9PRJ5_HUMAN		284000	234000	2180000	1630000	1730000				5630000	5040000	8050000
EYPDRIMNTF	53.2	1284.58	10	1.1	643.298	53.45	P07437|TBB5_HUMAN:P68371|TBB4B_HUMAN:Q9BVA1|TBB2B_HUMAN:Q13509|TBB3_HUMAN:tr|A0A0B4J269|A0A0B4J269_HUMAN		256000	382000	990000	846000	1340000				8440000	3560000	9450000
Q(-17.03)KVDSLLENLEK	52.06	1397.74	12	0.4	699.878	60.37	tr|G3V4C1|G3V4C1_HUMAN:tr|G3V2Q1|G3V2Q1_HUMAN:P07910|HNRPC_HUMAN:B7ZW38|HNRC3_HUMAN:P0DMR1|HNRC4_HUMAN:tr|A0A0G2JPF8|A0A0G2JPF8_HUMAN:O60812|HNRC1_HUMAN:tr|A0A0G2JNQ3|A0A0G2JNQ3_HUMAN:B2RXH8|HNRC2_HUMAN	Pyro-glu from Q	58800	51000	28100	25500	18500	30900		80500					32900
FAYDGKDYIAL	51.52	1274.62	11	0.9	638.317	82.13	Q29836|1B67_HUMAN:P30475|1B39_HUMAN:Q31612|1B73_HUMAN:P18463|1B37_HUMAN:P30504|1C04_HUMAN:Q95604|1C17_HUMAN:Q29865|1C18_HUMAN:P30505|1C08_HUMAN:tr|A0A0G2JIF0|A0A0G2JIF0_HUMAN		5110		50700	35800	38300		32800		847000	357000	975000
KFIDTTSKF	51.12	1085.58	9	0.3	543.795	36.25	P39023|RL3_HUMAN:Q92901|RL3L_HUMAN		281000	492000	662000	1180000	518000				2380000	1680000	2400000
SYIEHIFEI	50.83	1149.57	9	0.9	1150.58	68.94	tr|B1AKZ5|B1AKZ5_HUMAN:Q15121|PEA15_HUMAN		1000000	896000	3030000	2350000	2120000				11900000	7560000	22400000
VYMDWYEKF	48.58	1279.56	9	-0.2	1280.57	85.87	O75643|U520_HUMAN		15500	10100	155000	83000	296000				1870000	305000	2560000
VYIKHPVSL	47.08	1054.62	9	0.8	528.316	34.71	P48556|PSMD8_HUMAN:tr|K7EJC1|K7EJC1_HUMAN		190000	160000	320000	369000	289000				241000	181000	310000
KYMDVQFDF	46.17	1191.53	9	0.8	596.771	61.91	O00159|MYO1C_HUMAN		51700	47500	551000	186000	369000				234000	168000	137000
IQLVEEELDR	46.15	1242.65	10	0.8	622.331	47.3	P67936|TPM4_HUMAN:tr|A0A087WWU8|A0A087WWU8_HUMAN:tr|Q5HYB6|Q5HYB6_HUMAN:tr|J3KN67|J3KN67_HUMAN:tr|Q5TCU3|Q5TCU3_HUMAN:tr|Q5TCU8|Q5TCU8_HUMAN:tr|K7ENT6|K7ENT6_HUMAN:P09493|TPM1_HUMAN:tr|Q6ZN40|Q6ZN40_HUMAN:P07951|TPM2_HUMAN:tr|K7ERG3|K7ERG3_HUMAN:P06753|TPM3_HUMAN:tr|H7BYY1|H7BYY1_HUMAN:tr|B7Z596|B7Z596_HUMAN:tr|H0YKX5|H0YKX5_HUMAN:tr|F5H7S3|F5H7S3_HUMAN:tr|H0YK48|H0YK48_HUMAN:tr|H0YNC7|H0YNC7_HUM…		375000	390000				268000		93600	197000	122000	218000						37200
AYVHMVTHF	45.71	1103.52	9	1.4	552.769	40.78	P55061|BI1_HUMAN		227000	161000	641000	22600	544000				978000	544000	1260000
YALYDATYETK	44.84	1336.62	11	-0.5	669.316	41.86	tr|E9PK25|E9PK25_HUMAN:Q9Y281|COF2_HUMAN						36300	144000		92900	126000	59900	115000		133000			986000
DYFEQYGK	44.17	1048.45	8	0	525.232	54.24	P09651|ROA1_HUMAN:tr|F8VZ49|F8VZ49_HUMAN:Q32P51|RA1L2_HUMAN		72900		9830	10700		491000		118000	252000	113000	258000
IM(+15.99)NTFSVVPSPK	43.71	1334.69	12	0.7	668.353	62.38	P07437|TBB5_HUMAN:P68371|TBB4B_HUMAN:Q13509|TBB3_HUMAN:tr|A0A0B4J269|A0A0B4J269_HUMAN:tr|M0QYM7|M0QYM7_HUMAN	Oxidation (M)				32800		966000		460000	260000	25300	70200		31000			225000
KYITQGQLLQF	43.62	1337.73	11	1.2	669.875	57.56	Q9NYP7|ELOV5_HUMAN		65700	19600	129000	106000	106000				126000	76800	187000
VFIGNLNTLVVK	43.59	1315.79	12	1.1	658.901	59.31	tr|G3V4C1|G3V4C1_HUMAN:tr|G3V2Q1|G3V2Q1_HUMAN:P07910|HNRPC_HUMAN:B7ZW38|HNRC3_HUMAN:P0DMR1|HNRC4_HUMAN:tr|A0A0G2JPF8|A0A0G2JPF8_HUMAN:O60812|HNRC1_HUMAN:tr|A0A0G2JNQ3|A0A0G2JNQ3_HUMAN:B2RXH8|HNRC2_HUMAN				35500		16800	26700		22300	155000	11700			200000				29600
VYNSEYYHF	43.29	1220.51	9	0.3	611.264	46.82	Q13308|PTK7_HUMAN:tr|C9JQR6|C9JQR6_HUMAN		73100	40900	706000	195000	450000				1450000	611000	1780000
KYQEVTNNL	43.24	1107.56	9	0.6	554.786	31.03	Q14444|CAPR1_HUMAN		306000	201000	457000	447000	386000				1760000	789000	24200
VYISEHEHF	43.22	1159.53	9	0.3	580.772	32.91	O96005|CLPT1_HUMAN		856000	326000	1560000	1070000	1510000				4240000	1810000	4750000
LVTYVPVTTFKNLQTVNVDEN	43	2393.25	21	2.5	1197.63	85.51	P62899|RL31_HUMAN				263000	169000	164000				911000	402000	1050000	9340		0
YYIFIPSKF	41.79	1176.62	9	-0.7	589.318	67.27	Q9H0S4|DDX47_HUMAN		21000	14900	256000	141000	205000				2700000	2660000	3190000
KYLSVQGQLF	41.64	1181.64	10	1.8	1182.65	79.51	Q9NZJ7|MTCH1_HUMAN		159000	86600	503000	275000	1040000				1540000	935000	1710000
KYPENFFLL	40.17	1169.61	9	1.3	1170.62	88.85	P62140|PP1B_HUMAN:P62136|PP1A_HUMAN:P36873|PP1G_HUMAN:tr|F8VR82|F8VR82_HUMAN		590000	448000	4910000	3270000	4410000				11600000	6510000	10800000
TYQDIQNTI	39.92	1094.52	9	1.7	1095.53	67.45	P24928|RPB1_HUMAN:tr|A0A087WWE2|A0A087WWE2_HUMAN		99900	28700	370000	278000	28300				3350000	3290000	3860000
TYMKDLYQL	39.21	1173.57	9	-1.5	587.793	54.24	Q8N392|RHG18_HUMAN		130000	431000	718000	314000	307000				321000	148000	361000
KYQIINEEF	37.38	1182.59	9	-0.1	592.303	50.09	Q969F9|HPS3_HUMAN		52000	14000	162000	135000	122000				710000	514000	877000
LYPQFMFHL	35.96	1194.59	9	-0.7	598.302	90	Q15437|SC23B_HUMAN:Q15436|SC23A_HUMAN		22600	18800	181000	97800	152000				98400	37200	99000
DLAGSIIGK	35.35	872.497	9	0.2	437.256	43.51	P61978|HNRPK_HUMAN		78800	70200				327000		261000	101000	47400	73300		22600
TYLEKAIKI	33.69	1077.64	9	0.5	539.829	60.31	Q93009|UBP7_HUMAN		23800	28600	76900	96200	65100				492000	514000	650000
RYIPTAAAF	31.53	1008.54	9	-1.1	505.276	44.27	P61619|S61A1_HUMAN:tr|B4DR61|B4DR61_HUMAN		1040000	377000	2340000	1070000	1830000				4740000	1310000	6260000
RYIANTVEL	28.31	1077.58	9	0.1	539.798	42.15	P04844|RPN2_HUMAN		99000	155000	293000	448000	231000				443000	270000	486000
SSGSPYGGGYGSGGGSGGYGSR	79.59	1909.78	22	2	955.9	31.14	P51991|ROA3_HUMAN		250000	113000			24800	111000			71900		50100		9770			249000
LVINGNPITIFQERDPSK	65.12	2040.1	18	0.3	681.041	58.85	P04406|G3P_HUMAN		1120000	568000		29200		894000		392000					68700			21100	159000
TNEKVELQELNDR	64.59	1586.79	13	0.6	794.403	32.95	P08670|VIME_HUMAN:P17661|DESM_HUMAN		3140000	1860000	18200		43200	603000			142000				215000			1020000
TDYNASVSVPDSSGPER	64.46	1779.79	17	0.7	594.271	37.75	P61978|HNRPK_HUMAN:tr|Q5T6W2|Q5T6W2_HUMAN		1310000	769000				1600000		438000	85400	18100	74400					92300
IINEPTAAAIAYGLDKR	64.46	1814.99	17	0.7	606.004	52.19	P11021|GRP78_HUMAN		217000	114000				84500		89000	13500		28300		83600			36600
AIVAIENPADVSVISSR	63.6	1739.94	17	1.2	870.979	57.8	P08865|RSSA_HUMAN		260000	114000			22300	227000		145000	19400				81400			112000
ATSNVFAM(+15.99)FDQSQIQEFK	63.33	2105.97	18	1.1	1053.99	64.45	O14950|ML12B_HUMAN:P19105|ML12A_HUMAN:tr|J3QRS3|J3QRS3_HUMAN:P24844|MYL9_HUMAN	Oxidation (M)	253000	307000				213000		122000		22800		393000	31300			36000
LVLEVAQHLGESTVR	61.38	1649.91	15	1.2	825.963	51.29	P06576|ATPB_HUMAN		74600	183000	19000	8810						66200	133000		316000			32800
DAGTIAGLNVLR	53.97	1198.67	12	0.5	600.341	56.29	P11142|HSP7C_HUMAN:tr|E9PKE3|E9PKE3_HUMAN:tr|E9PI65|E9PI65_HUMAN		230000	127000			9820	526000		293000		11200			138000				35100
M(+15.99)IAGQVLDINLAAEPK	53.74	1697.9	16	0.8	849.959	57.35	tr|G3V4C1|G3V4C1_HUMAN:tr|G3V2Q1|G3V2Q1_HUMAN:P07910|HNRPC_HUMAN	Oxidation (M)		208000	22400	26700	14000	374000		201000	33100				96800
YAYDGKDYL	49.23	1106.49	9	0.6	554.254	43.61	P17693|HLAG_HUMAN:tr|Q8MH48|Q8MH48_HUMAN:tr|Q5RJ85|Q5RJ85_HUMAN		391000	138000	1100000	756000	1000000				482000	265000	601000
YAYDGKDYI	49.23	1106.49	9	0.6	554.254	43.61	P30480|1B42_HUMAN:P30479|1B41_HUMAN:Q04826|1B40_HUMAN:P30486|1B48_HUMAN:Q31610|1B81_HUMAN:tr|A0A140T951|A0A140T951_HUMAN:P10316|1A69_HUMAN:P30447|1A23_HUMAN:P05534|1A24_HUMAN:P01892|1A02_HUMAN:P04222|1C03_HUMAN:tr|A0A140T9U0|A0A140T9U0_HUMAN:P30498|1B78_HUMAN:P30499|1C01_HUMAN		391000	138000	1100000	756000	1000000				482000	265000	601000
IDEPLEGSEDR	48.63	1258.57	11	0.4	630.291	31.36	P61978|HNRPK_HUMAN		493000	289000				1510000		1490000	116000	46300	102000						14900
KTYGEIFEK	44.84	1113.57	9	1.4	557.793	30.97	O95298|NDUC2_HUMAN:tr|E9PRJ5|E9PRJ5_HUMAN		135000	114000	248000	407000	226000							784000	248000	17400
RVQEAVESMVK	44.4	1274.67	11	0.2	425.896	29.46	tr|E7EQY1|E7EQY1_HUMAN:Q96C01|F136A_HUMAN:tr|C9J2Y4|C9J2Y4_HUMAN		184000	1080000	645000	546000	458000							2510000	3040000	17200
S(+42.01)IHFSSPVFTSR	44	1405.7	12	0.1	703.857	55.38	P08729|K2C7_HUMAN	Acetylation (Protein N-term)	137000	151000				1170000		700000	58600	17600	27800		37600
NDLAVVDVR	42.94	999.535	9	-0.6	500.774	39.78	P19338|NUCL_HUMAN		327000	226000		7790	54100	902000		470000					53400			246000
ATGSWDSFLK	41.94	1110.53	10	1.6	556.275	55.51	P62879|GBB2_HUMAN:P62873|GBB1_HUMAN:tr|E9PCP0|E9PCP0_HUMAN:P16520|GBB3_HUMAN		116000	45200	430000	303000	326000							353000	454000	76400
Q(-17.03)ITVNDLPVGR	40.26	1193.64	11	-1.1	597.827	60.02	P32119|PRDX2_HUMAN:Q06830|PRDX1_HUMAN	Pyro-glu from Q	13200		6350		15100	247000		212000	63200				129000			45000
NYPETLGRLLI	39.12	1287.72	11	-0.7	644.866	85.41	Q92503|S14L1_HUMAN:O43304|S14L5_HUMAN		26200	25500	209000	286000	244000				149000	186000	112000
GTLDYILQR	38.54	1077.58	9	1.4	539.799	52.52	tr|A0A1B0GTC3|A0A1B0GTC3_HUMAN:tr|A0A1B0GVH5|A0A1B0GVH5_HUMAN:Q9C0B1|FTO_HUMAN:tr|A0A1B0GU26|A0A1B0GU26_HUMAN		102000	65200	351000	339000	260000							715000	1150000	3450
ATGDMSGLLK	36.28	991.501	10	0.5	496.758	40.56	tr|C9JG97|C9JG97_HUMAN:Q13685|AAMP_HUMAN:tr|C9JEH3|C9JEH3_HUMAN		98700	52300	267000	157000	175000							204000	123000	43200
IYTSSVNRL	36.23	1051.57	9	0.2	526.79	33.76	P35606|COPB2_HUMAN		237000	100000	643000	455000	494000				859000	431000	1070000
YYLNDLERI	33.78	1197.6	9	1.4	599.81	81.99	P04899|GNAI2_HUMAN:P19086|GNAZ_HUMAN		17400	27600	163000	133000	119000				187000	109000	266000
SYIALPLTL	31.72	989.58	9	2	990.589	93.74	tr|J3KN36|J3KN36_HUMAN:Q5JPE7|NOMO2_HUMAN:tr|A0A087X117|A0A087X117_HUMAN:tr|A0A0G2JN29|A0A0G2JN29_HUMAN:P69849|NOMO3_HUMAN:Q15155|NOMO1_HUMAN		13100	16400	64300	56500	36000				29000	28200	81100
NAAPGVDL	27.24	755.381	8	-0.1	756.389	40.14	P13645|K1C10_HUMAN:Q7Z3Y7|K1C28_HUMAN:Q7Z3Y8|K1C27_HUMAN:Q7Z3Z0|K1C25_HUMAN		53000		109000	132000	104000					25700	46500		17100	1060
VDKGVVPLAGTNGETTTQGLDGLSER	89.04	2613.32	26	0.8	872.116	49.03	P04075|ALDOA_HUMAN:tr|H3BPS8|H3BPS8_HUMAN:tr|H3BR04|H3BR04_HUMAN		1820000	1060000				291000		412000	7720				40900			51200	37000
TTSGYAGGLSSAYGGLTSPGLSYSLGSSFGSGAGSSSFSR	79.56	3724.71	40	0.4	1242.58	72.3	P05787|K2C8_HUMAN		319000	186000		133000	148000			48100	526000		0					63500
FDGALNVDLTEFQTNLVPYPR	78.86	2408.2	21	-0.5	1205.11	80.32	P68363|TBA1B_HUMAN:tr|F5H5D3|F5H5D3_HUMAN:Q9BQE3|TBA1C_HUMAN:Q71U36|TBA1A_HUMAN:P68366|TBA4A_HUMAN:Q13748|TBA3C_HUMAN:tr|F8VVB9|F8VVB9_HUMAN:Q6PEY2|TBA3E_HUMAN:Q9NY65|TBA8_HUMAN:tr|C9J2C0|C9J2C0_HUMAN		506000	384000		20200	15200	223000		124000	0							500000
TSRPENAIIYNNNEDFQVGQAK	69.85	2507.2	22	0.3	836.742	42.31	P29401|TKT_HUMAN		764000	788000			75200	583000		280000			18800		36400			182000
[truncated: 18,208 more rows]
